# Supplementary material for: Prevalence, Evolution, and cis-Regulation of Diel Transcription in Chlamydomonas reinhardtii
Source: G3 (Bethesda). 2014 Oct 28;4(12):2461–71. doi: 10.1534/g3.114.015032 (PMC4267941; doi:10.1534/g3.114.015032)
Supplement: Supporting Information [file supp_g3.114.015032_FileS2.zip]

Archive with 1,952 entries (1,952 files):
- AllTrees/desktop.ini
- AllTrees/RAxML_parsimonyTree.PF07714.12.midpoint.nex
- AllTrees/RAxML_result.PF00004.24.I133.midpoint.nex
- AllTrees/RAxML_result.PF00004.24.I297.midpoint.nex
- AllTrees/RAxML_result.PF00004.24.I5.midpoint.nex
- AllTrees/RAxML_result.PF00004.24.I524.midpoint.nex
- AllTrees/RAxML_result.PF00004.24.I53.midpoint.nex
- AllTrees/RAxML_result.PF00004.24.I589.midpoint.nex
- AllTrees/RAxML_result.PF00004.24.I652.midpoint.nex
- AllTrees/RAxML_result.PF00004.24.I689.midpoint.nex
- AllTrees/RAxML_result.PF00004.24.I836.midpoint.nex
- AllTrees/RAxML_result.PF00004.24.I845.midpoint.nex
- AllTrees/RAxML_result.PF00004.24.I91.midpoint.nex
- AllTrees/RAxML_result.PF00005.22.I284.midpoint.nex
- AllTrees/RAxML_result.PF00005.22.I359.midpoint.nex
- AllTrees/RAxML_result.PF00005.22.I383.midpoint.nex
- AllTrees/RAxML_result.PF00005.22.I664.midpoint.nex
- AllTrees/RAxML_result.PF00005.22.I718.midpoint.nex
- AllTrees/RAxML_result.PF00006.20.midpoint.nex
- AllTrees/RAxML_result.PF00009.22.midpoint.nex
- AllTrees/RAxML_result.PF00010.21.midpoint.nex
- AllTrees/RAxML_result.PF00011.16.midpoint.nex
- AllTrees/RAxML_result.PF00012.15.midpoint.nex
- AllTrees/RAxML_result.PF00013.24.midpoint.nex
- AllTrees/RAxML_result.PF00022.14.midpoint.nex
- AllTrees/RAxML_result.PF00023.25.I234.midpoint.nex
- AllTrees/RAxML_result.PF00023.25.I35.midpoint.nex
- AllTrees/RAxML_result.PF00023.25.I522.midpoint.nex
- AllTrees/RAxML_result.PF00023.25.I556.midpoint.nex
- AllTrees/RAxML_result.PF00023.25.I719.midpoint.nex
- AllTrees/RAxML_result.PF00023.25.I786.midpoint.nex
- AllTrees/RAxML_result.PF00023.25.I811.midpoint.nex
- AllTrees/RAxML_result.PF00023.25.I828.midpoint.nex
- AllTrees/RAxML_result.PF00025.16.midpoint.nex
- AllTrees/RAxML_result.PF00026.18.midpoint.nex
- AllTrees/RAxML_result.PF00027.24.midpoint.nex
- AllTrees/RAxML_result.PF00034.16.midpoint.nex
- AllTrees/RAxML_result.PF00035.20.midpoint.nex
- AllTrees/RAxML_result.PF00036.27.midpoint.nex
- AllTrees/RAxML_result.PF00037.22.midpoint.nex
- AllTrees/RAxML_result.PF00041.16.midpoint.nex
- AllTrees/RAxML_result.PF00043.20.midpoint.nex
- AllTrees/RAxML_result.PF00044.19.midpoint.nex
- AllTrees/RAxML_result.PF00050.16.midpoint.nex
- AllTrees/RAxML_result.PF00056.18.midpoint.nex
- AllTrees/RAxML_result.PF00059.16.midpoint.nex
- AllTrees/RAxML_result.PF00060.21.midpoint.nex
- AllTrees/RAxML_result.PF00063.16.midpoint.nex
- AllTrees/RAxML_result.PF00067.17.midpoint.nex
- AllTrees/RAxML_result.PF00069.20.I1084.midpoint.nex
- AllTrees/RAxML_result.PF00069.20.I1349.midpoint.nex
- AllTrees/RAxML_result.PF00069.20.I1530.midpoint.nex
- AllTrees/RAxML_result.PF00069.20.I1705.midpoint.nex
- AllTrees/RAxML_result.PF00069.20.I1729.midpoint.nex
- AllTrees/RAxML_result.PF00069.20.I1899.midpoint.nex
- AllTrees/RAxML_result.PF00069.20.I2158.midpoint.nex
- AllTrees/RAxML_result.PF00069.20.I2265.midpoint.nex
- AllTrees/RAxML_result.PF00069.20.I293.midpoint.nex
- AllTrees/RAxML_result.PF00069.20.I334.midpoint.nex
- AllTrees/RAxML_result.PF00069.20.I3489.midpoint.nex
- AllTrees/RAxML_result.PF00069.20.I3519.midpoint.nex
- AllTrees/RAxML_result.PF00069.20.I3644.midpoint.nex
- AllTrees/RAxML_result.PF00069.20.I3664.midpoint.nex
- AllTrees/RAxML_result.PF00069.20.I369.midpoint.nex
- AllTrees/RAxML_result.PF00069.20.I3830.midpoint.nex
- AllTrees/RAxML_result.PF00069.20.I417.midpoint.nex
- AllTrees/RAxML_result.PF00069.20.I429.midpoint.nex
- AllTrees/RAxML_result.PF00069.20.I719.midpoint.nex
- AllTrees/RAxML_result.PF00069.20.I949.midpoint.nex
- AllTrees/RAxML_result.PF00069.20.I96.midpoint.nex
- AllTrees/RAxML_result.PF00070.22.midpoint.nex
- AllTrees/RAxML_result.PF00071.17.midpoint.nex
- AllTrees/RAxML_result.PF00072.19.midpoint.nex
- AllTrees/RAxML_result.PF00075.19.midpoint.nex
- AllTrees/RAxML_result.PF00076.17.I1043.midpoint.nex
- AllTrees/RAxML_result.PF00076.17.I1109.midpoint.nex
- AllTrees/RAxML_result.PF00076.17.I127.midpoint.nex
- AllTrees/RAxML_result.PF00076.17.I214.midpoint.nex
- AllTrees/RAxML_result.PF00076.17.I479.midpoint.nex
- AllTrees/RAxML_result.PF00076.17.I600.midpoint.nex
- AllTrees/RAxML_result.PF00076.17.I625.midpoint.nex
- AllTrees/RAxML_result.PF00076.17.I69.midpoint.nex
- AllTrees/RAxML_result.PF00076.17.I854.midpoint.nex
- AllTrees/RAxML_result.PF00078.22.midpoint.nex
- AllTrees/RAxML_result.PF00081.17.midpoint.nex
- AllTrees/RAxML_result.PF00082.17.midpoint.nex
- AllTrees/RAxML_result.PF00083.19.midpoint.nex
- AllTrees/RAxML_result.PF00085.15.midpoint.nex
- AllTrees/RAxML_result.PF00089.21.midpoint.nex
- AllTrees/RAxML_result.PF00091.20.midpoint.nex
- AllTrees/RAxML_result.PF00092.23.midpoint.nex
- AllTrees/RAxML_result.PF00096.21.midpoint.nex
- AllTrees/RAxML_result.PF00097.20.I330.midpoint.nex
- AllTrees/RAxML_result.PF00097.20.I438.midpoint.nex
- AllTrees/RAxML_result.PF00097.20.I69.midpoint.nex
- AllTrees/RAxML_result.PF00097.20.I719.midpoint.nex
- AllTrees/RAxML_result.PF00097.20.I797.midpoint.nex
- AllTrees/RAxML_result.PF00098.18.midpoint.nex
- AllTrees/RAxML_result.PF00101.15.midpoint.nex
- AllTrees/RAxML_result.PF00102.22.midpoint.nex
- AllTrees/RAxML_result.PF00106.20.I237.midpoint.nex
- AllTrees/RAxML_result.PF00106.20.I520.midpoint.nex
- AllTrees/RAxML_result.PF00106.20.I566.midpoint.nex
- AllTrees/RAxML_result.PF00106.20.I61.midpoint.nex
- AllTrees/RAxML_result.PF00106.20.I650.midpoint.nex
- AllTrees/RAxML_result.PF00107.21.midpoint.nex
- AllTrees/RAxML_result.PF00108.18.midpoint.nex
- AllTrees/RAxML_result.PF00109.21.midpoint.nex
- AllTrees/RAxML_result.PF00111.22.midpoint.nex
- AllTrees/RAxML_result.PF00112.18.midpoint.nex
- AllTrees/RAxML_result.PF00117.23.midpoint.nex
- AllTrees/RAxML_result.PF00118.19.midpoint.nex
- AllTrees/RAxML_result.PF00120.19.midpoint.nex
- AllTrees/RAxML_result.PF00122.15.midpoint.nex
- AllTrees/RAxML_result.PF00125.19.midpoint.nex
- AllTrees/RAxML_result.PF00128.19.midpoint.nex
- AllTrees/RAxML_result.PF00132.19.midpoint.nex
- AllTrees/RAxML_result.PF00133.17.midpoint.nex
- AllTrees/RAxML_result.PF00134.18.midpoint.nex
- AllTrees/RAxML_result.PF00135.23.midpoint.nex
- AllTrees/RAxML_result.PF00136.16.midpoint.nex
- AllTrees/RAxML_result.PF00137.16.midpoint.nex
- AllTrees/RAxML_result.PF00141.18.midpoint.nex
- AllTrees/RAxML_result.PF00144.19.midpoint.nex
- AllTrees/RAxML_result.PF00145.12.midpoint.nex
- AllTrees/RAxML_result.PF00149.23.midpoint.nex
- AllTrees/RAxML_result.PF00150.13.midpoint.nex
- AllTrees/RAxML_result.PF00152.15.midpoint.nex
- AllTrees/RAxML_result.PF00153.22.midpoint.nex
- AllTrees/RAxML_result.PF00154.16.midpoint.nex
- AllTrees/RAxML_result.PF00155.16.midpoint.nex
- AllTrees/RAxML_result.PF00156.22.midpoint.nex
- AllTrees/RAxML_result.PF00158.21.midpoint.nex
- AllTrees/RAxML_result.PF00160.16.midpoint.nex
- AllTrees/RAxML_result.PF00162.14.midpoint.nex
- AllTrees/RAxML_result.PF00163.14.midpoint.nex
- AllTrees/RAxML_result.PF00164.20.midpoint.nex
- AllTrees/RAxML_result.PF00166.16.midpoint.nex
- AllTrees/RAxML_result.PF00168.25.midpoint.nex
- AllTrees/RAxML_result.PF00169.24.midpoint.nex
- AllTrees/RAxML_result.PF00170.16.midpoint.nex
- AllTrees/RAxML_result.PF00171.17.midpoint.nex
- AllTrees/RAxML_result.PF00173.23.midpoint.nex
- AllTrees/RAxML_result.PF00174.14.midpoint.nex
- AllTrees/RAxML_result.PF00175.16.midpoint.nex
- AllTrees/RAxML_result.PF00176.18.I338.midpoint.nex
- AllTrees/RAxML_result.PF00176.18.I357.midpoint.nex
- AllTrees/RAxML_result.PF00176.18.I43.midpoint.nex
- AllTrees/RAxML_result.PF00177.16.midpoint.nex
- AllTrees/RAxML_result.PF00179.21.midpoint.nex
- AllTrees/RAxML_result.PF00180.15.midpoint.nex
- AllTrees/RAxML_result.PF00183.13.midpoint.nex
- AllTrees/RAxML_result.PF00185.19.midpoint.nex
- AllTrees/RAxML_result.PF00187.14.midpoint.nex
- AllTrees/RAxML_result.PF00188.21.midpoint.nex
- AllTrees/RAxML_result.PF00189.15.midpoint.nex
- AllTrees/RAxML_result.PF00190.17.midpoint.nex
- AllTrees/RAxML_result.PF00194.16.midpoint.nex
- AllTrees/RAxML_result.PF00195.14.midpoint.nex
- AllTrees/RAxML_result.PF00198.18.midpoint.nex
- AllTrees/RAxML_result.PF00201.13.midpoint.nex
- AllTrees/RAxML_result.PF00202.16.midpoint.nex
- AllTrees/RAxML_result.PF00203.16.midpoint.nex
- AllTrees/RAxML_result.PF00204.20.midpoint.nex
- AllTrees/RAxML_result.PF00205.17.midpoint.nex
- AllTrees/RAxML_result.PF00206.15.midpoint.nex
- AllTrees/RAxML_result.PF00207.17.midpoint.nex
- AllTrees/RAxML_result.PF00208.16.midpoint.nex
- AllTrees/RAxML_result.PF00210.19.midpoint.nex
- AllTrees/RAxML_result.PF00211.15.midpoint.nex
- AllTrees/RAxML_result.PF00213.13.midpoint.nex
- AllTrees/RAxML_result.PF00218.16.midpoint.nex
- AllTrees/RAxML_result.PF00224.16.midpoint.nex
- AllTrees/RAxML_result.PF00225.18.midpoint.nex
- AllTrees/RAxML_result.PF00226.26.midpoint.nex
- AllTrees/RAxML_result.PF00227.21.midpoint.nex
- AllTrees/RAxML_result.PF00230.15.midpoint.nex
- AllTrees/RAxML_result.PF00231.14.midpoint.nex
- AllTrees/RAxML_result.PF00232.13.midpoint.nex
- AllTrees/RAxML_result.PF00233.14.midpoint.nex
- AllTrees/RAxML_result.PF00237.14.midpoint.nex
- AllTrees/RAxML_result.PF00238.14.midpoint.nex
- AllTrees/RAxML_result.PF00240.18.midpoint.nex
- AllTrees/RAxML_result.PF00244.15.midpoint.nex
- AllTrees/RAxML_result.PF00246.19.midpoint.nex
- AllTrees/RAxML_result.PF00248.16.midpoint.nex
- AllTrees/RAxML_result.PF00249.26.midpoint.nex
- AllTrees/RAxML_result.PF00251.15.midpoint.nex
- AllTrees/RAxML_result.PF00252.13.midpoint.nex
- AllTrees/RAxML_result.PF00253.16.midpoint.nex
- AllTrees/RAxML_result.PF00254.23.midpoint.nex
- AllTrees/RAxML_result.PF00255.14.midpoint.nex
- AllTrees/RAxML_result.PF00258.20.midpoint.nex
- AllTrees/RAxML_result.PF00262.13.midpoint.nex
- AllTrees/RAxML_result.PF00266.14.midpoint.nex
- AllTrees/RAxML_result.PF00268.16.midpoint.nex
- AllTrees/RAxML_result.PF00270.24.I208.midpoint.nex
- AllTrees/RAxML_result.PF00270.24.I244.midpoint.nex
- AllTrees/RAxML_result.PF00270.24.I31.midpoint.nex
- AllTrees/RAxML_result.PF00270.24.I446.midpoint.nex
- AllTrees/RAxML_result.PF00270.24.I675.midpoint.nex
- AllTrees/RAxML_result.PF00270.24.I717.midpoint.nex
- AllTrees/RAxML_result.PF00270.24.I837.midpoint.nex
- AllTrees/RAxML_result.PF00270.24.I883.midpoint.nex
- AllTrees/RAxML_result.PF00270.24.I911.midpoint.nex
- AllTrees/RAxML_result.PF00271.26.midpoint.nex
- AllTrees/RAxML_result.PF00274.14.midpoint.nex
- AllTrees/RAxML_result.PF00276.15.midpoint.nex
- AllTrees/RAxML_result.PF00278.17.midpoint.nex
- AllTrees/RAxML_result.PF00282.14.midpoint.nex
- AllTrees/RAxML_result.PF00285.16.midpoint.nex
- AllTrees/RAxML_result.PF00288.21.midpoint.nex
- AllTrees/RAxML_result.PF00289.17.midpoint.nex
- AllTrees/RAxML_result.PF00291.20.midpoint.nex
- AllTrees/RAxML_result.PF00293.23.midpoint.nex
- AllTrees/RAxML_result.PF00294.19.midpoint.nex
- AllTrees/RAxML_result.PF00297.17.midpoint.nex
- AllTrees/RAxML_result.PF00298.14.midpoint.nex
- AllTrees/RAxML_result.PF00300.17.midpoint.nex
- AllTrees/RAxML_result.PF00301.15.midpoint.nex
- AllTrees/RAxML_result.PF00306.22.midpoint.nex
- AllTrees/RAxML_result.PF00307.26.midpoint.nex
- AllTrees/RAxML_result.PF00310.16.midpoint.nex
- AllTrees/RAxML_result.PF00311.12.midpoint.nex
- AllTrees/RAxML_result.PF00312.17.midpoint.nex
- AllTrees/RAxML_result.PF00313.17.midpoint.nex
- AllTrees/RAxML_result.PF00316.15.midpoint.nex
- AllTrees/RAxML_result.PF00318.15.midpoint.nex
- AllTrees/RAxML_result.PF00320.22.midpoint.nex
- AllTrees/RAxML_result.PF00324.16.midpoint.nex
- AllTrees/RAxML_result.PF00326.16.midpoint.nex
- AllTrees/RAxML_result.PF00327.15.midpoint.nex
- AllTrees/RAxML_result.PF00328.17.midpoint.nex
- AllTrees/RAxML_result.PF00330.15.midpoint.nex
- AllTrees/RAxML_result.PF00333.15.midpoint.nex
- AllTrees/RAxML_result.PF00334.14.midpoint.nex
- AllTrees/RAxML_result.PF00338.17.midpoint.nex
- AllTrees/RAxML_result.PF00343.15.midpoint.nex
- AllTrees/RAxML_result.PF00344.15.midpoint.nex
- AllTrees/RAxML_result.PF00347.18.midpoint.nex
- AllTrees/RAxML_result.PF00348.12.midpoint.nex
- AllTrees/RAxML_result.PF00350.18.midpoint.nex
- AllTrees/RAxML_result.PF00355.21.midpoint.nex
- AllTrees/RAxML_result.PF00364.17.midpoint.nex
- AllTrees/RAxML_result.PF00365.15.midpoint.nex
- AllTrees/RAxML_result.PF00366.15.midpoint.nex
- AllTrees/RAxML_result.PF00370.16.midpoint.nex
- AllTrees/RAxML_result.PF00378.15.midpoint.nex
- AllTrees/RAxML_result.PF00380.14.midpoint.nex
- AllTrees/RAxML_result.PF00382.14.midpoint.nex
- AllTrees/RAxML_result.PF00383.17.midpoint.nex
- AllTrees/RAxML_result.PF00385.19.midpoint.nex
- AllTrees/RAxML_result.PF00389.25.midpoint.nex
- AllTrees/RAxML_result.PF00390.14.midpoint.nex
- AllTrees/RAxML_result.PF00391.18.midpoint.nex
- AllTrees/RAxML_result.PF00394.17.midpoint.nex
- AllTrees/RAxML_result.PF00396.13.midpoint.nex
- AllTrees/RAxML_result.PF00397.21.midpoint.nex
- AllTrees/RAxML_result.PF00398.15.midpoint.nex
- AllTrees/RAxML_result.PF00400.27.I1027.midpoint.nex
- AllTrees/RAxML_result.PF00400.27.I105.midpoint.nex
- AllTrees/RAxML_result.PF00400.27.I1065.midpoint.nex
- AllTrees/RAxML_result.PF00400.27.I1121.midpoint.nex
- AllTrees/RAxML_result.PF00400.27.I1217.midpoint.nex
- AllTrees/RAxML_result.PF00400.27.I126.midpoint.nex
- AllTrees/RAxML_result.PF00400.27.I1379.midpoint.nex
- AllTrees/RAxML_result.PF00400.27.I144.midpoint.nex
- AllTrees/RAxML_result.PF00400.27.I1641.midpoint.nex
- AllTrees/RAxML_result.PF00400.27.I1689.midpoint.nex
- AllTrees/RAxML_result.PF00400.27.I1707.midpoint.nex
- AllTrees/RAxML_result.PF00400.27.I206.midpoint.nex
- AllTrees/RAxML_result.PF00400.27.I314.midpoint.nex
- AllTrees/RAxML_result.PF00400.27.I598.midpoint.nex
- AllTrees/RAxML_result.PF00400.27.I60.midpoint.nex
- AllTrees/RAxML_result.PF00400.27.I836.midpoint.nex
- AllTrees/RAxML_result.PF00400.27.I900.midpoint.nex
- AllTrees/RAxML_result.PF00403.21.midpoint.nex
- AllTrees/RAxML_result.PF00406.17.midpoint.nex
- AllTrees/RAxML_result.PF00408.15.midpoint.nex
- AllTrees/RAxML_result.PF00411.14.midpoint.nex
- AllTrees/RAxML_result.PF00415.13.midpoint.nex
- AllTrees/RAxML_result.PF00416.17.midpoint.nex
- AllTrees/RAxML_result.PF00425.13.midpoint.nex
- AllTrees/RAxML_result.PF00428.14.midpoint.nex
- AllTrees/RAxML_result.PF00432.16.midpoint.nex
- AllTrees/RAxML_result.PF00437.15.midpoint.nex
- AllTrees/RAxML_result.PF00439.20.midpoint.nex
- AllTrees/RAxML_result.PF00441.19.midpoint.nex
- AllTrees/RAxML_result.PF00443.24.midpoint.nex
- AllTrees/RAxML_result.PF00445.13.midpoint.nex
- AllTrees/RAxML_result.PF00447.12.midpoint.nex
- AllTrees/RAxML_result.PF00448.17.midpoint.nex
- AllTrees/RAxML_result.PF00450.17.midpoint.nex
- AllTrees/RAxML_result.PF00454.22.midpoint.nex
- AllTrees/RAxML_result.PF00456.16.midpoint.nex
- AllTrees/RAxML_result.PF00458.15.midpoint.nex
- AllTrees/RAxML_result.PF00459.20.midpoint.nex
- AllTrees/RAxML_result.PF00462.19.midpoint.nex
- AllTrees/RAxML_result.PF00463.16.midpoint.nex
- AllTrees/RAxML_result.PF00464.14.midpoint.nex
[truncated: 1,652 more entries]
