# Supplementary material for: Prevalence, Evolution, and cis-Regulation of Diel Transcription in Chlamydomonas reinhardtii
Source: G3 (Bethesda). 2014 Oct 28;4(12):2461–71. doi: 10.1534/g3.114.015032 (PMC4267941; doi:10.1534/g3.114.015032)
Supplement: Supporting Information [file supp_g3.114.015032_FileS2.zip › AllTrees/RAxML_parsimonyTree.PF07714.12.midpoint.nex]

#NEXUS
BEGIN trees;
	translate
		1 Coc_C169_1_12150,
		2 ChlNC64A_1_36965,
		3 Cre_g337300,
		4 Vcarteri_77582,
		5 MicpuC2_16074,
		6 MicpuN3_80460,
		7 Ostta4_16877,
		8 OstRCC809_2_31397,
		9 Ost9901_3_36819,
		10 AT3G17750,
		11 AT1G73460,
		12 AT1G73450,
		13 Pp1s47_312V6,
		14 Pp1s381_39V6,
		15 AT2G40120,
		16 MicpuN3_85999,
		17 MicpuC2_8718,
		18 Ostta4_22490,
		19 OstRCC809_2_42197,
		20 Ost9901_3_42173,
		21 MicpuC2_3523,
		22 MicpuN3_57150,
		23 Ostta4_34599,
		24 Ost9901_3_50484,
		25 Pp1s100_121V6,
		26 Pp1s425_6V6,
		27 Pp1s132_58V6,
		28 AT4G32660,
		29 AT4G24740,
		30 AT3G53570,
		31 Coc_C169_1_17062,
		32 Vcarteri_75581,
		33 Cre_g380600,
		34 ChlNC64A_1_140792,
		35 Ostta4_17596,
		36 Ost9901_3_38674,
		37 OstRCC809_2_32293,
		38 Pp1s252_88V6,
		39 Vcarteri_61790,
		40 Cre_g146500,
		41 ChlNC64A_1_16563,
		42 MicpuC2_1886,
		43 MicpuN3_66699,
		44 OstRCC809_2_36751,
		45 Ost9901_3_25047,
		46 Ostta4_19240,
		47 MicpuC2_2123,
		48 MicpuN3_67331,
		49 Pp1s38_279V6,
		50 Pp1s248_102V6,
		51 Pp1s29_327V6,
		52 Pp1s212_89V6,
		53 AT4G35500,
		54 AT2G17530,
		55 AT3G53030,
		56 AT3G44850,
		57 AT5G22840,
		58 Coc_C169_1_53641,
		59 ChlNC64A_1_7891,
		60 Vcarteri_78921,
		61 Pp1s401_7V6,
		62 Pp1s3_592V6,
		63 Pp1s132_192V6,
		64 Pp1s16_333V6,
		65 Pp1s192_46V6,
		66 MicpuC2_39551,
		67 MicpuN3_83368,
		68 OstRCC809_2_12677,
		69 Ost9901_3_37908,
		70 Ostta4_19878,
		71 Coc_C169_1_10317,
		72 Vcarteri_30949,
		73 Cre_g381950,
		74 AT5G35980,
		75 Ostta4_28157,
		76 Ost9901_3_49296,
		77 OstRCC809_2_31278,
		78 MicpuC2_30445,
		79 MicpuN3_104950,
		80 Pp1s391_47V6,
		81 AT1G57870,
		82 AT1G09840,
		83 Pp1s74_168V6,
		84 Pp1s52_55V6,
		85 Pp1s306_62V6,
		86 Pp1s306_43V6,
		87 Pp1s60_100V6,
		88 Pp1s60_85V6,
		89 AT3G05840,
		90 AT5G26751,
		91 AT4G18710,
		92 AT2G30980,
		93 AT1G06390,
		94 AT5G14640,
		95 AT3G61160,
		96 AT4G00720,
		97 ChlNC64A_1_136605,
		98 Vcarteri_80100,
		99 Cre_g511850,
		100 Coc_C169_1_22357,
		101 Cre_g759500,
		102 Vcarteri_64479,
		103 AT1G53510,
		104 AT3G14720,
		105 AT2G42880,
		106 AT3G18040,
		107 AT2G01450,
		108 AT1G73670,
		109 AT1G18150,
		110 AT5G19010,
		111 Pp1s87_157V6,
		112 Pp1s80_71V6,
		113 MicpuC2_44271,
		114 MicpuN3_97591,
		115 Ostta4_2408,
		116 Ost9901_3_1909,
		117 OstRCC809_2_58330,
		118 Cre_g385050,
		119 Vcarteri_64770,
		120 Coc_C169_1_54284,
		121 ChlNC64A_1_138663,
		122 ChlNC64A_1_141712,
		123 ChlNC64A_1_50203,
		124 AT4G36450,
		125 AT2G18170,
		126 AT1G59580,
		127 AT1G10210,
		128 Pp1s138_117V6,
		129 Pp1s207_63V6,
		130 ChlNC64A_1_145010,
		131 Coc_C169_1_11831,
		132 Vcarteri_80080,
		133 Cre_g508900,
		134 Cre_g509000,
		135 MicpuN3_97179,
		136 MicpuC2_38711,
		137 Ost9901_3_35051,
		138 OstRCC809_2_59018,
		139 Ostta4_4139,
		140 MicpuC2_27380,
		141 MicpuN3_101616,
		142 Ostta4_19271,
		143 OstRCC809_2_37025,
		144 Ost9901_3_94760,
		145 Cre_g010000,
		146 Vcarteri_76648,
		147 Pp1s149_39V6,
		148 Pp1s59_325V6,
		149 AT2G46070,
		150 AT1G01560,
		151 AT4G01370,
		152 AT3G59790,
		153 AT2G43790,
		154 Pp1s99_26V6,
		155 Pp1s29_285V6,
		156 AT3G45640,
		157 AT1G07880,
		158 AT4G11330,
		159 Pp1s88_14V6,
		160 Vcarteri_81346,
		161 Cre_g607300,
		162 Coc_C169_1_47764,
		163 MicpuN3_107354,
		164 ChlNC64A_1_58318,
		165 MicpuC2_14294,
		166 Cre_g169500,
		167 Vcarteri_32096,
		168 Vcarteri_67308,
		169 Vcarteri_61046,
		170 Cre_g414650,
		171 Cre_g698550,
		172 Vcarteri_88899,
		173 Cre_g052800,
		174 Cre_g052850,
		175 ChlNC64A_1_52953,
		176 Vcarteri_31990,
		177 Cre_g111016,
		178 Cre_g200200,
		179 Cre_g560668,
		180 ChlNC64A_1_142753,
		181 Vcarteri_69465,
		182 Vcarteri_31877,
		183 Cre_g095300,
		184 Cre_g374200,
		185 Cre_g723300,
		186 Vcarteri_31874,
		187 Cre_g432250,
		188 Cre_g432150,
		189 Cre_g353000,
		190 Cre_g413200,
		191 Cre_g132200,
		192 Cre_g132250,
		193 Vcarteri_102735,
		194 Cre_g595500,
		195 Cre_g287400,
		196 Cre_g287450,
		197 Vcarteri_61847,
		198 Cre_g111500,
		199 Cre_g684400,
		200 Vcarteri_32503,
		201 Vcarteri_105099,
		202 Cre_g709500,
		203 Vcarteri_66384,
		204 Vcarteri_61368,
		205 Cre_g709750,
		206 Cre_g553300,
		207 Cre_g654000,
		208 Cre_g206100,
		209 Cre_g223200,
		210 Cre_g223500,
		211 Vcarteri_61175,
		212 Vcarteri_60205,
		213 Cre_g687400,
		214 Vcarteri_66910,
		215 Cre_g551250,
		216 Cre_g164250,
		217 Vcarteri_120976,
		218 MicpuN3_83299,
		219 Coc_C169_1_11826,
		220 MicpuN3_59257,
		221 Vcarteri_60718,
		222 MicpuC2_19777,
		223 Vcarteri_31465,
		224 Cre_g233600,
		225 ChlNC64A_1_15246,
		226 Cre_g385650,
		227 Vcarteri_64667,
		228 Coc_C169_1_52188,
		229 ChlNC64A_1_29032,
		230 Coc_C169_1_19447,
		231 Vcarteri_103386,
		232 Cre_g372550,
		233 ChlNC64A_1_33088,
		234 Coc_C169_1_65192,
		235 Pp1s397_37V6,
		236 Pp1s36_177V6,
		237 Pp1s2_590V6,
		238 Pp1s61_200V6,
		239 Pp1s45_169V6,
		240 AT1G20930,
		241 AT1G76540,
		242 AT3G54180,
		243 AT2G38620,
		244 Pp1s127_92V6,
		245 Pp1s214_1V6,
		246 MicpuN3_105013,
		247 MicpuC2_70812,
		248 Ostta4_21398,
		249 OstRCC809_2_55139,
		250 Ost9901_3_27354,
		251 Coc_C169_1_23950,
		252 AT3G48750,
		253 Pp1s281_23V6,
		254 Pp1s25_198V6,
		255 OstRCC809_2_31131,
		256 Ostta4_16752,
		257 Ost9901_3_49332,
		258 MicpuN3_55646,
		259 MicpuC2_69828,
		260 ChlNC64A_1_32928,
		261 Cre_g465900,
		262 Vcarteri_127261,
		263 Vcarteri_127504,
		264 MicpuC2_14515,
		265 MicpuN3_77851,
		266 Ostta4_15022,
		267 Ost9901_3_3057,
		268 OstRCC809_2_15202,
		269 AT5G64960,
		270 AT5G10270,
		271 Pp1s121_162V6,
		272 Pp1s3_535V6,
		273 Pp1s235_102V6,
		274 Coc_C169_1_36844,
		275 ChlNC64A_1_9747,
		276 Cre_g385850,
		277 Vcarteri_82776,
		278 MicpuN3_50794,
		279 MicpuC2_4690,
		280 AT1G74330,
		281 AT1G18670,
		282 AT5G39420,
		283 AT3G01085,
		284 AT1G53050,
		285 Pp1s271_84V6,
		286 Pp1s428_20V6,
		287 Pp1s89_168V6,
		288 AT5G50860,
		289 AT1G54610,
		290 AT3G05050,
		291 AT1G71530,
		292 AT1G33770,
		293 AT4G10010,
		294 AT1G09600,
		295 AT1G57700,
		296 AT4G22940,
		297 AT5G44290,
		298 AT1G03740,
		299 Ost9901_3_13763,
		300 Ostta4_14973,
		301 OstRCC809_2_28534,
		302 AT5G63370,
		303 Pp1s119_66V6,
		304 Pp1s11_44V6,
		305 AT1G67580,
		306 MicpuC2_22143,
		307 MicpuN3_85942,
		308 Cre_g355400,
		309 Vcarteri_83876,
		310 ChlNC64A_1_56262,
		311 Coc_C169_1_19187,
		312 ChlNC64A_1_32311,
		313 Vcarteri_80563,
		314 Cre_g575650,
		315 Coc_C169_1_36823,
		316 MicpuC2_48067,
		317 MicpuN3_59202,
		318 Ost9901_3_32826,
		319 OstRCC809_2_34966,
		320 Ostta4_18183,
		321 ChlNC64A_1_58674,
		322 OstRCC809_2_93477,
		323 Ost9901_3_17513,
		324 Ostta4_20354,
		325 Vcarteri_68336,
		326 Cre_g213850,
		327 AT5G63610,
		328 Pp1s71_87V6,
		329 Pp1s301_33V6,
		330 Coc_C169_1_12466,
		331 AT4G19110,
		332 AT5G45430,
		333 MicpuN3_67483,
		334 MicpuC2_21424,
		335 ChlNC64A_1_25716,
		336 Coc_C169_1_31328,
		337 Vcarteri_59590,
		338 Cre_g661100,
		339 Pp1s479_13V6,
		340 Pp1s28_184V6,
		341 Pp1s173_136V6,
		342 Pp1s34_221V6,
		343 AT4G13020,
		344 Pp1s138_151V6,
		345 Pp1s138_154V6,
		346 Vcarteri_58667,
		347 Cre_g582650,
		348 MicpuC2_40264,
		349 MicpuN3_96377,
		350 Cre_g388000,
		351 Vcarteri_65162,
		352 ChlNC64A_1_34107,
		353 Coc_C169_1_20466,
		354 AT1G66750,
		355 AT1G73690,
		356 AT1G18040,
		357 Pp1s43_121V6,
		358 Pp1s30_226V6,
		359 Pp1s150_11V6,
		360 MicpuC2_3997,
		361 MicpuN3_96962,
		362 Ost9901_3_35576,
		363 Ostta4_18518,
		364 OstRCC809_2_58042,
		365 Ost9901_3_6235,
		366 Ost9901_3_6232,
		367 OstRCC809_2_24290,
		368 Ostta4_4957,
		369 MicpuC2_58004,
		370 MicpuN3_113993,
		371 Cre_g141800,
		372 Cre_g599800,
		373 Cre_g599850,
		374 Vcarteri_45025,
		375 Vcarteri_127398,
		376 Vcarteri_87367,
		377 Vcarteri_87362,
		378 Vcarteri_87364,
		379 Cre_g403850,
		380 Cre_g403650,
		381 Cre_g403950,
		382 Cre_g403250,
		383 Cre_g576100,
		384 Cre_g132650,
		385 Cre_g684450,
		386 Vcarteri_92959,
		387 Coc_C169_1_11573,
		388 ChlNC64A_1_24076,
		389 Vcarteri_44792,
		390 Vcarteri_127400,
		391 Cre_g137550,
		392 Vcarteri_69208,
		393 Cre_g359900,
		394 Vcarteri_105948,
		395 Cre_g529550,
		396 Coc_C169_1_18552,
		397 ChlNC64A_1_11382,
		398 Cre_g700150,
		399 Vcarteri_32501,
		400 Cre_g498650,
		401 Vcarteri_120528,
		402 Cre_g113600,
		403 Vcarteri_63528,
		404 Vcarteri_32796,
		405 Cre_g719450,
		406 Vcarteri_93937,
		407 Cre_g235450,
		408 Vcarteri_90411,
		409 Cre_g463500,
		410 Cre_g463550,
		411 Vcarteri_81108,
		412 Cre_g601550,
		413 Vcarteri_86394,
		414 Cre_g228300,
		415 Cre_g228208,
		416 Cre_g070750,
		417 Cre_g673600,
		418 Cre_g228800,
		419 Vcarteri_100230,
		420 Vcarteri_61773,
		421 Vcarteri_57366,
		422 Vcarteri_127407,
		423 Vcarteri_103603,
		424 Cre_g112350,
		425 Cre_g112500,
		426 Cre_g066700,
		427 Cre_g672550,
		428 Vcarteri_121093,
		429 Cre_g074850,
		430 Vcarteri_71355,
		431 Vcarteri_44554,
		432 Vcarteri_93525,
		433 Cre_g065850,
		434 Cre_g065750,
		435 Cre_g065800,
		436 Vcarteri_57472,
		437 Cre_g735550,
		438 Vcarteri_32510,
		439 Cre_g288908,
		440 Vcarteri_117692,
		441 Cre_g537400,
		442 Cre_g592000,
		443 Vcarteri_31717,
		444 Cre_g184450,
		445 Vcarteri_56153,
		446 ChlNC64A_1_133081,
		447 ChlNC64A_1_139603,
		448 Coc_C169_1_20154,
		449 Cre_g169100,
		450 Vcarteri_66469,
		451 AT2G45490,
		452 Coc_C169_1_46601,
		453 ChlNC64A_1_34300,
		454 Ostta4_12571,
		455 OstRCC809_2_37717,
		456 Ost9901_3_50582,
		457 MicpuC2_70866,
		458 MicpuN3_113602,
		459 AT4G32830,
		460 AT2G25880,
		461 Pp1s163_27V6,
		462 Pp1s183_85V6,
		463 Cre_g220700,
		464 Vcarteri_81350,
		465 Vcarteri_127317,
		466 ChlNC64A_1_13683,
		467 OstRCC809_2_56548,
		468 Ost9901_3_87139,
		469 Ostta4_16610,
		470 MicpuC2_8139,
		471 MicpuN3_71972,
		472 Vcarteri_118188,
		473 Cre_g070300,
		474 Pp1s433_36V6,
		475 Pp1s167_108V6,
		476 Pp1s7_256V6,
		477 MicpuN3_89488,
		478 MicpuN3_55132,
		479 Ostta4_14532,
		480 OstRCC809_2_96784,
		481 Ost9901_3_3082,
		482 Vcarteri_79621,
		483 Cre_g457700,
		484 Coc_C169_1_20026,
		485 Cre_g665350,
		486 Vcarteri_78266,
		487 ChlNC64A_1_136678,
		488 ChlNC64A_1_8755,
		489 ChlNC64A_1_136852,
		490 ChlNC64A_1_32147,
		491 ChlNC64A_1_37582,
		492 ChlNC64A_1_141552,
		493 ChlNC64A_1_33257,
		494 MicpuC2_50468,
		495 MicpuN3_59908,
		496 OstRCC809_2_59068,
		497 Ost9901_3_38300,
		498 Ostta4_4031,
		499 Ostta4_3116,
		500 Ostta4_17342,
		501 OstRCC809_2_32608,
		502 Ost9901_3_38920,
		503 MicpuC2_58959,
		504 MicpuN3_58157,
		505 MicpuC2_11069,
		506 MicpuC2_14142,
		507 MicpuN3_80108,
		508 Ostta4_5032,
		509 Ost9901_3_39729,
		510 OstRCC809_2_89801,
		511 MicpuC2_58417,
		512 MicpuN3_60958,
		513 AT1G01140,
		514 AT5G21222,
		515 AT5G21326,
		516 AT2G26980,
		517 AT1G30270,
		518 Pp1s58_13V6,
		519 Pp1s30_102V6,
		520 Pp1s79_209V6,
		521 Pp1s186_77V6,
		522 Pp1s15_28V6,
		523 Pp1s54_230V6,
		524 Pp1s63_106V6,
		525 AT4G24400,
		526 Pp1s205_16V6,
		527 Pp1s211_132V6,
		528 AT5G35410,
		529 AT4G14580,
		530 AT3G23000,
		531 AT2G34180,
		532 AT1G29230,
		533 AT5G45810,
		534 AT4G18700,
		535 AT4G30960,
		536 AT5G01810,
		537 AT5G45820,
		538 AT5G58380,
		539 AT5G07070,
		540 AT5G01820,
		541 AT2G38490,
		542 AT2G30360,
		543 AT2G25090,
		544 AT5G25110,
		545 AT5G10930,
		546 Coc_C169_1_14400,
		547 ChlNC64A_1_140646,
		548 AT1G48260,
		549 AT3G17510,
		550 AT5G57565,
		551 AT5G57630,
		552 Pp1s1_782V6,
		553 Pp1s107_182V6,
		554 Pp1s3_550V6,
		555 AT3G01090,
		556 AT3G29160,
		557 Coc_C169_1_16775,
		558 Pp1s7_365V6,
		559 Pp1s28_12V6,
		560 MicpuC2_35658,
		561 MicpuN3_60554,
		562 Ostta4_28423,
		563 OstRCC809_2_92253,
		564 Ost9901_3_12650,
		565 Vcarteri_98607,
		566 Cre_g211600,
		567 ChlNC64A_1_57611,
		568 AT5G39440,
		569 Cre_g251050,
		570 Vcarteri_82801,
		571 ChlNC64A_1_22745,
		572 Vcarteri_42482,
		573 Cre_g570250,
		574 MicpuN3_68014,
		575 MicpuC2_5956,
		576 ChlNC64A_1_10014,
		577 Pp1s217_11V6,
		578 AT3G10540,
		579 AT5G04510,
		580 MicpuN3_81249,
		581 Ostta4_4818,
		582 Ost9901_3_34210,
		583 OstRCC809_2_90578,
		584 Coc_C169_1_3641,
		585 ChlNC64A_1_36647,
		586 Vcarteri_83913,
		587 Cre_g749950,
		588 MicpuN3_89099,
		589 MicpuC2_44677,
		590 Pp1s36_201V6,
		591 Pp1s59_88V6,
		592 ChlNC64A_1_50248,
		593 Coc_C169_1_11750,
		594 Cre_g669800,
		595 Vcarteri_45332,
		596 Coc_C169_1_65594,
		597 Pp1s69_82V6,
		598 Vcarteri_105132,
		599 Cre_g076900,
		600 Vcarteri_81219,
		601 Cre_g663200,
		602 ChlNC64A_1_49225,
		603 Coc_C169_1_35741,
		604 Cre_g493250,
		605 Vcarteri_97912,
		606 MicpuN3_104866,
		607 MicpuC2_33413,
		608 OstRCC809_2_59852,
		609 Ost9901_3_27248,
		610 Ost9901_3_29662,
		611 Ostta4_36312,
		612 MicpuN3_87816,
		613 MicpuC2_53209,
		614 MicpuN3_64355,
		615 Vcarteri_81085,
		616 Cre_g199050,
		617 OstRCC809_2_56161,
		618 Ostta4_1251,
		619 Ost9901_3_12211,
		620 Coc_C169_1_36058,
		621 ChlNC64A_1_27424,
		622 MicpuN3_82505,
		623 MicpuC2_16964,
		624 Ostta4_20758,
		625 Ost9901_3_41532,
		626 OstRCC809_2_40293,
		627 Ost9901_3_36971,
		628 OstRCC809_2_31696,
		629 Ostta4_4155,
		630 MicpuN3_70519,
		631 MicpuC2_5053,
		632 MicpuC2_31393,
		633 MicpuC2_3107,
		634 MicpuN3_85995,
		635 OstRCC809_2_60559,
		636 Ostta4_4835,
		637 Ost9901_3_4415,
		638 AT1G45160,
		639 AT3G17850,
		640 AT1G48490,
		641 AT5G62310,
		642 Pp1s323_77V6,
		643 Pp1s285_54V6,
		644 Pp1s172_42V6,
		645 Pp1s275_5V6,
		646 Pp1s353_26V6,
		647 Coc_C169_1_20886,
		648 Vcarteri_42650,
		649 Cre_g306950,
		650 MicpuN3_69531,
		651 MicpuC2_28108,
		652 OstRCC809_2_63951,
		653 Ost9901_3_34630,
		654 Ostta4_4157,
		655 Cre_g029850,
		656 Vcarteri_65875,
		657 Vcarteri_83219,
		658 Pp1s86_100V6,
		659 AT4G14350,
		660 AT3G23310,
		661 Pp1s87_129V6,
		662 Pp1s22_429V6,
		663 Pp1s86_95V6,
		664 Pp1s22_423V6,
		665 Pp1s11_341V6,
		666 Pp1s87_126V6,
		667 AT2G19400,
		668 AT4G33080,
		669 AT5G09890,
		670 AT2G20470,
		671 AT1G03920,
		672 AT1G30640,
		673 Coc_C169_1_43349,
		674 ChlNC64A_1_135759,
		675 MicpuC2_46569,
		676 OstRCC809_2_58988,
		677 Ost9901_3_33378,
		678 Ostta4_34621,
		679 MicpuN3_64236,
		680 Coc_C169_1_37961,
		681 ChlNC64A_1_16100,
		682 Vcarteri_58602,
		683 Cre_g579200,
		684 Pp1s118_230V6,
		685 Pp1s129_113V6,
		686 Pp1s4_386V6,
		687 AT3G08720,
		688 AT3G08730,
		689 MicpuC2_3206,
		690 MicpuN3_56023,
		691 Ost9901_3_3119,
		692 OstRCC809_2_63447,
		693 Ostta4_18379,
		694 ChlNC64A_1_55895,
		695 ChlNC64A_1_6687,
		696 ChlNC64A_1_141214,
		697 MicpuN3_105003,
		698 MicpuC2_49739,
		699 OstRCC809_2_95946,
		700 Ostta4_29659,
		701 Ost9901_3_40751,
		702 Coc_C169_1_63287,
		703 Vcarteri_127319,
		704 Cre_g199000,
		705 AT3G25250,
		706 AT4G13000,
		707 AT3G45780,
		708 Pp1s59_175V6,
		709 Pp1s84_194V6,
		710 Pp1s509_6V6,
		711 Pp1s75_230V6,
		712 Pp1s179_27V6,
		713 Pp1s17_314V6,
		714 Pp1s174_62V6,
		715 AT5G58140,
		716 AT3G14370,
		717 AT1G53700,
		718 AT2G26700,
		719 AT2G34650,
		720 AT3G44610,
		721 AT3G52890,
		722 AT2G36350,
		723 AT5G03640,
		724 Pp1s66_253V6,
		725 Pp1s131_94V6,
		726 AT2G44830,
		727 AT1G16440,
		728 AT1G79250,
		729 AT3G12690,
		730 AT3G27580,
		731 AT5G55910,
		732 AT4G26610,
		733 AT5G47750,
		734 AT5G40030,
		735 Pp1s316_69V6,
		736 Pp1s224_73V6,
		737 Pp1s316_74V6,
		738 Cre_g038000,
		739 Vcarteri_34420,
		740 Vcarteri_118882,
		741 Cre_g640750,
		742 Vcarteri_99693,
		743 Pp1s17_350V6,
		744 Pp1s256_58V6,
		745 Pp1s226_4V6,
		746 Pp1s256_59V6,
		747 Vcarteri_96253,
		748 OstRCC809_2_96961,
		749 Ost9901_3_29394,
		750 Pp1s302_40V6,
		751 AT5G07140,
		752 AT5G58520,
		753 Cre_g708050,
		754 Vcarteri_119313,
		755 Cre_g113350,
		756 ChlNC64A_1_11223,
		757 ChlNC64A_1_141668,
		758 Coc_C169_1_17444,
		759 Vcarteri_102610,
		760 Cre_g612000,
		761 AT5G18700,
		762 Pp1s358_12V6,
		763 Pp1s126_91V6,
		764 Ost9901_3_27420,
		765 Ost9901_3_27494,
		766 Ostta4_21585,
		767 OstRCC809_2_40614,
		768 MicpuC2_46915,
		769 MicpuN3_58236,
		770 Cre_g472400,
		771 Vcarteri_119516,
		772 MicpuC2_50030,
		773 MicpuN3_55175,
		774 Vcarteri_99613,
		775 Cre_g230100,
		776 OstRCC809_2_42868,
		777 Ost9901_3_4341,
		778 Ostta4_6377,
		779 Vcarteri_83608,
		780 Cre_g549800,
		781 Cre_g665600,
		782 Vcarteri_84748,
		783 Vcarteri_109045,
		784 Cre_g624200,
		785 ChlNC64A_1_37369,
		786 Coc_C169_1_13384,
		787 Pp1s63_208V6,
		788 Pp1s165_119V6,
		789 Pp1s165_107V6,
		790 Pp1s230_93V6,
		791 MicpuN3_51087,
		792 MicpuC2_30735,
		793 AT2G23070,
		794 AT2G23080,
		795 AT5G67380,
		796 AT3G50000,
		797 Ost9901_3_13142,
		798 Ostta4_8917,
		799 OstRCC809_2_39321,
		800 Cre_g267650,
		801 Vcarteri_102889,
		802 Coc_C169_1_65366,
		803 Ostta4_37474,
		804 OstRCC809_2_41855,
		805 Ost9901_3_28096,
		806 MicpuN3_100707,
		807 MicpuC2_53968,
		808 Cre_g210500,
		809 Cre_g368150,
		810 Cre_g210250,
		811 Cre_g795900,
		812 Cre_g209750,
		813 OstRCC809_2_10429,
		814 Cre_g206650,
		815 Vcarteri_98797,
		816 Cre_g460800,
		817 Cre_g460700,
		818 Cre_g545750,
		819 Cre_g525750,
		820 Cre_g526450,
		821 Cre_g526150,
		822 Cre_g526250,
		823 Cre_g526650,
		824 Cre_g526300,
		825 Cre_g525950,
		826 Cre_g054750,
		827 Cre_g767950,
		828 AT2G30040,
		829 AT1G07150,
		830 Pp1s100_149V6,
		831 Pp1s20_383V6,
		832 Pp1s17_36V6,
		833 Pp1s43_178V6,
		834 Pp1s281_44V6,
		835 Pp1s281_41V6,
		836 AT1G05100,
		837 AT2G32510,
		838 AT4G26890,
		839 AT5G55090,
		840 AT3G50310,
		841 AT5G67080,
		842 AT4G36950,
		843 AT2G41910,
		844 AT2G05060,
		845 AT2G34290,
		846 AT5G27790,
		847 AT2G41920,
		848 AT2G41930,
		849 AT5G12090,
		850 AT5G27510,
		851 AT2G42550,
		852 Cre_g217950,
		853 Vcarteri_106162,
		854 Cre_g036000,
		855 MicpuN3_64574,
		856 Cre_g304050,
		857 MicpuN3_70257,
		858 AT1G51170,
		859 AT3G20830,
		860 Cre_g228850,
		861 Cre_g332700,
		862 Cre_g555800,
		863 MicpuC2_48771,
		864 MicpuN3_88696,
		865 Coc_C169_1_48465,
		866 Cre_g323100,
		867 Vcarteri_95933,
		868 ChlNC64A_1_139283,
		869 Pp1s114_4V6,
		870 AT2G32850,
		871 MicpuC2_49830,
		872 MicpuN3_54828,
		873 Ostta4_34924,
		874 OstRCC809_2_58778,
		875 Ost9901_3_16890,
		876 AT2G40730,
		877 Coc_C169_1_1195,
		878 Cre_g575300,
		879 Vcarteri_80567,
		880 OstRCC809_2_39854,
		881 MicpuC2_17555,
		882 ChlNC64A_1_51650,
		883 Coc_C169_1_67712,
		884 OstRCC809_2_61853,
		885 MicpuN3_82124,
		886 Cre_g666200,
		887 Vcarteri_76324,
		888 Coc_C169_1_13604,
		889 Pp1s66_174V6,
		890 Pp1s131_16V6,
		891 AT3G13670,
		892 AT2G25760,
		893 ChlNC64A_1_34546,
		894 AT5G18190,
		895 AT3G03940,
		896 ChlNC64A_1_140695,
		897 Coc_C169_1_65654,
		898 Vcarteri_84507,
		899 Cre_g281100,
		900 Ostta4_31196,
		901 Pp1s151_38V6,
		902 Pp1s216_7V6,
		903 AT4G28540,
		904 AT1G03930,
		905 AT5G44100,
		906 AT4G14340,
		907 AT5G43320,
		908 AT1G04440,
		909 AT3G23340,
		910 AT4G28880,
		911 AT4G28860,
		912 ChlNC64A_1_32696,
		913 MicpuN3_81419,
		914 MicpuC2_45412,
		915 OstRCC809_2_56196,
		916 Ost9901_3_14134,
		917 Ostta4_27684,
		918 Coc_C169_1_21781,
		919 Cre_g549750,
		920 Vcarteri_83639,
		921 Cre_g014600,
		922 Vcarteri_67218,
		923 Pp1s182_90V6,
		924 Pp1s430_12V6,
		925 Pp1s182_82V6,
		926 AT4G08800,
		927 AT2G19470,
		928 AT1G72710,
		929 AT5G57015,
		930 AT4G26100,
		931 Pp1s114_178V6,
		932 Coc_C169_1_13495,
		933 Cre_g148850,
		934 Cre_g114200,
		935 ChlNC64A_1_133409,
		936 Vcarteri_93880,
		937 Coc_C169_1_65815,
		938 Ostta4_22418,
		939 OstRCC809_2_42557,
		940 Ost9901_3_41984,
		941 MicpuC2_49183,
		942 MicpuN3_70677,
		943 Ostta4_31904,
		944 OstRCC809_2_63170,
		945 MicpuC2_30670,
		946 AT3G63340,
		947 Pp1s81_69V6,
		948 Coc_C169_1_45921,
		949 Coc_C169_1_60291,
		950 Coc_C169_1_43470,
		951 Pp1s202_76V6,
		952 Pp1s274_19V6,
		953 Pp1s274_30V6,
		954 Pp1s16_409V6,
		955 Coc_C169_1_57064,
		956 Coc_C169_1_43496,
		957 ChlNC64A_1_50349,
		958 Cre_g008650,
		959 MicpuC2_58694,
		960 MicpuN3_56759,
		961 ChlNC64A_1_20808,
		962 Vcarteri_34315,
		963 Cre_g567550,
		964 Pp1s159_135V6,
		965 AT3G59410,
		966 MicpuC2_56865,
		967 MicpuN3_58268,
		968 Coc_C169_1_62660,
		969 ChlNC64A_1_135753,
		970 Vcarteri_82126,
		971 Cre_g232750,
		972 MicpuN3_112655,
		973 MicpuC2_58165,
		974 Vcarteri_80996,
		975 Cre_g351150,
		976 MicpuC2_23057,
		977 MicpuN3_62188,
		978 ChlNC64A_1_11072,
		979 ChlNC64A_1_144329,
		980 ChlNC64A_1_11527,
		981 ChlNC64A_1_28390,
		982 MicpuN3_105982,
		983 MicpuC2_47426,
		984 Vcarteri_59361,
		985 Cre_g560350,
		986 Cre_g075350,
		987 Vcarteri_57433,
		988 MicpuC2_4932,
		989 Cre_g328850,
		990 Vcarteri_32235,
		991 MicpuC2_11074,
		992 MicpuN3_80714,
		993 Vcarteri_69973,
		994 Cre_g107800,
		995 Vcarteri_70287,
		996 Cre_g226200,
		997 MicpuN3_56641,
		998 AT3G12200,
		999 AT3G20860,
		1000 AT3G63280,
		1001 AT1G54510,
		1002 AT3G04810,
		1003 AT5G28290,
		1004 AT3G44200,
		1005 Pp1s22_216V6,
		1006 Cre_g339100,
		1007 Vcarteri_68198,
		1008 MicpuC2_7818,
		1009 MicpuN3_81677,
		1010 Cre_g443300,
		1011 Vcarteri_62813,
		1012 MicpuC2_23075,
		1013 MicpuN3_71110,
		1014 Vcarteri_96205,
		1015 Cre_g001800,
		1016 MicpuC2_48904,
		1017 MicpuN3_61426,
		1018 Coc_C169_1_12672,
		1019 Vcarteri_55421,
		1020 Cre_g268150,
		1021 Coc_C169_1_56080,
		1022 Vcarteri_91277,
		1023 Cre_g535100,
		1024 Ost9901_3_6737,
		1025 OstRCC809_2_55460,
		1026 Ostta4_27410,
		1027 MicpuN3_76120,
		1028 MicpuN3_58940,
		1029 MicpuC2_54073,
		1030 Coc_C169_1_56748,
		1031 ChlNC64A_1_136979,
		1032 MicpuC2_7662,
		1033 Cre_g514650,
		1034 Vcarteri_73509,
		1035 MicpuN3_79210,
		1036 Cre_g499850,
		1037 Vcarteri_103724,
		1038 MicpuN3_107942,
		1039 MicpuC2_56351,
		1040 Cre_g473100,
		1041 Cre_g750900,
		1042 AT1G04210,
		1043 Pp1s134_154V6,
		1044 MicpuN3_55238,
		1045 Ostta4_32801,
		1046 OstRCC809_2_57060,
		1047 Ost9901_3_87238,
		1048 Vcarteri_118479,
		1049 Cre_g002550,
		1050 Vcarteri_33220,
		1051 Cre_g485600,
		1052 Cre_g707650,
		1053 Cre_g046100,
		1054 Vcarteri_116901,
		1055 Cre_g075850,
		1056 Vcarteri_40699,
		1057 Cre_g075900,
		1058 Cre_g477000,
		1059 Vcarteri_43640,
		1060 ChlNC64A_1_59511,
		1061 ChlNC64A_1_145069,
		1062 Coc_C169_1_49286,
		1063 ChlNC64A_1_134203,
		1064 ChlNC64A_1_135543,
		1065 OstRCC809_2_28545,
		1066 Ost9901_3_28923,
		1067 Ostta4_30300,
		1068 AT4G40010,
		1069 AT1G78290,
		1070 Pp1s116_98V6,
		1071 Pp1s113_72V6,
		1072 Pp1s240_91V6,
		1073 Pp1s218_59V6,
		1074 AT3G50500,
		1075 AT5G66880,
		1076 AT4G33950,
		1077 AT5G08590,
		1078 AT5G63650,
		1079 AT1G10940,
		1080 AT1G60940,
		1081 AT2G23030,
		1082 ChlNC64A_1_138144,
		1083 Coc_C169_1_66347,
		1084 Vcarteri_59940,
		1085 Cre_g466350,
		1086 MicpuC2_45882,
		1087 MicpuN3_80902,
		1088 Ost9901_3_86646,
		1089 OstRCC809_2_30075,
		1090 Ostta4_4068,
		1091 Coc_C169_1_29722,
		1092 Coc_C169_1_29725,
		1093 Coc_C169_1_54361,
		1094 Coc_C169_1_25912,
		1095 Coc_C169_1_24306,
		1096 ChlNC64A_1_34706,
		1097 Vcarteri_79910,
		1098 Cre_g499500,
		1099 Coc_C169_1_47867,
		1100 Coc_C169_1_27636,
		1101 Coc_C169_1_27662,
		1102 Coc_C169_1_27599,
		1103 Coc_C169_1_68309,
		1104 ChlNC64A_1_33664,
		1105 ChlNC64A_1_142950,
		1106 ChlNC64A_1_57249,
		1107 Cre_g292700,
		1108 Vcarteri_64086,
		1109 Cre_g481000,
		1110 Vcarteri_67888,
		1111 Vcarteri_91421,
		1112 Cre_g755700,
		1113 ChlNC64A_1_140361,
		1114 Cre_g329850,
		1115 Vcarteri_79817,
		1116 Cre_g568050,
		1117 ChlNC64A_1_138887,
		1118 ChlNC64A_1_30247,
		1119 Coc_C169_1_47731,
		1120 AT5G12180,
		1121 AT5G19360,
		1122 Pp1s316_13V6,
		1123 Pp1s96_216V6,
		1124 Pp1s108_25V6,
		1125 Pp1s325_31V6,
		1126 Pp1s108_32V6,
		1127 Pp1s143_92V6,
		1128 AT2G31500,
		1129 AT2G41860,
		1130 AT3G57530,
		1131 AT5G19450,
		1132 AT5G12480,
		1133 AT3G51850,
		1134 AT1G18890,
		1135 AT1G74740,
		1136 Pp1s2_191V6,
		1137 Pp1s232_44V6,
		1138 Pp1s2_156V6,
		1139 Pp1s97_71V6,
		1140 Pp1s364_61V6,
		1141 Pp1s364_58V6,
		1142 AT4G23650,
		1143 Pp1s166_57V6,
		1144 Pp1s309_91V6,
		1145 Pp1s138_79V6,
		1146 Pp1s205_14V6,
		1147 Pp1s193_68V6,
		1148 Pp1s187_88V6,
		1149 Pp1s187_77V6,
		1150 Pp1s49_208V6,
		1151 Pp1s49_200V6,
		1152 AT4G09570,
		1153 AT1G35670,
		1154 AT5G23580,
		1155 AT2G35890,
		1156 AT2G38910,
		1157 AT3G10660,
		1158 AT5G04870,
		1159 AT4G35310,
		1160 AT2G17290,
		1161 AT4G38230,
		1162 AT1G76040,
		1163 AT1G50700,
		1164 AT3G20410,
		1165 AT4G04710,
		1166 AT4G04695,
		1167 AT4G04700,
		1168 AT4G04720,
		1169 AT4G04740,
		1170 AT1G61950,
		1171 AT4G21940,
		1172 MicpuC2_12286,
		1173 MicpuN3_97075,
		1174 OstRCC809_2_40771,
		1175 Ost9901_3_49728,
		1176 Ostta4_34881,
		1177 Ost9901_3_24253,
		1178 OstRCC809_2_33491,
		1179 Ostta4_31789,
		1180 ChlNC64A_1_36351,
		1181 Coc_C169_1_46159,
		1182 ChlNC64A_1_139412,
		1183 Cre_g328900,
		1184 Vcarteri_109867,
		1185 Vcarteri_74309,
		1186 Cre_g705000,
		1187 Vcarteri_82146,
		1188 Cre_g114750,
		1189 Vcarteri_84165,
		1190 Cre_g796750,
		1191 Cre_g009500,
		1192 Vcarteri_119030,
		1193 Vcarteri_62695,
		1194 Cre_g782750,
		1195 Coc_C169_1_29803,
		1196 ChlNC64A_1_20239,
		1197 Pp1s199_57V6,
		1198 Pp1s83_8V6,
		1199 Pp1s370_37V6,
		1200 Pp1s83_172V6,
		1201 AT4G36070,
		1202 AT5G66210,
		1203 AT2G17890,
		1204 AT1G49580,
		1205 AT3G19100,
		1206 AT3G50530,
		1207 AT2G41140,
		1208 AT3G56760,
		1209 Pp1s107_9V6,
		1210 Pp1s159_42V6,
		1211 Pp1s60_259V6,
		1212 Pp1s1_837V6,
		1213 Pp1s1_835V6,
		1214 AT2G46700,
		1215 AT5G24430,
		1216 AT3G49370,
		1217 Cre_g296200,
		1218 Vcarteri_80507,
		1219 Cre_g571700,
		1220 Vcarteri_41333,
		1221 Cre_g074370,
		1222 Cre_g418900,
		1223 Vcarteri_57999,
		1224 Cre_g106650,
		1225 Coc_C169_1_65450,
		1226 ChlNC64A_1_35404,
		1227 Coc_C169_1_11155,
		1228 Vcarteri_89054,
		1229 Cre_g527000,
		1230 Vcarteri_105941,
		1231 ChlNC64A_1_32668,
		1232 Coc_C169_1_2460,
		1233 ChlNC64A_1_59450,
		1234 Cre_g031300,
		1235 Vcarteri_65831,
		1236 Coc_C169_1_31433,
		1237 ChlNC64A_1_35323,
		1238 Vcarteri_120190,
		1239 Cre_g265550,
		1240 MicpuN3_58196,
		1241 MicpuC2_16149,
		1242 Ostta4_2136,
		1243 Ost9901_3_2798,
		1244 Ost9901_3_42946,
		1245 OstRCC809_2_65207,
		1246 ChlNC64A_1_143714,
		1247 Vcarteri_81022,
		1248 Cre_g382800,
		1249 Coc_C169_1_20203,
		1250 AT1G08650,
		1251 AT3G04530,
		1252 ChlNC64A_1_51150,
		1253 AT1G12680,
		1254 AT1G12580,
		1255 Coc_C169_1_47135,
		1256 Cre_g020850,
		1257 ChlNC64A_1_14465,
		1258 Cre_g205950,
		1259 Vcarteri_119772,
		1260 Cre_g057350,
		1261 Cre_g076000,
		1262 Vcarteri_119312,
		1263 Coc_C169_1_64904,
		1264 Cre_g384250,
		1265 OstRCC809_2_40184,
		1266 Ost9901_3_41712,
		1267 Ostta4_3137,
		1268 MicpuN3_71523,
		1269 ChlNC64A_1_34388,
		1270 ChlNC64A_1_22362,
		1271 Vcarteri_82610,
		1272 Cre_g428650,
		1273 Coc_C169_1_28987,
		1274 ChlNC64A_1_143521,
		1275 Vcarteri_58122,
		1276 Cre_g486350,
		1277 MicpuN3_85139,
		1278 MicpuC2_34898,
		1279 MicpuN3_82799,
		1280 Ostta4_13089,
		1281 OstRCC809_2_23749,
		1282 Ost9901_3_39356,
		1283 Cre_g705350,
		1284 Vcarteri_43050,
		1285 Pp1s31_344V6,
		1286 Coc_C169_1_29600,
		1287 Pp1s92_7V6,
		1288 Pp1s58_96V6,
		1289 Pp1s59_209V6,
		1290 Pp1s30_162V6,
		1291 AT5G60550,
		1292 AT3G45240,
		1293 ChlNC64A_1_36950,
		1294 Coc_C169_1_18165,
		1295 Vcarteri_64563,
		1296 Cre_g317300,
		1297 MicpuN3_63627,
		1298 MicpuC2_53453,
		1299 AT1G69220,
		1300 Pp1s31_249V6,
		1301 AT1G53165,
		1302 AT3G15220,
		1303 Pp1s98_82V6,
		1304 Pp1s84_190V6,
		1305 Pp1s59_173V6,
		1306 ChlNC64A_1_136164,
		1307 Coc_C169_1_16605,
		1308 Vcarteri_66196,
		1309 Cre_g544400,
		1310 Ostta4_15345,
		1311 Ost9901_3_35807,
		1312 OstRCC809_2_56166,
		1313 MicpuC2_14804,
		1314 MicpuN3_82115,
		1315 Pp1s35_323V6,
		1316 Pp1s188_1V6,
		1317 Vcarteri_104524,
		1318 Cre_g464100,
		1319 MicpuN3_80084,
		1320 Coc_C169_1_46524,
		1321 ChlNC64A_1_25736,
		1322 Pp1s216_64V6,
		1323 Pp1s151_3V6,
		1324 Pp1s151_4V6,
		1325 AT2G43930,
		1326 AT3G06030,
		1327 AT1G09000,
		1328 AT1G54960,
		1329 Vcarteri_43062,
		1330 Cre_g733300,
		1331 OstRCC809_2_59982,
		1332 Ostta4_1716,
		1333 Ost9901_3_41728,
		1334 MicpuC2_17505,
		1335 MicpuN3_82554,
		1336 AT1G53570,
		1337 AT1G63700,
		1338 Pp1s387_39V6,
		1339 Pp1s8_299V6,
		1340 Pp1s44_113V6,
		1341 Pp1s10_200V6,
		1342 AT5G66850,
		1343 Cre_g728700,
		1344 Vcarteri_68128,
		1345 Pp1s351_40V6,
		1346 Ostta4_22286,
		1347 OstRCC809_2_41590,
		1348 Ost9901_3_37745,
		1349 ChlNC64A_1_140983,
		1350 Coc_C169_1_12373,
		1351 Pp1s99_12V6,
		1352 AT3G13530,
		1353 AT3G07980,
		1354 Pp1s131_142V6,
		1355 Pp1s66_286V6,
		1356 Vcarteri_107342,
		1357 Cre_g016550,
		1358 MicpuN3_58941,
		1359 MicpuC2_70927,
		1360 AT4G28980,
		1361 Pp1s121_167V6,
		1362 Ostta4_21800,
		1363 Ost9901_3_40725,
		1364 OstRCC809_2_38463,
		1365 ChlNC64A_1_26970,
		1366 Vcarteri_67317,
		1367 Cre_g412750,
		1368 AT1G50240,
		1369 Pp1s53_93V6,
		1370 Pp1s72_260V6,
		1371 Coc_C169_1_12218,
		1372 MicpuN3_82966,
		1373 MicpuC2_45746,
		1374 OstRCC809_2_59449,
		1375 Ostta4_4180,
		1376 Ost9901_3_5051,
		1377 Vcarteri_89795,
		1378 Cre_g683650,
		1379 Coc_C169_1_11504,
		1380 ChlNC64A_1_23988,
		1381 MicpuN3_69373,
		1382 MicpuC2_38498,
		1383 MicpuC2_34378,
		1384 MicpuN3_113373,
		1385 Pp1s258_49V6,
		1386 AT5G08160,
		1387 ChlNC64A_1_145529,
		1388 Cre_g132700,
		1389 OstRCC809_2_32739,
		1390 Ost9901_3_39014,
		1391 MicpuN3_64563,
		1392 MicpuC2_42665,
		1393 ChlNC64A_1_14083,
		1394 Coc_C169_1_64585,
		1395 Vcarteri_100494,
		1396 Coc_C169_1_43812,
		1397 Coc_C169_1_43783,
		1398 Cre_g694950,
		1399 Cre_g266100,
		1400 Cre_g266150,
		1401 Cre_g266000,
		1402 Cre_g266250,
		1403 MicpuN3_104584,
		1404 MicpuC2_46671,
		1405 Pp1s100_147V6,
		1406 Vcarteri_88922,
		1407 Cre_g045600,
		1408 Coc_C169_1_43118,
		1409 ChlNC64A_1_32227,
		1410 Ostta4_2831,
		1411 OstRCC809_2_91961,
		1412 Ost9901_3_41434,
		1413 MicpuN3_83440,
		1414 MicpuC2_17784,
		1415 Vcarteri_73333,
		1416 Ost9901_3_4731,
		1417 OstRCC809_2_24418,
		1418 Ostta4_16878,
		1419 OstRCC809_2_23661,
		1420 Ostta4_13969,
		1421 Ost9901_3_27759,
		1422 MicpuC2_42701,
		1423 MicpuN3_67721,
		1424 ChlNC64A_1_22641,
		1425 Coc_C169_1_49223,
		1426 Vcarteri_99491,
		1427 Cre_g249150,
		1428 AT5G40440,
		1429 Pp1s92_27V6,
		1430 Pp1s151_2V6,
		1431 AT1G51660,
		1432 AT3G21220,
		1433 AT1G18350,
		1434 AT1G73500,
		1435 AT3G06230,
		1436 AT1G32320,
		1437 Pp1s114_89V6,
		1438 Pp1s16_334V6,
		1439 AT5G56580,
		1440 AT4G29810,
		1441 AT4G26070,
		1442 Pp1s106_83V6,
		1443 Pp1s50_83V6,
		1444 Pp1s32_219V6,
		1445 Coc_C169_1_39145,
		1446 Coc_C169_1_17144,
		1447 Coc_C169_1_4003,
		1448 Coc_C169_1_18685,
		1449 Vcarteri_67210,
		1450 MicpuC2_16998,
		1451 MicpuN3_82741,
		1452 Ostta4_26742,
		1453 OstRCC809_2_59916,
		1454 Ost9901_3_2504,
		1455 Ost9901_3_2417,
		1456 Pp1s227_24V6,
		1457 AT4G10730,
		1458 AT4G24100,
		1459 Pp1s56_2V6,
		1460 AT1G79640,
		1461 AT1G70430,
		1462 AT1G23700,
		1463 AT5G14720,
		1464 Pp1s27_49V6,
		1465 Pp1s407_24V6,
		1466 Pp1s39_232V6,
		1467 Pp1s13_360V6,
		1468 AT4G14480,
		1469 Coc_C169_1_65429,
		1470 ChlNC64A_1_28672,
		1471 Cre_g164900,
		1472 Vcarteri_105178,
		1473 AT2G18530,
		1474 AT3G46160,
		1475 AT3G45670,
		1476 AT4G04632,
		1477 AT3G45790,
		1478 AT3G46140,
		1479 Pp1s31_252V6,
		1480 Pp1s68_168V6,
		1481 Pp1s136_5V6,
		1482 AT4G12020,
		1483 AT4G08470,
		1484 AT4G08480,
		1485 AT4G08500,
		1486 MicpuC2_4777,
		1487 MicpuN3_71355,
		1488 Cre_g425350,
		1489 Cre_g692350,
		1490 Cre_g782575,
		1491 Cre_g646950,
		1492 Cre_g060650,
		1493 Cre_g646850,
		1494 Vcarteri_100428,
		1495 Cre_g224450,
		1496 Cre_g755900,
		1497 Vcarteri_95245,
		1498 Cre_g385000,
		1499 Cre_g754500,
		1500 Cre_g754450,
		1501 Vcarteri_98095,
		1502 Pp1s149_95V6,
		1503 Cre_g713750,
		1504 Cre_g749000,
		1505 Cre_g749150,
		1506 Cre_g749100,
		1507 Cre_g749050,
		1508 Cre_g749200,
		1509 Cre_g749250,
		1510 MicpuN3_100528,
		1511 Cre_g268850,
		1512 OstRCC809_2_36540,
		1513 Ost9901_3_12869,
		1514 Ostta4_19133,
		1515 Pp1s224_68V6,
		1516 AT5G26110,
		1517 ChlNC64A_1_48645,
		1518 Coc_C169_1_16785,
		1519 MicpuC2_49505,
		1520 MicpuN3_88471,
		1521 Coc_C169_1_45570,
		1522 MicpuN3_69534,
		1523 Vcarteri_120333,
		1524 Cre_g175600,
		1525 Vcarteri_93574,
		1526 Cre_g068000,
		1527 Cre_g043850,
		1528 Cre_g024550,
		1529 Cre_g696900,
		1530 Cre_g696950,
		1531 Cre_g404050,
		1532 Cre_g111550,
		1533 Vcarteri_117985,
		1534 Vcarteri_33632,
		1535 Cre_g773250,
		1536 Cre_g121350,
		1537 Vcarteri_65242,
		1538 Cre_g666300,
		1539 Vcarteri_100754,
		1540 Vcarteri_37559,
		1541 Cre_g166750,
		1542 Cre_g301000,
		1543 Vcarteri_117059,
		1544 Vcarteri_117416,
		1545 Cre_g464550,
		1546 Cre_g736250,
		1547 Cre_g694550,
		1548 Cre_g036900,
		1549 Cre_g713050,
		1550 Vcarteri_100138,
		1551 Vcarteri_100114,
		1552 Vcarteri_99977,
		1553 Cre_g504250,
		1554 Vcarteri_98918,
		1555 Vcarteri_100452,
		1556 Vcarteri_96096,
		1557 Cre_g490800,
		1558 Cre_g625050,
		1559 Cre_g320050,
		1560 Cre_g011850,
		1561 Cre_g011800,
		1562 Vcarteri_88026,
		1563 Vcarteri_88028,
		1564 Vcarteri_96507,
		1565 Vcarteri_89421,
		1566 Vcarteri_89419,
		1567 Vcarteri_86288,
		1568 Vcarteri_102835,
		1569 Vcarteri_102834,
		1570 Vcarteri_102830,
		1571 Vcarteri_107045,
		1572 Vcarteri_101017,
		1573 Vcarteri_107037,
		1574 Vcarteri_102833,
		1575 Vcarteri_103602,
		1576 Cre_g635700,
		1577 Cre_g483000,
		1578 Cre_g483100,
		1579 Cre_g056900,
		1580 Cre_g159050,
		1581 Cre_g387950,
		1582 Cre_g159150,
		1583 Cre_g159054,
		1584 Cre_g424700,
		1585 Cre_g349000,
		1586 Cre_g346550,
		1587 Cre_g057307,
		1588 Cre_g565200,
		1589 Cre_g604350,
		1590 Cre_g603600,
		1591 Vcarteri_106826,
		1592 Cre_g319350,
		1593 Cre_g654850,
		1594 Cre_g654900,
		1595 Cre_g741900,
		1596 Vcarteri_116442,
		1597 Cre_g567200,
		1598 Vcarteri_96407,
		1599 Cre_g373300,
		1600 Vcarteri_98940,
		1601 Cre_g462350,
		1602 Cre_g151300,
		1603 Cre_g484800,
		1604 Vcarteri_87539,
		1605 Cre_g695218,
		1606 Cre_g341200,
		1607 Vcarteri_87540,
		1608 Cre_g098550,
		1609 MicpuC2_11097,
		1610 Cre_g641100,
		1611 MicpuC2_20149,
		1612 MicpuN3_87088,
		1613 Coc_C169_1_27103,
		1614 ChlNC64A_1_59772,
		1615 Vcarteri_66387,
		1616 Cre_g168150,
		1617 Coc_C169_1_19891,
		1618 Vcarteri_88470,
		1619 Cre_g507750,
		1620 Pp1s28_206V6,
		1621 Pp1s392_39V6,
		1622 AT2G43850,
		1623 AT3G59830,
		1624 AT2G31800,
		1625 AT3G58760,
		1626 AT4G18950,
		1627 Pp1s179_14V6,
		1628 Pp1s75_225V6,
		1629 Pp1s31_260V6,
		1630 Pp1s136_112V6,
		1631 Pp1s74_259V6,
		1632 AT1G14000,
		1633 Pp1s402_19V6,
		1634 Pp1s93_69V6,
		1635 Pp1s2_235V6,
		1636 Pp1s180_6V6,
		1637 Pp1s375_32V6,
		1638 MicpuN3_61404,
		1639 MicpuC2_36505,
		1640 Ostta4_37001,
		1641 Ost9901_3_3629,
		1642 OstRCC809_2_41190,
		1643 Vcarteri_92497,
		1644 Vcarteri_86116,
		1645 MicpuN3_96274,
		1646 MicpuC2_50916,
		1647 AT3G11870,
		1648 AT2G17520,
		1649 AT5G24360,
		1650 Pp1s65_71V6,
		1651 Pp1s34_189V6,
		1652 OstRCC809_2_29769,
		1653 Ostta4_5838,
		1654 Ost9901_3_48805,
		1655 MicpuN3_100424,
		1656 MicpuC2_15400,
		1657 Vcarteri_107956,
		1658 ChlNC64A_1_37276,
		1659 Coc_C169_1_15464,
		1660 OstRCC809_2_42781,
		1661 Ost9901_3_42248,
		1662 Ostta4_22618,
		1663 MicpuC2_29541,
		1664 MicpuN3_72714,
		1665 Coc_C169_1_46388,
		1666 ChlNC64A_1_133304,
		1667 Coc_C169_1_47864,
		1668 Cre_g739250,
		1669 Vcarteri_37382,
		1670 ChlNC64A_1_140943,
		1671 ChlNC64A_1_140991,
		1672 ChlNC64A_1_55725,
		1673 Coc_C169_1_64994,
		1674 Coc_C169_1_46477,
		1675 Coc_C169_1_31588,
		1676 Coc_C169_1_20768,
		1677 Coc_C169_1_45718,
		1678 ChlNC64A_1_139617,
		1679 ChlNC64A_1_141046,
		1680 ChlNC64A_1_138200,
		1681 ChlNC64A_1_134418,
		1682 ChlNC64A_1_13410,
		1683 ChlNC64A_1_56636,
		1684 ChlNC64A_1_56862,
		1685 ChlNC64A_1_50324,
		1686 ChlNC64A_1_58145,
		1687 ChlNC64A_1_142162,
		1688 ChlNC64A_1_140122,
		1689 ChlNC64A_1_134744,
		1690 ChlNC64A_1_57033,
		1691 ChlNC64A_1_144136,
		1692 ChlNC64A_1_144137,
		1693 ChlNC64A_1_143195,
		1694 ChlNC64A_1_133852,
		1695 Coc_C169_1_67597,
		1696 ChlNC64A_1_50123,
		1697 ChlNC64A_1_58858,
		1698 ChlNC64A_1_136568,
		1699 ChlNC64A_1_57116,
		1700 ChlNC64A_1_136066,
		1701 ChlNC64A_1_49746,
		1702 ChlNC64A_1_133695,
		1703 ChlNC64A_1_145350,
		1704 Coc_C169_1_55214,
		1705 Coc_C169_1_64721,
		1706 Coc_C169_1_61738,
		1707 Coc_C169_1_59547,
		1708 ChlNC64A_1_58999,
		1709 Coc_C169_1_47190,
		1710 Coc_C169_1_64012,
		1711 Coc_C169_1_64014,
		1712 Coc_C169_1_66437,
		1713 AT3G57710,
		1714 AT3G57720,
		1715 AT3G57730,
		1716 AT3G57770,
		1717 AT3G57700,
		1718 AT3G52530,
		1719 AT3G57750,
		1720 AT1G65250,
		1721 AT1G65190,
		1722 AT1G67470,
		1723 AT3G57640,
		1724 AT3G57760,
		1725 AT3G57740,
		1726 ChlNC64A_1_141147,
		1727 Coc_C169_1_48919,
		1728 Cre_g715700,
		1729 Pp1s60_107V6,
		1730 AT2G40860,
		1731 MicpuN3_88758,
		1732 MicpuC2_22355,
		1733 Ostta4_20474,
		1734 Ost9901_3_51117,
		1735 OstRCC809_2_93488,
		1736 Cre_g554000,
		1737 Pp1s14_186V6,
		1738 Pp1s186_11V6,
		1739 Pp1s52_198V6,
		1740 Pp1s6_357V6,
		1741 AT4G25390,
		1742 AT5G51770,
		1743 AT2G45590,
		1744 Pp1s140_12V6,
		1745 Pp1s133_38V6,
		1746 Pp1s155_19V6,
		1747 Pp1s480_11V6,
		1748 AT2G45340,
		1749 AT5G51560,
		1750 AT4G22730,
		1751 AT1G56145,
		1752 AT1G56140,
		1753 AT1G56120,
		1754 AT1G56130,
		1755 AT1G29750,
		1756 AT1G29720,
		1757 AT1G29740,
		1758 AT1G29730,
		1759 AT1G07650,
		1760 AT1G53430,
		1761 AT1G53440,
		1762 AT1G53420,
		1763 AT3G14840,
		1764 AT1G16670,
		1765 AT3G09010,
		1766 Pp1s307_67V6,
		1767 Pp1s81_41V6,
		1768 Pp1s13_309V6,
		1769 Pp1s175_105V6,
		1770 Pp1s76_92V6,
		1771 Pp1s22_36V6,
		1772 Pp1s331_25V6,
		1773 Pp1s18_345V6,
		1774 Pp1s32_319V6,
		1775 Pp1s69_6V6,
		1776 Pp1s149_117V6,
		1777 Pp1s176_78V6,
		1778 Pp1s149_101V6,
		1779 Pp1s149_106V6,
		1780 Pp1s267_90V6,
		1781 Pp1s264_13V6,
		1782 Pp1s139_90V6,
		1783 Pp1s244_27V6,
		1784 Pp1s235_114V6,
		1785 Pp1s9_64V6,
		1786 Pp1s49_14V6,
		1787 AT1G70520,
		1788 AT4G28670,
		1789 AT1G19090,
		1790 AT5G40380,
		1791 AT1G70530,
		1792 AT1G70740,
		1793 AT3G16030,
		1794 AT1G67520,
		1795 AT4G03230,
		1796 AT4G27290,
		1797 AT4G27300,
		1798 AT4G21366,
		1799 AT1G65800,
		1800 AT1G65790,
		1801 AT4G21380,
		1802 AT1G11350,
		1803 AT1G11300,
		1804 AT1G11330,
		1805 AT1G61390,
		1806 AT1G61490,
		1807 AT1G61500,
		1808 AT1G61550,
		1809 AT1G61475,
		1810 AT1G61420,
		1811 AT1G61460,
		1812 AT1G61480,
		1813 AT1G61400,
		1814 AT1G61430,
		1815 AT1G61440,
		1816 AT1G61360,
		1817 AT1G61380,
		1818 AT1G61370,
		1819 AT1G11280,
		1820 AT4G11900,
		1821 AT1G11410,
		1822 AT1G11340,
		1823 AT1G61610,
		1824 AT4G21390,
		1825 AT4G23230,
		1826 AT4G23150,
		1827 AT4G23140,
		1828 AT4G23160,
		1829 AT4G23180,
		1830 AT4G05200,
		1831 AT4G23300,
		1832 AT4G23190,
		1833 AT4G11490,
		1834 AT4G23200,
		1835 AT4G23220,
		1836 AT4G23210,
		1837 AT4G11530,
		1838 AT3G45860,
		1839 AT4G23270,
		1840 AT4G23310,
		1841 AT4G23280,
		1842 AT4G23130,
		1843 AT4G23240,
		1844 AT4G23320,
		1845 AT4G23290,
		1846 AT4G11480,
		1847 AT4G11470,
		1848 AT4G11460,
		1849 AT4G23250,
		1850 AT4G23260,
		1851 AT4G38830,
		1852 AT4G21230,
		1853 AT4G00960,
		1854 AT4G00970,
		1855 AT4G21400,
		1856 AT4G21410,
		1857 AT4G04510,
		1858 AT4G04500,
		1859 AT4G04570,
		1860 AT4G04540,
		1861 AT4G04490,
		1862 Pp1s53_183V6,
		1863 Pp1s15_312V6,
		1864 Pp1s54_23V6,
		1865 Pp1s51_330V6,
		1866 Pp1s21_157V6,
		1867 Pp1s51_326V6,
		1868 AT4G32710,
		1869 AT3G24540,
		1870 AT3G24550,
		1871 AT1G52290,
		1872 AT2G18470,
		1873 AT1G49270,
		1874 AT3G18810,
		1875 AT4G34440,
		1876 AT1G10620,
		1877 AT1G23540,
		1878 AT1G70460,
		1879 AT1G70450,
		1880 AT5G38560,
		1881 AT1G68690,
		1882 AT1G26150,
		1883 Pp1s145_144V6,
		1884 Pp1s118_23V6,
		1885 Pp1s160_128V6,
		1886 Pp1s134_145V6,
		1887 Pp1s83_193V6,
		1888 AT5G37790,
		1889 AT1G66460,
		1890 Pp1s226_111V6,
		1891 Pp1s111_81V6,
		1892 Pp1s242_29V6,
		1893 Pp1s215_104V6,
		1894 Pp1s249_93V6,
		1895 Pp1s36_280V6,
		1896 AT4G35030,
		1897 AT2G16750,
		1898 AT1G77280,
		1899 AT1G21590,
		1900 AT5G63940,
		1901 AT5G57670,
		1902 AT2G18890,
		1903 Pp1s9_56V6,
		1904 Pp1s114_107V6,
		1905 Pp1s16_314V6,
		1906 AT5G65530,
		1907 AT5G10520,
		1908 AT3G05140,
		1909 AT5G35960,
		1910 AT5G18910,
		1911 Pp1s65_158V6,
		1912 Pp1s533_5V6,
		1913 Pp1s136_94V6,
		1914 Pp1s123_164V6,
		1915 AT3G13690,
		1916 AT1G55200,
		1917 Pp1s59_359V6,
		1918 Pp1s336_36V6,
		1919 AT5G56790,
		1920 AT3G01300,
		1921 AT5G15080,
		1922 AT3G28690,
		1923 AT5G56460,
		1924 AT2G07180,
		1925 AT5G01020,
		1926 AT1G61590,
		1927 AT1G72540,
		1928 AT2G26290,
		1929 AT5G35580,
		1930 AT2G05940,
		1931 Pp1s31_254V6,
		1932 Pp1s207_2V6,
		1933 AT2G02800,
		1934 AT1G14370,
		1935 AT1G74490,
		1936 AT1G69790,
		1937 AT1G26970,
		1938 AT2G28930,
		1939 AT1G07570,
		1940 AT2G39660,
		1941 AT3G55450,
		1942 AT5G02290,
		1943 AT4G35600,
		1944 AT2G17220,
		1945 AT5G25440,
		1946 AT5G11410,
		1947 AT5G11400,
		1948 AT1G76360,
		1949 Pp1s69_169V6,
		1950 Pp1s98_102V6,
		1951 Pp1s209_106V6,
		1952 Pp1s26_76V6,
		1953 AT2G28940,
		1954 AT5G03320,
		1955 AT3G09830,
		1956 AT2G39110,
		1957 AT4G17660,
		1958 AT5G47070,
		1959 AT1G61860,
		1960 AT3G07070,
		1961 AT4G13190,
		1962 AT3G24790,
		1963 AT3G02810,
		1964 AT5G16500,
		1965 AT1G20650,
		1966 AT1G76370,
		1967 AT5G13160,
		1968 AT5G18610,
		1969 Pp1s307_15V6,
		1970 Pp1s116_107V6,
		1971 Pp1s116_115V6,
		1972 Pp1s478_1V6,
		1973 AT3G26940,
		1974 AT5G02800,
		1975 AT2G28590,
		1976 AT1G07870,
		1977 AT3G20530,
		1978 Pp1s79_45V6,
		1979 Pp1s293_24V6,
		1980 Pp1s255_47V6,
		1981 Pp1s95_115V6,
		1982 Pp1s43_35V6,
		1983 Pp1s343_14V6,
		1984 AT2G20300,
		1985 AT5G56890,
		1986 Pp1s115_198V6,
		1987 Pp1s116_191V6,
		1988 Pp1s478_19V6,
		1989 AT4G02010,
		1990 Pp1s41_247V6,
		1991 AT1G80640,
		1992 AT2G25220,
		1993 AT4G32000,
		1994 AT5G11020,
		1995 AT3G58690,
		1996 AT1G54820,
		1997 AT3G08760,
[truncated: 1,692 more rows]
