# Supplementary material for: Prevalence, Evolution, and cis-Regulation of Diel Transcription in Chlamydomonas reinhardtii
Source: G3 (Bethesda). 2014 Oct 28;4(12):2461–71. doi: 10.1534/g3.114.015032 (PMC4267941; doi:10.1534/g3.114.015032)
Supplement: Supporting Information [file supp_g3.114.015032_FileS2.zip › AllTrees/RAxML_result.PF00004.24.I133.midpoint.nex]

#NEXUS
BEGIN trees;
	translate
		1 ChlNC64A_1_140544,
		2 AT5G15250,
		3 Pp1s178_66V6,
		4 Pp1s118_166V6,
		5 Ost9901_3_29118,
		6 OstRCC809_2_55505,
		7 Ostta4_8100,
		8 Vcarteri_74350,
		9 Cre_g720050,
		10 Coc_C169_1_22213,
		11 MicpuN3_104714,
		12 Pp1s156_30V6,
		13 Pp1s9_115V6,
		14 AT1G06430,
		15 AT2G30950,
		16 MicpuC2_55999,
		17 MicpuN3_106506,
		18 Ost9901_3_35099,
		19 Ostta4_28922,
		20 OstRCC809_2_64029,
		21 Vcarteri_80122,
		22 Cre_g485800,
		23 AT1G50250,
		24 AT5G42270,
		25 Pp1s44_78V6,
		26 Pp1s10_192V6,
		27 Coc_C169_1_22106,
		28 Ost9901_3_13471,
		29 OstRCC809_2_66017,
		30 Ostta4_21043,
		31 Cre_g019850,
		32 Coc_C169_1_12248,
		33 AT2G29080,
		34 AT1G07510,
		35 Pp1s39_149V6,
		36 Pp1s456_6V6,
		37 Pp1s346_22V6,
		38 MicpuN3_92259,
		39 MicpuC2_814;
		tree No_001 = (1:0.66630,(((2:0.14176,(3:0.03256,(((4:0.0,(((((((5:0.01963,6:0.0):0.00935,7:0.0104):0.0,(8:0.00983,9:0.00966):0.05326):0.01,10:0.02124):0.00999,11:0.01951):0.02022,12:0.0):0.0,13:0.0):0.00959):0.01924,14:0.0):0.0,15:0.00947):0.01595):0.04064):0.01781,(((16:0.0,17:0.01010):0.02058,((((18:0.0,19:0.0):0.0,20:0.00995):0.02047,(21:0.0,22:0.02043):0.02138):0.00982,((23:0.0,24:0.0):0.009…
END;
