# Supplementary material for: Prevalence, Evolution, and cis-Regulation of Diel Transcription in Chlamydomonas reinhardtii
Source: G3 (Bethesda). 2014 Oct 28;4(12):2461–71. doi: 10.1534/g3.114.015032 (PMC4267941; doi:10.1534/g3.114.015032)
Supplement: Supporting Information [file supp_g3.114.015032_FileS2.zip › AllTrees/RAxML_result.PF00004.24.I297.midpoint.nex]

#NEXUS
BEGIN trees;
	translate
		1 Cre_g768900,
		2 Vcarteri_116304,
		3 MicpuN3_99023,
		4 MicpuC2_50635,
		5 Ost9901_3_32455,
		6 AT5G17760,
		7 AT5G17730,
		8 AT3G29800,
		9 AT5G17750,
		10 AT5G17740,
		11 AT3G28570,
		12 AT5G40000,
		13 AT3G28600,
		14 AT3G28610,
		15 AT5G40010,
		16 AT3G28580,
		17 AT3G28510,
		18 AT3G28520,
		19 AT3G28540,
		20 Pp1s28_203V6,
		21 Pp1s28_198V6,
		22 Pp1s325_27V6,
		23 Pp1s108_16V6,
		24 Pp1s300_28V6,
		25 Pp1s286_51V6,
		26 AT4G30250,
		27 AT5G57480,
		28 AT4G25835,
		29 AT2G46620,
		30 Pp1s59_355V6,
		31 Pp1s150_90V6,
		32 AT2G18193,
		33 AT2G18190,
		34 AT3G50930,
		35 AT3G50940,
		36 AT1G43910,
		37 AT4G05380,
		38 AT4G05340,
		39 Vcarteri_79139,
		40 Cre_g439150,
		41 ChlNC64A_1_134194,
		42 Coc_C169_1_22711,
		43 AT1G09100,
		44 Pp1s218_133V6,
		45 Pp1s340_7V6,
		46 AT3G05530,
		47 OstRCC809_2_34496,
		48 Ost9901_3_32343,
		49 MicpuC2_35637,
		50 MicpuN3_107027,
		51 Ostta4_8530,
		52 AT5G58290,
		53 Vcarteri_79465,
		54 ChlNC64A_1_30648,
		55 Cre_g402450,
		56 MicpuC2_27327,
		57 Ostta4_8704,
		58 OstRCC809_2_93951,
		59 Ost9901_3_35070,
		60 MicpuN3_108299,
		61 Pp1s147_100V6,
		62 Pp1s243_67V6,
		63 Pp1s79_171V6,
		64 Pp1s36_183V6,
		65 Coc_C169_1_31041,
		66 Ostta4_23484,
		67 OstRCC809_2_90511,
		68 Ost9901_3_30617,
		69 MicpuN3_106840,
		70 MicpuC2_49715,
		71 Pp1s12_207V6,
		72 AT2G20140,
		73 AT4G29040,
		74 Pp1s109_234V6,
		75 Pp1s4_277V6,
		76 ChlNC64A_1_56157,
		77 Cre_g329700,
		78 Vcarteri_78283,
		79 Coc_C169_1_48403,
		80 ChlNC64A_1_56025,
		81 Cre_g625400,
		82 Vcarteri_75335,
		83 Pp1s152_13V6,
		84 Pp1s49_256V6,
		85 AT1G53780,
		86 AT1G53750,
		87 Coc_C169_1_46603,
		88 MicpuC2_55324,
		89 MicpuN3_51697,
		90 Ost9901_3_29121,
		91 OstRCC809_2_89454,
		92 Ostta4_15182,
		93 MicpuN3_93957,
		94 MicpuC2_35932,
		95 Ostta4_16148,
		96 Ost9901_3_33894,
		97 OstRCC809_2_29992,
		98 Pp1s7016_1V6,
		99 Pp1s245_17V6,
		100 AT5G20000,
		101 AT5G19990,
		102 Vcarteri_104963,
		103 Cre_g216600,
		104 ChlNC64A_1_135304,
		105 Coc_C169_1_67523,
		106 Coc_C169_1_24282,
		107 Vcarteri_105106,
		108 Cre_g710150,
		109 OstRCC809_2_57699,
		110 Ost9901_3_34331,
		111 Ostta4_27912,
		112 MicpuC2_70911,
		113 MicpuN3_78817,
		114 ChlNC64A_1_56078,
		115 Pp1s47_46V6,
		116 Pp1s13_419V6,
		117 Pp1s91_182V6,
		118 AT5G43010,
		119 AT1G45000;
		tree No_001 = (((1:0.0,2:0.4831):1.21354,(((3:0.27414,4:0.3692):0.36872,5:1.31619):1.33379,((6:0.22772,((7:0.10876,8:1.47397):0.12895,(9:0.15739,10:0.08325):0.14101):0.18994):0.19685,(((((11:0.28983,(12:0.19178,(13:0.12938,14:0.06622):0.16070):0.09149):0.20408,((15:0.11335,16:0.12436):0.1033,(17:0.06988,(18:0.1596,19:0.0365):0.12483):0.15590):0.23504):0.21447,((((20:0.0,21:0.0):0.33702,(22:0.1450…
END;
