# Supplementary material for: Prevalence, Evolution, and cis-Regulation of Diel Transcription in Chlamydomonas reinhardtii
Source: G3 (Bethesda). 2014 Oct 28;4(12):2461–71. doi: 10.1534/g3.114.015032 (PMC4267941; doi:10.1534/g3.114.015032)
Supplement: Supporting Information [file supp_g3.114.015032_FileS2.zip › AllTrees/RAxML_result.PF00004.24.I5.midpoint.nex]

#NEXUS
BEGIN trees;
	translate
		1 ChlNC64A_1_21069,
		2 Cre_g300450,
		3 Cre_g299200,
		4 MicpuC2_52805,
		5 MicpuN3_89151;
		tree No_001 = (1:0.33562,((2:0.00933,3:0.0):0.30138,(4:0.06902,5:0.10716):0.22704):0.00142);
END;
