# Supplementary material for: Prevalence, Evolution, and cis-Regulation of Diel Transcription in Chlamydomonas reinhardtii
Source: G3 (Bethesda). 2014 Oct 28;4(12):2461–71. doi: 10.1534/g3.114.015032 (PMC4267941; doi:10.1534/g3.114.015032)
Supplement: Supporting Information [file supp_g3.114.015032_FileS2.zip › AllTrees/RAxML_result.PF00004.24.I524.midpoint.nex]

#NEXUS
BEGIN trees;
	translate
		1 Coc_C169_1_12734,
		2 ChlNC64A_1_133427,
		3 MicpuC2_21219,
		4 MicpuN3_65101,
		5 Ost9901_3_33,
		6 Ostta4_14929,
		7 Cre_g161800,
		8 Cre_g218900,
		9 Cre_g219000,
		10 AT3G24530,
		11 AT3G01610,
		12 Pp1s19_358V6,
		13 Cre_g398550,
		14 Vcarteri_105558,
		15 Coc_C169_1_36149,
		16 Ost9901_3_37691,
		17 OstRCC809_2_41588,
		18 Ostta4_838,
		19 MicpuC2_33829,
		20 MicpuN3_79795,
		21 Vcarteri_78972,
		22 Cre_g269950,
		23 ChlNC64A_1_140589,
		24 MicpuC2_31832,
		25 MicpuN3_77437,
		26 MicpuN3_92946,
		27 Ost9901_3_29008,
		28 Ostta4_14760,
		29 OstRCC809_2_55604,
		30 Pp1s217_30V6,
		31 Pp1s296_11V6,
		32 Pp1s133_13V6,
		33 Pp1s115_6V6,
		34 Pp1s213_38V6,
		35 Pp1s97_154V6,
		36 Pp1s99_139V6,
		37 AT3G09840,
		38 AT5G03340,
		39 AT3G53230,
		40 Coc_C169_1_28540,
		41 AT5G08470,
		42 Pp1s285_12V6,
		43 Ost9901_3_36081,
		44 OstRCC809_2_29434,
		45 Ostta4_3772,
		46 MicpuC2_5979,
		47 MicpuN3_70425,
		48 Cre_g679200,
		49 Vcarteri_59290,
		50 Coc_C169_1_64196,
		51 ChlNC64A_1_24198,
		52 MicpuN3_113384,
		53 MicpuC2_1003,
		54 Ostta4_921,
		55 Ost9901_3_41487,
		56 OstRCC809_2_34810,
		57 Vcarteri_80882,
		58 Cre_g461250,
		59 AT4G04910,
		60 Pp1s30_346V6,
		61 Pp1s245_16V6,
		62 Pp1s336_26V6,
		63 OstRCC809_2_56398,
		64 Ostta4_27901,
		65 Ost9901_3_30476,
		66 MicpuN3_106780,
		67 MicpuC2_31131,
		68 Coc_C169_1_13602,
		69 ChlNC64A_1_29882,
		70 Coc_C169_1_8764,
		71 ChlNC64A_1_28658,
		72 Cre_g446250,
		73 Vcarteri_33997,
		74 MicpuC2_18687,
		75 MicpuN3_76195,
		76 Pp1s68_6V6,
		77 OstRCC809_2_29478,
		78 Ostta4_15700,
		79 Ost9901_3_30124,
		80 AT1G03000,
		81 ChlNC64A_1_140338,
		82 Pp1s228_21V6,
		83 AT2G03670,
		84 ChlNC64A_1_37221,
		85 Cre_g700300,
		86 Vcarteri_41454,
		87 Coc_C169_1_30188,
		88 Ostta4_15190,
		89 OstRCC809_2_11551,
		90 Ost9901_3_40257,
		91 MicpuN3_78168,
		92 MicpuC2_49469,
		93 AT3G56690,
		94 Pp1s53_157V6,
		95 Coc_C169_1_37104,
		96 ChlNC64A_1_6977,
		97 Vcarteri_60209,
		98 Cre_g138800,
		99 MicpuN3_65753,
		100 MicpuC2_32537,
		101 Ostta4_15834,
		102 Ost9901_3_36182,
		103 OstRCC809_2_56165,
		104 MicpuC2_56755,
		105 MicpuN3_58373,
		106 OstRCC809_2_60070,
		107 Ost9901_3_41897,
		108 Ostta4_20741,
		109 AT1G05910,
		110 Pp1s44_156V6,
		111 Pp1s82_108V6,
		112 ChlNC64A_1_135530,
		113 Cre_g038150,
		114 Vcarteri_33187,
		115 Coc_C169_1_17790,
		116 Cre_g258200,
		117 Vcarteri_34151,
		118 Coc_C169_1_34821,
		119 ChlNC64A_1_52121,
		120 OstRCC809_2_10267,
		121 Ostta4_18620,
		122 Ost9901_3_42681,
		123 MicpuN3_76288,
		124 MicpuC2_17436,
		125 Pp1s411_7V6,
		126 AT3G15120,
		127 ChlNC64A_1_134734,
		128 ChlNC64A_1_21117,
		129 AT3G19740,
		130 AT1G50140,
		131 Pp1s64_85V6,
		132 Pp1s3_193V6,
		133 AT1G64110,
		134 AT4G28000,
		135 AT5G52882,
		136 AT4G24860,
		137 AT1G62130,
		138 AT4G02480,
		139 AT1G02890,
		140 Pp1s3_184V6,
		141 Pp1s27_195V6,
		142 ChlNC64A_1_32508,
		143 Vcarteri_82864,
		144 ChlNC64A_1_19045,
		145 Cre_g259550,
		146 Vcarteri_73960,
		147 Cre_g580050,
		148 Coc_C169_1_30764,
		149 Ost9901_3_30513,
		150 Ostta4_16192,
		151 OstRCC809_2_30224,
		152 MicpuN3_80010,
		153 MicpuC2_14046,
		154 AT4G27680,
		155 AT5G53540,
		156 Pp1s29_307V6,
		157 Pp1s83_145V6,
		158 Vcarteri_62257,
		159 AT2G45500,
		160 Pp1s11_171V6,
		161 ChlNC64A_1_36318,
		162 Coc_C169_1_66394,
		163 AT3G27120,
		164 Pp1s13_90V6,
		165 Ostta4_5255,
		166 Ost9901_3_6399,
		167 OstRCC809_2_10418,
		168 MicpuC2_18879,
		169 MicpuN3_86677,
		170 Vcarteri_61948,
		171 Cre_g022000,
		172 ChlNC64A_1_11182,
		173 Coc_C169_1_14939,
		174 AT2G27600,
		175 Pp1s76_197V6,
		176 Pp1s200_72V6,
		177 Ost9901_3_26031,
		178 Ostta4_28983,
		179 OstRCC809_2_38094,
		180 MicpuN3_113360,
		181 MicpuC2_67802,
		182 Coc_C169_1_45782,
		183 Cre_g079300,
		184 Vcarteri_74263,
		185 ChlNC64A_1_134244,
		186 Cre_g451850,
		187 Vcarteri_57246,
		188 Cre_g716450,
		189 MicpuN3_58000,
		190 MicpuC2_18003,
		191 MicpuC2_15179,
		192 MicpuN3_64073,
		193 Pp1s51_233V6,
		194 AT2G34560,
		195 Cre_g446400,
		196 Vcarteri_76999,
		197 ChlNC64A_1_10674,
		198 Pp1s99_113V6,
		199 Pp1s213_118V6,
		200 AT1G80350,
		201 MicpuC2_16445,
		202 MicpuN3_97315,
		203 Coc_C169_1_20304,
		204 Cre_g427600,
		205 Vcarteri_82654,
		206 Vcarteri_70259,
		207 Cre_g541300,
		208 AT4G24710,
		209 ChlNC64A_1_8480,
		210 Vcarteri_66051,
		211 Cre_g117150,
		212 Coc_C169_1_14805,
		213 MicpuN3_81742,
		214 Ostta4_17440,
		215 OstRCC809_2_57115,
		216 Ost9901_3_3211,
		217 MicpuC2_14739,
		218 Cre_g488400,
		219 Vcarteri_88606,
		220 ChlNC64A_1_144400,
		221 Vcarteri_115636,
		222 Cre_g726150,
		223 ChlNC64A_1_26132,
		224 ChlNC64A_1_26073,
		225 Coc_C169_1_66980,
		226 Pp1s83_97V6,
		227 AT4G04180,
		228 MicpuN3_75845;
		tree No_001 = (((1:3.38611,(2:0.0,((3:0.08267,(4:0.03578,(5:0.03874,6:0.04440):0.36546):0.11374):0.3924,7:0.27265):0.20279):1.06094):5.68292,((8:0.0,9:0.02107):1.51586,10:2.48313):1.83010):0.1493,((((((11:0.82763,(12:0.29917,(((13:0.14716,14:0.15252):0.13096,15:0.29002):0.13389,((16:0.00652,(17:0.06466,18:0.05972):0.02938):0.14672,(19:0.11305,20:0.0951):0.14269):0.27857):0.10834):0.10864):0.52147…
END;
