# Supplementary material for: Prevalence, Evolution, and cis-Regulation of Diel Transcription in Chlamydomonas reinhardtii
Source: G3 (Bethesda). 2014 Oct 28;4(12):2461–71. doi: 10.1534/g3.114.015032 (PMC4267941; doi:10.1534/g3.114.015032)
Supplement: Supporting Information [file supp_g3.114.015032_FileS2.zip › AllTrees/RAxML_result.PF00004.24.I53.midpoint.nex]

#NEXUS
BEGIN trees;
	translate
		1 AT5G45720,
		2 AT4G18820,
		3 Pp1s256_14V6,
		4 Pp1s5_12V6,
		5 Pp1s13_203V6,
		6 AT1G14460,
		7 AT2G02480,
		8 AT4G24790,
		9 Ostta4_25075,
		10 MicpuN3_107429,
		11 MicpuC2_18318,
		12 Coc_C169_1_29598,
		13 Cre_g527300,
		14 Vcarteri_75750,
		15 ChlNC64A_1_145161,
		16 Vcarteri_56553,
		17 Cre_g251800,
		18 Coc_C169_1_35398,
		19 ChlNC64A_1_48527,
		20 Pp1s96_143V6,
		21 AT1G21690,
		22 MicpuC2_14557,
		23 MicpuN3_95914,
		24 OstRCC809_2_37148,
		25 Ost9901_3_35082,
		26 Ostta4_19316,
		27 Pp1s4_120V6,
		28 AT1G63160,
		29 Coc_C169_1_55868,
		30 ChlNC64A_1_59565,
		31 Vcarteri_84109,
		32 Cre_g337150,
		33 OstRCC809_2_64832,
		34 Ostta4_20272,
		35 Ost9901_3_39197,
		36 MicpuC2_70656,
		37 MicpuN3_54938,
		38 Ostta4_17453,
		39 MicpuN3_61038,
		40 AT5G27740,
		41 Pp1s88_44V6,
		42 Vcarteri_89913,
		43 Cre_g679950,
		44 ChlNC64A_1_35851,
		45 Coc_C169_1_11028,
		46 Pp1s133_36V6,
		47 AT1G77470,
		48 OstRCC809_2_29339,
		49 Ost9901_3_12252;
		tree No_001 = (((1:0.23580,2:0.13427):0.78585,((3:0.0,(4:0.24850,5:0.07459):0.04687):0.63875,((6:0.20532,7:0.10136):0.48462,8:0.57833):0.10114):0.12743):1.64877,(9:0.0613,(((10:0.06801,11:0.03873):0.10886,(((12:0.12376,((13:0.06006,14:0.0334):0.04628,15:0.05904):0.0651):0.07360,(((((16:0.02851,17:0.00734):0.04939,18:0.1008):0.03337,((19:0.1136,(20:0.05114,21:0.07637):0.07664):0.04195,(22:0.03568,…
END;
