# Supplementary material for: Prevalence, Evolution, and cis-Regulation of Diel Transcription in Chlamydomonas reinhardtii
Source: G3 (Bethesda). 2014 Oct 28;4(12):2461–71. doi: 10.1534/g3.114.015032 (PMC4267941; doi:10.1534/g3.114.015032)
Supplement: Supporting Information [file supp_g3.114.015032_FileS2.zip › AllTrees/RAxML_result.PF00004.24.I589.midpoint.nex]

#NEXUS
BEGIN trees;
	translate
		1 Vcarteri_80478,
		2 Pp1s54_54V6,
		3 Pp1s33_284V6,
		4 Cre_g676350,
		5 MicpuN3_83902,
		6 MicpuC2_16944,
		7 Ostta4_20869,
		8 Ost9901_3_16611,
		9 OstRCC809_2_59540,
		10 AT4G36580,
		11 AT2G18330,
		12 AT3G03060,
		13 AT5G16930,
		14 Pp1s106_174V6,
		15 Pp1s116_54V6,
		16 ChlNC64A_1_138972,
		17 Cre_g058150,
		18 Vcarteri_64976,
		19 Coc_C169_1_20260;
		tree No_001 = (1:2.18425,((2:0.06548,3:0.60927):1.35489,(4:1.56592,(((5:0.06299,6:0.00868):0.09629,((7:0.05184,8:0.0):0.04486,9:0.02476):0.11042):0.02442,((((10:0.02482,11:0.0):0.09172,(12:0.03093,13:0.03418):0.03782):0.0881,(14:0.01879,15:0.07042):0.0634):0.14734,(16:0.23924,((17:0.02140,18:0.03207):0.1063,19:0.09680):0.02204):0.14089):0.12913):0.4418):0.04516):0.22009);
END;
