# Supplementary material for: Prevalence, Evolution, and cis-Regulation of Diel Transcription in Chlamydomonas reinhardtii
Source: G3 (Bethesda). 2014 Oct 28;4(12):2461–71. doi: 10.1534/g3.114.015032 (PMC4267941; doi:10.1534/g3.114.015032)
Supplement: Supporting Information [file supp_g3.114.015032_FileS2.zip › AllTrees/RAxML_result.PF00004.24.I652.midpoint.nex]

#NEXUS
BEGIN trees;
	translate
		1 Cre_g072800,
		2 OstRCC809_2_30430,
		3 Coc_C169_1_60423,
		4 ChlNC64A_1_139139,
		5 Pp1s90_96V6,
		6 AT4G12620,
		7 AT4G14700,
		8 MicpuC2_36249,
		9 MicpuN3_88660,
		10 Ostta4_17014,
		11 Ost9901_3_15230,
		12 OstRCC809_2_62154,
		13 Vcarteri_92115,
		14 Cre_g455600,
		15 MicpuC2_2525,
		16 MicpuN3_81192,
		17 OstRCC809_2_56853,
		18 Ostta4_16824,
		19 Ost9901_3_37384,
		20 Pp1s30_135V6,
		21 AT1G07270,
		22 MicpuN3_67316,
		23 Cre_g726500,
		24 Coc_C169_1_40278,
		25 MicpuC2_62973,
		26 Pp1s106_71V6,
		27 AT2G01120,
		28 Pp1s7_347V6,
		29 AT1G24290,
		30 Pp1s455_6V6,
		31 Pp1s16_272V6,
		32 Vcarteri_127363,
		33 Cre_g355200,
		34 ChlNC64A_1_52418,
		35 Coc_C169_1_44528,
		36 AT2G03270,
		37 MicpuC2_13464,
		38 OstRCC809_2_34384,
		39 ChlNC64A_1_144675,
		40 Coc_C169_1_16595,
		41 Cre_g081550,
		42 Vcarteri_63953,
		43 ChlNC64A_1_8491,
		44 AT5G50340,
		45 Pp1s125_44V6,
		46 AT5G40060,
		47 AT5G46450,
		48 AT4G11170,
		49 AT5G18360,
		50 Pp1s37_60V6,
		51 Pp1s396_25V6,
		52 AT1G27180,
		53 AT5G40910,
		54 AT5G41740,
		55 AT5G41550,
		56 AT1G63740,
		57 AT3G25510,
		58 AT3G44630,
		59 AT3G44670,
		60 AT3G44480,
		61 Cre_g256050,
		62 ATCG01280,
		63 ATCG00860;
		tree No_001 = (((1:2.42008,((2:2.28487,((((3:0.31302,(4:0.26195,((5:0.13776,(6:0.0,7:0.04556):0.4912):0.18314,((8:0.10303,9:0.06929):0.1202,(10:0.05666,(11:0.02155,12:0.02827):0.02865):0.17496):0.38033):0.13027):0.09141):0.15691,(13:0.02362,14:0.09556):0.43990):0.52122,(((15:0.32636,16:0.23569):0.34575,(17:0.04952,(18:0.12955,19:0.18349):0.06385):0.625):0.31455,(20:0.50087,21:0.49325):0.43734):0.…
END;
