# Supplementary material for: Prevalence, Evolution, and cis-Regulation of Diel Transcription in Chlamydomonas reinhardtii
Source: G3 (Bethesda). 2014 Oct 28;4(12):2461–71. doi: 10.1534/g3.114.015032 (PMC4267941; doi:10.1534/g3.114.015032)
Supplement: Supporting Information [file supp_g3.114.015032_FileS2.zip › AllTrees/RAxML_result.PF00004.24.I689.midpoint.nex]

#NEXUS
BEGIN trees;
	translate
		1 MicpuN3_51877,
		2 MicpuC2_64764,
		3 AT2G39730,
		4 Pp1s199_129V6,
		5 MicpuC2_18274,
		6 Ost9901_3_37239,
		7 OstRCC809_2_91067,
		8 Ostta4_3096,
		9 MicpuN3_88065,
		10 MicpuC2_18586,
		11 Ost9901_3_3956,
		12 Ostta4_3341,
		13 MicpuN3_82312,
		14 MicpuC2_23296,
		15 ChlNC64A_1_144763,
		16 Vcarteri_42653,
		17 Cre_g718950,
		18 Coc_C169_1_11792,
		19 Pp1s378_41V6,
		20 AT1G73110,
		21 OstRCC809_2_31499,
		22 Ostta4_8361,
		23 Ost9901_3_31184,
		24 MicpuC2_32785,
		25 MicpuN3_58139,
		26 Coc_C169_1_21767,
		27 ChlNC64A_1_141315,
		28 Vcarteri_105291,
		29 Cre_g229300,
		30 ChlNC64A_1_133490,
		31 Pp1s258_44V6,
		32 Pp1s199_130V6,
		33 Pp1s5_83V6,
		34 Pp1s244_85V6,
		35 Pp1s6935_1V6,
		36 Vcarteri_37038,
		37 Pp1s267_81V6;
		tree No_001 = (((1:0.07396,2:0.36166):2.61653,((3:0.05716,4:0.03980):0.01248,(((((((5:0.44128,((((6:0.0449,7:0.03172):0.03467,8:0.04882):0.1803,(9:0.27779,10:0.15389):0.14249):0.29479,(11:0.05739,12:0.07437):0.14188):0.08308):0.03887,(13:0.16538,14:0.08403):0.10835):0.24774,(15:0.11903,((16:0.03226,17:0.03850):0.32498,18:0.2207):0.04309):0.08109):0.053,(19:0.10011,20:0.14644):0.04913):0.41119,((2…
END;
