# Supplementary material for: Prevalence, Evolution, and cis-Regulation of Diel Transcription in Chlamydomonas reinhardtii
Source: G3 (Bethesda). 2014 Oct 28;4(12):2461–71. doi: 10.1534/g3.114.015032 (PMC4267941; doi:10.1534/g3.114.015032)
Supplement: Supporting Information [file supp_g3.114.015032_FileS2.zip › AllTrees/RAxML_result.PF00004.24.I836.midpoint.nex]

#NEXUS
BEGIN trees;
	translate
		1 ChlNC64A_1_140755,
		2 Ost9901_3_16752,
		3 ChlNC64A_1_51790,
		4 Vcarteri_115945,
		5 Cre_g091400,
		6 AT1G74310,
		7 Pp1s300_55V6,
		8 AT4G14670,
		9 Coc_C169_1_12044,
		10 ChlNC64A_1_56016,
		11 Cre_g746450,
		12 Vcarteri_57497,
		13 Vcarteri_61636,
		14 ChlNC64A_1_137194,
		15 Vcarteri_40352,
		16 Cre_g749650,
		17 Vcarteri_104868,
		18 MicpuN3_78285,
		19 MicpuC2_65129,
		20 Ostta4_24775,
		21 OstRCC809_2_61587,
		22 Ost9901_3_19306,
		23 Coc_C169_1_53588,
		24 Ostta4_28324,
		25 OstRCC809_2_31930,
		26 Ost9901_3_24612,
		27 MicpuC2_56397,
		28 MicpuN3_57068,
		29 AT2G25140,
		30 Pp1s91_37V6,
		31 AT5G15450,
		32 Pp1s196_10V6,
		33 Pp1s62_161V6,
		34 Cre_g090850,
		35 Vcarteri_79066,
		36 Vcarteri_79064,
		37 Ost9901_3_29402,
		38 Ostta4_24444,
		39 OstRCC809_2_96970,
		40 MicpuC2_44966,
		41 MicpuN3_92311,
		42 Coc_C169_1_28166,
		43 ChlNC64A_1_32555,
		44 Vcarteri_75431,
		45 Pp1s81_51V6,
		46 Pp1s88_195V6,
		47 Pp1s252_87V6,
		48 Pp1s23_102V6,
		49 AT3G45450,
		50 AT5G50920,
		51 AT3G48870,
		52 AT5G51070,
		53 Pp1s3_208V6,
		54 Pp1s27_248V6,
		55 ChlNC64A_1_58067,
		56 Cre_g465550,
		57 Vcarteri_59785,
		58 Coc_C169_1_55366,
		59 MicpuN3_61300,
		60 MicpuC2_59476,
		61 MicpuN3_65881,
		62 MicpuC2_45481,
		63 Ostta4_18219,
		64 Ost9901_3_46264,
		65 OstRCC809_2_34527,
		66 ChlNC64A_1_6558,
		67 Ost9901_3_6635,
		68 Coc_C169_1_59902,
		69 Pp1s184_70V6,
		70 AT5G66130,
		71 Coc_C169_1_3156,
		72 Vcarteri_107972,
		73 Cre_g521200,
		74 MicpuC2_60700,
		75 MicpuN3_59230,
		76 Pp1s225_68V6,
		77 OstRCC809_2_90204,
		78 Ost9901_3_30204,
		79 Ostta4_30739,
		80 AT5G22010,
		81 Vcarteri_104663,
		82 Cre_g686950,
		83 Coc_C169_1_39733,
		84 AT1G04730,
		85 Pp1s2_25V6,
		86 MicpuN3_66092,
		87 MicpuC2_23630,
		88 Ost9901_3_41967,
		89 OstRCC809_2_42342,
		90 Cre_g347550,
		91 MicpuC2_40069,
		92 MicpuN3_56635,
		93 Pp1s223_114V6,
		94 Ost9901_3_15652,
		95 OstRCC809_2_33101,
		96 Vcarteri_105211,
		97 Ost9901_3_43499,
		98 OstRCC809_2_60933,
		99 Ostta4_21098,
		100 MicpuC2_44976,
		101 MicpuN3_98268,
		102 Pp1s255_64V6,
		103 ChlNC64A_1_56242,
		104 Coc_C169_1_11115,
		105 Vcarteri_79082,
		106 Cre_g442700,
		107 Pp1s402_30V6,
		108 AT5G66005,
		109 ,
		110 AT3G49830,
		111 AT5G67630,
		112 Ostta4_17022,
		113 Coc_C169_1_37760,
		114 Pp1s4_73V6,
		115 AT5G22330,
		116 Cre_g414050,
		117 Vcarteri_83746,
		118 MicpuC2_19130,
		119 MicpuN3_109123,
		120 ChlNC64A_1_48800,
		121 OstRCC809_2_56577,
		122 Ost9901_3_31398;
		tree No_001 = (((((1:0.52132,2:2.94889):2.68943,(3:4.06676,(4:0.33332,(5:0.21312,((((((6:0.10680,7:0.14792):0.0453,8:0.45087):0.11172,((9:0.20486,10:0.20462):0.0753,(11:0.06807,(12:0.10021,13:0.03508):0.03703):0.18226):0.1303):0.32148,(14:0.12799,(((15:0.13739,16:0.01194):0.43726,(17:0.40697,((18:0.10188,19:0.17978):0.18249,(20:0.04579,(21:0.03717,22:0.01921):0.01202):0.24260):0.52195):0.20454):0…
END;
