# Supplementary material for: Prevalence, Evolution, and cis-Regulation of Diel Transcription in Chlamydomonas reinhardtii
Source: G3 (Bethesda). 2014 Oct 28;4(12):2461–71. doi: 10.1534/g3.114.015032 (PMC4267941; doi:10.1534/g3.114.015032)
Supplement: Supporting Information [file supp_g3.114.015032_FileS2.zip › AllTrees/RAxML_result.PF00004.24.I845.midpoint.nex]

#NEXUS
BEGIN trees;
	translate
		1 Cre_g716050,
		2 Vcarteri_66371,
		3 ChlNC64A_1_135149,
		4 Vcarteri_89849,
		5 Cre_g676850;
		tree No_001 = ((1:0.03788,2:0.06690):0.12024,(3:0.11327,(4:0.04387,5:0.0):0.07163):0.07164);
END;
