# Supplementary material for: Prevalence, Evolution, and cis-Regulation of Diel Transcription in Chlamydomonas reinhardtii
Source: G3 (Bethesda). 2014 Oct 28;4(12):2461–71. doi: 10.1534/g3.114.015032 (PMC4267941; doi:10.1534/g3.114.015032)
Supplement: Supporting Information [file supp_g3.114.015032_FileS2.zip › AllTrees/RAxML_result.PF00004.24.I91.midpoint.nex]

#NEXUS
BEGIN trees;
	translate
		1 Ostta4_27350,
		2 OstRCC809_2_28099,
		3 Ost9901_3_40412,
		4 MicpuN3_61722,
		5 MicpuC2_29336,
		6 Coc_C169_1_28587,
		7 Cre_g663350,
		8 Pp1s163_100V6,
		9 AT5G49840,
		10 Pp1s98_222V6,
		11 AT5G53350,
		12 AT1G33360,
		13 Pp1s171_84V6,
		14 ChlNC64A_1_56057,
		15 Coc_C169_1_53671,
		16 Pp1s2_151V6,
		17 Pp1s262_92V6,
		18 Pp1s526_5V6,
		19 MicpuC2_33509,
		20 MicpuN3_98416,
		21 Ostta4_20724,
		22 OstRCC809_2_10581,
		23 Ost9901_3_89815,
		24 Ost9901_3_41786,
		25 Cre_g147850,
		26 Vcarteri_95623,
		27 Vcarteri_120588,
		28 Cre_g510900,
		29 Coc_C169_1_44375,
		30 Cre_g136700,
		31 Vcarteri_92777;
		tree No_001 = ((((1:0.10932,(2:0.03688,3:0.02436):0.05753):0.21768,((4:0.05124,5:0.34756):0.10618,((6:0.19643,7:0.24101):0.20249,(8:0.0,((9:0.60864,10:0.06451):0.07335,((11:0.11319,12:0.11573):0.0739,13:0.06335):0.01497):0.03168):0.30968):0.21257):0.11115):1.00105,(((14:0.17606,(15:0.31350,((16:0.05127,(17:0.16442,18:0.0):0.03856):0.44813,((19:0.1362,20:0.12049):0.24059,(21:0.01288,(22:0.01945,(23:0.0,24:0.0):0.02):0.01909):0.15335):0.12022):0.20538):0.07984):0.23339,(25:0.05799,26:0.18586):0.55855):0.23167,(27:0.05417,28:0.0634):0.0168):2.11998):2.14409,(29:3.86478,(30:0.83572,31:1.48272):2.93537):1.24738);
END;
