# Supplementary material for: Prevalence, Evolution, and cis-Regulation of Diel Transcription in Chlamydomonas reinhardtii
Source: G3 (Bethesda). 2014 Oct 28;4(12):2461–71. doi: 10.1534/g3.114.015032 (PMC4267941; doi:10.1534/g3.114.015032)
Supplement: Supporting Information [file supp_g3.114.015032_FileS2.zip › AllTrees/RAxML_result.PF00005.22.I284.midpoint.nex]

#NEXUS
BEGIN trees;
	translate
		1 MicpuN3_66343,
		2 Ostta4_1276,
		3 Ost9901_3_10028,
		4 OstRCC809_2_61876,
		5 OstRCC809_2_59364,
		6 Ost9901_3_43996,
		7 Ostta4_35472,
		8 MicpuC2_28602,
		9 MicpuN3_63027,
		10 MicpuN3_62845,
		11 MicpuC2_1313,
		12 Pp1s54_107V6,
		13 ChlNC64A_1_35761,
		14 Coc_C169_1_11586,
		15 Coc_C169_1_65142,
		16 AT4G39850,
		17 Pp1s105_6V6,
		18 Pp1s150_142V6,
		19 Cre_g637761,
		20 Vcarteri_99703,
		21 ChlNC64A_1_143667,
		22 Vcarteri_96169,
		23 Cre_g001350,
		24 Coc_C169_1_27109,
		25 MicpuC2_15978,
		26 Pp1s84_218V6,
		27 Pp1s36_329V6,
		28 AT1G54350,
		29 Pp1s218_122V6,
		30 Pp1s113_134V6,
		31 Coc_C169_1_16703,
		32 Cre_g439000,
		33 Vcarteri_55917,
		34 MicpuC2_1449,
		35 ChlNC64A_1_51158,
		36 AT1G30420,
		37 AT1G30410,
		38 AT2G34660,
		39 AT1G30400,
		40 Pp1s352_50V6,
		41 Pp1s227_1V6,
		42 Pp1s224_120V6,
		43 Cre_g228650,
		44 Coc_C169_1_46284,
		45 Pp1s402_25V6,
		46 Vcarteri_30254,
		47 Cre_g774100,
		48 Cre_g369756,
		49 Cre_g369750,
		50 Cre_g369850,
		51 Coc_C169_1_19802,
		52 ChlNC64A_1_138549,
		53 ChlNC64A_1_143584,
		54 Cre_g174050,
		55 Vcarteri_56442,
		56 Vcarteri_106339,
		57 Cre_g103250,
		58 Vcarteri_81874,
		59 Cre_g645000,
		60 Cre_g097800,
		61 Vcarteri_104778,
		62 ChlNC64A_1_58775,
		63 ChlNC64A_1_138483,
		64 AT3G62700,
		65 AT2G47800,
		66 Pp1s122_170V6,
		67 Pp1s105_137V6,
		68 Pp1s136_191V6,
		69 AT3G21250,
		70 Pp1s21_257V6,
		71 Pp1s293_70V6,
		72 AT3G59140,
		73 Pp1s540_4V6,
		74 Pp1s223_76V6,
		75 Pp1s342_31V6,
		76 Pp1s518_10V6,
		77 AT1G04120,
		78 Pp1s142_27V6,
		79 AT3G13090,
		80 AT3G13100,
		81 AT1G71330,
		82 AT3G13080,
		83 AT3G60160,
		84 AT3G60970,
		85 ChlNC64A_1_52158,
		86 Coc_C169_1_38242,
		87 Cre_g618600,
		88 Pp1s121_149V6,
		89 AT2G07680,
		90 Vcarteri_68570,
		91 Cre_g564900,
		92 OstRCC809_2_30042,
		93 Ost9901_3_10007,
		94 Ostta4_16474,
		95 MicpuN3_94915,
		96 MicpuC2_55005,
		97 Ostta4_18303,
		98 OstRCC809_2_35409,
		99 Ost9901_3_35503,
		100 MicpuN3_79103,
		101 MicpuC2_15932,
		102 ChlNC64A_1_135696,
		103 ChlNC64A_1_36019,
		104 Pp1s2835_1V6,
		105 MicpuN3_88315,
		106 Ostta4_30065,
		107 OstRCC809_2_27681,
		108 Ost9901_3_28662,
		109 ChlNC64A_1_58798,
		110 Cre_g561550,
		111 Coc_C169_1_28213,
		112 ChlNC64A_1_25066,
		113 Cre_g443000,
		114 Pp1s209_119V6,
		115 Pp1s249_41V6,
		116 AT5G58270,
		117 AT4G28630,
		118 AT4G28620,
		119 Ostta4_20937,
		120 Ost9901_3_13171,
		121 OstRCC809_2_60009,
		122 MicpuC2_45420,
		123 MicpuN3_58287,
		124 ChlNC64A_1_58805,
		125 Coc_C169_1_56214,
		126 Cre_g727650,
		127 Vcarteri_40714,
		128 Pp1s332_37V6,
		129 MicpuC2_28771,
		130 MicpuN3_86812,
		131 Ost9901_3_50812,
		132 OstRCC809_2_59498,
		133 ChlNC64A_1_7051,
		134 Coc_C169_1_53349,
		135 Cre_g604150,
		136 ChlNC64A_1_51094,
		137 MicpuN3_87670,
		138 MicpuC2_1092,
		139 ChlNC64A_1_31851,
		140 Coc_C169_1_47758,
		141 Vcarteri_107667,
		142 Cre_g671550,
		143 Pp1s194_17V6,
		144 AT4G25450,
		145 OstRCC809_2_58177,
		146 Ost9901_3_49993,
		147 Ostta4_18274,
		148 MicpuN3_66493,
		149 MicpuC2_19395,
		150 Vcarteri_103054,
		151 Cre_g725150,
		152 Cre_g725200,
		153 ChlNC64A_1_135150,
		154 AT1G70610,
		155 Pp1s286_50V6,
		156 Pp1s300_26V6,
		157 Vcarteri_62228,
		158 Cre_g692300,
		159 Coc_C169_1_67208,
		160 ChlNC64A_1_36831,
		161 Coc_C169_1_36464,
		162 AT5G39040,
		163 Pp1s1_60V6,
		164 Pp1s85_91V6,
		165 Pp1s8_52V6,
		166 Pp1s73_202V6,
		167 MicpuC2_15544,
		168 MicpuN3_58471,
		169 MicpuN3_98162,
		170 MicpuC2_20532,
		171 Vcarteri_87744,
		172 Cre_g083354,
		173 Coc_C169_1_38257,
		174 ChlNC64A_1_36050,
		175 MicpuN3_87744,
		176 Pp1s397_2V6,
		177 AT3G28345,
		178 AT3G28415,
		179 AT3G28380,
		180 AT3G28390,
		181 AT3G28360,
		182 Pp1s338_12V6,
		183 AT4G25960,
		184 AT1G10680,
		185 Pp1s28_282V6,
		186 Pp1s1_792V6,
		187 AT1G28010,
		188 AT1G27940,
		189 Pp1s173_145V6,
		190 AT3G28860,
		191 Pp1s252_67V6,
		192 Pp1s38_321V6,
		193 Pp1s70_215V6,
		194 AT2G36910,
		195 Pp1s30_122V6,
		196 Pp1s30_121V6,
		197 Pp1s29_108V6,
		198 AT3G55320,
		199 AT2G39480,
		200 Pp1s121_11V6,
		201 Pp1s188_78V6,
		202 Pp1s391_45V6,
		203 AT5G46540,
		204 AT4G18050,
		205 AT2G47000,
		206 AT3G62150,
		207 AT1G02520,
		208 AT1G02530,
		209 AT4G01830,
		210 AT4G01820,
		211 ChlNC64A_1_34209,
		212 Coc_C169_1_35186,
		213 Ostta4_27444,
		214 OstRCC809_2_28230,
		215 Ost9901_3_48483,
		216 MicpuC2_27897,
		217 MicpuN3_75054,
		218 MicpuN3_62621,
		219 Coc_C169_1_21188,
		220 Pp1s10556_1V6,
		221 AT5G03910,
		222 Pp1s14_278V6,
		223 Pp1s8519_1V6,
		224 Coc_C169_1_21191,
		225 MicpuC2_25591,
		226 MicpuN3_88240,
		227 Pp1s2646_2V6,
		228 ChlNC64A_1_140760,
		229 Vcarteri_72992,
		230 Cre_g310850,
		231 Coc_C169_1_14575,
		232 AT1G67940,
		233 Pp1s110_81V6;
		tree No_001 = (((1:0.43523,(((((((2:0.18006,(3:0.16584,4:0.11044):0.08846):0.20816,((5:0.10086,(6:0.04198,7:0.10292):0.07098):0.07453,(8:0.36685,9:0.2905):0.34):1.1985):0.3151,(10:0.23627,11:0.28278):0.09072):0.5942,(12:0.45973,(13:0.3493,(14:0.35908,((15:0.6174,(16:0.3546,(17:0.09295,18:0.0448):0.18662):0.35981):1.54313,(19:0.13281,20:0.08399):0.22919):0.17696):0.10125):0.52525):0.62966):0.84319…
END;
