# Supplementary material for: Prevalence, Evolution, and cis-Regulation of Diel Transcription in Chlamydomonas reinhardtii
Source: G3 (Bethesda). 2014 Oct 28;4(12):2461–71. doi: 10.1534/g3.114.015032 (PMC4267941; doi:10.1534/g3.114.015032)
Supplement: Supporting Information [file supp_g3.114.015032_FileS2.zip › AllTrees/RAxML_result.PF00005.22.I359.midpoint.nex]

#NEXUS
BEGIN trees;
	translate
		1 Ostta4_15188,
		2 Pp1s164_54V6,
		3 AT1G03905,
		4 AT5G44110,
		5 ChlNC64A_1_139944,
		6 Coc_C169_1_31176,
		7 Vcarteri_80390,
		8 Cre_g580300,
		9 Ost9901_3_94637,
		10 Ost9901_3_36765,
		11 Ostta4_12176,
		12 Coc_C169_1_28337,
		13 ChlNC64A_1_26750,
		14 Cre_g731050,
		15 Vcarteri_83674,
		16 OstRCC809_2_55810,
		17 Ostta4_16293,
		18 Ost9901_3_30493,
		19 OstRCC809_2_90637,
		20 MicpuN3_66542,
		21 MicpuC2_25113,
		22 Coc_C169_1_11562,
		23 Vcarteri_86383,
		24 Cre_g265100,
		25 Ost9901_3_46540,
		26 OstRCC809_2_37389,
		27 Ostta4_28840,
		28 MicpuC2_25670,
		29 MicpuN3_106164,
		30 Pp1s119_57V6,
		31 Vcarteri_104944,
		32 Cre_g335400,
		33 Coc_C169_1_36277,
		34 AT1G63270,
		35 Pp1s15_432V6,
		36 AT1G65410,
		37 Pp1s18_59V6,
		38 Pp1s44_263V6,
		39 ChlNC64A_1_58737,
		40 Cre_g658500,
		41 Coc_C169_1_27643,
		42 MicpuN3_108095,
		43 MicpuC2_5034,
		44 Ostta4_5380,
		45 OstRCC809_2_93368,
		46 Ost9901_3_16468,
		47 Vcarteri_101550,
		48 Pp1s2552_2V6,
		49 Coc_C169_1_21185,
		50 Pp1s1825_2V6,
		51 Coc_C169_1_41304,
		52 ChlNC64A_1_143202,
		53 Cre_g273750,
		54 Vcarteri_102820,
		55 Pp1s9515_1V6,
		56 AT5G14100,
		57 Pp1s288_13V6,
		58 Vcarteri_77566,
		59 Cre_g687550,
		60 Coc_C169_1_11591,
		61 ChlNC64A_1_57782,
		62 Ost9901_3_6452,
		63 OstRCC809_2_56480,
		64 MicpuC2_7011,
		65 MicpuN3_108776,
		66 MicpuC2_15442,
		67 MicpuN3_72485,
		68 OstRCC809_2_39860,
		69 Ostta4_5748,
		70 Ost9901_3_6635,
		71 Coc_C169_1_34340,
		72 Cre_g164150,
		73 Vcarteri_61738,
		74 Pp1s55_93V6,
		75 AT4G33460,
		76 ChlNC64A_1_25702;
		tree No_001 = ((1:0.0,((((2:0.1582,((3:0.05799,4:0.01662):0.27890,((5:0.17068,6:0.11109):0.06362,((7:0.02864,8:0.04657):0.2307,((9:0.0,10:0.0):0.07319,11:0.03099):0.29905):0.04072):0.07978):0.07034):0.21483,(12:0.26719,13:0.14640):0.05519):0.0892,(14:0.07558,15:0.10895):0.0637):0.23925,16:0.04184):0.02413):2.66946,((((((17:0.08156,(18:0.0555,19:0.06017):0.02605):0.25606,(20:0.19622,21:0.3237):0.0…
END;
