# Supplementary material for: Prevalence, Evolution, and cis-Regulation of Diel Transcription in Chlamydomonas reinhardtii
Source: G3 (Bethesda). 2014 Oct 28;4(12):2461–71. doi: 10.1534/g3.114.015032 (PMC4267941; doi:10.1534/g3.114.015032)
Supplement: Supporting Information [file supp_g3.114.015032_FileS2.zip › AllTrees/RAxML_result.PF00005.22.I383.midpoint.nex]

#NEXUS
BEGIN trees;
	translate
		1 Coc_C169_1_38605,
		2 Pp1s68_123V6,
		3 Vcarteri_75135,
		4 Cre_g339700,
		5 ChlNC64A_1_37406,
		6 OstRCC809_2_33802,
		7 Ostta4_27823,
		8 Ost9901_3_14765,
		9 AT3G13640,
		10 AT4G30300,
		11 Pp1s402_8V6,
		12 Pp1s233_94V6,
		13 AT4G19210,
		14 MicpuN3_64787,
		15 MicpuC2_68127,
		16 Ost9901_3_27256,
		17 Ost9901_3_29654,
		18 OstRCC809_2_64903,
		19 Ostta4_8983,
		20 ChlNC64A_1_59548,
		21 Cre_g409350,
		22 Vcarteri_121720,
		23 Coc_C169_1_62823;
		tree No_001 = ((1:0.27974,((2:0.24720,((3:0.02089,4:0.04230):0.08810,5:0.1979):0.02638):0.03679,(6:0.02375,(7:0.08781,8:0.01267):0.01478):0.19196):0.05468):4.31612,((9:0.27924,10:0.7077):0.01304,(((11:0.01396,12:0.00461):0.09984,13:0.04127):0.02748,(((14:0.10148,15:0.10346):0.10424,((16:0.0,17:0.0):0.04160,(18:0.04614,19:0.05235):0.01862):0.21072):0.15245,(20:0.28642,((21:0.04135,22:0.03109):0.13137,23:0.19104):0.04084):0.0336):0.12299):0.08835):3.9446);
END;
