# Supplementary material for: Prevalence, Evolution, and cis-Regulation of Diel Transcription in Chlamydomonas reinhardtii
Source: G3 (Bethesda). 2014 Oct 28;4(12):2461–71. doi: 10.1534/g3.114.015032 (PMC4267941; doi:10.1534/g3.114.015032)
Supplement: Supporting Information [file supp_g3.114.015032_FileS2.zip › AllTrees/RAxML_result.PF00005.22.I664.midpoint.nex]

#NEXUS
BEGIN trees;
	translate
		1 MicpuN3_84561,
		2 Pp1s115_120V6,
		3 Pp1s218_72V6,
		4 AT2G41700,
		5 Vcarteri_43193,
		6 Cre_g151400,
		7 Coc_C169_1_42319,
		8 ChlNC64A_1_135339,
		9 MicpuC2_60664,
		10 MicpuN3_59198,
		11 MicpuC2_30374,
		12 MicpuN3_57369,
		13 Ostta4_29834,
		14 Ost9901_3_42103,
		15 OstRCC809_2_60721,
		16 Vcarteri_43681,
		17 Vcarteri_64058,
		18 Cre_g721000,
		19 ChlNC64A_1_30336,
		20 ChlNC64A_1_23609,
		21 Pp1s46_20V6,
		22 Pp1s143_48V6,
		23 Pp1s234_98V6,
		24 Pp1s266_1V6,
		25 AT3G47740,
		26 AT3G47770,
		27 AT3G47750,
		28 AT3G47760,
		29 AT3G47780,
		30 AT5G61700,
		31 AT5G61740,
		32 AT3G47790,
		33 Cre_g618400,
		34 Vcarteri_79211,
		35 ChlNC64A_1_135156,
		36 AT3G47730,
		37 AT5G61730,
		38 AT5G61690,
		39 Pp1s150_114V6,
		40 ChlNC64A_1_57211,
		41 Cre_g613950,
		42 Vcarteri_45311,
		43 Vcarteri_85850,
		44 Vcarteri_60977,
		45 Cre_g191350,
		46 Vcarteri_98328,
		47 Coc_C169_1_55395,
		48 MicpuN3_62193,
		49 MicpuC2_49647,
		50 Ost9901_3_39403,
		51 Ostta4_24079,
		52 OstRCC809_2_36164,
		53 MicpuC2_65914,
		54 MicpuN3_87771,
		55 OstRCC809_2_30373,
		56 Ostta4_125,
		57 Ost9901_3_35308,
		58 ChlNC64A_1_58132,
		59 Cre_g224400,
		60 Cre_g224500,
		61 Vcarteri_40167,
		62 Coc_C169_1_11258,
		63 Coc_C169_1_55049,
		64 Coc_C169_1_38676,
		65 Coc_C169_1_64664,
		66 AT2G29940,
		67 Pp1s46_257V6,
		68 Pp1s160_34V6,
		69 AT4G15215,
		70 AT4G15230,
		71 AT4G15233,
		72 AT4G15236,
		73 AT2G37280,
		74 AT3G53480,
		75 AT1G59870,
		76 AT1G15210,
		77 AT3G16340,
		78 Pp1s36_257V6,
		79 Pp1s15_135V6,
		80 Pp1s72_306V6,
		81 Pp1s15_137V6,
		82 Pp1s72_290V6,
		83 Pp1s170_10V6,
		84 Pp1s156_46V6,
		85 Pp1s59_42V6,
		86 Pp1s180_26V6,
		87 Pp1s23_135V6,
		88 AT2G26910,
		89 AT1G15520,
		90 AT3G30842,
		91 AT1G66950,
		92 AT2G36380,
		93 Pp1s375_55V6,
		94 Pp1s536_7V6,
		95 Pp1s12_29V6,
		96 Pp1s3_586V6,
		97 Coc_C169_1_53156,
		98 ChlNC64A_1_137957,
		99 Coc_C169_1_35453,
		100 Coc_C169_1_52664,
		101 ChlNC64A_1_58610,
		102 ChlNC64A_1_36538,
		103 Cre_g655450,
		104 Cre_g723500,
		105 Cre_g395750,
		106 Vcarteri_96268,
		107 Vcarteri_93195,
		108 Cre_g540650,
		109 Pp1s33_79V6,
		110 MicpuC2_53671,
		111 OstRCC809_2_13210,
		112 Ostta4_19132,
		113 MicpuC2_43700,
		114 Cre_g162350,
		115 Vcarteri_47392,
		116 Coc_C169_1_45983,
		117 Coc_C169_1_60997,
		118 Cre_g098700,
		119 Vcarteri_91098,
		120 Vcarteri_37874,
		121 Pp1s294_54V6,
		122 AT5G19410,
		123 AT1G53270,
		124 AT2G13610,
		125 AT5G52860,
		126 AT4G25750,
		127 Pp1s116_14V6,
		128 Pp1s35_38V6,
		129 Pp1s112_116V6,
		130 Pp1s391_50V6,
		131 Pp1s306_80V6,
		132 Pp1s63_27V6,
		133 Pp1s185_128V6,
		134 Pp1s71_149V6,
		135 Pp1s185_130V6,
		136 Pp1s71_147V6,
		137 AT3G55130,
		138 AT3G55110,
		139 AT2G39350,
		140 AT3G55090,
		141 AT2G37360,
		142 AT3G53510,
		143 AT5G13580,
		144 AT3G55100,
		145 Pp1s89_134V6,
		146 Pp1s9_229V6,
		147 Pp1s114_161V6,
		148 Cre_g220850,
		149 ChlNC64A_1_137099,
		150 Coc_C169_1_57645,
		151 Coc_C169_1_48534,
		152 MicpuN3_85720,
		153 Pp1s66_62V6,
		154 ChlNC64A_1_19034,
		155 Vcarteri_73319,
		156 Cre_g327800,
		157 Cre_g530900,
		158 AT2G37010,
		159 AT5G60740,
		160 AT1G53390,
		161 Pp1s4_481V6,
		162 Pp1s167_121V6,
		163 Pp1s77_119V6,
		164 Coc_C169_1_12892,
		165 ChlNC64A_1_22567,
		166 Cre_g112550,
		167 Vcarteri_33774,
		168 ChlNC64A_1_135773,
		169 Coc_C169_1_17549,
		170 Cre_g527100,
		171 Cre_g339104,
		172 Cre_g241350,
		173 Cre_g234400,
		174 Vcarteri_93888,
		175 Vcarteri_63329,
		176 MicpuN3_98752,
		177 MicpuC2_49543,
		178 ChlNC64A_1_56833,
		179 Pp1s255_17V6,
		180 AT2G01320,
		181 OstRCC809_2_30928,
		182 Ost9901_3_14894,
		183 MicpuN3_95143,
		184 MicpuC2_45095,
		185 MicpuC2_46306,
		186 MicpuN3_59906,
		187 Ost9901_3_88422,
		188 Ostta4_35135,
		189 OstRCC809_2_37867,
		190 Cre_g547300,
		191 Vcarteri_71000,
		192 Coc_C169_1_36047,
		193 OstRCC809_2_61075,
		194 Ost9901_3_992,
		195 MicpuC2_36543,
		196 MicpuN3_103799,
		197 ChlNC64A_1_134989,
		198 ChlNC64A_1_133292,
		199 MicpuN3_57996,
		200 MicpuC2_1816,
		201 OstRCC809_2_62873,
		202 Ost9901_3_1441,
		203 Ostta4_33326,
		204 Coc_C169_1_36529,
		205 Coc_C169_1_39467,
		206 Coc_C169_1_20365,
		207 Coc_C169_1_31416,
		208 ChlNC64A_1_14864,
		209 ChlNC64A_1_10394,
		210 Vcarteri_48578,
		211 Cre_g007000,
		212 Cre_g474600,
		213 Vcarteri_107413,
		214 Cre_g648700,
		215 Vcarteri_48531,
		216 Coc_C169_1_14971,
		217 Cre_g313250,
		218 ChlNC64A_1_140061,
		219 ChlNC64A_1_142571,
		220 Coc_C169_1_1342,
		221 MicpuN3_75255,
		222 MicpuC2_17033,
		223 Ost9901_3_36892,
		224 Ostta4_32428,
		225 OstRCC809_2_56659,
		226 OstRCC809_2_37658,
		227 Ost9901_3_1450,
		228 Ostta4_1025,
		229 MicpuC2_52802,
		230 AT1G71960,
		231 AT3G52310,
		232 AT5G06530,
		233 Pp1s65_100V6,
		234 Pp1s138_50V6,
		235 AT3G13220,
		236 Pp1s270_82V6,
		237 Pp1s169_25V6,
		238 AT3G25620,
		239 AT1G31770,
		240 AT4G27420,
		241 Cre_g761050,
		242 Vcarteri_68689,
		243 ChlNC64A_1_32365,
		244 Cre_g717050,
		245 ChlNC64A_1_34091,
		246 Coc_C169_1_27760,
		247 Coc_C169_1_16269,
		248 Cre_g169300,
		249 ChlNC64A_1_19820,
		250 OstRCC809_2_32440,
		251 Ostta4_17542,
		252 Ost9901_3_38932,
		253 MicpuN3_60232,
		254 MicpuC2_37849,
		255 Cre_g029900,
		256 Vcarteri_48567,
		257 Cre_g217850,
		258 ChlNC64A_1_136987,
		259 Coc_C169_1_66913,
		260 Cre_g096000,
		261 ChlNC64A_1_134819,
		262 AT2G28070,
		263 Pp1s248_86V6,
		264 AT1G51500,
		265 AT3G21090,
		266 AT1G51460,
		267 AT1G17840,
		268 Pp1s317_7V6,
		269 Pp1s32_264V6,
		270 Pp1s198_152V6,
		271 Pp1s337_17V6,
		272 Pp1s330_18V6,
		273 Pp1s89_89V6,
		274 Vcarteri_104135,
		275 MicpuN3_67033,
		276 Ost9901_3_38326,
		277 Ostta4_19708,
		278 Ost9901_3_94849,
		279 OstRCC809_2_37343,
		280 Ostta4_1261,
		281 MicpuN3_83467,
		282 MicpuC2_50503;
		tree No_001 = ((((((1:1.48557,(2:0.27085,3:0.45583):0.64579):0.29382,4:1.41002):0.38655,(((5:1.20758,6:0.27580):0.56723,(7:0.41905,8:0.57754):1.00168):0.48213,((9:0.39242,10:0.4523):0.64115,((11:0.27713,12:0.37800):0.50982,(13:0.17610,(14:0.11332,15:0.20255):0.10173):0.56714):0.6319):0.24995):0.55384):0.1766,(16:1.78351,(((17:0.10720,18:0.25569):0.20955,(((19:0.44850,20:0.72976):0.21513,((21:0.16…
END;
