# Supplementary material for: Prevalence, Evolution, and cis-Regulation of Diel Transcription in Chlamydomonas reinhardtii
Source: G3 (Bethesda). 2014 Oct 28;4(12):2461–71. doi: 10.1534/g3.114.015032 (PMC4267941; doi:10.1534/g3.114.015032)
Supplement: Supporting Information [file supp_g3.114.015032_FileS2.zip › AllTrees/RAxML_result.PF00005.22.I718.midpoint.nex]

#NEXUS
BEGIN trees;
	translate
		1 OstRCC809_2_57839,
		2 Ost9901_3_45085,
		3 Ostta4_16349,
		4 Ostta4_18400,
		5 Ost9901_3_35279,
		6 MicpuN3_79033,
		7 MicpuC2_16010,
		8 MicpuC2_70787,
		9 MicpuN3_113371,
		10 OstRCC809_2_29065,
		11 Ostta4_41,
		12 Ost9901_3_36160,
		13 Cre_g615950,
		14 Vcarteri_72263,
		15 OstRCC809_2_40827,
		16 Ostta4_21612,
		17 Ost9901_3_89073,
		18 MicpuN3_107255,
		19 MicpuC2_35134,
		20 MicpuC2_28864,
		21 MicpuN3_107665,
		22 Ostta4_323,
		23 OstRCC809_2_33656,
		24 Ost9901_3_45865,
		25 Coc_C169_1_47721,
		26 Cre_g222700,
		27 Vcarteri_74917,
		28 ChlNC64A_1_31463;
		tree No_001 = (((1:0.14337,2:0.11346):0.06656,3:0.1175):1.30353,((((4:0.16963,5:0.05572):0.22659,(6:0.15638,7:0.14302):0.07747):0.30890,((8:0.06739,9:0.05819):0.05153,((10:0.01946,11:0.03264):0.02751,12:0.02943):0.06418):0.47035):0.52294,((13:0.04796,14:0.05721):0.35819,((((15:0.00735,(16:0.05625,17:0.02145):0.0073):0.03332,(18:0.05385,19:0.04618):0.03569):0.31217,((20:0.06446,21:0.06314):0.02990,(22:0.01761,(23:0.04081,24:0.03957):0.02204):0.07103):0.53280):0.10256,((25:0.20260,(26:0.04667,27:0.03917):0.27057):0.06568,28:0.36267):0.04582):0.08835):0.46632):0.18955);
END;
