# Supplementary material for: Prevalence, Evolution, and cis-Regulation of Diel Transcription in Chlamydomonas reinhardtii
Source: G3 (Bethesda). 2014 Oct 28;4(12):2461–71. doi: 10.1534/g3.114.015032 (PMC4267941; doi:10.1534/g3.114.015032)
Supplement: Supporting Information [file supp_g3.114.015032_FileS2.zip › AllTrees/RAxML_result.PF00006.20.midpoint.nex]

#NEXUS
BEGIN trees;
	translate
		1 MicpuN3_64171,
		2 MicpuC2_55960,
		3 Cre_g116750,
		4 Vcarteri_107304,
		5 ATMG01190,
		6 AT2G07698,
		7 ATCG00120,
		8 Ostta4_29966,
		9 ChlNC64A_1_35138,
		10 Vcarteri_88662,
		11 Cre_g419050,
		12 MicpuC2_35930,
		13 MicpuN3_57790,
		14 MicpuC2_68736,
		15 Ostta4_23442,
		16 Ostta4_30008,
		17 Ost9901_3_30441,
		18 OstRCC809_2_62042,
		19 Coc_C169_1_47874,
		20 OstRCC809_2_63849,
		21 Ost9901_3_50597,
		22 Ostta4_22972,
		23 MicpuN3_59806,
		24 MicpuC2_43849,
		25 AT1G78900,
		26 Pp1s8_312V6,
		27 Pp1s44_102V6,
		28 Pp1s10_201V6,
		29 Vcarteri_74447,
		30 Cre_g461050,
		31 ChlNC64A_1_56410,
		32 Coc_C169_1_25960,
		33 ATCG00480,
		34 AT5G08690,
		35 AT5G08680,
		36 AT5G08670,
		37 Coc_C169_1_48882,
		38 Pp1s154_66V6,
		39 Pp1s154_69V6,
		40 Pp1s310_30V6,
		41 OstRCC809_2_90190,
		42 Ost9901_3_12247,
		43 Ostta4_27515,
		44 MicpuC2_49420,
		45 MicpuN3_107337,
		46 ChlNC64A_1_141119,
		47 Cre_g698000,
		48 Vcarteri_80433,
		49 AT4G38510,
		50 AT1G76030,
		51 AT1G20260,
		52 Vcarteri_110003,
		53 Cre_g076350,
		54 ChlNC64A_1_56195,
		55 Coc_C169_1_64218,
		56 MicpuN3_55906,
		57 Ost9901_3_88387,
		58 MicpuC2_45455,
		59 Ostta4_19782,
		60 OstRCC809_2_37754,
		61 Pp1s100_117V6,
		62 Pp1s85_75V6,
		63 Pp1s425_12V6,
		64 Pp1s177_10V6;
		tree No_001 = (((((1:0.03914,2:0.07094):0.07717,((3:0.05456,4:0.01417):0.26926,(5:0.00619,6:0.0):0.14789):0.04014):0.21075,(7:0.10314,8:0.08926):0.19627):0.65029,((9:0.50527,(10:0.44289,11:0.2247):0.64949):0.09888,(((12:0.39655,13:0.06176):0.11120,(14:0.47107,((15:0.0,16:0.1629):0.14658,(17:0.06021,18:0.07343):0.06278):0.46397):0.16439):1.11202,19:0.54266):0.19588):2.00649):0.19396,(((20:0.00518,…
END;
