# Supplementary material for: Prevalence, Evolution, and cis-Regulation of Diel Transcription in Chlamydomonas reinhardtii
Source: G3 (Bethesda). 2014 Oct 28;4(12):2461–71. doi: 10.1534/g3.114.015032 (PMC4267941; doi:10.1534/g3.114.015032)
Supplement: Supporting Information [file supp_g3.114.015032_FileS2.zip › AllTrees/RAxML_result.PF00009.22.midpoint.nex]

#NEXUS
BEGIN trees;
	translate
		1 Pp1s196_72V6,
		2 AT3G07410,
		3 AT1G05810,
		4 AT2G31680,
		5 Pp1s8_6V6,
		6 Pp1s274_4V6,
		7 Pp1s348_29V6,
		8 AT5G65270,
		9 AT4G39990,
		10 AT1G09630,
		11 Vcarteri_60379,
		12 Cre_g189250,
		13 MicpuC2_49487,
		14 Ost9901_3_24119,
		15 Ostta4_27708,
		16 ChlNC64A_1_33302,
		17 Coc_C169_1_17409,
		18 Pp1s21_298V6,
		19 Pp1s209_94V6,
		20 Pp1s84_180V6,
		21 Pp1s26_33V6,
		22 AT4G18430,
		23 AT1G28550,
		24 AT2G33870,
		25 AT3G15060,
		26 Cre_g641800,
		27 Vcarteri_83299,
		28 Ostta4_17593,
		29 Ost9901_3_38767,
		30 OstRCC809_2_91593,
		31 MicpuN3_90789,
		32 MicpuC2_49521,
		33 Coc_C169_1_26393,
		34 ChlNC64A_1_33935,
		35 AT3G09900,
		36 AT5G03520,
		37 AT5G59840,
		38 AT3G53610,
		39 AT3G46060,
		40 Pp1s81_36V6,
		41 Pp1s81_37V6,
		42 Pp1s88_217V6,
		43 Pp1s218_87V6,
		44 Pp1s113_159V6,
		45 AT4G17530,
		46 AT1G02130,
		47 ChlNC64A_1_48940,
		48 Coc_C169_1_67112,
		49 Cre_g560150,
		50 Vcarteri_104295,
		51 MicpuN3_90086,
		52 MicpuC2_31102,
		53 OstRCC809_2_54726,
		54 Ostta4_18114,
		55 Ost9901_3_12689,
		56 Pp1s91_243V6,
		57 Pp1s95_20V6,
		58 Pp1s21_154V6,
		59 Pp1s336_8V6,
		60 Vcarteri_66052,
		61 Vcarteri_78758,
		62 MicpuC2_37396,
		63 Ost9901_3_15391,
		64 Ostta4_17699,
		65 Ost9901_3_32150,
		66 OstRCC809_2_57493,
		67 Coc_C169_1_31686,
		68 MicpuN3_56018,
		69 MicpuN3_107714,
		70 AT4G39890,
		71 AT2G22290,
		72 AT5G10260,
		73 AT5G64990,
		74 Pp1s346_29V6,
		75 Pp1s353_41V6,
		76 Pp1s2_143V6,
		77 Pp1s12_267V6,
		78 Pp1s456_9V6,
		79 Pp1s39_147V6,
		80 Coc_C169_1_37676,
		81 AT2G44610,
		82 ChlNC64A_1_36840,
		83 Cre_g047550,
		84 Vcarteri_73845,
		85 Pp1s288_43V6,
		86 MicpuC2_33050,
		87 OstRCC809_2_58142,
		88 Ost9901_3_32675,
		89 Ostta4_6501,
		90 Ost9901_3_88308,
		91 Coc_C169_1_20939,
		92 ChlNC64A_1_25172,
		93 MicpuN3_57861,
		94 AT5G45130,
		95 AT4G19640,
		96 Cre_g722350,
		97 Vcarteri_102687,
		98 AT5G39620,
		99 AT2G21880,
		100 AT1G49300,
		101 AT3G18820,
		102 Pp1s61_279V6,
		103 Pp1s398_18V6,
		104 Pp1s119_112V6,
		105 Ostta4_17028,
		106 Ost9901_3_14983,
		107 ChlNC64A_1_35566,
		108 Coc_C169_1_52108,
		109 MicpuN3_106874,
		110 MicpuC2_26148,
		111 Vcarteri_79428,
		112 Cre_g311900,
		113 AT3G16100,
		114 AT1G52280,
		115 Ost9901_3_88171,
		116 Ostta4_21561,
		117 OstRCC809_2_95762,
		118 Ost9901_3_43276,
		119 Ost9901_3_43397,
		120 AT5G67560,
		121 AT3G49860,
		122 AT3G49870,
		123 AT5G37680,
		124 Pp1s103_13V6,
		125 Pp1s263_59V6,
		126 Pp1s6_409V6,
		127 Vcarteri_66329,
		128 Cre_g708250,
		129 Pp1s62_133V6,
		130 Cre_g218250,
		131 MicpuN3_63795,
		132 Cre_g664500,
		133 MicpuC2_44222,
		134 MicpuN3_73229,
		135 Cre_g506800,
		136 ChlNC64A_1_59704,
		137 MicpuN3_63075,
		138 MicpuC2_6535,
		139 Ostta4_35433,
		140 Ost9901_3_26405,
		141 OstRCC809_2_15949,
		142 AT2G18770,
		143 AT5G05670,
		144 Pp1s201_7V6,
		145 Coc_C169_1_16340,
		146 Cre_g718350,
		147 Vcarteri_80798,
		148 Coc_C169_1_30102,
		149 Cre_g616600,
		150 Vcarteri_120148,
		151 ChlNC64A_1_137054,
		152 AT1G03160,
		153 Pp1s181_13V6,
		154 Pp1s288_36V6,
		155 Ostta4_20016,
		156 OstRCC809_2_10913,
		157 Ost9901_3_44250,
		158 MicpuN3_62927,
		159 MicpuC2_51027,
		160 Coc_C169_1_38543,
		161 AT4G05520,
		162 AT3G20290,
		163 Pp1s152_112V6,
		164 Pp1s403_36V6,
		165 Coc_C169_1_35337,
		166 Vcarteri_102865,
		167 Cre_g267150,
		168 AT4G21800,
		169 Pp1s114_147V6,
		170 Ost9901_3_48852,
		171 Ostta4_31149,
		172 MicpuN3_107400,
		173 MicpuC2_18635,
		174 Coc_C169_1_17737,
		175 Pp1s126_61V6,
		176 OstRCC809_2_34845,
		177 MicpuN3_113212,
		178 Coc_C169_1_15456,
		179 Vcarteri_106108,
		180 Cre_g006150,
		181 MicpuC2_45670,
		182 MicpuN3_107067,
		183 Pp1s266_52V6,
		184 Coc_C169_1_53035,
		185 ChlNC64A_1_56440,
		186 Cre_g750600,
		187 Vcarteri_68943,
		188 Pp1s20_94V6,
		189 Pp1s100_33V6,
		190 AT2G45030,
		191 AT1G45332,
		192 MicpuN3_54103,
		193 MicpuC2_33156,
		194 Ostta4_34031,
		195 Ost9901_3_32800,
		196 OstRCC809_2_35160,
		197 Ostta4_28525,
		198 OstRCC809_2_34992,
		199 Ost9901_3_16297,
		200 MicpuC2_26499,
		201 MicpuN3_56116,
		202 ChlNC64A_1_48385,
		203 Cre_g076250,
		204 Vcarteri_110004,
		205 Coc_C169_1_44074,
		206 AT1G62750,
		207 Pp1s352_4V6,
		208 Pp1s45_94V6,
		209 AT5G39900,
		210 Coc_C169_1_47382,
		211 ChlNC64A_1_17930,
		212 ChlNC64A_1_56093,
		213 MicpuN3_84871,
		214 MicpuC2_23741,
		215 OstRCC809_2_58718,
		216 Ost9901_3_88434,
		217 Ostta4_19635,
		218 Cre_g174000,
		219 Vcarteri_72951,
		220 Vcarteri_105177,
		221 Cre_g165000,
		222 Ost9901_3_15891,
		223 OstRCC809_2_92257,
		224 MicpuN3_60558,
		225 MicpuC2_51778,
		226 ChlNC64A_1_49251,
		227 Coc_C169_1_35985,
		228 AT5G08650,
		229 Pp1s6_407V6,
		230 Ost9901_3_43212,
		231 OstRCC809_2_40950,
		232 Ostta4_23058,
		233 MicpuN3_59663,
		234 MicpuC2_26686,
		235 ChlNC64A_1_36900,
		236 Cre_g335200,
		237 Vcarteri_81313,
		238 Coc_C169_1_27082,
		239 AT5G13650,
		240 Pp1s4_362V6,
		241 Pp1s129_193V6,
		242 Ost9901_3_36776,
		243 Ost9901_3_13224,
		244 OstRCC809_2_59823,
		245 Ostta4_24421,
		246 MicpuC2_1275,
		247 MicpuN3_59577,
		248 ChlNC64A_1_141310,
		249 Coc_C169_1_64856,
		250 AT2G31060,
		251 Pp1s132_176V6,
		252 Cre_g606000,
		253 Vcarteri_106835,
		254 Vcarteri_96417,
		255 Ostta4_8543,
		256 Ost9901_3_35547,
		257 OstRCC809_2_34223,
		258 MicpuN3_97033,
		259 MicpuC2_47165,
		260 AT5G25230,
		261 AT1G06220,
		262 Pp1s214_36V6,
		263 Pp1s117_138V6,
		264 Cre_g737250,
		265 Vcarteri_79812,
		266 ChlNC64A_1_56589,
		267 Coc_C169_1_65794,
		268 Pp1s34_144V6,
		269 Pp1s68_78V6,
		270 AT3G22980,
		271 ChlNC64A_1_54387,
		272 Cre_g564950,
		273 Vcarteri_56931,
		274 Coc_C169_1_14230,
		275 Ost9901_3_438,
		276 OstRCC809_2_42834,
		277 Ostta4_24728,
		278 MicpuN3_97868,
		279 MicpuC2_29848,
		280 AT3G12915,
		281 AT1G56070,
		282 Pp1s138_85V6,
		283 Pp1s3495_1V6,
		284 Pp1s431_6V6,
		285 Pp1s431_2V6,
		286 Pp1s358_30V6,
		287 Pp1s138_81V6,
		288 Pp1s138_93V6,
		289 ChlNC64A_1_35164,
		290 Vcarteri_109649,
		291 Cre_g516200,
		292 Coc_C169_1_24151,
		293 MicpuC2_27460,
		294 MicpuN3_112653,
		295 Ostta4_29403,
		296 OstRCC809_2_66025,
		297 Ost9901_3_52010,
		298 ChlNC64A_1_57128,
		299 Cre_g159650,
		300 Vcarteri_84539,
		301 Coc_C169_1_22568,
		302 OstRCC809_2_89514,
		303 Ostta4_23216,
		304 Ost9901_3_29069,
		305 MicpuN3_66518,
		306 MicpuC2_18161,
		307 Coc_C169_1_64276,
		308 ChlNC64A_1_145388,
		309 Cre_g273800,
		310 Vcarteri_102822,
		311 Vcarteri_102756,
		312 Cre_g263450,
		313 Cre_g498600,
		314 Vcarteri_103661,
		315 MicpuC2_49684,
		316 MicpuC2_33445,
		317 MicpuN3_91112,
		318 MicpuN3_91047,
		319 Ostta4_23014,
		320 Ostta4_29385,
		321 Ost9901_3_27198,
		322 Ost9901_3_29711,
		323 Ost9901_3_27060,
		324 OstRCC809_2_95346,
		325 OstRCC809_2_65043,
		326 ChlNC64A_1_30705,
		327 ChlNC64A_1_59648,
		328 Pp1s54_148V6,
		329 ChlNC64A_1_29643,
		330 Coc_C169_1_68202,
		331 Vcarteri_78065,
		332 Cre_g284750,
		333 Ostta4_25513,
		334 OstRCC809_2_56812,
		335 Ost9901_3_14961,
		336 MicpuC2_60100,
		337 MicpuN3_53407,
		338 AT1G18070,
		339 OstRCC809_2_56536,
		340 Ostta4_8406,
		341 Ost9901_3_36881,
		342 MicpuN3_107249,
		343 MicpuC2_22325,
		344 ChlNC64A_1_35207,
		345 Coc_C169_1_47906,
		346 Cre_g565750,
		347 Vcarteri_68560,
		348 AT5G10630,
		349 Pp1s229_58V6,
		350 Vcarteri_37858,
		351 Cre_g408250,
		352 Coc_C169_1_27513,
		353 Pp1s84_186V6,
		354 Pp1s59_181V6,
		355 Pp1s59_188V6,
		356 Pp1s7_394V6,
		357 Pp1s263_8V6,
		358 Pp1s7_451V6,
		359 Pp1s7_445V6,
		360 Pp1s7_457V6,
		361 Pp1s59_167V6,
		362 Pp1s59_161V6,
		363 Pp1s59_163V6,
		364 AT5G60390,
		365 AT1G07920,
		366 AT1G07940,
		367 AT1G07930,
		368 MicpuN3_65205,
		369 Vcarteri_62777,
		370 AT1G06720,
		371 OstRCC809_2_39445,
		372 Ostta4_29184,
		373 Ost9901_3_39301,
		374 ChlNC64A_1_48540,
		375 Coc_C169_1_62618,
		376 MicpuC2_13765,
		377 MicpuN3_55375,
		378 Ost9901_3_38745,
		379 OstRCC809_2_57041,
		380 Ostta4_8428,
		381 Cre_g259300,
		382 Cre_g259200,
		383 Vcarteri_81202,
		384 Cre_g098450,
		385 Coc_C169_1_29028,
		386 ChlNC64A_1_31418,
		387 AT2G18720,
		388 AT4G18330,
		389 AT1G04170,
		390 Pp1s207_94V6,
		391 Ost9901_3_32338,
		392 OstRCC809_2_34055,
		393 Ostta4_8529,
		394 MicpuC2_28977,
		395 MicpuN3_97729,
		396 AT4G20360,
		397 Pp1s147_109V6,
		398 Pp1s147_106V6,
		399 ChlNC64A_1_19551,
		400 Coc_C169_1_31499,
		401 Ostta4_8471,
		402 OstRCC809_2_54609,
		403 Ost9901_3_12576,
		404 MicpuC2_32374,
		405 MicpuN3_90282,
		406 AT4G02930,
		407 Pp1s44_228V6,
		408 Pp1s191_74V6,
		409 Pp1s16_25V6,
		410 Coc_C169_1_36392,
		411 Cre_g259150,
		412 Vcarteri_77885,
		413 AT1G21160,
		414 AT2G27700,
		415 AT1G76810,
		416 AT1G76720,
		417 AT1G76820,
		418 Pp1s247_51V6,
		419 Coc_C169_1_25870,
		420 ChlNC64A_1_34815,
		421 Cre_g078100,
		422 Vcarteri_121350,
		423 MicpuC2_37808,
		424 MicpuN3_55463,
		425 Ostta4_16311,
		426 OstRCC809_2_33685,
		427 Ost9901_3_48964,
		428 MicpuC2_35884,
		429 MicpuN3_80658,
		430 Ostta4_22762,
		431 OstRCC809_2_30189,
		432 Ost9901_3_30538,
		433 AT1G17220,
		434 Pp1s59_148V6,
		435 ChlNC64A_1_58881,
		436 Coc_C169_1_49121,
		437 Cre_g341850,
		438 Vcarteri_93234,
		439 Vcarteri_93688,
		440 Cre_g376800,
		441 Coc_C169_1_1256,
		442 ChlNC64A_1_31223,
		443 Ostta4_19238,
		444 Ost9901_3_1060,
		445 OstRCC809_2_58980,
		446 MicpuN3_64204,
		447 MicpuC2_15560,
		448 Pp1s77_109V6,
		449 AT4G11160,
		450 Ostta4_5153,
		451 MicpuN3_71196,
		452 MicpuC2_7226,
		453 MicpuN3_63725,
		454 OstRCC809_2_43134,
		455 Ost9901_3_29397,
		456 Pp1s271_20V6,
		457 OstRCC809_2_64656,
		458 AT1G30960,
		459 MicpuC2_17460,
		460 MicpuN3_82637,
		461 Coc_C169_1_47342,
		462 Pp1s363_12V6,
		463 Ostta4_36288,
		464 Ost9901_3_5777,
		465 Ost9901_3_5692,
		466 OstRCC809_2_59874,
		467 Coc_C169_1_13534,
		468 ChlNC64A_1_20741,
		469 Pp1s399_34V6,
		470 AT5G66470,
		471 MicpuN3_68903,
		472 Ostta4_4417,
		473 OstRCC809_2_96932,
		474 Ost9901_3_43907,
		475 Ost9901_3_49818,
		476 AT1G78010,
		477 Vcarteri_56252,
		478 Cre_g172250,
		479 AT5G39960,
		480 Pp1s369_5V6,
		481 Vcarteri_121318,
		482 Cre_g658450,
		483 Coc_C169_1_46171,
		484 AT3G12080,
		485 Pp1s123_84V6,
		486 MicpuC2_44721,
		487 MicpuN3_98167,
		488 Ostta4_35581,
		489 Ost9901_3_44322,
		490 OstRCC809_2_38637;
		tree No_001 = ((((((((((1:0.42245,(((2:0.13997,(3:0.03208,4:0.0454):0.0488):0.10656,((5:0.00588,6:0.01179):0.09224,7:0.10355):0.06879):0.14479,((8:0.077,9:0.06392):0.18626,((10:0.12480,((((11:0.01249,12:0.0):0.02625,(13:0.09318,(14:0.11058,15:0.07445):0.21093):0.078):0.01305,(16:0.0383,17:0.01160):0.01718):0.02513,((18:0.0061,(19:0.0,20:0.0):0.0):0.0,21:0.00628):0.01718):0.02409):0.05766,(22:0.09…
END;
