# Supplementary material for: Prevalence, Evolution, and cis-Regulation of Diel Transcription in Chlamydomonas reinhardtii
Source: G3 (Bethesda). 2014 Oct 28;4(12):2461–71. doi: 10.1534/g3.114.015032 (PMC4267941; doi:10.1534/g3.114.015032)
Supplement: Supporting Information [file supp_g3.114.015032_FileS2.zip › AllTrees/RAxML_result.PF00010.21.midpoint.nex]

#NEXUS
BEGIN trees;
	translate
		1 Pp1s371_62V6,
		2 Pp1s262_39V6,
		3 Pp1s97_176V6,
		4 Pp1s90_162V6,
		5 Pp1s105_201V6,
		6 Pp1s124_18V6,
		7 Pp1s105_81V6,
		8 Pp1s79_101V6,
		9 Pp1s94_148V6,
		10 Pp1s114_191V6,
		11 Pp1s38_148V6,
		12 AT4G20970,
		13 AT1G71200,
		14 AT5G04150,
		15 AT2G41240,
		16 AT3G56970,
		17 AT3G56980,
		18 AT1G12540,
		19 AT1G62975,
		20 AT4G25410,
		21 AT5G51790,
		22 AT5G51780,
		23 AT4G25400,
		24 Pp1s38_120V6,
		25 Pp1s371_38V6,
		26 Pp1s231_17V6,
		27 Pp1s1_263V6,
		28 Pp1s107_205V6,
		29 AT1G49770,
		30 Pp1s89_172V6,
		31 Pp1s519_13V6,
		32 Pp1s71_321V6,
		33 AT5G65320,
		34 AT1G72210,
		35 AT1G22490,
		36 AT5G46690,
		37 AT4G01460,
		38 AT3G61950,
		39 AT2G46810,
		40 AT3G06120,
		41 AT5G53210,
		42 AT3G24140,
		43 Pp1s386_12V6,
		44 Pp1s93_186V6,
		45 AT2G31220,
		46 AT1G06170,
		47 AT2G31210,
		48 AT2G31215,
		49 Pp1s4_111V6,
		50 Pp1s77_230V6,
		51 Pp1s57_226V6,
		52 Pp1s31_58V6,
		53 Pp1s130_22V6,
		54 Pp1s275_87V6,
		55 Pp1s300_66V6,
		56 Pp1s33_238V6,
		57 ChlNC64A_1_144757,
		58 Coc_C169_1_47901,
		59 Cre_g620850,
		60 AT1G69010,
		61 AT5G38860,
		62 AT5G08130,
		63 Pp1s90_29V6,
		64 Pp1s37_126V6,
		65 Pp1s211_76V6,
		66 Coc_C169_1_56332,
		67 Coc_C169_1_46492,
		68 Coc_C169_1_48716,
		69 AT3G59060,
		70 AT2G43010,
		71 AT2G46970,
		72 AT3G62090,
		73 AT1G09530,
		74 Pp1s68_85V6,
		75 Pp1s147_126V6,
		76 Pp1s69_37V6,
		77 Pp1s84_22V6,
		78 AT4G00050,
		79 AT5G61270,
		80 AT5G67110,
		81 AT4G36930,
		82 AT4G28811,
		83 AT1G68240,
		84 AT4G28790,
		85 AT4G28800,
		86 AT4G28815,
		87 AT2G20180,
		88 AT2G42280,
		89 AT2G43140,
		90 AT1G05805,
		91 AT1G51140,
		92 AT4G09180,
		93 AT1G35460,
		94 Pp1s272_10V6,
		95 Pp1s185_120V6,
		96 Pp1s132_152V6,
		97 Pp1s83_128V6,
		98 Pp1s213_60V6,
		99 Pp1s34_227V6,
		100 Pp1s273_40V6,
		101 Pp1s155_82V6,
		102 AT1G61660,
		103 AT4G05170,
		104 AT2G34820,
		105 AT1G30670,
		106 AT3G22100,
		107 Pp1s4_99V6,
		108 Pp1s57_219V6,
		109 Pp1s67_37V6,
		110 Pp1s273_20V6,
		111 Pp1s55_11V6,
		112 AT5G67060,
		113 AT3G50330,
		114 AT4G00120,
		115 AT5G09750,
		116 AT5G37800,
		117 AT1G66470,
		118 Pp1s84_14V6,
		119 Pp1s147_136V6,
		120 Pp1s140_48V6,
		121 Pp1s60_187V6,
		122 Pp1s6_167V6,
		123 Pp1s164_82V6,
		124 Pp1s327_51V6,
		125 AT1G27740,
		126 AT5G43175,
		127 AT2G14760,
		128 AT4G33880,
		129 AT5G01310,
		130 AT3G21330,
		131 AT1G03040,
		132 AT4G02590,
		133 Pp1s173_83V6,
		134 Pp1s209_22V6,
		135 AT2G24260,
		136 AT4G30980,
		137 AT5G58010,
		138 AT4G34530,
		139 AT2G18300,
		140 AT4G36540,
		141 Pp1s194_88V6,
		142 Pp1s280_32V6,
		143 Pp1s377_42V6,
		144 Pp1s7_37V6,
		145 Pp1s28_419V6,
		146 Pp1s270_17V6,
		147 AT3G23690,
		148 AT1G10120,
		149 AT5G50915,
		150 AT5G62610,
		151 AT1G59640,
		152 AT3G57800,
		153 AT2G42300,
		154 AT5G48560,
		155 AT3G07340,
		156 AT1G26260,
		157 Pp1s69_101V6,
		158 AT1G68920,
		159 AT1G25330,
		160 AT1G73830,
		161 AT1G18400,
		162 Pp1s226_51V6,
		163 Pp1s68_190V6,
		164 Pp1s69_95V6,
		165 Pp1s145_69V6,
		166 AT1G26945,
		167 AT5G15160,
		168 AT1G74500,
		169 AT3G47710,
		170 AT1G02340,
		171 AT2G40200,
		172 AT3G56770,
		173 AT2G41130,
		174 AT4G38070,
		175 AT3G25710,
		176 AT1G68810,
		177 Cre_g224600,
		178 Cre_g332250,
		179 Cre_g353555,
		180 Cre_g011150,
		181 Vcarteri_99151,
		182 MicpuN3_56966,
		183 MicpuC2_55764,
		184 Cre_g349150,
		185 Cre_g109700,
		186 Coc_C169_1_56612,
		187 Vcarteri_98692,
		188 Cre_g216200,
		189 ChlNC64A_1_139893,
		190 Pp1s167_124V6,
		191 Pp1s3_323V6,
		192 Pp1s136_27V6,
		193 Pp1s31_147V6,
		194 AT3G19860,
		195 AT4G36060,
		196 MicpuN3_109344,
		197 MicpuC2_47661,
		198 Ost9901_3_29509,
		199 Ostta4_13601,
		200 OstRCC809_2_66059,
		201 OstRCC809_2_42313,
		202 OstRCC809_2_17434,
		203 OstRCC809_2_55321,
		204 Pp1s246_45V6,
		205 Pp1s13_304V6,
		206 AT3G23210,
		207 AT4G14410,
		208 AT1G51070,
		209 AT5G54680,
		210 Pp1s229_67V6,
		211 Cre_g770450,
		212 AT2G22770,
		213 AT2G22760,
		214 Pp1s42_136V6,
		215 Pp1s31_240V6,
		216 AT4G37850,
		217 AT2G22750,
		218 Pp1s19_59V6,
		219 Pp1s138_68V6,
		220 Pp1s130_10V6,
		221 AT4G09820,
		222 AT5G41315,
		223 AT1G63650,
		224 Pp1s31_380V6,
		225 AT5G43650,
		226 AT5G56960,
		227 AT2G46510,
		228 Pp1s11_350V6,
		229 Pp1s74_38V6,
		230 Pp1s5_289V6,
		231 Pp1s74_41V6,
		232 AT4G00870,
		233 AT5G46830,
		234 AT4G17880,
		235 AT5G46760,
		236 AT1G32640,
		237 AT4G16430,
		238 AT1G01260,
		239 AT4G21330,
		240 Pp1s72_3V6,
		241 AT1G10610,
		242 Pp1s159_28V6,
		243 Pp1s25_255V6,
		244 AT2G16910,
		245 Pp1s257_22V6,
		246 Pp1s30_360V6,
		247 AT5G65640,
		248 AT5G10570,
		249 AT3G26744,
		250 AT1G12860,
		251 Pp1s51_178V6,
		252 Pp1s124_23V6,
		253 Pp1s182_7V6,
		254 Pp1s1_480V6,
		255 AT4G29930,
		256 AT5G57150,
		257 Pp1s90_171V6,
		258 AT2G28160;
		tree No_001 = ((((((1:0.01773,(2:0.04134,3:0.07246):0.05862):0.00785,(((4:0.11753,(5:0.23184,6:0.0):0.05656):0.06185,((7:0.06123,8:0.02198):0.19888,(9:0.15122,10:0.35072):0.15459):0.12463):0.06229,11:0.09629):0.028):0.67316,(((12:0.95518,((13:1.05078,14:0.12517):0.13538,(15:0.13582,(16:0.02741,17:0.05837):0.04355):0.08131):0.44499):0.08567,((18:0.27106,19:0.13075):0.05552,((20:0.06876,21:0.07581)…
END;
