# Supplementary material for: Prevalence, Evolution, and cis-Regulation of Diel Transcription in Chlamydomonas reinhardtii
Source: G3 (Bethesda). 2014 Oct 28;4(12):2461–71. doi: 10.1534/g3.114.015032 (PMC4267941; doi:10.1534/g3.114.015032)
Supplement: Supporting Information [file supp_g3.114.015032_FileS2.zip › AllTrees/RAxML_result.PF00011.16.midpoint.nex]

#NEXUS
BEGIN trees;
	translate
		1 Coc_C169_1_47015,
		2 Coc_C169_1_41760,
		3 AT1G54850,
		4 Coc_C169_1_46408,
		5 AT1G06460,
		6 Pp1s131_109V6,
		7 Pp1s66_226V6,
		8 Ost9901_3_24223,
		9 MicpuC2_50513,
		10 Ostta4_31674,
		11 ChlNC64A_1_56644,
		12 MicpuN3_59861,
		13 ChlNC64A_1_23898,
		14 AT1G52560,
		15 AT5G51440,
		16 AT4G25200,
		17 AT4G27670,
		18 Pp1s38_338V6,
		19 Pp1s97_106V6,
		20 Vcarteri_59087,
		21 Cre_g572350,
		22 Coc_C169_1_33636,
		23 Coc_C169_1_31935,
		24 AT4G10250,
		25 Pp1s372_62V6,
		26 Pp1s85_11V6,
		27 Pp1s105_133V6,
		28 Pp1s8_86V6,
		29 Pp1s8_209V6,
		30 Pp1s8_244V6,
		31 Pp1s8_249V6,
		32 Pp1s380_17V6,
		33 Pp1s50_96V6,
		34 Pp1s20_253V6,
		35 Pp1s350_28V6,
		36 Pp1s194_15V6,
		37 Pp1s144_148V6,
		38 AT5G37670,
		39 AT5G59720,
		40 AT1G53540,
		41 AT3G46230,
		42 AT2G29500,
		43 AT1G59860,
		44 AT1G07400,
		45 Pp1s156_1V6,
		46 Pp1s77_290V6,
		47 Pp1s148_10V6,
		48 Pp1s7_182V6,
		49 Pp1s18_56V6,
		50 AT4G21870,
		51 AT3G10680,
		52 AT1G76770,
		53 AT1G54400,
		54 AT5G04890,
		55 AT5G20970,
		56 AT2G27140,
		57 AT5G54660,
		58 Pp1s129_85V6,
		59 AT5G47600,
		60 MicpuC2_53082,
		61 Coc_C169_1_41769,
		62 ChlNC64A_1_59654,
		63 Ost9901_3_37769,
		64 Ostta4_37411,
		65 OstRCC809_2_65509,
		66 MicpuC2_43202,
		67 MicpuN3_62096,
		68 MicpuN3_73804,
		69 Ostta4_34611,
		70 Ost9901_3_27777,
		71 OstRCC809_2_26537,
		72 AT5G12020,
		73 AT5G12030,
		74 AT1G54050,
		75 Pp1s119_31V6,
		76 Pp1s11_289V6,
		77 Pp1s3_114V6,
		78 Pp1s27_332V6,
		79 Pp1s27_331V6,
		80 Pp1s182_60V6,
		81 Cre_g616400,
		82 Vcarteri_85862,
		83 Cre_g060000,
		84 Cre_g617450,
		85 Cre_g617400,
		86 Vcarteri_116013,
		87 Vcarteri_76187,
		88 Vcarteri_106305,
		89 Cre_g318600,
		90 Vcarteri_104316,
		91 Vcarteri_95045,
		92 Cre_g318850,
		93 Cre_g318800,
		94 MicpuN3_64691,
		95 MicpuC2_8574,
		96 Ost9901_3_28412,
		97 Ostta4_37806,
		98 OstRCC809_2_17635;
		tree No_001 = ((1:0.94978,(2:0.71495,((3:1.92158,4:0.91424):0.36888,5:0.83062):0.32248):0.3345):0.07596,(((((((6:0.0,7:0.0):2.1115,(((8:1.2041,(9:1.24953,10:0.70644):0.35024):0.18949,(11:0.56326,12:1.15779):0.05840):0.46744,13:0.21456):0.03493):0.11739,((14:0.29520,((15:0.11099,16:0.17205):0.57164,(17:0.50162,(18:0.26932,19:0.08347):0.0944):0.04864):0.04528):0.46609,(20:0.4954,21:0.42289):0.43739…
END;
