# Supplementary material for: Prevalence, Evolution, and cis-Regulation of Diel Transcription in Chlamydomonas reinhardtii
Source: G3 (Bethesda). 2014 Oct 28;4(12):2461–71. doi: 10.1534/g3.114.015032 (PMC4267941; doi:10.1534/g3.114.015032)
Supplement: Supporting Information [file supp_g3.114.015032_FileS2.zip › AllTrees/RAxML_result.PF00012.15.midpoint.nex]

#NEXUS
BEGIN trees;
	translate
		1 Pp1s7_71V6,
		2 Pp1s17_91V6,
		3 Pp1s496_9V6,
		4 Pp1s143_107V6,
		5 Pp1s47_292V6,
		6 Pp1s142_114V6,
		7 Pp1s108_189V6,
		8 Pp1s20_264V6,
		9 Pp1s108_177V6,
		10 Pp1s47_228V6,
		11 ChlNC64A_1_57615,
		12 ChlNC64A_1_48993,
		13 Vcarteri_78933,
		14 ChlNC64A_1_56032,
		15 Ost9901_3_44780,
		16 Ostta4_15769,
		17 OstRCC809_2_29235,
		18 MicpuC2_70270,
		19 MicpuN3_112720,
		20 ChlNC64A_1_18857,
		21 Coc_C169_1_64083,
		22 Cre_g080600,
		23 Cre_g080700,
		24 Vcarteri_104366,
		25 Vcarteri_109722,
		26 ChlNC64A_1_144025,
		27 AT1G09080,
		28 Pp1s288_23V6,
		29 Pp1s181_3V6,
		30 AT5G28540,
		31 AT5G42020,
		32 Ostta4_28374,
		33 OstRCC809_2_34060,
		34 Ost9901_3_12592,
		35 MicpuN3_61586,
		36 MicpuC2_54607,
		37 MicpuC2_30414,
		38 MicpuN3_79718,
		39 MicpuC2_45719,
		40 MicpuN3_62483,
		41 OstRCC809_2_35605,
		42 Ost9901_3_1100,
		43 Ostta4_35719,
		44 Cre_g677000,
		45 Vcarteri_89839,
		46 ChlNC64A_1_35731,
		47 Coc_C169_1_31779,
		48 AT1G11660,
		49 AT1G79930,
		50 AT1G79920,
		51 Pp1s222_110V6,
		52 Pp1s18_287V6,
		53 Pp1s222_111V6,
		54 Pp1s67_237V6,
		55 Pp1s40_190V6,
		56 MicpuC2_51549,
		57 AT4G16660,
		58 Pp1s34_87V6,
		59 ChlNC64A_1_17799,
		60 Coc_C169_1_54009,
		61 Vcarteri_103004,
		62 Cre_g439900,
		63 OstRCC809_2_31986,
		64 Ost9901_3_45635,
		65 MicpuN3_95269,
		66 Cre_g080550,
		67 MicpuN3_56155,
		68 MicpuC2_57523,
		69 Cre_g613600,
		70 Vcarteri_85844,
		71 Coc_C169_1_63291,
		72 Cre_g545850,
		73 Vcarteri_94478,
		74 AT4G32208,
		75 AT5G09590,
		76 AT4G37910,
		77 Pp1s59_239V6,
		78 Pp1s59_242V6,
		79 Pp1s183_47V6,
		80 Pp1s183_56V6,
		81 Vcarteri_57436,
		82 Cre_g393200,
		83 Coc_C169_1_29413,
		84 ChlNC64A_1_137436,
		85 ChlNC64A_1_36653,
		86 MicpuC2_56166,
		87 MicpuN3_63978,
		88 Ost9901_3_15148,
		89 OstRCC809_2_56622,
		90 Ostta4_28024,
		91 Cre_g642600,
		92 ChlNC64A_1_142093,
		93 Vcarteri_97782,
		94 Cre_g412900,
		95 Coc_C169_1_3548,
		96 ChlNC64A_1_19454,
		97 Cre_g535700,
		98 Vcarteri_117683,
		99 Coc_C169_1_12173,
		100 MicpuC2_55987,
		101 MicpuN3_52033,
		102 Ostta4_34922,
		103 Ost9901_3_7001,
		104 OstRCC809_2_14047,
		105 Pp1s115_168V6,
		106 Pp1s153_146V6,
		107 Pp1s153_153V6,
		108 Pp1s80_151V6,
		109 Pp1s6_146V6,
		110 AT5G49910,
		111 AT4G24280,
		112 Coc_C169_1_52952,
		113 ChlNC64A_1_145242,
		114 Cre_g250100,
		115 Vcarteri_77877,
		116 Ostta4_1485,
		117 OstRCC809_2_29715,
		118 Ost9901_3_48839,
		119 MicpuN3_61327,
		120 MicpuC2_34241,
		121 MicpuC2_30210,
		122 MicpuN3_104823,
		123 Ostta4_22076,
		124 Ost9901_3_28169,
		125 OstRCC809_2_96115,
		126 AT2G32120,
		127 Pp1s97_232V6,
		128 Pp1s262_62V6,
		129 Pp1s1_213V6,
		130 AT1G16030,
		131 Pp1s298_26V6,
		132 Pp1s91_109V6,
		133 AT3G12580,
		134 AT5G02500,
		135 AT3G09440,
		136 AT5G02490,
		137 AT1G56410,
		138 Pp1s97_279V6,
		139 Pp1s2_216V6,
		140 Pp1s39_121V6,
		141 Pp1s526_2V6,
		142 Pp1s297_15V6,
		143 Pp1s351_21V6,
		144 Pp1s351_24V6,
		145 Coc_C169_1_26106,
		146 Cre_g372100,
		147 Vcarteri_79550,
		148 ChlNC64A_1_32920,
		149 Coc_C169_1_67628;
		tree No_001 = (((1:0.68622,2:0.36485):0.1019,(((3:0.95532,((4:0.45296,(5:0.14712,6:0.43549):0.13055):0.43263,7:0.57842):0.09947):0.20908,8:0.86332):0.11413,(9:0.39222,10:0.27362):0.08765):0.0):4.47531,(11:0.0,(12:0.4337,(13:0.32625,(14:0.11754,(((((((((((15:0.00110,(16:0.02136,17:0.00788):0.02012):0.04378,(18:0.02617,19:0.0363):0.02848):0.08802,((20:0.09854,(21:0.10121,(((22:0.07826,23:0.00178):0…
END;
