# Supplementary material for: Prevalence, Evolution, and cis-Regulation of Diel Transcription in Chlamydomonas reinhardtii
Source: G3 (Bethesda). 2014 Oct 28;4(12):2461–71. doi: 10.1534/g3.114.015032 (PMC4267941; doi:10.1534/g3.114.015032)
Supplement: Supporting Information [file supp_g3.114.015032_FileS2.zip › AllTrees/RAxML_result.PF00013.24.midpoint.nex]

#NEXUS
BEGIN trees;
	translate
		1 Ostta4_37617,
		2 OstRCC809_2_42307,
		3 Ost9901_3_93911,
		4 ChlNC64A_1_31755,
		5 MicpuC2_57211,
		6 ChlNC64A_1_57876,
		7 Pp1s257_38V6,
		8 Pp1s30_353V6,
		9 Ost9901_3_32864,
		10 Ostta4_18389,
		11 OstRCC809_2_35256,
		12 MicpuC2_5117,
		13 AT5G04430,
		14 MicpuN3_55496,
		15 Ost9901_3_28758,
		16 Ostta4_4453,
		17 OstRCC809_2_89830,
		18 Vcarteri_93708,
		19 Cre_g379100,
		20 Vcarteri_121094,
		21 Cre_g672750,
		22 Coc_C169_1_17393,
		23 AT3G04610,
		24 AT4G26000,
		25 Pp1s150_81V6,
		26 Pp1s51_136V6,
		27 Cre_g144500,
		28 Vcarteri_104736,
		29 MicpuC2_40057,
		30 MicpuN3_52109,
		31 Ostta4_30178,
		32 OstRCC809_2_14183,
		33 Pp1s36_86V6,
		34 AT2G03110,
		35 AT1G14170,
		36 AT5G15270,
		37 AT5G53060,
		38 Coc_C169_1_43031,
		39 Ost9901_3_15661,
		40 Ostta4_11273,
		41 OstRCC809_2_62818,
		42 Ostta4_32145,
		43 Ost9901_3_92560,
		44 OstRCC809_2_56874,
		45 AT1G51580,
		46 AT5G64390,
		47 AT5G09560,
		48 AT4G18375,
		49 AT5G46190,
		50 AT2G22600,
		51 Cre_g707400,
		52 Vcarteri_105091,
		53 ChlNC64A_1_142255,
		54 MicpuC2_48946,
		55 Ostta4_36579,
		56 Ost9901_3_29504,
		57 Coc_C169_1_58910,
		58 ChlNC64A_1_137699,
		59 Vcarteri_91222,
		60 Cre_g662100,
		61 ChlNC64A_1_57590,
		62 Coc_C169_1_59455,
		63 AT2G25970,
		64 AT4G10070,
		65 AT1G33680,
		66 Pp1s80_63V6,
		67 Pp1s87_162V6,
		68 Coc_C169_1_43771,
		69 Cre_g560400,
		70 MicpuN3_58865,
		71 MicpuC2_66309,
		72 Ost9901_3_18546,
		73 OstRCC809_2_11694,
		74 MicpuC2_54324,
		75 OstRCC809_2_96386,
		76 Ostta4_37647,
		77 Ost9901_3_28250,
		78 MicpuN3_99702,
		79 MicpuN3_55834,
		80 Cre_g640200,
		81 Vcarteri_99702,
		82 Vcarteri_92472,
		83 Cre_g074450,
		84 ChlNC64A_1_137888,
		85 Coc_C169_1_65061,
		86 MicpuN3_99975,
		87 MicpuC2_52215,
		88 MicpuC2_54237,
		89 MicpuC2_52214,
		90 Ost9901_3_28287,
		91 OstRCC809_2_96427,
		92 Ostta4_37685,
		93 Vcarteri_107877,
		94 Cre_g250800,
		95 Coc_C169_1_64249,
		96 ChlNC64A_1_52074,
		97 MicpuC2_55488,
		98 MicpuN3_113387,
		99 OstRCC809_2_41086,
		100 Ost9901_3_27317,
		101 Ostta4_36730,
		102 MicpuC2_39753,
		103 MicpuC2_60328,
		104 MicpuN3_62347,
		105 MicpuN3_57067,
		106 Ostta4_37465,
		107 OstRCC809_2_41846,
		108 Ost9901_3_28087,
		109 MicpuN3_58834,
		110 MicpuC2_43242,
		111 MicpuN3_52762,
		112 MicpuC2_70691,
		113 MicpuC2_52297,
		114 MicpuN3_57927,
		115 MicpuC2_70862,
		116 Ost9901_3_24185,
		117 OstRCC809_2_30044,
		118 Ostta4_23444,
		119 MicpuN3_101430,
		120 MicpuN3_59763,
		121 MicpuC2_50609,
		122 OstRCC809_2_92153,
		123 OstRCC809_2_21931,
		124 Ost9901_3_24341,
		125 Ostta4_32091,
		126 MicpuN3_106088,
		127 MicpuC2_51480,
		128 MicpuC2_60804,
		129 Pp1s66_196V6,
		130 AT5G06770,
		131 AT3G12130,
		132 Pp1s59_351V6,
		133 Vcarteri_93963,
		134 MicpuN3_79594,
		135 MicpuC2_31304,
		136 OstRCC809_2_30102,
		137 Ost9901_3_34347,
		138 Ostta4_8234,
		139 MicpuN3_61156,
		140 MicpuC2_59645,
		141 Coc_C169_1_48633,
		142 Vcarteri_107702,
		143 Cre_g214450,
		144 Pp1s307_19V6,
		145 AT3G03710,
		146 MicpuN3_64506,
		147 MicpuC2_57807,
		148 Pp1s9_160V6,
		149 AT5G51300,
		150 Pp1s138_169V6,
		151 Pp1s87_110V6,
		152 AT3G08620,
		153 AT2G38610,
		154 Pp1s269_38V6,
		155 Pp1s68_242V6,
		156 Cre_g553750,
		157 Vcarteri_59083,
		158 Vcarteri_56842,
		159 Cre_g778000,
		160 ChlNC64A_1_59119,
		161 Coc_C169_1_15358,
		162 MicpuN3_73699,
		163 MicpuC2_60141,
		164 OstRCC809_2_58576,
		165 Ost9901_3_9473,
		166 MicpuN3_62857,
		167 Ostta4_24218,
		168 OstRCC809_2_94539,
		169 Ost9901_3_9177,
		170 MicpuC2_50949,
		171 MicpuN3_101189,
		172 ChlNC64A_1_53148,
		173 Ostta4_15918,
		174 Ost9901_3_12216,
		175 OstRCC809_2_29928,
		176 MicpuN3_88427,
		177 MicpuC2_52438,
		178 ChlNC64A_1_36088,
		179 Pp1s336_43V6,
		180 MicpuC2_37986,
		181 Pp1s7414_1V6,
		182 MicpuC2_16093,
		183 MicpuN3_56017,
		184 OstRCC809_2_34741,
		185 Ost9901_3_35737,
		186 Ostta4_33924,
		187 AT3G13230,
		188 Pp1s226_21V6,
		189 Vcarteri_59156,
		190 Vcarteri_83638,
		191 Cre_g549700,
		192 Coc_C169_1_56690,
		193 ChlNC64A_1_25917,
		194 MicpuC2_42129,
		195 MicpuN3_99886,
		196 MicpuN3_57579,
		197 Pp1s318_65V6,
		198 Pp1s29_135V6,
		199 AT2G25910,
		200 OstRCC809_2_21866,
		201 Ostta4_10328,
		202 MicpuN3_75615,
		203 Ost9901_3_30694,
		204 Cre_g008000,
		205 ChlNC64A_1_133037,
		206 Vcarteri_96252,
		207 AT3G16230,
		208 Pp1s106_148V6,
		209 MicpuC2_51818,
		210 MicpuN3_101773,
		211 Ost9901_3_32317,
		212 OstRCC809_2_23867,
		213 Ostta4_33557,
		214 OstRCC809_2_89480,
		215 Ostta4_30477,
		216 Ostta4_36944,
		217 Ost9901_3_89194,
		218 OstRCC809_2_40997,
		219 MicpuC2_47841,
		220 MicpuN3_103207;
		tree No_001 = (((((((1:0.23024,(2:0.22913,3:0.11439):0.11249):2.07800,4:0.49249):0.35648,((5:2.93242,(6:2.1631,((7:0.13956,8:0.0):1.60616,(9:0.0,((10:0.0,11:0.0):0.03974,12:0.04159):0.04159):3.00297):0.38966):0.0):0.56110,(13:0.70566,((14:0.4541,(15:0.04052,(16:0.0973,17:0.15415):0.03678):0.34547):0.35907,(((18:0.28778,19:0.47761):1.29938,(20:0.02983,21:0.04827):0.74770):0.423,22:0.45268):0.23384…
END;
