# Supplementary material for: Prevalence, Evolution, and cis-Regulation of Diel Transcription in Chlamydomonas reinhardtii
Source: G3 (Bethesda). 2014 Oct 28;4(12):2461–71. doi: 10.1534/g3.114.015032 (PMC4267941; doi:10.1534/g3.114.015032)
Supplement: Supporting Information [file supp_g3.114.015032_FileS2.zip › AllTrees/RAxML_result.PF00022.14.midpoint.nex]

#NEXUS
BEGIN trees;
	translate
		1 Pp1s25_151V6,
		2 AT5G43500,
		3 AT1G18450,
		4 AT1G73910,
		5 Pp1s238_75V6,
		6 Pp1s66_191V6,
		7 MicpuN3_62425,
		8 MicpuC2_45725,
		9 Ost9901_3_31192,
		10 Ostta4_22813,
		11 OstRCC809_2_31014,
		12 ChlNC64A_1_145481,
		13 Cre_g249300,
		14 Vcarteri_69220,
		15 Cre_g249200,
		16 Coc_C169_1_34828,
		17 ChlNC64A_1_145478,
		18 AT3G60830,
		19 Pp1s235_150V6,
		20 Pp1s3_604V6,
		21 ChlNC64A_1_20388,
		22 Coc_C169_1_13355,
		23 Vcarteri_94505,
		24 Cre_g545000,
		25 MicpuN3_78863,
		26 MicpuC2_20969,
		27 Ostta4_33428,
		28 OstRCC809_2_34004,
		29 Ost9901_3_41017,
		30 AT5G56180,
		31 AT3G12380,
		32 Pp1s307_71V6,
		33 Pp1s62_87V6,
		34 AT3G33520,
		35 Coc_C169_1_46476,
		36 Vcarteri_121135,
		37 ChlNC64A_1_56324,
		38 MicpuN3_96445,
		39 MicpuN3_82770,
		40 MicpuC2_47282,
		41 OstRCC809_2_36236,
		42 Ostta4_18653,
		43 Ost9901_3_3691,
		44 AT2G42090,
		45 AT2G42100,
		46 AT2G42170,
		47 Cre_g603700,
		48 Vcarteri_109972,
		49 ChlNC64A_1_136976,
		50 Coc_C169_1_60601,
		51 OstRCC809_2_95604,
		52 Ost9901_3_51545,
		53 Ostta4_29599,
		54 MicpuN3_90942,
		55 Ost9901_3_27704,
		56 MicpuC2_49663,
		57 Pp1s372_48V6,
		58 Pp1s372_38V6,
		59 Pp1s337_21V6,
		60 Pp1s337_26V6,
		61 Pp1s381_21V6,
		62 Pp1s381_18V6,
		63 Pp1s198_157V6,
		64 Pp1s198_154V6,
		65 AT3G46520,
		66 AT5G59370,
		67 AT2G37620,
		68 AT3G53750,
		69 AT3G12110,
		70 AT5G09810,
		71 AT1G49240,
		72 AT3G18780,
		73 Vcarteri_127374,
		74 Cre_g176850,
		75 Vcarteri_101864,
		76 Cre_g676050,
		77 AT1G13180,
		78 Pp1s110_136V6,
		79 Pp1s85_160V6,
		80 Ostta4_8067,
		81 OstRCC809_2_55743,
		82 Ost9901_3_39896,
		83 Coc_C169_1_45933,
		84 Ostta4_36563,
		85 Ostta4_29476,
		86 OstRCC809_2_43590,
		87 Ost9901_3_29609,
		88 Coc_C169_1_12008,
		89 Vcarteri_107669,
		90 Cre_g687500,
		91 Pp1s17_342V6,
		92 AT3G27000;
		tree No_001 = (((1:0.71951,2:0.42559):2.40656,(((3:0.06375,4:0.16806):0.17814,(5:0.08662,6:0.03253):0.18531):0.23505,(((7:0.15006,8:0.13842):0.16680,(9:0.06198,(10:0.13648,11:0.09042):0.04198):0.35729):0.30607,(12:0.44653,((13:0.1815,(14:0.10636,15:0.27685):0.0761):0.54321,(16:0.34208,17:0.42514):0.10219):0.05046):0.06082):0.06400):0.44219):0.03982,((((18:0.4366,(19:0.06415,20:0.09808):0.2212):0.…
END;
