# Supplementary material for: Prevalence, Evolution, and cis-Regulation of Diel Transcription in Chlamydomonas reinhardtii
Source: G3 (Bethesda). 2014 Oct 28;4(12):2461–71. doi: 10.1534/g3.114.015032 (PMC4267941; doi:10.1534/g3.114.015032)
Supplement: Supporting Information [file supp_g3.114.015032_FileS2.zip › AllTrees/RAxML_result.PF00023.25.I234.midpoint.nex]

#NEXUS
BEGIN trees;
	translate
		1 Vcarteri_87318,
		2 Cre_g769250,
		3 ChlNC64A_1_22241,
		4 Vcarteri_121050,
		5 Cre_g114900,
		6 AT3G23280,
		7 AT4G14365,
		8 Pp1s196_117V6,
		9 Pp1s137_113V6,
		10 Pp1s60_316V6,
		11 Pp1s133_21V6,
		12 Ost9901_3_29655,
		13 Ost9901_3_27255,
		14 Ostta4_13430,
		15 AT1G60860,
		16 AT1G10870,
		17 Cre_g520000,
		18 Vcarteri_106756,
		19 Ost9901_3_31158,
		20 Cre_g658900,
		21 Vcarteri_95366,
		22 Vcarteri_118754,
		23 Cre_g655950,
		24 Vcarteri_118752,
		25 AT3G18670,
		26 MicpuC2_62964,
		27 MicpuN3_106342,
		28 Cre_g687650,
		29 MicpuC2_51014,
		30 Cre_g104600,
		31 Vcarteri_62523,
		32 MicpuN3_103214,
		33 MicpuC2_59353,
		34 MicpuN3_63530,
		35 MicpuC2_52324,
		36 Ost9901_3_9194,
		37 Ost9901_3_33299,
		38 Ostta4_31541,
		39 MicpuN3_61315,
		40 MicpuC2_59465,
		41 Ostta4_37368,
		42 OstRCC809_2_40711,
		43 Ost9901_3_27608,
		44 MicpuN3_99189,
		45 Cre_g229750,
		46 Coc_C169_1_43136,
		47 MicpuC2_61074,
		48 MicpuN3_56575,
		49 MicpuC2_58497,
		50 Ost9901_3_18911,
		51 OstRCC809_2_60928,
		52 Ostta4_36353,
		53 Ost9901_3_9238,
		54 Ostta4_20764,
		55 MicpuN3_105532,
		56 Coc_C169_1_62121,
		57 Vcarteri_120788,
		58 Cre_g702200,
		59 Pp1s8_3V6,
		60 AT2G17390,
		61 AT4G35450,
		62 MicpuN3_113331,
		63 MicpuC2_52468,
		64 OstRCC809_2_54175,
		65 Ost9901_3_48392,
		66 Ostta4_4377,
		67 Cre_g422750,
		68 AT5G35830,
		69 ChlNC64A_1_137250,
		70 Coc_C169_1_42286,
		71 Cre_g781750,
		72 Vcarteri_105313,
		73 Ostta4_31046,
		74 Pp1s137_78V6,
		75 MicpuC2_65152,
		76 MicpuN3_113908,
		77 OstRCC809_2_20445,
		78 Ost9901_3_27607,
		79 Cre_g062600,
		80 Coc_C169_1_46451,
		81 Pp1s96_235V6,
		82 Cre_g662951,
		83 Cre_g248100,
		84 MicpuC2_58266,
		85 MicpuN3_60802,
		86 Vcarteri_104634,
		87 Cre_g344300,
		88 MicpuC2_59845,
		89 Ostta4_11183,
		90 Cre_g357250,
		91 ChlNC64A_1_136135,
		92 ChlNC64A_1_12983,
		93 Vcarteri_92731,
		94 MicpuN3_56236,
		95 Ostta4_24315,
		96 Ost9901_3_26831,
		97 OstRCC809_2_95079,
		98 Cre_g243250,
		99 AT5G57740,
		100 Pp1s55_144V6,
		101 Pp1s256_42V6,
		102 Pp1s13_27V6,
		103 AT5G07270,
		104 AT2G28840,
		105 Vcarteri_97209,
		106 MicpuN3_64303,
		107 Vcarteri_102981,
		108 AT3G03790,
		109 Pp1s221_56V6,
		110 ChlNC64A_1_18784,
		111 Cre_g449200,
		112 MicpuC2_49883,
		113 Ostta4_12394,
		114 OstRCC809_2_37229,
		115 Ost9901_3_1452,
		116 MicpuN3_113401,
		117 AT5G20350,
		118 Pp1s143_115V6,
		119 Pp1s70_186V6,
		120 AT2G14255,
		121 Coc_C169_1_52413,
		122 Cre_g446700,
		123 Cre_g211250,
		124 Ost9901_3_92749,
		125 OstRCC809_2_91590,
		126 Ostta4_32870,
		127 OstRCC809_2_36056,
		128 Ostta4_34162,
		129 Ost9901_3_24893,
		130 ChlNC64A_1_139888,
		131 ChlNC64A_1_145427,
		132 Coc_C169_1_34884,
		133 Cre_g261950,
		134 MicpuN3_73069,
		135 MicpuC2_11584,
		136 Ostta4_6973,
		137 Ost9901_3_37212,
		138 Ost9901_3_93891,
		139 OstRCC809_2_12892,
		140 Vcarteri_118651,
		141 Cre_g318900,
		142 ChlNC64A_1_140574,
		143 Vcarteri_90280,
		144 Vcarteri_120814,
		145 Ostta4_37547,
		146 Ostta4_13370,
		147 OstRCC809_2_30556,
		148 Cre_g399350,
		149 Vcarteri_96152,
		150 Cre_g634600,
		151 Cre_g366100,
		152 ChlNC64A_1_141981,
		153 AT3G09550,
		154 AT3G12360,
		155 AT2G01680,
		156 AT2G31820,
		157 AT1G05640,
		158 AT5G02620,
		159 AT1G07710,
		160 AT5G60070,
		161 Cre_g245700,
		162 Ostta4_32085,
		163 AT2G03430,
		164 Pp1s14_440V6,
		165 Coc_C169_1_61118,
		166 ChlNC64A_1_141012,
		167 MicpuN3_108677,
		168 Ost9901_3_7246,
		169 OstRCC809_2_40334,
		170 MicpuC2_15020,
		171 Vcarteri_117454,
		172 Cre_g154150;
		tree No_001 = (((((((1:0.10345,2:0.10118):1.13456,3:1.00277):0.29097,((4:2.12191,5:0.88170):0.61114,((6:0.17902,7:0.21679):0.30768,((8:0.13766,9:0.0):0.18866,(10:0.30576,11:0.06447):0.15628):0.18803):0.98808):0.0):0.34975,(((12:0.0,13:0.0):0.0,14:0.80797):0.56699,(15:0.0,16:0.3102):1.05404):0.40525):0.0,(17:0.37937,18:0.32659):1.52708):0.41470,((19:1.31279,(20:0.67152,((21:0.26205,22:0.22822):0.0…
END;
