# Supplementary material for: Prevalence, Evolution, and cis-Regulation of Diel Transcription in Chlamydomonas reinhardtii
Source: G3 (Bethesda). 2014 Oct 28;4(12):2461–71. doi: 10.1534/g3.114.015032 (PMC4267941; doi:10.1534/g3.114.015032)
Supplement: Supporting Information [file supp_g3.114.015032_FileS2.zip › AllTrees/RAxML_result.PF00023.25.I35.midpoint.nex]

#NEXUS
BEGIN trees;
	translate
		1 ChlNC64A_1_142068,
		2 ChlNC64A_1_14719,
		3 Cre_g682450,
		4 AT5G50140,
		5 AT1G34050,
		6 MicpuN3_61192,
		7 AT1G11740,
		8 Vcarteri_119433,
		9 AT3G28880,
		10 Cre_g702250,
		11 Pp1s392_41V6,
		12 Pp1s36_325V6,
		13 Coc_C169_1_68024,
		14 AT1G03670,
		15 AT4G03490,
		16 AT4G03500,
		17 AT4G03460,
		18 AT4G14400,
		19 AT4G14390,
		20 AT4G05040,
		21 AT4G03470,
		22 AT4G03480,
		23 AT4G03440,
		24 AT5G51160,
		25 AT1G14480,
		26 AT1G14500,
		27 AT5G54620,
		28 AT5G54610,
		29 AT5G15500,
		30 AT4G10720,
		31 Coc_C169_1_9750,
		32 AT3G04140,
		33 MicpuN3_63054,
		34 Cre_g114350,
		35 AT4G03450,
		36 Pp1s152_121V6;
		tree No_001 = ((((1:2.19880,2:0.85467):0.12726,(3:0.82894,(4:0.43207,5:0.87068):0.96906):0.34832):0.27272,((((6:0.95787,7:1.09044):0.08715,((8:1.53658,9:0.71786):0.24701,(10:1.22230,(11:0.31664,12:0.09534):0.82628):0.23479):0.03620):0.10498,13:1.04092):0.08434,((14:0.36004,(15:1.90345,((16:0.24244,17:0.16744):0.15925,(((((18:0.25476,19:0.17378):0.18214,20:0.10694):0.16653,21:0.28932):0.08876,22:0…
END;
