# Supplementary material for: Prevalence, Evolution, and cis-Regulation of Diel Transcription in Chlamydomonas reinhardtii
Source: G3 (Bethesda). 2014 Oct 28;4(12):2461–71. doi: 10.1534/g3.114.015032 (PMC4267941; doi:10.1534/g3.114.015032)
Supplement: Supporting Information [file supp_g3.114.015032_FileS2.zip › AllTrees/RAxML_result.PF00023.25.I522.midpoint.nex]

#NEXUS
BEGIN trees;
	translate
		1 Cre_g532050,
		2 Cre_g052150,
		3 Cre_g231100,
		4 Cre_g735350,
		5 MicpuC2_53295,
		6 ChlNC64A_1_139979,
		7 ChlNC64A_1_134585,
		8 ChlNC64A_1_26801,
		9 MicpuC2_69658,
		10 Cre_g477800,
		11 ChlNC64A_1_135355,
		12 ChlNC64A_1_133973,
		13 ChlNC64A_1_133728,
		14 Cre_g238050,
		15 AT4G16150,
		16 AT3G16940,
		17 AT1G67310,
		18 AT2G22300,
		19 AT5G64220,
		20 AT5G09410,
		21 ChlNC64A_1_17618,
		22 ChlNC64A_1_51747,
		23 ChlNC64A_1_11140,
		24 ChlNC64A_1_58343,
		25 ChlNC64A_1_135973,
		26 ChlNC64A_1_135974,
		27 ChlNC64A_1_135929,
		28 ChlNC64A_1_141091,
		29 ChlNC64A_1_135971,
		30 ChlNC64A_1_135922,
		31 ChlNC64A_1_135930,
		32 ChlNC64A_1_135942,
		33 ChlNC64A_1_136011,
		34 ChlNC64A_1_137260,
		35 ChlNC64A_1_53764,
		36 ChlNC64A_1_135928,
		37 ChlNC64A_1_135932,
		38 ChlNC64A_1_135944,
		39 ChlNC64A_1_135921,
		40 Cre_g117550,
		41 Cre_g776250,
		42 MicpuC2_60768,
		43 MicpuN3_73989,
		44 ChlNC64A_1_9728,
		45 Cre_g641527,
		46 Cre_g083050,
		47 Vcarteri_106022,
		48 ChlNC64A_1_144464,
		49 Cre_g133200,
		50 Ost9901_3_26723,
		51 OstRCC809_2_93468,
		52 MicpuN3_61039,
		53 MicpuC2_18587,
		54 Vcarteri_94637,
		55 Cre_g019550,
		56 Cre_g012750,
		57 Cre_g012850,
		58 Pp1s22_165V6,
		59 Pp1s3_156V6,
		60 Pp1s2_170V6,
		61 Pp1s283_74V6,
		62 ChlNC64A_1_139551,
		63 MicpuN3_55899,
		64 Vcarteri_118315,
		65 Cre_g745100,
		66 Vcarteri_101298,
		67 Vcarteri_98080,
		68 ChlNC64A_1_54344,
		69 Vcarteri_86543,
		70 Cre_g403400,
		71 Cre_g403500,
		72 Cre_g403450,
		73 Vcarteri_116325,
		74 Cre_g350900,
		75 Vcarteri_99615,
		76 Vcarteri_99616,
		77 AT5G04690,
		78 Cre_g105800,
		79 Vcarteri_91079,
		80 Vcarteri_87458,
		81 OstRCC809_2_13254,
		82 Cre_g218950,
		83 MicpuN3_79900,
		84 Cre_g001650,
		85 Pp1s188_92V6,
		86 Pp1s35_152V6,
		87 Ostta4_35279,
		88 OstRCC809_2_58634,
		89 Ost9901_3_26252,
		90 MicpuC2_69733,
		91 MicpuN3_103051,
		92 MicpuC2_60207,
		93 MicpuC2_55140,
		94 OstRCC809_2_91331,
		95 ChlNC64A_1_143805,
		96 MicpuN3_73919,
		97 MicpuN3_58723,
		98 MicpuC2_58906,
		99 OstRCC809_2_18333,
		100 MicpuN3_82253,
		101 Vcarteri_118904,
		102 MicpuC2_50882,
		103 Cre_g473200,
		104 Cre_g431900,
		105 Cre_g571550,
		106 Cre_g058850,
		107 Cre_g166000,
		108 Coc_C169_1_47857,
		109 Vcarteri_83902,
		110 Cre_g357950,
		111 MicpuN3_106453,
		112 MicpuC2_49015,
		113 MicpuN3_88847,
		114 MicpuN3_73744,
		115 MicpuN3_77042,
		116 MicpuN3_62919,
		117 Cre_g375150,
		118 MicpuN3_57310,
		119 MicpuC2_53077,
		120 MicpuN3_76461,
		121 Cre_g165450,
		122 ChlNC64A_1_143718,
		123 ChlNC64A_1_144476,
		124 ChlNC64A_1_53340,
		125 ChlNC64A_1_53105,
		126 Coc_C169_1_30108,
		127 Vcarteri_91686,
		128 Vcarteri_94742,
		129 Ostta4_33280,
		130 MicpuC2_49618,
		131 ChlNC64A_1_14469,
		132 Pp1s77_222V6,
		133 Ost9901_3_15689,
		134 ChlNC64A_1_132907,
		135 Vcarteri_90642,
		136 Cre_g059100,
		137 Vcarteri_99597,
		138 Cre_g067700,
		139 MicpuN3_72498,
		140 MicpuC2_40879,
		141 MicpuN3_100609,
		142 MicpuN3_63278,
		143 Cre_g640950,
		144 Vcarteri_96447,
		145 Vcarteri_107046,
		146 ChlNC64A_1_136513,
		147 Ost9901_3_13612,
		148 OstRCC809_2_55846,
		149 Ostta4_33460,
		150 OstRCC809_2_92153,
		151 MicpuN3_77288,
		152 OstRCC809_2_91238,
		153 Ost9901_3_31041,
		154 MicpuN3_64323,
		155 MicpuN3_61899,
		156 MicpuC2_57092,
		157 Cre_g674300,
		158 Cre_g758450,
		159 Cre_g720700,
		160 Cre_g160900,
		161 Cre_g627100,
		162 Ost9901_3_28596,
		163 OstRCC809_2_42850,
		164 Ostta4_38026,
		165 Ostta4_32406,
		166 MicpuN3_59349,
		167 ChlNC64A_1_134696,
		168 ChlNC64A_1_137302,
		169 Ost9901_3_42708,
		170 OstRCC809_2_35950,
		171 Ostta4_34220,
		172 MicpuC2_26805,
		173 MicpuN3_105748,
		174 MicpuC2_70129,
		175 MicpuC2_59077,
		176 Ost9901_3_16847,
		177 OstRCC809_2_36795,
		178 MicpuC2_18449,
		179 MicpuN3_89004,
		180 MicpuN3_61158,
		181 MicpuC2_57842,
		182 MicpuC2_9841,
		183 Cre_g627800,
		184 MicpuC2_68730,
		185 MicpuN3_57777,
		186 MicpuN3_108957,
		187 AT4G27780,
		188 AT5G53470,
		189 ChlNC64A_1_14566,
		190 AT2G47450,
		191 Cre_g173350,
		192 ChlNC64A_1_53708,
		193 Cre_g150700,
		194 Cre_g151100,
		195 Vcarteri_104577,
		196 Pp1s74_259V6,
		197 Pp1s31_260V6,
		198 Pp1s136_112V6,
		199 AT4G18950,
		200 AT3G58760,
		201 AT2G31800,
		202 AT3G59830,
		203 AT2G43850,
		204 Pp1s392_39V6,
		205 Pp1s28_206V6,
		206 Pp1s139_105V6,
		207 Pp1s42_54V6,
		208 AT2G25600,
		209 AT4G32500,
		210 AT4G11000,
		211 ChlNC64A_1_136677,
		212 ChlNC64A_1_137385,
		213 Coc_C169_1_63498,
		214 Ost9901_3_26147,
		215 Ostta4_35167,
		216 ChlNC64A_1_13257,
		217 Ost9901_3_8728,
		218 Ostta4_6875,
		219 OstRCC809_2_40008,
		220 ChlNC64A_1_58765,
		221 AT3G54070,
		222 OstRCC809_2_42980,
		223 Ost9901_3_18847,
		224 MicpuC2_52886,
		225 Coc_C169_1_16767,
		226 Vcarteri_105651,
		227 Cre_g088250,
		228 Ostta4_37952,
		229 OstRCC809_2_63512,
		230 ChlNC64A_1_134099,
		231 Cre_g255050,
		232 Pp1s60_201V6,
		233 Pp1s6_158V6,
		234 Cre_g614850,
		235 MicpuN3_57070,
		236 Vcarteri_79031,
		237 AT5G37500,
		238 Pp1s19_308V6,
		239 AT2G26210,
		240 AT3G02850,
		241 Coc_C169_1_63413,
		242 MicpuN3_63132,
		243 Cre_g012650,
		244 Vcarteri_92690,
		245 Vcarteri_62022,
		246 Pp1s74_9V6,
		247 Pp1s5_255V6,
		248 Pp1s357_24V6,
		249 Ostta4_14056,
		250 OstRCC809_2_41341,
		251 Ost9901_3_27880,
		252 MicpuN3_76994,
		253 MicpuC2_65908,
		254 MicpuN3_103196,
		255 MicpuC2_38791,
		256 MicpuN3_57105,
		257 Ost9901_3_92812,
		258 Ost9901_3_30950,
		259 MicpuN3_56877,
		260 MicpuC2_7046,
		261 MicpuN3_60434,
		262 ChlNC64A_1_141835,
		263 ChlNC64A_1_55558,
		264 ChlNC64A_1_141821,
		265 ChlNC64A_1_141345,
		266 ChlNC64A_1_141330,
		267 MicpuC2_33513,
		268 MicpuC2_46487,
		269 MicpuN3_99206,
		270 MicpuC2_70193,
		271 ChlNC64A_1_139804,
		272 MicpuN3_62155,
		273 MicpuC2_53804,
		274 OstRCC809_2_42073,
		275 Ost9901_3_10629,
		276 Ostta4_14131,
		277 Coc_C169_1_44034,
		278 Cre_g437250,
		279 Vcarteri_86708,
		280 MicpuC2_60320,
		281 ChlNC64A_1_52864,
		282 ChlNC64A_1_28265,
		283 ChlNC64A_1_59197,
		284 ChlNC64A_1_14335,
		285 MicpuC2_50595,
		286 MicpuN3_59779,
		287 MicpuC2_23576,
		288 ChlNC64A_1_54025,
		289 Cre_g482000;
		tree No_001 = ((((1:1.41443,((2:0.85466,3:0.83309):0.24004,4:0.8175):0.0):0.08066,((((((5:1.11979,6:0.6794):0.0,(7:0.91985,8:0.76753):0.07696):0.24528,(9:1.41347,(10:1.00875,(((11:1.87464,12:1.85784):0.28559,(13:0.7837,(14:1.33048,(((15:0.0,16:0.0):0.26318,(17:0.28006,(18:0.38403,(19:0.09452,20:0.0):0.49075):0.30254):0.2982):0.75697,21:0.762):0.2558):0.0):0.09896):0.1103,22:0.50269):0.0):0.2145):…
END;
