# Supplementary material for: Prevalence, Evolution, and cis-Regulation of Diel Transcription in Chlamydomonas reinhardtii
Source: G3 (Bethesda). 2014 Oct 28;4(12):2461–71. doi: 10.1534/g3.114.015032 (PMC4267941; doi:10.1534/g3.114.015032)
Supplement: Supporting Information [file supp_g3.114.015032_FileS2.zip › AllTrees/RAxML_result.PF00023.25.I556.midpoint.nex]

#NEXUS
BEGIN trees;
	translate
		1 Pp1s74_123V6,
		2 Vcarteri_63721,
		3 Cre_g484500,
		4 Pp1s32_124V6,
		5 Ost9901_3_9151,
		6 Ostta4_32205,
		7 ChlNC64A_1_7157,
		8 MicpuN3_53076,
		9 MicpuC2_67229,
		10 AT5G12320,
		11 Pp1s22_344V6,
		12 Coc_C169_1_39137,
		13 Ostta4_24148,
		14 OstRCC809_2_26688,
		15 Ost9901_3_43531,
		16 MicpuC2_14497,
		17 MicpuN3_55237,
		18 MicpuN3_73997,
		19 MicpuC2_59233,
		20 MicpuN3_74023,
		21 MicpuC2_8832,
		22 Ost9901_3_34894,
		23 OstRCC809_2_12156,
		24 Ostta4_34566,
		25 OstRCC809_2_43485,
		26 Pp1s123_139V6,
		27 Pp1s42_183V6,
		28 OstRCC809_2_95379,
		29 AT1G04780,
		30 AT3G24210,
		31 Pp1s277_69V6,
		32 Pp1s36_275V6,
		33 Cre_g606750,
		34 Ost9901_3_29424,
		35 Ostta4_13542;
		tree No_001 = ((1:1.29402,((2:0.36540,3:0.0605):0.41273,((4:1.07835,((5:0.1343,6:0.19596):0.27330,(7:1.22391,(8:0.10320,9:0.44877):0.15477):0.21898):0.13937):0.0603,(10:0.40629,11:0.52695):0.26775):0.0583):0.18883):0.32590,(((12:0.85776,(((13:0.05175,(14:0.1568,15:0.06797):0.11288):0.25722,((16:0.22860,17:0.01893):0.264,(18:0.21729,19:0.2353):0.27061):0.05585):0.14763,(20:0.16769,21:0.10932):0.80…
END;
