# Supplementary material for: Prevalence, Evolution, and cis-Regulation of Diel Transcription in Chlamydomonas reinhardtii
Source: G3 (Bethesda). 2014 Oct 28;4(12):2461–71. doi: 10.1534/g3.114.015032 (PMC4267941; doi:10.1534/g3.114.015032)
Supplement: Supporting Information [file supp_g3.114.015032_FileS2.zip › AllTrees/RAxML_result.PF00023.25.I719.midpoint.nex]

#NEXUS
BEGIN trees;
	translate
		1 Pp1s432_19V6,
		2 Pp1s168_51V6,
		3 Pp1s10_383V6,
		4 Pp1s457_12V6,
		5 Ostta4_16947,
		6 Vcarteri_115565,
		7 MicpuN3_59578,
		8 MicpuC2_54848,
		9 MicpuN3_60359,
		10 AT4G19150,
		11 Pp1s264_72V6,
		12 Coc_C169_1_7444,
		13 Ostta4_22642,
		14 MicpuN3_56707,
		15 ChlNC64A_1_134583,
		16 Pp1s325_36V6,
		17 OstRCC809_2_56676,
		18 Ost9901_3_31263,
		19 MicpuN3_87088,
		20 ChlNC64A_1_12772,
		21 ChlNC64A_1_140003,
		22 ChlNC64A_1_140002,
		23 ChlNC64A_1_139989,
		24 ChlNC64A_1_141505,
		25 ChlNC64A_1_139993,
		26 ChlNC64A_1_139999,
		27 ChlNC64A_1_13829,
		28 Vcarteri_67824,
		29 Vcarteri_108227,
		30 MicpuC2_22834,
		31 MicpuN3_63626,
		32 MicpuC2_20210,
		33 Pp1s9_314V6,
		34 Pp1s184_48V6,
		35 Coc_C169_1_42315,
		36 Cre_g099300,
		37 Ostta4_36356,
		38 OstRCC809_2_65917,
		39 Ost9901_3_25814,
		40 MicpuC2_50878,
		41 MicpuN3_74009,
		42 Pp1s334_81V6,
		43 Pp1s335_34V6,
		44 ChlNC64A_1_142585,
		45 ChlNC64A_1_136765,
		46 MicpuN3_74026,
		47 OstRCC809_2_56753,
		48 MicpuN3_86060,
		49 Cre_g544750,
		50 Vcarteri_118440,
		51 ChlNC64A_1_55321,
		52 Ostta4_23631,
		53 AT2G41900,
		54 AT3G55980,
		55 AT2G40140,
		56 AT5G58620,
		57 AT5G12850,
		58 MicpuN3_60367,
		59 Ost9901_3_3710,
		60 Vcarteri_74214,
		61 Cre_g561400,
		62 Ost9901_3_25847,
		63 OstRCC809_2_22966,
		64 Ostta4_36489,
		65 Ostta4_32747,
		66 Cre_g225800,
		67 ChlNC64A_1_21705,
		68 Pp1s180_6V6,
		69 ChlNC64A_1_142041,
		70 Cre_g553800,
		71 Vcarteri_89686,
		72 AT4G22200,
		73 AT2G26650,
		74 Vcarteri_108077,
		75 AT5G54700,
		76 ChlNC64A_1_133163,
		77 Ost9901_3_5133,
		78 Ostta4_5339,
		79 OstRCC809_2_19736,
		80 ChlNC64A_1_132920,
		81 Pp1s16_372V6,
		82 Vcarteri_89676,
		83 Cre_g553500,
		84 MicpuN3_60914,
		85 MicpuC2_39941,
		86 AT5G07840,
		87 AT5G61230,
		88 Pp1s77_25V6,
		89 Vcarteri_121415,
		90 Cre_g008500,
		91 Vcarteri_121067,
		92 Cre_g625500,
		93 Cre_g469600,
		94 Cre_g304150,
		95 Cre_g215250,
		96 Cre_g100950,
		97 Vcarteri_93644,
		98 Cre_g483600,
		99 Vcarteri_107466,
		100 Cre_g788200,
		101 Vcarteri_107946,
		102 Vcarteri_99250,
		103 ChlNC64A_1_140918,
		104 Cre_g287600,
		105 Vcarteri_99563,
		106 Ostta4_36031,
		107 Ost9901_3_8045,
		108 MicpuN3_73223,
		109 MicpuC2_58300,
		110 ChlNC64A_1_17581,
		111 Pp1s120_78V6,
		112 AT3G09890,
		113 Cre_g283300,
		114 MicpuN3_74266,
		115 ChlNC64A_1_54058,
		116 MicpuC2_59076,
		117 AT5G13530,
		118 Vcarteri_118102,
		119 Vcarteri_98675,
		120 Cre_g012700,
		121 Vcarteri_86067,
		122 Vcarteri_101086,
		123 Ost9901_3_8694,
		124 Vcarteri_35590,
		125 Cre_g459650,
		126 Cre_g459300,
		127 MicpuC2_59375,
		128 MicpuN3_63553,
		129 Vcarteri_89306,
		130 Cre_g713100,
		131 Coc_C169_1_11717,
		132 ChlNC64A_1_134191,
		133 OstRCC809_2_43183,
		134 Ost9901_3_89724,
		135 Ost9901_3_41686,
		136 Ostta4_36077,
		137 Cre_g573550,
		138 AT3G04710,
		139 ChlNC64A_1_135356,
		140 Cre_g116400,
		141 ChlNC64A_1_57806,
		142 MicpuN3_62711,
		143 MicpuN3_56989,
		144 MicpuC2_25272,
		145 Vcarteri_69095,
		146 Cre_g050050,
		147 ChlNC64A_1_144236,
		148 AT5G65860,
		149 Pp1s65_225V6,
		150 Coc_C169_1_32480,
		151 Pp1s129_104V6,
		152 ChlNC64A_1_142986,
		153 Vcarteri_105299,
		154 Cre_g133300,
		155 Cre_g383550,
		156 Vcarteri_104950,
		157 ChlNC64A_1_136194,
		158 ChlNC64A_1_133822,
		159 Cre_g287650,
		160 Cre_g776350,
		161 Vcarteri_115853,
		162 Cre_g278700,
		163 ChlNC64A_1_144591;
		tree No_001 = ((((((1:0.20547,(2:0.09890,3:0.0173):0.06140):1.80043,(4:1.4901,(5:1.99017,(6:0.45995,7:0.70957):0.06628):0.16026):0.02270):0.39464,(8:1.23683,(9:1.34041,((10:0.42542,11:0.40373):0.35261,12:0.56151):0.3988):0.13128):0.0):0.05689,13:1.49226):0.26789,((((14:0.4432,(15:1.21069,16:0.22362):0.51396):0.30852,(17:0.48777,18:0.1714):1.08153):0.13549,(((19:0.88832,20:0.54011):0.22292,(21:0.1…
END;
