# Supplementary material for: Prevalence, Evolution, and cis-Regulation of Diel Transcription in Chlamydomonas reinhardtii
Source: G3 (Bethesda). 2014 Oct 28;4(12):2461–71. doi: 10.1534/g3.114.015032 (PMC4267941; doi:10.1534/g3.114.015032)
Supplement: Supporting Information [file supp_g3.114.015032_FileS2.zip › AllTrees/RAxML_result.PF00023.25.I786.midpoint.nex]

#NEXUS
BEGIN trees;
	translate
		1 MicpuN3_86471,
		2 Cre_g681450,
		3 Vcarteri_89949,
		4 Ost9901_3_27868,
		5 Ostta4_14049,
		6 MicpuN3_99985,
		7 Cre_g112800,
		8 Vcarteri_105083,
		9 Vcarteri_94227,
		10 Pp1s17_383V6,
		11 MicpuC2_68514,
		12 Cre_g351800,
		13 Cre_g349550,
		14 Cre_g245500,
		15 Cre_g481850,
		16 ChlNC64A_1_19334,
		17 Cre_g776450,
		18 AT1G14000,
		19 Pp1s430_26V6,
		20 AT2G04740,
		21 Cre_g159850,
		22 MicpuC2_19380,
		23 OstRCC809_2_27061,
		24 Ostta4_26354,
		25 Ost9901_3_8897,
		26 Cre_g042000,
		27 MicpuN3_56643,
		28 MicpuC2_58571,
		29 AT3G01750,
		30 MicpuC2_38694,
		31 MicpuC2_46744,
		32 AT5G66055,
		33 AT5G40160,
		34 Cre_g728700,
		35 Vcarteri_36100,
		36 AT5G54720,
		37 AT5G54710,
		38 MicpuC2_54852,
		39 Vcarteri_106351,
		40 Cre_g407250,
		41 Vcarteri_106469,
		42 Cre_g061950,
		43 ChlNC64A_1_136398,
		44 ChlNC64A_1_49695,
		45 MicpuN3_101752,
		46 ChlNC64A_1_136849,
		47 ChlNC64A_1_143883;
		tree No_001 = (((1:1.01642,(2:0.07526,3:0.24103):0.5076):0.20506,((((4:0.0,(5:0.44402,6:0.11547):0.23191):1.04390,7:1.03462):0.75797,((((8:1.25376,((9:0.87137,10:0.88436):0.08174,11:0.75681):0.19889):0.38762,(12:0.28450,13:0.31143):1.33587):0.0,14:0.99442):0.1705,(15:0.41758,16:0.92724):0.36016):0.08371):0.12430,((17:2.14828,((18:0.46107,((((19:1.09912,(20:1.42125,(21:0.96447,22:0.62964):0.03027)…
END;
