# Supplementary material for: Prevalence, Evolution, and cis-Regulation of Diel Transcription in Chlamydomonas reinhardtii
Source: G3 (Bethesda). 2014 Oct 28;4(12):2461–71. doi: 10.1534/g3.114.015032 (PMC4267941; doi:10.1534/g3.114.015032)
Supplement: Supporting Information [file supp_g3.114.015032_FileS2.zip › AllTrees/RAxML_result.PF00023.25.I811.midpoint.nex]

#NEXUS
BEGIN trees;
	translate
		1 Cre_g177550,
		2 Vcarteri_116115,
		3 Vcarteri_101319,
		4 ChlNC64A_1_134876,
		5 Cre_g061150,
		6 Vcarteri_99797,
		7 Ostta4_23564,
		8 OstRCC809_2_91322,
		9 Ost9901_3_24342,
		10 MicpuC2_67715,
		11 Ostta4_20423,
		12 MicpuN3_50709,
		13 Vcarteri_66387,
		14 Cre_g507750,
		15 Ost9901_3_3629,
		16 OstRCC809_2_41190,
		17 MicpuN3_61404,
		18 MicpuC2_36505,
		19 ChlNC64A_1_59772,
		20 Coc_C169_1_27103,
		21 Coc_C169_1_67360,
		22 Coc_C169_1_19891,
		23 Cre_g168150;
		tree No_001 = (((1:0.06845,2:0.14506):2.45136,3:1.33895):0.17722,((4:1.45507,((((5:0.0,6:0.09081):0.96378,(7:0.11516,(8:0.05574,9:0.0):0.0):0.70077):0.0,10:0.0):0.30025,(11:0.65492,12:0.846):0.71984):0.21964):0.19135,(13:0.03442,((14:0.254,(((((15:0.0,16:0.15343):0.63694,(17:0.0,18:0.32743):0.30528):0.13878,19:0.30553):0.1234,20:0.484):0.25085,(21:0.63902,22:0.17372):0.18044):0.14519):0.246,23:0.0):0.15060):0.76454):0.16391);
END;
