# Supplementary material for: Prevalence, Evolution, and cis-Regulation of Diel Transcription in Chlamydomonas reinhardtii
Source: G3 (Bethesda). 2014 Oct 28;4(12):2461–71. doi: 10.1534/g3.114.015032 (PMC4267941; doi:10.1534/g3.114.015032)
Supplement: Supporting Information [file supp_g3.114.015032_FileS2.zip › AllTrees/RAxML_result.PF00023.25.I828.midpoint.nex]

#NEXUS
BEGIN trees;
	translate
		1 MicpuC2_67917,
		2 Ostta4_36927,
		3 OstRCC809_2_41076,
		4 Ost9901_3_43280,
		5 Cre_g160350,
		6 AT3G57130,
		7 AT2G41370,
		8 Pp1s28_209V6,
		9 Cre_g635400,
		10 Cre_g304500,
		11 Vcarteri_103425,
		12 Vcarteri_109906,
		13 Vcarteri_99690,
		14 ChlNC64A_1_137272;
		tree No_001 = ((1:0.93447,(2:0.13492,(3:0.51887,4:0.19069):0.19656):0.76392):0.24029,(((5:1.1265,((6:0.10487,7:0.0):0.28464,8:0.27609):0.84484):0.17426,(9:0.20336,(((10:0.06114,11:0.19595):0.35468,12:0.40058):0.0059,13:0.24768):0.26476):0.28829):0.04102,14:1.34335):0.27);
END;
