# Supplementary material for: Prevalence, Evolution, and cis-Regulation of Diel Transcription in Chlamydomonas reinhardtii
Source: G3 (Bethesda). 2014 Oct 28;4(12):2461–71. doi: 10.1534/g3.114.015032 (PMC4267941; doi:10.1534/g3.114.015032)
Supplement: Supporting Information [file supp_g3.114.015032_FileS2.zip › AllTrees/RAxML_result.PF00025.16.midpoint.nex]

#NEXUS
BEGIN trees;
	translate
		1 MicpuC2_56898,
		2 MicpuN3_58234,
		3 Pp1s6_409V6,
		4 Pp1s263_59V6,
		5 Pp1s103_13V6,
		6 AT5G37680,
		7 AT3G49860,
		8 AT3G49870,
		9 AT5G67560,
		10 ChlNC64A_1_49235,
		11 Coc_C169_1_35801,
		12 Vcarteri_66329,
		13 Cre_g708250,
		14 Ost9901_3_43276,
		15 Ost9901_3_43397,
		16 OstRCC809_2_95762,
		17 Ostta4_21561,
		18 Vcarteri_80798,
		19 Cre_g718350,
		20 MicpuN3_63075,
		21 MicpuC2_6535,
		22 Ostta4_35433,
		23 Ost9901_3_26405,
		24 OstRCC809_2_15949,
		25 AT5G05670,
		26 AT2G18770,
		27 Pp1s201_7V6,
		28 ChlNC64A_1_59704,
		29 Coc_C169_1_16340,
		30 Cre_g506800,
		31 MicpuC2_44981,
		32 MicpuN3_63795,
		33 Vcarteri_70270,
		34 Cre_g664500,
		35 MicpuC2_44222,
		36 MicpuN3_73229,
		37 Ostta4_30663,
		38 Ost9901_3_29284,
		39 OstRCC809_2_89287,
		40 Pp1s275_101V6,
		41 Pp1s33_274V6,
		42 AT5G52210,
		43 ChlNC64A_1_138161,
		44 Coc_C169_1_15099,
		45 Vcarteri_61913,
		46 Cre_g753650,
		47 AT2G26300,
		48 MicpuC2_8098,
		49 MicpuN3_76727,
		50 Vcarteri_59967,
		51 Cre_g301050,
		52 Pp1s44_58V6,
		53 Pp1s10_357V6,
		54 Coc_C169_1_35140,
		55 ChlNC64A_1_59583,
		56 Cre_g468300,
		57 Vcarteri_80466,
		58 MicpuN3_63429,
		59 Ost9901_3_43732,
		60 OstRCC809_2_61133,
		61 Ostta4_23048,
		62 MicpuC2_49635,
		63 AT1G09180,
		64 AT1G56330,
		65 AT3G62560,
		66 AT1G02620,
		67 AT4G02080,
		68 Pp1s7_338V6,
		69 Pp1s183_17V6,
		70 Cre_g535900,
		71 Vcarteri_74800,
		72 ChlNC64A_1_20429,
		73 MicpuC2_7976,
		74 MicpuN3_83378,
		75 Pp1s271_49V6,
		76 Pp1s78_17V6,
		77 AT2G24765,
		78 Coc_C169_1_22483,
		79 OstRCC809_2_54862,
		80 Ost9901_3_8244,
		81 Cre_g102000,
		82 Vcarteri_60588,
		83 Coc_C169_1_29867,
		84 AT3G22950,
		85 Pp1s6_342V6,
		86 Pp1s1_696V6,
		87 Pp1s78_167V6,
		88 Cre_g448200,
		89 Cre_g503850,
		90 Vcarteri_88144,
		91 ChlNC64A_1_49011,
		92 AT1G02440,
		93 AT1G02430,
		94 AT3G03120,
		95 AT5G17060,
		96 Pp1s91_59V6,
		97 Pp1s47_298V6,
		98 Pp1s37_304V6,
		99 ChlNC64A_1_35570,
		100 Coc_C169_1_45499,
		101 Cre_g487850,
		102 Vcarteri_58104,
		103 OstRCC809_2_42114,
		104 Ost9901_3_37806,
		105 Ostta4_24633,
		106 MicpuN3_94315,
		107 MicpuC2_30191,
		108 Coc_C169_1_26002,
		109 AT1G23490,
		110 AT1G10630,
		111 AT1G70490,
		112 AT3G62290,
		113 AT2G47170,
		114 AT5G14670,
		115 Pp1s201_42V6,
		116 Pp1s201_41V6,
		117 Pp1s70_130V6,
		118 Pp1s356_5V6,
		119 Pp1s201_39V6,
		120 Pp1s67_221V6,
		121 Pp1s70_133V6,
		122 Pp1s70_131V6,
		123 AT2G15310,
		124 MicpuN3_55364,
		125 MicpuC2_30690,
		126 Ostta4_20505,
		127 Ost9901_3_51064,
		128 Cre_g770750,
		129 Cre_g770850,
		130 Cre_g486250,
		131 Vcarteri_80115,
		132 Pp1s28_112V6,
		133 Pp1s7_133V6,
		134 Pp1s163_86V6,
		135 Pp1s34_431V6,
		136 Pp1s3_102V6,
		137 Pp1s32_25V6,
		138 ChlNC64A_1_18254,
		139 Cre_g005550,
		140 Vcarteri_64069,
		141 Coc_C169_1_18415,
		142 MicpuC2_13683,
		143 MicpuN3_77645,
		144 MicpuN3_92943,
		145 Pp1s62_133V6,
		146 AT2G18390,
		147 ChlNC64A_1_24653,
		148 Ostta4_17303,
		149 Ost9901_3_38412,
		150 OstRCC809_2_31968,
		151 MicpuN3_64723,
		152 MicpuC2_45465,
		153 MicpuN3_98896,
		154 Cre_g218250,
		155 Vcarteri_77618,
		156 Pp1s315_25V6,
		157 Pp1s424_26V6,
		158 MicpuN3_87094,
		159 MicpuC2_51312,
		160 Cre_g750150,
		161 Vcarteri_90587,
		162 MicpuC2_43864,
		163 AT1G07615,
		164 Vcarteri_93225,
		165 Cre_g647200,
		166 AT5G57960,
		167 Vcarteri_56252,
		168 Cre_g172250,
		169 MicpuC2_41427,
		170 Cre_g039200,
		171 Vcarteri_106196,
		172 ChlNC64A_1_36145,
		173 Cre_g191050,
		174 Vcarteri_110055,
		175 Coc_C169_1_21937,
		176 Pp1s258_85V6,
		177 Pp1s29_119V6,
		178 Pp1s10_205V6,
		179 Pp1s44_114V6,
		180 Pp1s10_203V6,
		181 Pp1s44_313V6,
		182 AT5G55080,
		183 AT5G20010,
		184 AT5G55190,
		185 AT5G20020,
		186 Ostta4_20980,
		187 OstRCC809_2_55106,
		188 Ost9901_3_41856,
		189 MicpuN3_82870,
		190 MicpuC2_33456,
		191 AT5G54840,
		192 MicpuC2_8379,
		193 MicpuN3_94689,
		194 Coc_C169_1_42502,
		195 Pp1s28_212V6,
		196 Vcarteri_115722,
		197 Cre_g262850,
		198 AT2G44690,
		199 AT4G28950,
		200 AT5G62880,
		201 AT3G48040,
		202 MicpuC2_21075,
		203 MicpuN3_78493,
		204 OstRCC809_2_92169,
		205 Ostta4_17699,
		206 Ost9901_3_41392,
		207 AT5G39620,
		208 AT4G09720,
		209 AT3G16100,
		210 AT1G52280,
		211 AT1G49300,
		212 AT3G18820,
		213 Pp1s61_279V6,
		214 Pp1s119_112V6,
		215 Pp1s398_18V6,
		216 Vcarteri_79428,
		217 Cre_g311900,
		218 Ostta4_17028,
		219 OstRCC809_2_91169,
		220 Ost9901_3_14983,
		221 Coc_C169_1_52108,
		222 ChlNC64A_1_35566,
		223 MicpuN3_106874,
		224 MicpuC2_26148,
		225 AT1G22740,
		226 AT2G21880,
		227 Vcarteri_102687,
		228 MicpuC2_52703,
		229 MicpuN3_104608,
		230 Cre_g722350,
		231 Vcarteri_104739,
		232 Cre_g144350,
		233 AT3G11730,
		234 AT4G17530,
		235 AT5G47200,
		236 ChlNC64A_1_48940,
		237 OstRCC809_2_54726,
		238 Ostta4_18114,
		239 Ost9901_3_12689,
		240 MicpuN3_90086,
		241 MicpuC2_31102,
		242 Coc_C169_1_67112,
		243 Vcarteri_104295,
		244 Cre_g560150,
		245 Pp1s91_243V6,
		246 Pp1s201_3V6,
		247 Pp1s95_20V6,
		248 AT1G02130,
		249 Coc_C169_1_26393,
		250 ChlNC64A_1_33935,
		251 AT5G03520,
		252 AT3G09900,
		253 Pp1s81_36V6,
		254 Pp1s81_37V6,
		255 Pp1s88_217V6,
		256 Pp1s113_159V6,
		257 Pp1s218_87V6,
		258 AT5G59840,
		259 AT3G53610,
		260 AT3G46060,
		261 MicpuN3_90789,
		262 MicpuC2_49521,
		263 Ost9901_3_38767,
		264 Ostta4_17593,
		265 OstRCC809_2_91593,
		266 Cre_g641800,
		267 Vcarteri_83299,
		268 Pp1s54_22V6,
		269 Pp1s72_316V6,
		270 Pp1s336_8V6,
		271 Pp1s21_154V6,
		272 Pp1s51_334V6,
		273 Pp1s15_311V6,
		274 AT3G09910,
		275 AT5G03530,
		276 AT1G43890,
		277 MicpuC2_37396,
		278 MicpuN3_81389,
		279 OstRCC809_2_31795,
		280 Ost9901_3_15391,
		281 Ostta4_11001,
		282 Coc_C169_1_41496,
		283 Cre_g482900,
		284 Vcarteri_108490,
		285 Vcarteri_78758,
		286 Cre_g595450,
		287 Coc_C169_1_39981,
		288 Ost9901_3_88171,
		289 AT5G09910,
		290 AT5G64813,
		291 Cre_g386900,
		292 Vcarteri_66052,
		293 ChlNC64A_1_133281,
		294 Coc_C169_1_27204,
		295 Pp1s196_72V6,
		296 Pp1s64_219V6,
		297 Pp1s215_29V6,
		298 Pp1s341_72V6,
		299 Pp1s240_80V6,
		300 AT4G17170,
		301 AT4G17160,
		302 AT4G35860,
		303 Cre_g126100,
		304 Vcarteri_106534,
		305 ChlNC64A_1_29716,
		306 MicpuC2_50685,
		307 MicpuN3_107788,
		308 Ost9901_3_12688,
		309 OstRCC809_2_63315,
		310 Ostta4_18120,
		311 ChlNC64A_1_48772,
		312 ChlNC64A_1_33302,
		313 Pp1s26_33V6,
		314 Pp1s209_94V6,
		315 Pp1s209_99V6,
		316 Pp1s84_180V6,
		317 Pp1s21_298V6,
		318 AT5G59150,
		319 AT3G46830,
		320 AT1G07410,
		321 AT1G09630,
		322 Pp1s157_53V6,
		323 Coc_C169_1_17409,
		324 Vcarteri_60379,
		325 Cre_g189250,
		326 MicpuN3_54997,
		327 MicpuC2_49487,
		328 Ost9901_3_24119,
		329 Ostta4_27708,
		330 OstRCC809_2_90251,
		331 AT2G33870,
		332 AT1G28550,
		333 AT3G15060,
		334 AT5G60860,
		335 AT4G18800,
		336 AT5G45750,
		337 AT1G06400,
		338 AT1G16920,
		339 AT4G18430,
		340 AT1G01200,
		341 Pp1s196_73V6,
		342 Pp1s44_59V6,
		343 Pp1s10_243V6,
		344 AT4G39990,
		345 AT5G65270,
		346 AT3G12160,
		347 AT5G47960,
		348 Pp1s348_29V6,
		349 Pp1s157_13V6,
		350 Pp1s8_6V6,
		351 Pp1s274_4V6,
		352 AT3G07410,
		353 AT2G43130,
		354 AT1G05810,
		355 AT2G31680,
		356 AT5G47520,
		357 AT1G18200,
		358 AT1G73640,
		359 Coc_C169_1_65474,
		360 Coc_C169_1_31686,
		361 Pp1s86_57V6,
		362 Pp1s75_69V6,
		363 Pp1s61_331V6,
		364 Pp1s61_263V6,
		365 Pp1s285_32V6,
		366 Ost9901_3_32150,
		367 Ostta4_17998,
		368 OstRCC809_2_57493,
		369 Ostta4_6791,
		370 Ost9901_3_88308,
		371 OstRCC809_2_25766,
		372 ChlNC64A_1_13076,
		373 MicpuN3_108679,
		374 Coc_C169_1_20939,
		375 AT3G54840,
		376 Pp1s38_328V6,
		377 Pp1s97_119V6,
		378 Pp1s543_3V6,
		379 Vcarteri_108963,
		380 Cre_g517400,
		381 ChlNC64A_1_25172,
		382 Coc_C169_1_27436,
		383 MicpuN3_57861,
		384 MicpuC2_49597,
		385 Ostta4_28713,
		386 Ost9901_3_33115,
		387 OstRCC809_2_93397,
		388 Pp1s259_34V6,
		389 Pp1s117_91V6,
		390 AT4G19640,
		391 AT5G45130,
		392 Coc_C169_1_37676,
		393 Pp1s288_43V6,
		394 AT2G44610,
		395 ChlNC64A_1_36840,
		396 Vcarteri_73845,
		397 Cre_g047550,
		398 Pp1s353_41V6,
		399 Pp1s39_147V6,
		400 Pp1s456_9V6,
		401 Pp1s12_267V6,
		402 Pp1s2_143V6,
		403 Pp1s346_29V6,
		404 AT4G39890,
		405 AT2G22290,
		406 AT5G10260,
		407 AT5G64990,
		408 MicpuC2_33050,
		409 Ostta4_6501,
		410 Ost9901_3_32675,
		411 OstRCC809_2_58142,
		412 MicpuN3_56018,
		413 MicpuN3_107714,
		414 MicpuC2_35527,
		415 MicpuN3_79335,
		416 MicpuC2_25279;
		tree No_001 = (((((1:1.02006,2:0.54926):0.05847,((((3:0.03237,(4:0.04785,5:0.03305):0.03577):0.01547,(6:0.11884,(7:0.21717,(8:0.0,9:0.02053):0.0):0.07593):0.02898):0.16934,((10:0.22865,11:0.11770):0.05548,(12:0.05509,13:0.07553):0.18184):0.03922):0.12626,(((14:0.0,15:0.0):0.06115,16:0.07956):0.02863,17:0.08431):0.28759):0.1433):0.30827,(((((18:0.0818,19:0.03278):0.14847,((((20:0.25708,21:0.36255)…
END;
