# Supplementary material for: Prevalence, Evolution, and cis-Regulation of Diel Transcription in Chlamydomonas reinhardtii
Source: G3 (Bethesda). 2014 Oct 28;4(12):2461–71. doi: 10.1534/g3.114.015032 (PMC4267941; doi:10.1534/g3.114.015032)
Supplement: Supporting Information [file supp_g3.114.015032_FileS2.zip › AllTrees/RAxML_result.PF00026.18.midpoint.nex]

#NEXUS
BEGIN trees;
	translate
		1 AT3G52500,
		2 AT4G16563,
		3 AT5G45120,
		4 AT3G12700,
		5 AT3G25700,
		6 Pp1s38_390V6,
		7 Pp1s262_89V6,
		8 Pp1s2_78V6,
		9 Pp1s315_1V6,
		10 Pp1s425_21V6,
		11 Pp1s157_75V6,
		12 Pp1s6_39V6,
		13 Pp1s17_140V6,
		14 Pp1s100_220V6,
		15 Pp1s174_13V6,
		16 Pp1s236_9V6,
		17 AT3G59080,
		18 AT2G42980,
		19 Pp1s24_95V6,
		20 AT1G79720,
		21 AT5G10770,
		22 AT5G10760,
		23 AT5G02190,
		24 AT2G39710,
		25 AT1G66180,
		26 AT5G37540,
		27 AT3G54400,
		28 AT5G07030,
		29 AT1G09750,
		30 AT1G01300,
		31 AT3G61820,
		32 Pp1s395_33V6,
		33 Pp1s36_5V6,
		34 Pp1s26_54V6,
		35 AT3G20015,
		36 AT3G18490,
		37 AT1G25510,
		38 AT4G12920,
		39 AT2G23945,
		40 AT4G30040,
		41 AT4G30030,
		42 AT2G28040,
		43 AT2G28010,
		44 AT2G28220,
		45 AT2G28030,
		46 AT1G31450,
		47 AT2G35615,
		48 AT5G33340,
		49 AT1G64830,
		50 AT2G03200,
		51 AT5G19120,
		52 AT5G24820,
		53 Pp1s75_159V6,
		54 Pp1s121_83V6,
		55 AT5G10080,
		56 Pp1s6_43V6,
		57 AT3G51330,
		58 AT3G51340,
		59 AT3G51350,
		60 AT3G51360,
		61 AT4G35880,
		62 AT2G17760,
		63 Pp1s165_128V6,
		64 Pp1s62_113V6,
		65 Pp1s387_51V6,
		66 AT5G22850,
		67 AT1G08210,
		68 AT3G42550,
		69 AT2G36670,
		70 AT1G05840,
		71 AT1G65240,
		72 AT5G36260,
		73 AT3G02740,
		74 Pp1s1_424V6,
		75 Pp1s318_5V6,
		76 Pp1s369_24V6,
		77 Pp1s83_133V6,
		78 AT4G33490,
		79 AT1G44130,
		80 AT1G77480,
		81 AT1G49050,
		82 Coc_C169_1_66898,
		83 Coc_C169_1_59001,
		84 Coc_C169_1_55151,
		85 Coc_C169_1_62232,
		86 Coc_C169_1_46982,
		87 Coc_C169_1_58548,
		88 Pp1s99_158V6,
		89 Pp1s113_31V6,
		90 Pp1s93_73V6,
		91 AT4G04460,
		92 AT1G11910,
		93 AT1G62290,
		94 ChlNC64A_1_59800,
		95 Coc_C169_1_48914,
		96 Vcarteri_81669,
		97 Cre_g226850,
		98 Ostta4_24273,
		99 Ost9901_3_44385,
		100 OstRCC809_2_38907,
		101 MicpuC2_51434,
		102 MicpuN3_106372,
		103 AT1G69100,
		104 AT4G22050,
		105 ChlNC64A_1_141235,
		106 ChlNC64A_1_59135,
		107 Coc_C169_1_46347,
		108 Cre_g026500,
		109 Cre_g051950,
		110 Vcarteri_108309,
		111 Vcarteri_99354,
		112 Pp1s90_35V6,
		113 Pp1s97_89V6,
		114 Pp1s38_350V6,
		115 AT3G50050,
		116 AT5G43100,
		117 MicpuN3_59495,
		118 Ost9901_3_28323,
		119 Ostta4_37724,
		120 OstRCC809_2_65794,
		121 Ost9901_3_26236,
		122 Ostta4_35965,
		123 OstRCC809_2_55973,
		124 Ost9901_3_16121,
		125 OstRCC809_2_60708,
		126 MicpuC2_17358;
		tree No_001 = ((((((1:1.31701,(2:0.92305,3:1.29913):0.27949):0.42934,(((((4:1.43409,(5:0.91416,(6:0.30729,(7:0.08066,8:0.11654):0.23878):0.46470):0.11387):0.18310,(9:0.75637,10:1.76549):0.06853):0.11046,(11:0.73580,(12:0.46938,(13:0.26348,(14:0.29806,15:0.1567):0.06355):0.44281):0.15870):0.13858):0.12261,((16:0.93355,(17:0.12204,18:0.09284):0.43872):0.63425,(19:1.71405,(((20:0.92030,(21:0.2438,22…
END;
