# Supplementary material for: Prevalence, Evolution, and cis-Regulation of Diel Transcription in Chlamydomonas reinhardtii
Source: G3 (Bethesda). 2014 Oct 28;4(12):2461–71. doi: 10.1534/g3.114.015032 (PMC4267941; doi:10.1534/g3.114.015032)
Supplement: Supporting Information [file supp_g3.114.015032_FileS2.zip › AllTrees/RAxML_result.PF00027.24.midpoint.nex]

#NEXUS
BEGIN trees;
	translate
		1 Pp1s313_86V6,
		2 Pp1s157_5V6,
		3 Ost9901_3_25387,
		4 Ostta4_36094,
		5 OstRCC809_2_40484,
		6 Ostta4_1251,
		7 MicpuC2_63465,
		8 OstRCC809_2_94599,
		9 Cre_g443550,
		10 Vcarteri_100703,
		11 Coc_C169_1_43213,
		12 ChlNC64A_1_50917,
		13 ChlNC64A_1_50074,
		14 ChlNC64A_1_138155,
		15 Vcarteri_94701,
		16 Cre_g035950,
		17 MicpuN3_113330,
		18 MicpuC2_6604,
		19 MicpuN3_59756,
		20 MicpuC2_52466,
		21 MicpuC2_70255,
		22 OstRCC809_2_57671,
		23 Coc_C169_1_20231,
		24 Cre_g262400,
		25 Vcarteri_86144,
		26 MicpuN3_57554,
		27 MicpuC2_52035,
		28 Ostta4_31748,
		29 Ost9901_3_30628,
		30 Cre_g401950,
		31 Vcarteri_87336,
		32 Vcarteri_103990,
		33 Cre_g367950,
		34 Cre_g343200,
		35 Cre_g343400,
		36 Cre_g532250,
		37 Cre_g318300,
		38 MicpuC2_57330,
		39 MicpuN3_99962,
		40 OstRCC809_2_31696,
		41 Cre_g765950,
		42 MicpuN3_62984,
		43 OstRCC809_2_43293,
		44 Ost9901_3_29548,
		45 Coc_C169_1_65283,
		46 MicpuC2_62079,
		47 MicpuC2_42985,
		48 MicpuN3_81078,
		49 MicpuC2_68602,
		50 Ostta4_31704,
		51 OstRCC809_2_30283,
		52 Ost9901_3_4561,
		53 OstRCC809_2_32087,
		54 Ost9901_3_49610,
		55 Ostta4_8429,
		56 MicpuN3_51699,
		57 Vcarteri_117968,
		58 MicpuC2_59436,
		59 MicpuN3_61345,
		60 Cre_g674550,
		61 Pp1s2835_1V6,
		62 Ostta4_36077,
		63 Ost9901_3_41686,
		64 AT4G32650,
		65 AT4G22200,
		66 AT5G46240,
		67 AT4G18290,
		68 AT2G25600,
		69 AT4G32500,
		70 AT2G26650,
		71 Pp1s3_156V6,
		72 Pp1s22_165V6,
		73 Pp1s283_74V6,
		74 Pp1s2_170V6,
		75 AT3G02850,
		76 AT5G37500,
		77 MicpuN3_56797,
		78 MicpuN3_61321,
		79 Vcarteri_86033,
		80 MicpuC2_47550,
		81 MicpuN3_100629,
		82 Cre_g329882,
		83 Vcarteri_117675,
		84 Cre_g450100,
		85 MicpuN3_81532,
		86 Coc_C169_1_60534,
		87 Cre_g553450,
		88 Cre_g553900,
		89 Cre_g706900,
		90 Vcarteri_92428,
		91 Vcarteri_88913,
		92 Cre_g053700,
		93 Vcarteri_88910,
		94 Vcarteri_88908,
		95 Cre_g098750,
		96 Pp1s69_82V6,
		97 MicpuN3_56911,
		98 MicpuN3_98786,
		99 Ostta4_20710,
		100 OstRCC809_2_40186,
		101 Ost9901_3_17765,
		102 Pp1s79_266V6,
		103 AT4G00520,
		104 AT1G01710,
		105 Pp1s15_101V6,
		106 AT2G01980,
		107 Pp1s12_8V6,
		108 Pp1s67_54V6,
		109 Pp1s189_85V6,
		110 Pp1s90_245V6,
		111 AT5G15410,
		112 AT5G54250,
		113 AT3G48010,
		114 AT5G14870,
		115 AT2G24610,
		116 AT1G19780,
		117 AT1G15990,
		118 AT4G30560,
		119 AT2G23980,
		120 AT5G57940,
		121 Pp1s183_83V6,
		122 Pp1s68_102V6,
		123 Pp1s37_149V6,
		124 Pp1s211_70V6,
		125 AT5G53130,
		126 AT4G01010,
		127 AT1G01340,
		128 AT2G46450,
		129 AT2G46440,
		130 AT2G28260,
		131 AT4G30360,
		132 Coc_C169_1_48935,
		133 Coc_C169_1_58675,
		134 Vcarteri_100992,
		135 Cre_g531950,
		136 ChlNC64A_1_51485,
		137 Coc_C169_1_67353,
		138 Vcarteri_88099,
		139 Cre_g144950,
		140 Vcarteri_90590,
		141 OstRCC809_2_32608,
		142 MicpuC2_58959,
		143 MicpuN3_58157,
		144 OstRCC809_2_59068,
		145 MicpuN3_59908,
		146 MicpuC2_50468,
		147 MicpuC2_58417,
		148 MicpuN3_60958,
		149 OstRCC809_2_89801,
		150 MicpuC2_65705,
		151 Cre_g428650,
		152 Cre_g076900,
		153 Vcarteri_105132,
		154 Coc_C169_1_63413,
		155 MicpuC2_3830,
		156 MicpuN3_82640,
		157 OstRCC809_2_23503,
		158 MicpuN3_62968,
		159 OstRCC809_2_59852,
		160 Ostta4_36312,
		161 Ost9901_3_27248,
		162 Ost9901_3_29662,
		163 Vcarteri_97912,
		164 Cre_g493250,
		165 Vcarteri_81219,
		166 Cre_g663200,
		167 ChlNC64A_1_49225,
		168 Coc_C169_1_35741,
		169 MicpuN3_104866,
		170 MicpuC2_33413,
		171 MicpuC2_21119,
		172 OstRCC809_2_56161,
		173 Ostta4_4792,
		174 Ost9901_3_12211,
		175 MicpuC2_53209,
		176 MicpuN3_64355,
		177 Cre_g199050,
		178 Vcarteri_31307,
		179 Coc_C169_1_36058,
		180 ChlNC64A_1_54794,
		181 Pp1s12_264V6,
		182 Pp1s27_192V6,
		183 AT2G20050,
		184 Pp1s81_123V6,
		185 Pp1s88_186V6,
		186 Coc_C169_1_43868,
		187 ChlNC64A_1_135081,
		188 MicpuN3_83157,
		189 MicpuC2_58266,
		190 MicpuN3_60802,
		191 MicpuC2_56788;
		tree No_001 = (((((1:0.33537,2:0.70754):2.23963,((3:0.13899,4:0.18378):0.076,5:0.0):1.10733):0.0536,(6:0.97665,(7:1.6202,(8:1.63104,(9:0.06115,10:0.04513):0.59257):0.33338):0.26994):0.30685):0.46875,((((11:1.42249,(12:0.81939,((13:0.2041,14:0.27582):1.15583,(15:0.20122,16:0.13638):1.46985):0.33142):0.28757):0.4615,(17:0.50454,18:0.60941):0.67070):0.20666,((((19:1.57556,(20:1.81728,21:1.29429):0.1…
END;
