# Supplementary material for: Prevalence, Evolution, and cis-Regulation of Diel Transcription in Chlamydomonas reinhardtii
Source: G3 (Bethesda). 2014 Oct 28;4(12):2461–71. doi: 10.1534/g3.114.015032 (PMC4267941; doi:10.1534/g3.114.015032)
Supplement: Supporting Information [file supp_g3.114.015032_FileS2.zip › AllTrees/RAxML_result.PF00034.16.midpoint.nex]

#NEXUS
BEGIN trees;
	translate
		1 Cre_g651050,
		2 ChlNC64A_1_28519,
		3 Coc_C169_1_15199,
		4 ChlNC64A_1_17921,
		5 MicpuN3_104960,
		6 MicpuC2_53843,
		7 OstRCC809_2_42002,
		8 Ostta4_7784,
		9 Cre_g670950,
		10 Vcarteri_121636,
		11 Pp1s52_90V6,
		12 AT5G45040,
		13 Pp1s97_277V6,
		14 Pp1s92_10V6,
		15 AT1G22840,
		16 AT4G10040,
		17 Coc_C169_1_65967,
		18 MicpuN3_91968,
		19 MicpuC2_49653,
		20 Ostta4_7786,
		21 Ost9901_3_15043,
		22 OstRCC809_2_31748,
		23 ChlNC64A_1_30572,
		24 Cre_g522600,
		25 Pp1s12_130V6,
		26 Pp1s109_97V6,
		27 Pp1s2633_1V6;
		tree No_001 = ((((1:0.1087,(2:0.04302,3:0.6243):0.15241):1.16189,4:0.45195):0.02062,(((5:0.25356,6:0.19049):0.10122,((7:0.15814,8:0.02653):0.60209,(9:0.146,10:0.03833):0.40406):0.03173):0.15546,(11:0.26474,12:0.38355):0.26119):0.23603):1.54020,((13:0.0,(((14:0.18664,((15:0.02426,16:0.06964):0.01759,(17:0.06652,((18:0.03086,19:0.02772):0.03335,(20:0.02909,((21:0.01005,22:0.02352):0.02984,(23:0.13360,24:0.16002):0.06051):0.01373):0.00222):0.05044):0.1837):0.08523):0.08100,25:0.01536):0.02294,26:0.07007):0.03699):1.52984,27:0.96749):1.27280);
END;
