# Supplementary material for: Prevalence, Evolution, and cis-Regulation of Diel Transcription in Chlamydomonas reinhardtii
Source: G3 (Bethesda). 2014 Oct 28;4(12):2461–71. doi: 10.1534/g3.114.015032 (PMC4267941; doi:10.1534/g3.114.015032)
Supplement: Supporting Information [file supp_g3.114.015032_FileS2.zip › AllTrees/RAxML_result.PF00035.20.midpoint.nex]

#NEXUS
BEGIN trees;
	translate
		1 AT4G21670,
		2 Pp1s212_54V6,
		3 AT5G01270,
		4 Ostta4_14064,
		5 Pp1s42_277V6,
		6 Pp1s31_351V6,
		7 Pp1s118_47V6,
		8 Coc_C169_1_57477,
		9 Vcarteri_96996,
		10 Cre_g199550,
		11 Pp1s82_160V6,
		12 Cre_g574650,
		13 Pp1s11_19V6,
		14 Pp1s304_33V6,
		15 AT5G04895,
		16 AT2G01130,
		17 AT1G48650,
		18 AT5G41070,
		19 AT3G26932,
		20 AT2G28380,
		21 Pp1s209_2V6,
		22 AT3G62800,
		23 Pp1s344_1V6,
		24 AT1G09700,
		25 Pp1s173_93V6,
		26 Pp1s173_23V6,
		27 AT4G20920,
		28 Coc_C169_1_67836,
		29 Vcarteri_98326,
		30 ChlNC64A_1_143907,
		31 AT1G01040,
		32 Pp1s30_297V6,
		33 Ost9901_3_16241,
		34 AT5G45150,
		35 AT3G20420,
		36 AT5G20320,
		37 AT1G80650,
		38 AT4G00420,
		39 Pp1s59_349V6,
		40 Cre_g280500,
		41 Vcarteri_99895;
		tree No_001 = (((1:0.84400,(2:4.55970,3:0.0):0.47493):0.41302,(4:2.07666,(5:0.0519,6:0.07304):0.46510):0.16434):0.12024,(((7:0.89156,(8:0.43544,(9:0.16923,10:0.19449):0.29094):0.70119):0.70952,((11:1.92675,12:0.94655):0.42069,(((13:1.33866,(((14:0.85405,(15:0.28208,(16:0.3802,17:0.35623):0.26604):0.27274):0.90392,(18:0.0,(19:0.07114,(20:0.11982,((21:0.0,((22:0.63397,(23:0.28480,24:0.63107):0.5190…
END;
