# Supplementary material for: Prevalence, Evolution, and cis-Regulation of Diel Transcription in Chlamydomonas reinhardtii
Source: G3 (Bethesda). 2014 Oct 28;4(12):2461–71. doi: 10.1534/g3.114.015032 (PMC4267941; doi:10.1534/g3.114.015032)
Supplement: Supporting Information [file supp_g3.114.015032_FileS2.zip › AllTrees/RAxML_result.PF00036.27.midpoint.nex]

#NEXUS
BEGIN trees;
	translate
		1 AT1G12310,
		2 AT1G62820,
		3 Pp1s77_88V6,
		4 Pp1s4_293V6,
		5 Pp1s131_105V6,
		6 Pp1s107_173V6,
		7 Pp1s263_50V6,
		8 Pp1s103_21V6,
		9 Pp1s56_122V6,
		10 Pp1s107_171V6,
		11 Pp1s1_798V6,
		12 AT3G17470,
		13 AT3G03400,
		14 AT1G21550,
		15 AT5G44460,
		16 AT4G20780,
		17 Pp1s211_24V6,
		18 Cre_g641250,
		19 MicpuN3_95786,
		20 MicpuC2_22841,
		21 Vcarteri_65983,
		22 Pp1s309_91V6,
		23 Pp1s138_79V6,
		24 Coc_C169_1_20371,
		25 Pp1s429_31V6,
		26 Pp1s197_126V6,
		27 Coc_C169_1_47197,
		28 MicpuN3_86323,
		29 MicpuN3_91080,
		30 MicpuN3_81715,
		31 Cre_g009500,
		32 AT2G45670,
		33 Pp1s370_37V6,
		34 Pp1s83_172V6,
		35 Cre_g178350,
		36 MicpuN3_108387,
		37 Vcarteri_116069,
		38 Cre_g618000,
		39 AT2G41410,
		40 AT3G10190,
		41 MicpuC2_54225,
		42 MicpuN3_97186,
		43 OstRCC809_2_96422,
		44 Ostta4_23110,
		45 Ost9901_3_42106,
		46 Vcarteri_35532,
		47 ChlNC64A_1_14319,
		48 MicpuC2_12795,
		49 Cre_g650750,
		50 MicpuC2_14714,
		51 AT3G10300,
		52 Cre_g051250,
		53 ChlNC64A_1_55421,
		54 MicpuN3_76780,
		55 Ost9901_3_10513,
		56 MicpuN3_62605,
		57 ChlNC64A_1_133931,
		58 Pp1s58_59V6,
		59 AT4G32060,
		60 MicpuN3_97483,
		61 MicpuC2_47955,
		62 Vcarteri_103668,
		63 Cre_g499350,
		64 Vcarteri_75021,
		65 Cre_g363750,
		66 Coc_C169_1_61444,
		67 Ostta4_32238,
		68 AT1G76640,
		69 AT1G73440,
		70 Cre_g617950,
		71 ChlNC64A_1_53293,
		72 AT3G25600,
		73 MicpuC2_9694,
		74 MicpuN3_108880,
		75 Vcarteri_86788,
		76 Cre_g287100,
		77 Vcarteri_103628,
		78 Ost9901_3_26712,
		79 OstRCC809_2_58540,
		80 Vcarteri_64330,
		81 Vcarteri_80507,
		82 Cre_g571700,
		83 AT3G57530,
		84 AT2G41860,
		85 AT5G12480,
		86 AT5G19450,
		87 Pp1s232_44V6,
		88 Pp1s2_156V6,
		89 Pp1s364_58V6,
		90 Pp1s364_61V6,
		91 Pp1s97_71V6,
		92 Pp1s2_191V6,
		93 AT3G51850,
		94 MicpuC2_57246,
		95 MicpuC2_46672,
		96 ChlNC64A_1_35323,
		97 AT2G31500,
		98 AT1G74740,
		99 AT1G18890,
		100 AT4G38230,
		101 AT2G17290,
		102 AT4G35310,
		103 AT2G38910,
		104 AT3G10660,
		105 AT5G04870,
		106 Pp1s205_14V6,
		107 Pp1s187_88V6,
		108 Pp1s187_77V6,
		109 Pp1s49_200V6,
		110 Pp1s49_208V6,
		111 Pp1s166_57V6,
		112 AT5G23580,
		113 AT1G35670,
		114 AT4G09570,
		115 AT4G23650,
		116 AT1G76040,
		117 AT4G21940,
		118 AT4G04740,
		119 AT4G04710,
		120 AT4G04700,
		121 AT4G04695,
		122 AT4G04720,
		123 AT1G61950,
		124 AT3G20410,
		125 AT1G50700,
		126 AT5G12180,
		127 AT5G19360,
		128 Pp1s325_31V6,
		129 Pp1s108_25V6,
		130 Pp1s108_32V6,
		131 Pp1s143_92V6,
		132 Pp1s96_216V6,
		133 Pp1s316_13V6,
		134 Vcarteri_57999,
		135 Vcarteri_41333,
		136 Cre_g074370,
		137 MicpuN3_97075,
		138 MicpuC2_12286,
		139 Cre_g782750,
		140 Vcarteri_62695,
		141 Coc_C169_1_68180,
		142 Cre_g382800,
		143 Vcarteri_81022,
		144 Vcarteri_109867,
		145 Cre_g328900,
		146 OstRCC809_2_33491,
		147 OstRCC809_2_40771,
		148 Ostta4_34881,
		149 Ost9901_3_49728,
		150 Ostta4_31789,
		151 Ost9901_3_24253,
		152 Vcarteri_74309,
		153 Cre_g705000,
		154 Coc_C169_1_46159,
		155 Coc_C169_1_47731,
		156 ChlNC64A_1_30247,
		157 MicpuC2_8872,
		158 ChlNC64A_1_36351,
		159 MicpuN3_56640,
		160 Vcarteri_48050,
		161 MicpuN3_78174,
		162 MicpuC2_55671,
		163 MicpuC2_34566,
		164 MicpuN3_104914,
		165 Ostta4_30333,
		166 Vcarteri_120868,
		167 AT2G15680,
		168 AT3G03430,
		169 AT5G17480,
		170 AT1G24620,
		171 AT5G17470,
		172 MicpuC2_58996,
		173 AT5G49480,
		174 Cre_g184250,
		175 Pp1s167_108V6,
		176 Pp1s433_36V6,
		177 MicpuC2_34833,
		178 AT2G36180,
		179 AT5G37770,
		180 AT3G03410,
		181 AT1G66400,
		182 AT3G50770,
		183 MicpuN3_113454,
		184 AT1G18210,
		185 AT1G73630,
		186 AT3G47480,
		187 AT3G29000,
		188 AT3G01830,
		189 AT3G07490,
		190 AT4G03290,
		191 AT1G05990,
		192 AT3G59440,
		193 AT3G59450,
		194 AT2G43290,
		195 AT4G12860,
		196 Pp1s103_24V6,
		197 Pp1s442_5V6,
		198 Pp1s442_7V6,
		199 Pp1s88_108V6,
		200 Pp1s263_45V6,
		201 OstRCC809_2_65769,
		202 Coc_C169_1_34265,
		203 Ost9901_3_9233,
		204 ChlNC64A_1_135979,
		205 ChlNC64A_1_59820,
		206 Ost9901_3_39965,
		207 Ostta4_24922,
		208 OstRCC809_2_54206,
		209 Vcarteri_72852,
		210 OstRCC809_2_19553,
		211 Pp1s215_85V6,
		212 Pp1s242_98V6,
		213 Ostta4_19206,
		214 MicpuC2_14630,
		215 MicpuN3_74694,
		216 MicpuN3_86685,
		217 MicpuN3_101182,
		218 MicpuC2_57816,
		219 MicpuC2_27001,
		220 MicpuN3_55326,
		221 MicpuC2_24914,
		222 MicpuN3_77142,
		223 Vcarteri_66997,
		224 ChlNC64A_1_140078,
		225 MicpuC2_49514,
		226 Coc_C169_1_48977,
		227 MicpuN3_90289,
		228 OstRCC809_2_91667,
		229 Ostta4_28265,
		230 Ost9901_3_31762,
		231 MicpuN3_97782,
		232 Pp1s70_191V6,
		233 Pp1s160_86V6,
		234 AT3G50360,
		235 AT2G44310,
		236 AT4G37010,
		237 Pp1s112_54V6,
		238 Cre_g468450,
		239 Vcarteri_109845,
		240 Coc_C169_1_23637,
		241 MicpuC2_22291,
		242 Cre_g178150,
		243 Vcarteri_103102,
		244 Pp1s58_258V6,
		245 AT4G14640,
		246 AT3G22930,
		247 Pp1s79_158V6,
		248 Pp1s18_255V6,
		249 Pp1s32_338V6,
		250 Pp1s40_127V6,
		251 AT3G43810,
		252 AT2G41110,
		253 AT3G56800,
		254 AT2G27030,
		255 AT2G41100,
		256 AT2G41090,
		257 AT5G21274,
		258 Vcarteri_109066,
		259 Cre_g150300,
		260 AT5G37780,
		261 AT1G66410,
		262 MicpuN3_104708,
		263 MicpuC2_49475,
		264 MicpuN3_104362,
		265 MicpuC2_63808,
		266 MicpuN3_58196,
		267 MicpuN3_58051,
		268 Coc_C169_1_11155,
		269 OstRCC809_2_34819,
		270 Ostta4_18357,
		271 MicpuN3_60109,
		272 MicpuC2_11510,
		273 Ostta4_18561,
		274 OstRCC809_2_27193,
		275 Ost9901_3_35710,
		276 Cre_g527450,
		277 Vcarteri_94189,
		278 Vcarteri_105559,
		279 Cre_g202950,
		280 Vcarteri_107336,
		281 Coc_C169_1_61158,
		282 MicpuN3_54143,
		283 Pp1s372_5V6,
		284 AT1G64480,
		285 MicpuC2_51790,
		286 MicpuC2_40044,
		287 MicpuN3_104034,
		288 Cre_g114750,
		289 AT5G42380,
		290 Pp1s36_207V6,
		291 Coc_C169_1_20509,
		292 Coc_C169_1_20846,
		293 AT1G18530,
		294 Pp1s61_44V6,
		295 Pp1s2_770V6,
		296 AT3G03000,
		297 AT1G32250,
		298 AT3G51920;
		tree No_001 = ((((1:0.0,2:0.0):0.49178,((((3:0.0,4:0.04173):0.08641,5:0.18498):0.11512,((6:0.24814,(7:0.04802,8:0.23515):0.25648):0.05311,(9:0.22398,(10:0.0616,11:0.1358):0.04295):0.14754):0.09130):0.0877,(12:0.64263,(13:0.93138,((14:1.31632,(15:0.20231,16:0.02387):0.09637):0.28792,((17:0.76606,(18:0.0,((19:0.07829,20:0.0):0.46823,21:0.01424):0.12802):0.09225):0.52311,(((22:0.1057,23:0.12736):0.4…
END;
