# Supplementary material for: Prevalence, Evolution, and cis-Regulation of Diel Transcription in Chlamydomonas reinhardtii
Source: G3 (Bethesda). 2014 Oct 28;4(12):2461–71. doi: 10.1534/g3.114.015032 (PMC4267941; doi:10.1534/g3.114.015032)
Supplement: Supporting Information [file supp_g3.114.015032_FileS2.zip › AllTrees/RAxML_result.PF00037.22.midpoint.nex]

#NEXUS
BEGIN trees;
	translate
		1 ChlNC64A_1_34957,
		2 ChlNC64A_1_24040,
		3 ATCG01090,
		4 Pp1s126_64V6,
		5 Coc_C169_1_38798,
		6 ATCG01060,
		7 Pp1s402_8V6,
		8 Pp1s233_94V6,
		9 AT4G19210,
		10 AT3G13640,
		11 MicpuN3_64787,
		12 Ost9901_3_27256,
		13 Ost9901_3_29654,
		14 Ostta4_8983,
		15 Cre_g409350,
		16 ChlNC64A_1_134349,
		17 Vcarteri_108202,
		18 Cre_g104500,
		19 Ost9901_3_18502,
		20 OstRCC809_2_41877,
		21 Vcarteri_109652,
		22 MicpuC2_45998,
		23 MicpuN3_109068,
		24 Cre_g496750,
		25 ChlNC64A_1_20716,
		26 Pp1s83_83V6,
		27 AT1G79010,
		28 Pp1s24_200V6,
		29 AT1G16700,
		30 Coc_C169_1_17250,
		31 Cre_g473950,
		32 Vcarteri_103475,
		33 Vcarteri_89717;
		tree No_001 = (((1:0.23,2:0.43759):0.6508,((3:1.66986,4:1.50344):0.3257,((5:0.0,6:0.04520):2.24644,(((((7:0.0,(8:0.0,9:0.0):0.0):0.0,10:0.0):0.0,11:0.16525):0.04539,((12:0.0,(13:0.0,14:0.0):0.0):0.16848,15:0.08949):0.0):0.81979,((16:2.57862,17:0.0):0.1472,18:0.0):0.46037):0.0):0.60589):0.22729):0.37706,(((19:0.01579,(((20:0.0,21:0.0):0.0,((22:0.0,23:0.0):0.0,24:0.0):0.0):0.0,25:0.01585):0.0):0.01579,(26:0.0,(27:0.0,(28:0.0,(29:0.0,30:0.0):0.0):0.0):0.0):0.0):0.51249,(31:0.0,(32:0.0,33:0.19814):0.0497):3.39734):0.75126);
END;
