# Supplementary material for: Prevalence, Evolution, and cis-Regulation of Diel Transcription in Chlamydomonas reinhardtii
Source: G3 (Bethesda). 2014 Oct 28;4(12):2461–71. doi: 10.1534/g3.114.015032 (PMC4267941; doi:10.1534/g3.114.015032)
Supplement: Supporting Information [file supp_g3.114.015032_FileS2.zip › AllTrees/RAxML_result.PF00041.16.midpoint.nex]

#NEXUS
BEGIN trees;
	translate
		1 Pp1s472_12V6,
		2 Vcarteri_90254,
		3 Cre_g590400,
		4 ChlNC64A_1_145075,
		5 ChlNC64A_1_56825,
		6 Cre_g338300,
		7 Vcarteri_119739,
		8 Coc_C169_1_39806,
		9 MicpuC2_56465,
		10 Pp1s162_117V6,
		11 Vcarteri_104666,
		12 MicpuN3_100725,
		13 Pp1s1924_1V6,
		14 AT4G30200,
		15 AT2G18880,
		16 AT5G57380,
		17 AT3G24440,
		18 Ost9901_3_94419,
		19 Ostta4_33116,
		20 OstRCC809_2_32793,
		21 ChlNC64A_1_144877,
		22 Cre_g538600,
		23 ChlNC64A_1_132994,
		24 Vcarteri_104874;
		tree No_001 = (((1:1.30378,(2:0.14169,3:0.13134):1.73387):0.39242,(((((((4:1.86791,5:0.72735):0.12505,(6:0.24923,7:0.28973):0.53149):0.12651,8:0.71390):0.18764,(9:1.82037,10:0.64159):0.32064):0.34398,11:1.42275):0.29471,(12:1.34684,13:1.66195):0.0):0.27334,(((14:0.36877,(15:0.87995,16:1.11825):0.21542):0.38043,17:1.80433):1.25433,(18:0.11077,(19:0.39939,20:0.53456):0.13372):2.01737):0.30632):0.25032):0.08770,(21:1.33731,(22:0.4684,(23:2.23454,24:0.0):0.29215):0.75752):0.4188);
END;
