# Supplementary material for: Prevalence, Evolution, and cis-Regulation of Diel Transcription in Chlamydomonas reinhardtii
Source: G3 (Bethesda). 2014 Oct 28;4(12):2461–71. doi: 10.1534/g3.114.015032 (PMC4267941; doi:10.1534/g3.114.015032)
Supplement: Supporting Information [file supp_g3.114.015032_FileS2.zip › AllTrees/RAxML_result.PF00043.20.midpoint.nex]

#NEXUS
BEGIN trees;
	translate
		1 Coc_C169_1_52388,
		2 ChlNC64A_1_137523,
		3 Pp1s339_37V6,
		4 MicpuC2_49743,
		5 Pp1s70_65V6,
		6 Pp1s47_287V6,
		7 Pp1s142_117V6,
		8 Coc_C169_1_67839,
		9 Vcarteri_77635,
		10 Cre_g636750,
		11 Vcarteri_120670,
		12 Cre_g584850,
		13 Ostta4_33080,
		14 MicpuN3_107847,
		15 MicpuC2_60783,
		16 OstRCC809_2_17811,
		17 Ost9901_3_87377,
		18 MicpuN3_55730,
		19 Cre_g142200,
		20 Ostta4_33689,
		21 Ost9901_3_35431,
		22 OstRCC809_2_57636,
		23 MicpuC2_26627,
		24 MicpuN3_59720,
		25 MicpuN3_81517,
		26 MicpuC2_15637,
		27 Ost9901_3_15097,
		28 Ostta4_32404,
		29 OstRCC809_2_56677,
		30 Vcarteri_94521,
		31 Cre_g742300,
		32 Vcarteri_92063,
		33 Cre_g742450,
		34 Vcarteri_107623,
		35 ChlNC64A_1_142000,
		36 Cre_g064400,
		37 Cre_g688550,
		38 Vcarteri_85785,
		39 Vcarteri_102603,
		40 Cre_g062900,
		41 Vcarteri_109826,
		42 OstRCC809_2_95758,
		43 MicpuN3_56266,
		44 Pp1s97_270V6,
		45 Pp1s20_133V6,
		46 Vcarteri_56687,
		47 AT3G03190,
		48 AT5G17220,
		49 Pp1s83_192V6,
		50 Pp1s75_104V6,
		51 Pp1s75_107V6,
		52 Pp1s26_72V6,
		53 Pp1s55_264V6,
		54 Pp1s49_64V6,
		55 Pp1s26_102V6,
		56 Pp1s26_74V6,
		57 Pp1s46_325V6,
		58 Pp1s66_172V6,
		59 AT2G30870,
		60 AT2G30860,
		61 AT3G62760,
		62 AT1G49860,
		63 AT2G47730,
		64 AT1G02920,
		65 AT1G02930,
		66 AT4G02520,
		67 AT2G02930,
		68 AT1G02940,
		69 AT1G02950,
		70 Ost9901_3_15196,
		71 OstRCC809_2_56579,
		72 Cre_g537100,
		73 ChlNC64A_1_141931,
		74 Pp1s348_23V6,
		75 MicpuN3_84542,
		76 MicpuC2_44340,
		77 Coc_C169_1_35137,
		78 ChlNC64A_1_56923,
		79 ChlNC64A_1_142785,
		80 Cre_g154950,
		81 Cre_g538100,
		82 AT5G45020,
		83 Pp1s126_26V6,
		84 Coc_C169_1_18474,
		85 MicpuN3_83445,
		86 MicpuC2_45625,
		87 Ost9901_3_15658,
		88 AT5G44000,
		89 MicpuC2_48477,
		90 Ost9901_3_7734,
		91 Ostta4_30299,
		92 OstRCC809_2_25511,
		93 Pp1s355_45V6,
		94 AT2G02390,
		95 AT2G02380,
		96 Coc_C169_1_25457,
		97 Pp1s373_41V6,
		98 Pp1s4_245V6,
		99 Pp1s46_159V6,
		100 Pp1s156_104V6,
		101 Pp1s57_70V6,
		102 MicpuC2_64448,
		103 Ost9901_3_39738,
		104 Ostta4_24790,
		105 AT1G57720,
		106 AT1G09640,
		107 Coc_C169_1_67160,
		108 Pp1s172_22V6,
		109 Pp1s132_188V6,
		110 Pp1s33_218V6,
		111 Pp1s71_218V6,
		112 Coc_C169_1_29969,
		113 Coc_C169_1_61024,
		114 AT5G12110,
		115 MicpuC2_23315,
		116 Ostta4_37054,
		117 ChlNC64A_1_142109,
		118 Coc_C169_1_31327,
		119 Ost9901_3_29443,
		120 AT1G78320,
		121 AT1G78360,
		122 AT1G17180,
		123 AT1G17170,
		124 AT1G78380,
		125 AT3G43800,
		126 AT1G53680,
		127 AT1G78370,
		128 AT1G17190,
		129 AT1G78340,
		130 AT1G59700,
		131 AT1G59670,
		132 AT1G27140,
		133 AT1G27130,
		134 AT1G10370,
		135 AT1G10360,
		136 AT5G62480,
		137 AT2G29450,
		138 AT2G29490,
		139 AT2G29480,
		140 AT2G29470,
		141 AT2G29460,
		142 AT2G29420,
		143 AT3G09270,
		144 OstRCC809_2_35177,
		145 Cre_g044700,
		146 OstRCC809_2_27977,
		147 Ost9901_3_40218,
		148 Ostta4_15026,
		149 MicpuN3_55589,
		150 MicpuC2_4004,
		151 AT5G02790,
		152 AT1G19570,
		153 AT1G19550,
		154 Coc_C169_1_66501,
		155 Coc_C169_1_57819,
		156 Coc_C169_1_64964,
		157 Vcarteri_88491,
		158 ChlNC64A_1_54240,
		159 MicpuN3_113326,
		160 Cre_g508850,
		161 MicpuN3_60199,
		162 Pp1s34_56V6,
		163 Cre_g342100,
		164 Pp1s65_130V6,
		165 Pp1s84_136V6,
		166 Pp1s207_13V6,
		167 Pp1s143_85V6,
		168 AT1G77290;
		tree No_001 = ((((1:0.54397,2:0.23204):0.50621,(3:0.48243,4:0.94287):0.18837):0.40540,(((((5:0.1664,(6:0.02535,7:0.0557):0.02591):0.91723,8:1.37547):0.7479,(((9:0.0,10:0.26158):0.2604,(11:0.07705,12:0.29520):0.22228):0.32668,((13:0.16623,(((14:0.2515,15:0.21019):0.9815,16:0.0):0.14593,17:0.0843):0.06430):0.12584,18:0.2671):0.43948):0.63810):0.01933,(19:1.11747,(((20:0.16597,(21:0.2314,22:0.26516)…
END;
