# Supplementary material for: Prevalence, Evolution, and cis-Regulation of Diel Transcription in Chlamydomonas reinhardtii
Source: G3 (Bethesda). 2014 Oct 28;4(12):2461–71. doi: 10.1534/g3.114.015032 (PMC4267941; doi:10.1534/g3.114.015032)
Supplement: Supporting Information [file supp_g3.114.015032_FileS2.zip › AllTrees/RAxML_result.PF00044.19.midpoint.nex]

#NEXUS
BEGIN trees;
	translate
		1 Cre_g354200,
		2 Vcarteri_105878,
		3 ChlNC64A_1_145382,
		4 Ost9901_3_35855,
		5 OstRCC809_2_54273,
		6 Ostta4_27581,
		7 MicpuC2_49771,
		8 MicpuN3_97303,
		9 ChlNC64A_1_19087,
		10 Pp1s353_25V6,
		11 Pp1s3_238V6,
		12 AT1G13440,
		13 AT3G04120,
		14 Pp1s9_47V6,
		15 Pp1s49_34V6,
		16 Pp1s178_97V6,
		17 Pp1s323_65V6,
		18 Pp1s134_40V6,
		19 Pp1s49_96V6,
		20 Pp1s309_73V6,
		21 Pp1s309_84V6,
		22 Pp1s57_242V6,
		23 AT1G16300,
		24 AT1G79530,
		25 MicpuC2_27359,
		26 MicpuN3_104954,
		27 Coc_C169_1_26453,
		28 Cre_g485150,
		29 Vcarteri_83827,
		30 Coc_C169_1_53355,
		31 ChlNC64A_1_36383,
		32 MicpuN3_97419,
		33 MicpuC2_4895,
		34 Vcarteri_101375,
		35 AT1G42970,
		36 Coc_C169_1_38051,
		37 AT1G12900,
		38 AT3G26650,
		39 Pp1s11_397V6,
		40 Pp1s135_21V6,
		41 Pp1s135_29V6,
		42 Pp1s86_156V6,
		43 Pp1s264_65V6,
		44 Pp1s264_71V6,
		45 Vcarteri_76662,
		46 Cre_g010900,
		47 Ost9901_3_37993,
		48 OstRCC809_2_54855,
		49 Ostta4_22974,
		50 MicpuC2_49403,
		51 MicpuN3_104876,
		52 ChlNC64A_1_49269,
		53 MicpuN3_104695,
		54 MicpuC2_25339,
		55 Ost9901_3_28757,
		56 OstRCC809_2_55799,
		57 Ostta4_9330;
		tree No_001 = (((1:0.27944,2:0.0):0.58928,(3:0.60957,(((4:0.10025,5:0.12355):0.12536,6:0.27812):0.57788,(7:0.13482,8:0.15999):0.09497):0.13840):0.2249):0.47428,((((((9:0.34955,(((((((10:0.03025,11:0.04172):0.21107,(12:0.01704,13:0.02048):0.18891):0.02919,(((14:0.0791,15:0.06802):0.02013,16:0.05518):0.1079,(17:0.10873,(18:0.02443,19:0.15414):0.02939):0.1194):0.31537):0.21146,(20:0.00554,(21:0.0,22…
END;
