# Supplementary material for: Prevalence, Evolution, and cis-Regulation of Diel Transcription in Chlamydomonas reinhardtii
Source: G3 (Bethesda). 2014 Oct 28;4(12):2461–71. doi: 10.1534/g3.114.015032 (PMC4267941; doi:10.1534/g3.114.015032)
Supplement: Supporting Information [file supp_g3.114.015032_FileS2.zip › AllTrees/RAxML_result.PF00050.16.midpoint.nex]

#NEXUS
BEGIN trees;
	translate
		1 Cre_g632400,
		2 ChlNC64A_1_55744,
		3 ChlNC64A_1_133265,
		4 ChlNC64A_1_133021,
		5 Cre_g632450,
		6 Vcarteri_105890,
		7 Vcarteri_94094,
		8 Cre_g329500,
		9 Vcarteri_105857,
		10 Cre_g731800,
		11 Cre_g730750,
		12 Vcarteri_93060,
		13 Vcarteri_54901,
		14 Cre_g267750,
		15 Ost9901_3_29570,
		16 OstRCC809_2_97145,
		17 Ostta4_36645,
		18 ChlNC64A_1_140892,
		19 ChlNC64A_1_142567,
		20 ChlNC64A_1_143613,
		21 ChlNC64A_1_143123,
		22 Vcarteri_62386;
		tree No_001 = ((1:2.12621,((2:2.10577,(3:1.44597,4:0.02384):0.7203):0.98795,5:2.02757):1.02054):0.50445,(((6:0.06742,7:0.0):2.19392,8:0.71467):0.36264,(((9:0.36748,((10:0.63583,11:0.33859):0.30748,12:1.29626):0.81869):0.56998,(((13:0.31720,14:0.67092):0.6267,(15:0.19040,(16:0.62674,17:0.35528):0.2341):1.64023):0.74234,((18:1.40509,19:2.11537):0.01069,20:2.05797):0.29103):0.22923):0.62133,(21:1.48206,22:1.39508):0.36354):0.44823):0.13702);
END;
