# Supplementary material for: Prevalence, Evolution, and cis-Regulation of Diel Transcription in Chlamydomonas reinhardtii
Source: G3 (Bethesda). 2014 Oct 28;4(12):2461–71. doi: 10.1534/g3.114.015032 (PMC4267941; doi:10.1534/g3.114.015032)
Supplement: Supporting Information [file supp_g3.114.015032_FileS2.zip › AllTrees/RAxML_result.PF00056.18.midpoint.nex]

#NEXUS
BEGIN trees;
	translate
		1 Coc_C169_1_14794,
		2 Vcarteri_77493,
		3 Cre_g194850,
		4 Pp1s26_26V6,
		5 AT3G47520,
		6 Pp1s79_110V6,
		7 MicpuC2_63993,
		8 MicpuN3_97181,
		9 OstRCC809_2_54452,
		10 Ost9901_3_12282,
		11 Ostta4_8225,
		12 AT2G22780,
		13 AT5G09660,
		14 Pp1s38_300V6,
		15 Pp1s39_428V6,
		16 OstRCC809_2_36263,
		17 Ostta4_4429,
		18 Ost9901_3_32875,
		19 MicpuC2_45425,
		20 MicpuN3_94075,
		21 AT1G53240,
		22 AT3G15020,
		23 Pp1s122_52V6,
		24 Pp1s91_247V6,
		25 Pp1s201_6V6,
		26 Ostta4_22867,
		27 Ost9901_3_24671,
		28 OstRCC809_2_92098,
		29 MicpuC2_37587,
		30 MicpuN3_96518,
		31 ChlNC64A_1_59812,
		32 Coc_C169_1_22460,
		33 Vcarteri_75816,
		34 Cre_g483950,
		35 ChlNC64A_1_59566,
		36 Coc_C169_1_54363,
		37 Vcarteri_82979,
		38 Cre_g423250,
		39 ChlNC64A_1_18230,
		40 AT4G17260,
		41 Pp1s235_138V6,
		42 Pp1s19_229V6,
		43 Pp1s244_82V6,
		44 AT5G56720,
		45 Pp1s235_81V6,
		46 AT1G04410,
		47 AT5G43330,
		48 ChlNC64A_1_32420,
		49 Coc_C169_1_22780,
		50 Vcarteri_109769,
		51 Cre_g145800,
		52 Coc_C169_1_29829,
		53 MicpuN3_99233,
		54 MicpuC2_49609,
		55 Ostta4_4610,
		56 Ost9901_3_87414,
		57 OstRCC809_2_91886,
		58 Vcarteri_76573,
		59 Cre_g410700,
		60 ChlNC64A_1_29326,
		61 MicpuN3_104869,
		62 Ost9901_3_42336,
		63 Ostta4_34202,
		64 OstRCC809_2_35579,
		65 MicpuC2_57848,
		66 AT5G58330,
		67 Pp1s65_267V6,
		68 Pp1s48_151V6,
		69 Pp1s243_89V6,
		70 Coc_C169_1_36224;
		tree No_001 = (((1:0.09290,((2:0.14312,3:0.0456):0.12344,(((4:0.01408,(5:0.17547,6:0.0):0.05108):0.1525,((7:0.14654,(8:0.08073,((9:0.07926,10:0.02377):0.03615,11:0.05449):0.11419):0.06587):0.0478,(((((12:0.08964,13:0.10008):0.08284,(14:0.04135,15:0.01245):0.12845):0.10694,(((16:0.0465,17:0.0982):0.08228,18:0.04644):0.2067,(19:0.27044,20:0.22277):0.13162):0.10484):0.05395,(((21:0.05128,22:0.04620)…
END;
