# Supplementary material for: Prevalence, Evolution, and cis-Regulation of Diel Transcription in Chlamydomonas reinhardtii
Source: G3 (Bethesda). 2014 Oct 28;4(12):2461–71. doi: 10.1534/g3.114.015032 (PMC4267941; doi:10.1534/g3.114.015032)
Supplement: Supporting Information [file supp_g3.114.015032_FileS2.zip › AllTrees/RAxML_result.PF00059.16.midpoint.nex]

#NEXUS
BEGIN trees;
	translate
		1 Vcarteri_116240,
		2 Cre_g309950,
		3 Pp1s35_242V6,
		4 Pp1s96_30V6,
		5 AT1G52310,
		6 Pp1s51_310V6,
		7 Pp1s409_19V6,
		8 Vcarteri_90317,
		9 Cre_g431050,
		10 Cre_g451506,
		11 Cre_g451600,
		12 Cre_g245259,
		13 Cre_g002800,
		14 Vcarteri_37569,
		15 Vcarteri_90654,
		16 Cre_g156200,
		17 Cre_g458350,
		18 Cre_g631100;
		tree No_001 = ((1:1.32271,(2:1.26488,((((3:0.16284,4:0.43914):2.07618,5:0.0):0.81009,(6:0.26142,7:0.11363):0.66963):0.96899,(8:0.68023,9:0.51182):0.4791):0.11948):1.01859):0.18278,(((10:0.18647,(11:0.31704,12:0.15247):0.07375):0.50503,(13:0.55592,((14:0.58622,(15:1.9382,16:0.4073):1.00075):0.48535,17:0.55768):0.55456):0.18524):0.8877,18:1.3258):0.56344);
END;
