# Supplementary material for: Prevalence, Evolution, and cis-Regulation of Diel Transcription in Chlamydomonas reinhardtii
Source: G3 (Bethesda). 2014 Oct 28;4(12):2461–71. doi: 10.1534/g3.114.015032 (PMC4267941; doi:10.1534/g3.114.015032)
Supplement: Supporting Information [file supp_g3.114.015032_FileS2.zip › AllTrees/RAxML_result.PF00060.21.midpoint.nex]

#NEXUS
BEGIN trees;
	translate
		1 Cre_g685650,
		2 ChlNC64A_1_144576,
		3 ChlNC64A_1_138045,
		4 ChlNC64A_1_145488,
		5 ChlNC64A_1_52133,
		6 ChlNC64A_1_144363,
		7 OstRCC809_2_14849,
		8 MicpuN3_102792,
		9 OstRCC809_2_39648,
		10 Ostta4_13043,
		11 MicpuN3_60781,
		12 Pp1s56_31V6,
		13 Pp1s253_26V6,
		14 AT2G17260,
		15 AT4G35290,
		16 AT2G32400,
		17 AT1G05200,
		18 AT3G51480,
		19 AT1G42540,
		20 AT2G29120,
		21 AT2G29100,
		22 AT2G29110,
		23 AT5G11210,
		24 AT5G11180,
		25 AT2G24710,
		26 AT2G24720,
		27 AT4G31710,
		28 AT5G27100,
		29 AT3G07520,
		30 AT5G48410,
		31 AT5G48400,
		32 AT3G04110,
		33 Cre_g532950,
		34 Cre_g532850,
		35 Cre_g542569,
		36 Vcarteri_89121,
		37 Cre_g585400,
		38 Coc_C169_1_62302;
		tree No_001 = (((((1:0.91681,(2:0.60805,3:0.36632):0.60547):0.35479,((4:0.39663,5:0.47387):0.54507,6:0.69494):0.31355):0.49400,(7:0.45587,(8:0.57656,(9:0.17486,10:0.19143):1.22618):0.16754):1.42308):0.26885,11:1.74758):0.00228,(((((12:0.07126,13:0.10225):0.34478,(((14:0.09800,15:0.07641):0.14987,16:0.57784):0.03781,(17:0.30374,(18:0.2737,19:0.15018):0.07434):0.01793):0.11173):0.26072,(((20:0.1590…
END;
