# Supplementary material for: Prevalence, Evolution, and cis-Regulation of Diel Transcription in Chlamydomonas reinhardtii
Source: G3 (Bethesda). 2014 Oct 28;4(12):2461–71. doi: 10.1534/g3.114.015032 (PMC4267941; doi:10.1534/g3.114.015032)
Supplement: Supporting Information [file supp_g3.114.015032_FileS2.zip › AllTrees/RAxML_result.PF00063.16.midpoint.nex]

#NEXUS
BEGIN trees;
	translate
		1 ChlNC64A_1_34523,
		2 Coc_C169_1_61711,
		3 Vcarteri_57247,
		4 Cre_g563800,
		5 Vcarteri_82838,
		6 Cre_g658650,
		7 MicpuC2_28890,
		8 MicpuN3_106745,
		9 Ost9901_3_40911,
		10 Ostta4_113,
		11 OstRCC809_2_33060,
		12 AT2G31900,
		13 AT2G20290,
		14 AT4G28710,
		15 AT1G04160,
		16 AT5G43900,
		17 AT2G33240,
		18 AT1G04600,
		19 AT3G58160,
		20 AT1G54560,
		21 AT1G08730,
		22 AT5G20490,
		23 AT1G17580,
		24 Pp1s131_123V6,
		25 Pp1s66_218V6,
		26 Pp1s59_257V6,
		27 Pp1s131_128V6,
		28 AT4G33200,
		29 ChlNC64A_1_25512,
		30 Coc_C169_1_47698,
		31 MicpuC2_16046,
		32 MicpuN3_65252,
		33 ChlNC64A_1_55866,
		34 ChlNC64A_1_26915,
		35 Coc_C169_1_64521,
		36 Vcarteri_107085,
		37 Cre_g416250,
		38 Pp1s174_120V6,
		39 Pp1s228_18V6,
		40 Pp1s17_368V6,
		41 Pp1s199_21V6,
		42 Pp1s104_215V6,
		43 AT4G27370,
		44 AT5G54280,
		45 AT3G19960,
		46 AT1G42680,
		47 AT1G50360;
		tree No_001 = (((((1:0.21260,2:0.25018):0.07466,((3:0.16928,4:0.19799):0.56492,(5:0.07524,6:0.05367):0.30939):0.07742):0.13487,(((7:0.18038,8:0.13838):0.11514,(9:0.06749,(10:0.13721,11:0.16787):0.05907):0.3876):0.15472,((12:0.17186,((((13:0.18258,14:0.11418):0.04700,(15:0.05693,16:0.04454):0.07811):0.04017,(17:0.0669,18:0.03804):0.11376):0.05699,((19:0.23936,(20:0.03833,21:0.01759):0.10269):0.025…
END;
