# Supplementary material for: Prevalence, Evolution, and cis-Regulation of Diel Transcription in Chlamydomonas reinhardtii
Source: G3 (Bethesda). 2014 Oct 28;4(12):2461–71. doi: 10.1534/g3.114.015032 (PMC4267941; doi:10.1534/g3.114.015032)
Supplement: Supporting Information [file supp_g3.114.015032_FileS2.zip › AllTrees/RAxML_result.PF00067.17.midpoint.nex]

#NEXUS
BEGIN trees;
	translate
		1 Pp1s15_392V6,
		2 Pp1s33_105V6,
		3 Pp1s314_56V6,
		4 AT1G11600,
		5 AT3G10570,
		6 AT5G04660,
		7 AT3G10560,
		8 AT5G04630,
		9 AT3G03470,
		10 AT1G64900,
		11 AT1G64930,
		12 AT1G64940,
		13 AT1G64950,
		14 AT2G12190,
		15 AT5G61320,
		16 Pp1s102_100V6,
		17 AT5G09970,
		18 Pp1s504_4V6,
		19 Pp1s134_4V6,
		20 AT1G01190,
		21 AT3G61880,
		22 AT2G46660,
		23 AT1G13710,
		24 AT1G74110,
		25 AT5G07990,
		26 AT5G44620,
		27 AT4G12330,
		28 AT4G12310,
		29 AT4G12320,
		30 AT4G12300,
		31 AT4G22690,
		32 AT4G22710,
		33 AT3G52970,
		34 AT3G61040,
		35 AT2G45580,
		36 AT1G33730,
		37 AT1G33720,
		38 AT2G45550,
		39 AT2G45560,
		40 AT2G45570,
		41 Pp1s1_513V6,
		42 Pp1s102_74V6,
		43 Pp1s10_349V6,
		44 Pp1s4_55V6,
		45 Pp1s163_33V6,
		46 Pp1s68_92V6,
		47 Pp1s13_421V6,
		48 Pp1s47_320V6,
		49 Pp1s91_192V6,
		50 Pp1s198_7V6,
		51 AT4G36220,
		52 AT5G04330,
		53 AT3G48320,
		54 AT3G48310,
		55 AT3G48300,
		56 AT3G48270,
		57 AT3G48280,
		58 AT3G48290,
		59 AT4G20235,
		60 AT5G24950,
		61 AT5G24960,
		62 AT2G30770,
		63 AT2G30750,
		64 AT1G11610,
		65 AT4G20240,
		66 AT4G13310,
		67 AT4G13290,
		68 AT5G42590,
		69 AT4G13770,
		70 AT4G31500,
		71 AT1G13080,
		72 AT3G26200,
		73 AT3G26190,
		74 AT3G53290,
		75 AT3G53305,
		76 AT3G53300,
		77 AT5G35715,
		78 AT3G53280,
		79 AT3G44250,
		80 AT1G13100,
		81 AT3G26830,
		82 AT1G13090,
		83 AT1G13110,
		84 AT3G26210,
		85 AT3G26160,
		86 AT3G26150,
		87 AT3G26180,
		88 AT3G26170,
		89 AT3G26280,
		90 AT3G26270,
		91 AT3G26220,
		92 AT3G26230,
		93 AT5G25180,
		94 AT5G25140,
		95 AT5G25130,
		96 AT5G25120,
		97 AT2G24180,
		98 AT5G57260,
		99 AT2G02580,
		100 AT3G26320,
		101 AT3G26330,
		102 AT3G26300,
		103 AT3G26310,
		104 AT3G26290,
		105 AT5G06900,
		106 AT2G42250,
		107 AT5G06905,
		108 AT1G50560,
		109 AT1G50520,
		110 AT5G42580,
		111 AT3G20140,
		112 AT3G20080,
		113 AT4G15380,
		114 AT2G27010,
		115 AT2G27000,
		116 AT4G15350,
		117 AT3G20950,
		118 AT3G20940,
		119 AT3G20935,
		120 AT5G47990,
		121 AT4G15330,
		122 AT1G28430,
		123 AT3G20130,
		124 AT2G05180,
		125 AT3G20960,
		126 AT3G20090,
		127 AT4G15360,
		128 AT3G20120,
		129 AT3G20110,
		130 AT3G20100,
		131 AT2G14100,
		132 AT3G32047,
		133 AT5G10600,
		134 AT5G10610,
		135 AT5G36220,
		136 AT4G37320,
		137 AT4G37330,
		138 AT3G28740,
		139 AT2G23190,
		140 AT2G23220,
		141 AT1G66540,
		142 AT4G37340,
		143 AT4G37360,
		144 AT4G37370,
		145 AT5G57220,
		146 AT4G37430,
		147 AT4G37400,
		148 AT4G37410,
		149 AT4G37310,
		150 AT5G67310,
		151 AT3G25180,
		152 AT2G25160,
		153 AT4G31950,
		154 AT4G31970,
		155 AT4G31940,
		156 Pp1s319_30V6,
		157 AT1G16400,
		158 AT1G16410,
		159 AT1G58265,
		160 AT1G58260,
		161 AT1G79370,
		162 AT2G22330,
		163 AT4G39950,
		164 AT5G35920,
		165 AT5G35917,
		166 AT5G05260,
		167 AT1G01280,
		168 Pp1s2_747V6,
		169 Pp1s22_30V6,
		170 Pp1s5_202V6,
		171 Pp1s200_17V6,
		172 Pp1s271_3V6,
		173 Pp1s135_44V6,
		174 Pp1s59_165V6,
		175 Pp1s276_63V6,
		176 Pp1s276_52V6,
		177 Pp1s154_72V6,
		178 Pp1s169_139V6,
		179 Pp1s475_7V6,
		180 Pp1s256_30V6,
		181 Pp1s10_359V6,
		182 Pp1s526_10V6,
		183 Pp1s2_147V6,
		184 Pp1s164_119V6,
		185 Pp1s367_39V6,
		186 Pp1s129_223V6,
		187 Pp1s342_22V6,
		188 Pp1s262_17V6,
		189 Pp1s147_119V6,
		190 Pp1s54_38V6,
		191 Pp1s1957_2V6,
		192 Pp1s54_35V6,
		193 Pp1s144_59V6,
		194 Pp1s14_162V6,
		195 Pp1s288_56V6,
		196 Pp1s98_58V6,
		197 Pp1s1_111V6,
		198 AT2G40890,
		199 Pp1s366_10V6,
		200 AT1G74540,
		201 AT1G74550,
		202 Pp1s56_124V6,
		203 AT2G30490,
		204 Pp1s56_125V6,
		205 Pp1s298_4V6,
		206 Pp1s168_84V6,
		207 Pp1s4_320V6,
		208 Pp1s158_96V6,
		209 Pp1s315_29V6,
		210 Pp1s334_32V6,
		211 AT5G25900,
		212 Vcarteri_95263,
		213 Pp1s77_22V6,
		214 Coc_C169_1_45137,
		215 Coc_C169_1_48278,
		216 ChlNC64A_1_51513,
		217 Cre_g007950,
		218 Cre_g751300,
		219 Vcarteri_68965,
		220 ChlNC64A_1_30281,
		221 Coc_C169_1_29437,
		222 Pp1s443_12V6,
		223 Pp1s22_283V6,
		224 AT2G34490,
		225 AT2G34500,
		226 AT2G28850,
		227 AT2G28860,
		228 Vcarteri_119569,
		229 Cre_g357157,
		230 ChlNC64A_1_142513,
		231 AT1G11680,
		232 Pp1s114_14V6,
		233 ChlNC64A_1_56217,
		234 Coc_C169_1_54016,
		235 Vcarteri_72667,
		236 Cre_g092350,
		237 Ost9901_3_43938,
		238 Ostta4_20226,
		239 OstRCC809_2_38875,
		240 MicpuC2_48300,
		241 MicpuN3_63226,
		242 Cre_g762626,
		243 MicpuC2_39902,
		244 MicpuN3_60838,
		245 Ostta4_11665,
		246 Ost9901_3_87742,
		247 AT2G42850,
		248 Pp1s16_116V6,
		249 Pp1s56_61V6,
		250 AT5G36140,
		251 AT5G36130,
		252 AT5G36110,
		253 AT1G19630,
		254 AT1G05160,
		255 AT2G32440,
		256 Pp1s151_74V6,
		257 Pp1s83_58V6,
		258 Pp1s24_262V6,
		259 Pp1s281_82V6,
		260 AT3G30180,
		261 AT5G38970,
		262 AT1G12740,
		263 AT4G15310,
		264 AT1G65670,
		265 AT4G15300,
		266 AT3G30290,
		267 AT4G15393,
		268 AT4G15396,
		269 AT1G55940,
		270 AT1G78490,
		271 AT3G44970,
		272 AT5G48000,
		273 AT1G73340,
		274 AT3G50660,
		275 AT5G14400,
		276 AT5G05690,
		277 AT4G36380,
		278 AT3G13730,
		279 Pp1s317_26V6,
		280 AT3G19270,
		281 AT5G45340,
		282 AT4G19230,
		283 AT2G29090,
		284 Pp1s178_104V6,
		285 Coc_C169_1_52294,
		286 Cre_g325000,
		287 Coc_C169_1_64375,
		288 Cre_g747300,
		289 Coc_C169_1_65656,
		290 Coc_C169_1_3814,
		291 ChlNC64A_1_144261,
		292 ChlNC64A_1_144259,
		293 ChlNC64A_1_144260,
		294 ChlNC64A_1_57899,
		295 ChlNC64A_1_134129,
		296 ChlNC64A_1_50614,
		297 AT4G15440,
		298 Pp1s72_301V6,
		299 Pp1s97_112V6,
		300 Pp1s38_330V6,
		301 AT5G42650,
		302 MicpuC2_55004,
		303 MicpuN3_60720,
		304 Vcarteri_118758,
		305 Cre_g659200,
		306 Cre_g161250,
		307 Vcarteri_94927,
		308 Vcarteri_118116,
		309 Cre_g136600,
		310 Coc_C169_1_66732,
		311 Coc_C169_1_42702,
		312 Coc_C169_1_63452,
		313 Cre_g166900,
		314 Vcarteri_96865,
		315 Coc_C169_1_19124,
		316 Vcarteri_107481,
		317 Cre_g356250,
		318 Coc_C169_1_56773,
		319 Coc_C169_1_59547,
		320 Coc_C169_1_44844,
		321 Coc_C169_1_67847,
		322 Coc_C169_1_39976,
		323 Coc_C169_1_57964,
		324 Coc_C169_1_67174,
		325 Coc_C169_1_42612,
		326 Coc_C169_1_48580,
		327 Coc_C169_1_43257,
		328 ChlNC64A_1_49396,
		329 ChlNC64A_1_57280,
		330 ChlNC64A_1_34731,
		331 Coc_C169_1_9001,
		332 Coc_C169_1_63249,
		333 Coc_C169_1_47533,
		334 Coc_C169_1_58178,
		335 ChlNC64A_1_135475,
		336 Cre_g220400,
		337 Cre_g731750,
		338 Vcarteri_106263,
		339 Cre_g426750,
		340 Cre_g427500,
		341 Cre_g426950,
		342 Cre_g426600,
		343 Cre_g427350,
		344 Cre_g426700,
		345 Vcarteri_90934,
		346 Cre_g144250,
		347 AT2G26170,
		348 Coc_C169_1_67237,
		349 Coc_C169_1_49034,
		350 Coc_C169_1_65414,
		351 Coc_C169_1_65415,
		352 Coc_C169_1_59196,
		353 Coc_C169_1_39702,
		354 Vcarteri_106583,
		355 Cre_g133915,
		356 Cre_g134750,
		357 Cre_g133800,
		358 Cre_g133850,
		359 Cre_g648200,
		360 Cre_g134050,
		361 Cre_g626400,
		362 Vcarteri_121020,
		363 Cre_g340850,
		364 Cre_g054250,
		365 Cre_g354350,
		366 Cre_g354450,
		367 Cre_g354400,
		368 ChlNC64A_1_57715,
		369 ChlNC64A_1_134405,
		370 ChlNC64A_1_135119,
		371 ChlNC64A_1_135113,
		372 ChlNC64A_1_135122,
		373 ChlNC64A_1_135118,
		374 AT5G52400,
		375 AT1G17060,
		376 AT3G14620,
		377 AT3G14610,
		378 AT3G14680,
		379 AT3G14640,
		380 AT3G14690,
		381 AT3G14650,
		382 AT3G14660,
		383 AT3G14630,
		384 AT1G75130,
		385 AT2G26710,
		386 Pp1s186_41V6,
		387 Pp1s155_12V6,
		388 Pp1s22_14V6,
		389 Pp1s136_35V6,
		390 Pp1s235_95V6,
		391 AT5G24910,
		392 AT5G24900,
		393 AT2G46950,
		394 AT4G27710,
		395 AT2G46960,
		396 AT1G67110,
		397 AT5G38450,
		398 Pp1s28_409V6,
		399 Pp1s178_84V6,
		400 MicpuN3_93908,
		401 MicpuC2_52070,
		402 Ostta4_10325,
		403 Ost9901_3_30690,
		404 OstRCC809_2_57724,
		405 ChlNC64A_1_51282,
		406 Coc_C169_1_18864,
		407 Cre_g038500,
		408 Vcarteri_82539,
		409 Vcarteri_35136,
		410 Vcarteri_118738,
		411 Cre_g384000,
		412 Ostta4_23934,
		413 Ost9901_3_32745,
		414 OstRCC809_2_58196,
		415 MicpuC2_39367,
		416 MicpuN3_55968,
		417 Ostta4_23029,
		418 OstRCC809_2_40254,
		419 Ost9901_3_1824,
		420 Ost9901_3_47300,
		421 MicpuN3_59502,
		422 MicpuC2_57916,
		423 Cre_g067400,
		424 Cre_g645950,
		425 Vcarteri_100143,
		426 Coc_C169_1_52277,
		427 Pp1s383_18V6,
		428 AT1G31800,
		429 Pp1s307_64V6,
		430 AT3G53130,
		431 Vcarteri_83281,
		432 Cre_g373100,
		433 Coc_C169_1_63212,
		434 ChlNC64A_1_51247,
		435 MicpuN3_95887,
		436 MicpuC2_32152,
		437 OstRCC809_2_58872,
		438 Ost9901_3_33533,
		439 Ostta4_1830,
		440 AT4G15110,
		441 Pp1s115_193V6,
		442 MicpuC2_60986,
		443 MicpuN3_88940,
		444 Ostta4_23060,
		445 Ost9901_3_18007,
		446 OstRCC809_2_40573,
		447 MicpuN3_96121,
		448 MicpuC2_22138,
		449 Ostta4_27418,
		450 Ost9901_3_29177,
		451 OstRCC809_2_61258,
		452 Vcarteri_65884,
		453 Cre_g027550,
		454 Coc_C169_1_12656,
		455 ChlNC64A_1_138471,
		456 Cre_g003850,
		457 Vcarteri_98735,
		458 ChlNC64A_1_58466,
		459 MicpuC2_68488,
		460 MicpuN3_57505,
		461 Ostta4_11584,
		462 OstRCC809_2_57641,
		463 Ost9901_3_8826,
		464 MicpuN3_57317,
		465 MicpuC2_66551,
		466 AT2G44890,
		467 AT2G45510,
		468 Pp1s350_38V6,
		469 Pp1s307_4V6,
		470 Pp1s101_206V6,
		471 AT1G69500,
		472 Pp1s28_381V6,
		473 Pp1s68_170V6,
		474 Pp1s69_66V6,
		475 Pp1s37_346V6,
		476 AT5G08250,
		477 AT5G23190,
		478 AT1G24540,
		479 AT1G13140,
		480 AT1G13150,
		481 AT3G26125,
		482 AT2G21910,
		483 AT4G39480,
		484 AT2G23180,
		485 AT4G39490,
		486 AT4G39500,
		487 AT4G32170,
		488 AT1G47620,
		489 AT5G02900,
		490 AT5G51900,
		491 AT4G39510,
		492 AT1G57750,
		493 AT5G52320,
		494 AT1G65340,
		495 Pp1s42_270V6,
		496 Pp1s332_42V6,
		497 AT5G58860,
		498 AT1G01600,
		499 AT4G00360,
		500 AT2G45970,
		501 AT1G63710,
		502 Pp1s66_14V6,
		503 Pp1s59_224V6,
		504 Pp1s309_48V6,
		505 AT1G34540,
		506 AT3G56630,
		507 AT2G27690,
		508 AT3G01900,
		509 AT5G63450,
		510 AT3G48520,
		511 MicpuN3_82397,
		512 MicpuC2_57732,
		513 OstRCC809_2_35734,
		514 Ostta4_18835,
		515 Ost9901_3_42499,
		516 ChlNC64A_1_139264,
		517 Coc_C169_1_25145,
		518 Vcarteri_93910,
		519 Cre_g234100,
		520 AT3G61035;
		tree No_001 = (((((1:1.19282,(2:0.17711,3:0.22118):0.52161):0.11329,((4:0.45285,((5:0.09376,6:0.08012):0.03192,(7:0.08249,8:0.10241):0.06164):0.34443):0.12731,(9:0.34591,((10:0.09259,(11:0.0877,(12:0.03887,(13:0.01595,14:0.01128):0.0069):0.00694):0.02947):0.0554,15:0.15109):0.14672):0.34903):0.26194):0.19639,(((((16:0.52013,17:0.29985):0.06866,(18:0.1281,19:0.1297):0.13320):0.03825,((20:0.18585,(…
END;
