# Supplementary material for: Prevalence, Evolution, and cis-Regulation of Diel Transcription in Chlamydomonas reinhardtii
Source: G3 (Bethesda). 2014 Oct 28;4(12):2461–71. doi: 10.1534/g3.114.015032 (PMC4267941; doi:10.1534/g3.114.015032)
Supplement: Supporting Information [file supp_g3.114.015032_FileS2.zip › AllTrees/RAxML_result.PF00069.20.I1084.midpoint.nex]

#NEXUS
BEGIN trees;
	translate
		1 Vcarteri_98918,
		2 Cre_g011850,
		3 Cre_g011800,
		4 Cre_g320050,
		5 Cre_g490800,
		6 Cre_g625050,
		7 Vcarteri_96096,
		8 Cre_g424700,
		9 Cre_g641100,
		10 Cre_g098550,
		11 Cre_g057307,
		12 Cre_g341200,
		13 Cre_g695218,
		14 Vcarteri_85883,
		15 Cre_g484800,
		16 Cre_g151300,
		17 Cre_g462350,
		18 Cre_g635700,
		19 Cre_g483100,
		20 Cre_g483000,
		21 Cre_g056900,
		22 Cre_g543250,
		23 Cre_g159054,
		24 Cre_g159150,
		25 Cre_g159050,
		26 Cre_g387950,
		27 Cre_g603600,
		28 Cre_g604350,
		29 Vcarteri_106826,
		30 Vcarteri_116442,
		31 Cre_g567200,
		32 Cre_g741900,
		33 Cre_g654850,
		34 Cre_g654900,
		35 Cre_g565200,
		36 Cre_g349000,
		37 Cre_g346550,
		38 Vcarteri_87539,
		39 Vcarteri_87540,
		40 Cre_g373300,
		41 Vcarteri_96407,
		42 Cre_g319350,
		43 Vcarteri_89419,
		44 Vcarteri_89421,
		45 Vcarteri_96507,
		46 Vcarteri_88026,
		47 Vcarteri_88028,
		48 Vcarteri_103602,
		49 Vcarteri_107045,
		50 Vcarteri_101017,
		51 Vcarteri_107037,
		52 Vcarteri_102833,
		53 Vcarteri_86288,
		54 Vcarteri_102830,
		55 Vcarteri_102834,
		56 Vcarteri_102835,
		57 Vcarteri_108130,
		58 ChlNC64A_1_140944,
		59 Cre_g504250,
		60 Vcarteri_99977,
		61 Vcarteri_100452,
		62 Vcarteri_100114,
		63 Vcarteri_100138,
		64 Cre_g694550,
		65 Cre_g036900,
		66 Cre_g713050,
		67 Cre_g736250,
		68 Cre_g404050,
		69 Cre_g696900,
		70 Cre_g696950,
		71 ChlNC64A_1_138152,
		72 Vcarteri_117985,
		73 Cre_g111550,
		74 Vcarteri_33632,
		75 Cre_g773250,
		76 Vcarteri_86116,
		77 Vcarteri_92497,
		78 Pp1s382_27V6,
		79 Pp1s49_295V6,
		80 Coc_C169_1_42547,
		81 Coc_C169_1_55865,
		82 Coc_C169_1_52725,
		83 Vcarteri_99660,
		84 AT5G07140,
		85 AT5G58520,
		86 ChlNC64A_1_137878,
		87 ChlNC64A_1_138337,
		88 ChlNC64A_1_58735,
		89 ChlNC64A_1_21563,
		90 Coc_C169_1_56376,
		91 Pp1s373_43V6,
		92 Pp1s67_113V6,
		93 AT2G46340,
		94 AT4G11110,
		95 AT1G53090,
		96 AT3G15354,
		97 Pp1s59_66V6,
		98 Coc_C169_1_60683,
		99 Cre_g194600,
		100 Cre_g194500,
		101 Vcarteri_85892,
		102 Vcarteri_102629,
		103 Vcarteri_119516,
		104 Cre_g472400,
		105 Pp1s122_118V6,
		106 Coc_C169_1_56748,
		107 ChlNC64A_1_136979,
		108 Cre_g046100,
		109 Vcarteri_116901;
		tree No_001 = ((((((((1:0.54626,(((((((2:0.00772,3:0.0267):0.40879,4:0.38827):0.19427,(5:0.54257,6:0.43646):0.08759):0.11243,7:0.50818):0.15446,(((8:0.59804,9:0.67597):0.121,10:0.69727):0.14102,((((11:0.91813,(((12:0.53295,13:0.45469):0.21180,(14:2.09605,15:0.23481):0.10666):0.09452,16:0.53083):0.09503):0.03731,((17:0.55095,((18:0.06222,(19:0.02073,20:0.0):0.01043):0.5098,21:0.38051):0.2153):0.08…
END;
