# Supplementary material for: Prevalence, Evolution, and cis-Regulation of Diel Transcription in Chlamydomonas reinhardtii
Source: G3 (Bethesda). 2014 Oct 28;4(12):2461–71. doi: 10.1534/g3.114.015032 (PMC4267941; doi:10.1534/g3.114.015032)
Supplement: Supporting Information [file supp_g3.114.015032_FileS2.zip › AllTrees/RAxML_result.PF00069.20.I1349.midpoint.nex]

#NEXUS
BEGIN trees;
	translate
		1 MicpuC2_29541,
		2 MicpuN3_72714,
		3 Ostta4_22618,
		4 OstRCC809_2_42781,
		5 Ost9901_3_42248,
		6 ChlNC64A_1_59084,
		7 Coc_C169_1_64904,
		8 Cre_g148850,
		9 MicpuN3_71523,
		10 MicpuC2_49830,
		11 MicpuN3_54828,
		12 Ostta4_34924,
		13 Ost9901_3_16890,
		14 OstRCC809_2_58778,
		15 Vcarteri_89011,
		16 Cre_g795900,
		17 Cre_g210500,
		18 Cre_g368150,
		19 Cre_g210250,
		20 Cre_g209750,
		21 Vcarteri_73662,
		22 Cre_g510600,
		23 Cre_g595500,
		24 Vcarteri_102735,
		25 Cre_g187300,
		26 Cre_g535100,
		27 Vcarteri_91277,
		28 Cre_g460700,
		29 Cre_g460800,
		30 Cre_g525750,
		31 Cre_g526250,
		32 Cre_g526300,
		33 Cre_g525950,
		34 Cre_g526650,
		35 Cre_g526150,
		36 Cre_g526450,
		37 Cre_g545750,
		38 Cre_g054750,
		39 Cre_g767950,
		40 Coc_C169_1_42575,
		41 Coc_C169_1_42801,
		42 AT2G40730,
		43 Cre_g575300,
		44 Vcarteri_80567,
		45 Coc_C169_1_1195,
		46 MicpuC2_17555,
		47 MicpuC2_33041,
		48 MicpuN3_56000,
		49 MicpuC2_50916,
		50 MicpuN3_96274,
		51 ChlNC64A_1_53532,
		52 Ost9901_3_5051,
		53 Ostta4_4180,
		54 OstRCC809_2_59449,
		55 MicpuC2_38498,
		56 MicpuN3_69373,
		57 Vcarteri_89795,
		58 Cre_g683650,
		59 Coc_C169_1_11504,
		60 ChlNC64A_1_23988,
		61 OstRCC809_2_41190,
		62 Ost9901_3_3629,
		63 Ostta4_37001,
		64 MicpuN3_61404,
		65 MicpuC2_36505,
		66 Coc_C169_1_19891,
		67 Cre_g507750,
		68 Vcarteri_88470,
		69 Coc_C169_1_27103,
		70 ChlNC64A_1_59772,
		71 Cre_g168150,
		72 Vcarteri_66387,
		73 MicpuN3_87088,
		74 MicpuC2_20149,
		75 Pp1s75_225V6,
		76 Pp1s179_14V6,
		77 Pp1s74_259V6,
		78 Pp1s31_260V6,
		79 Pp1s136_112V6,
		80 AT2G31800,
		81 AT3G59830,
		82 AT2G43850,
		83 Pp1s28_206V6,
		84 Pp1s392_39V6,
		85 AT3G58760,
		86 AT4G18950,
		87 AT1G14000,
		88 Pp1s402_19V6,
		89 Pp1s93_69V6,
		90 Pp1s2_235V6,
		91 Pp1s375_32V6,
		92 Pp1s180_6V6,
		93 Pp1s46_110V6,
		94 Pp1s118_90V6,
		95 Pp1s96_95V6,
		96 Pp1s35_214V6,
		97 Cre_g659400,
		98 Vcarteri_64912,
		99 Coc_C169_1_35653,
		100 ChlNC64A_1_142454,
		101 Pp1s130_99V6,
		102 Pp1s31_3V6,
		103 Pp1s43_196V6,
		104 Pp1s17_22V6,
		105 Pp1s126_60V6,
		106 Pp1s257_31V6,
		107 AT4G38470,
		108 AT2G17700,
		109 AT4G35780,
		110 Ostta4_3487,
		111 OstRCC809_2_21341,
		112 Ost9901_3_46664,
		113 MicpuN3_108286,
		114 MicpuC2_45380,
		115 OstRCC809_2_91610,
		116 Ostta4_17568,
		117 Ost9901_3_45682,
		118 AT5G01850,
		119 AT5G66710,
		120 AT3G50720,
		121 AT3G50730,
		122 Pp1s78_106V6,
		123 Pp1s248_25V6,
		124 AT5G40540,
		125 AT3G27560,
		126 AT5G50180,
		127 AT4G31170,
		128 AT2G24360,
		129 Pp1s69_199V6,
		130 Pp1s120_103V6,
		131 AT5G58950,
		132 AT3G46930,
		133 AT1G62400,
		134 Pp1s172_82V6,
		135 Pp1s244_9V6,
		136 Pp1s85_87V6,
		137 Pp1s19_317V6,
		138 OstRCC809_2_42288,
		139 Ostta4_4604,
		140 Ost9901_3_42011,
		141 MicpuN3_108013,
		142 MicpuC2_8132,
		143 Cre_g056350,
		144 Coc_C169_1_56332,
		145 ChlNC64A_1_138610,
		146 Cre_g464550,
		147 Vcarteri_117416,
		148 Ostta4_3768,
		149 Ost9901_3_38832,
		150 OstRCC809_2_32513,
		151 MicpuN3_81795,
		152 MicpuC2_5873,
		153 Coc_C169_1_61634,
		154 ChlNC64A_1_50622,
		155 Cre_g090700,
		156 Vcarteri_47122,
		157 Vcarteri_115929,
		158 Vcarteri_47089,
		159 ChlNC64A_1_19632,
		160 Cre_g024650,
		161 Cre_g024750,
		162 Cre_g024800,
		163 ChlNC64A_1_144971,
		164 Cre_g419450,
		165 Vcarteri_58113,
		166 Coc_C169_1_19713,
		167 ChlNC64A_1_139834,
		168 AT2G35050,
		169 AT1G16270,
		170 AT1G79570,
		171 AT3G24715,
		172 AT1G04700,
		173 AT5G57610,
		174 Pp1s131_116V6,
		175 Pp1s66_220V6,
		176 AT3G46920,
		177 ChlNC64A_1_12394,
		178 Coc_C169_1_15794,
		179 Cre_g591050,
		180 Vcarteri_65388,
		181 Vcarteri_99787,
		182 Cre_g390300,
		183 Vcarteri_71413,
		184 Coc_C169_1_20652,
		185 Cre_g473650,
		186 Vcarteri_121569,
		187 ChlNC64A_1_141046,
		188 Coc_C169_1_64721,
		189 ChlNC64A_1_138200,
		190 ChlNC64A_1_13410,
		191 ChlNC64A_1_143195,
		192 ChlNC64A_1_50324,
		193 ChlNC64A_1_58145,
		194 ChlNC64A_1_142162,
		195 ChlNC64A_1_56636,
		196 ChlNC64A_1_56862,
		197 ChlNC64A_1_134418,
		198 ChlNC64A_1_144136,
		199 ChlNC64A_1_144137,
		200 ChlNC64A_1_57033,
		201 ChlNC64A_1_140122,
		202 ChlNC64A_1_134744,
		203 ChlNC64A_1_133852,
		204 ChlNC64A_1_139617,
		205 Coc_C169_1_61738,
		206 Coc_C169_1_55214,
		207 ChlNC64A_1_58999,
		208 ChlNC64A_1_57116,
		209 ChlNC64A_1_50123,
		210 ChlNC64A_1_58858,
		211 ChlNC64A_1_136568,
		212 ChlNC64A_1_49746,
		213 ChlNC64A_1_133695,
		214 ChlNC64A_1_136066,
		215 ChlNC64A_1_145350,
		216 Coc_C169_1_67597,
		217 ChlNC64A_1_138601,
		218 Coc_C169_1_66437,
		219 Coc_C169_1_47190,
		220 Coc_C169_1_64012,
		221 Coc_C169_1_64014,
		222 Coc_C169_1_59547,
		223 ChlNC64A_1_133304,
		224 AT1G50990,
		225 AT2G17090,
		226 AT2G17170,
		227 AT4G35230,
		228 Pp1s27_378V6,
		229 Pp1s328_52V6,
		230 Pp1s12_224V6,
		231 Pp1s109_148V6,
		232 Pp1s9_348V6,
		233 Pp1s156_133V6,
		234 Pp1s178_86V6,
		235 Pp1s122_66V6,
		236 AT5G46570,
		237 AT5G59010,
		238 AT3G54030,
		239 AT3G09240,
		240 AT5G01060,
		241 AT1G01740,
		242 AT4G00710,
		243 AT1G63500,
		244 AT5G41260,
		245 Cre_g437200,
		246 Coc_C169_1_44483,
		247 Cre_g349550,
		248 Cre_g349530,
		249 Cre_g351800,
		250 Vcarteri_79970,
		251 Cre_g517600,
		252 MicpuN3_100424,
		253 MicpuC2_15400,
		254 Ost9901_3_48805,
		255 OstRCC809_2_29769,
		256 Ostta4_5838,
		257 Cre_g371050,
		258 Vcarteri_107956,
		259 Coc_C169_1_15464,
		260 MicpuN3_79518,
		261 ChlNC64A_1_37276,
		262 Pp1s65_71V6,
		263 Pp1s34_189V6,
		264 AT5G24360,
		265 AT3G11870,
		266 AT2G17520;
		tree No_001 = ((((1:0.22033,2:0.16866):0.24115,(3:0.30263,(4:0.2029,5:0.2509):0.22187):0.24486):1.13407,(((6:2.42197,7:0.30052):1.37234,(8:1.17223,9:1.00406):0.39458):0.16916,((((10:0.13708,11:0.22858):0.16078,(12:0.06762,(13:0.01518,14:0.06216):0.04644):0.37298):1.2765,((((15:1.3924,(16:0.0,((17:0.00633,(18:0.18611,19:0.00544):0.00744):0.00953,20:0.0):0.01615):1.69684):0.53270,((((21:0.3816,22:0…
END;
