# Supplementary material for: Prevalence, Evolution, and cis-Regulation of Diel Transcription in Chlamydomonas reinhardtii
Source: G3 (Bethesda). 2014 Oct 28;4(12):2461–71. doi: 10.1534/g3.114.015032 (PMC4267941; doi:10.1534/g3.114.015032)
Supplement: Supporting Information [file supp_g3.114.015032_FileS2.zip › AllTrees/RAxML_result.PF00069.20.I1530.midpoint.nex]

#NEXUS
BEGIN trees;
	translate
		1 Ostta4_34871,
		2 Ostta4_35646,
		3 OstRCC809_2_94807,
		4 Ost9901_3_26608,
		5 Coc_C169_1_44254,
		6 Cre_g306050,
		7 Cre_g303100,
		8 Vcarteri_96466,
		9 Vcarteri_93603,
		10 Cre_g473100,
		11 Cre_g380466,
		12 Cre_g041800,
		13 Cre_g352150,
		14 Cre_g352250,
		15 Vcarteri_105266,
		16 Vcarteri_105255,
		17 Vcarteri_105268,
		18 Cre_g244550,
		19 Cre_g602800,
		20 Cre_g514100,
		21 Cre_g691350,
		22 Cre_g465000,
		23 Cre_g128600,
		24 Cre_g096500,
		25 Coc_C169_1_39505,
		26 Pp1s117_204V6,
		27 Pp1s241_118V6,
		28 Pp1s259_14V6,
		29 Cre_g726950,
		30 AT5G13530,
		31 Pp1s230_16V6,
		32 MicpuN3_104600,
		33 MicpuC2_21735,
		34 Vcarteri_71990,
		35 Pp1s134_154V6,
		36 AT1G04210,
		37 Vcarteri_98159,
		38 Cre_g385000,
		39 Vcarteri_95245,
		40 Cre_g443400,
		41 Vcarteri_89429,
		42 Cre_g008406,
		43 Vcarteri_58748,
		44 Cre_g364862,
		45 Vcarteri_54935,
		46 Cre_g436100,
		47 Cre_g068850,
		48 Vcarteri_65661,
		49 Cre_g393650,
		50 Vcarteri_96512,
		51 Cre_g117050,
		52 Cre_g742400,
		53 Vcarteri_37382,
		54 Cre_g140050,
		55 Vcarteri_98978,
		56 Cre_g739250,
		57 ChlNC64A_1_140991,
		58 ChlNC64A_1_140943,
		59 Cre_g379500,
		60 Vcarteri_93711,
		61 Vcarteri_86237,
		62 Cre_g274550,
		63 Vcarteri_96825,
		64 Cre_g710600,
		65 Vcarteri_120115,
		66 Cre_g238100,
		67 Cre_g347000,
		68 Vcarteri_61650,
		69 Vcarteri_97628,
		70 Vcarteri_97629,
		71 Cre_g117813,
		72 Cre_g710650,
		73 Vcarteri_119213,
		74 Cre_g477450,
		75 Cre_g564100,
		76 Cre_g351825,
		77 Cre_g351900,
		78 Vcarteri_47030,
		79 Cre_g563300,
		80 Vcarteri_120333,
		81 Cre_g175600,
		82 Vcarteri_119188,
		83 Cre_g542900,
		84 Cre_g755900,
		85 Vcarteri_100428,
		86 Cre_g224450,
		87 Cre_g646950,
		88 Cre_g782575,
		89 Cre_g060650,
		90 Cre_g646850,
		91 Cre_g400450,
		92 Vcarteri_87429,
		93 Cre_g632650,
		94 Cre_g632700,
		95 Cre_g632750,
		96 Cre_g393850,
		97 Cre_g400800,
		98 Cre_g692350,
		99 Cre_g754500,
		100 Cre_g754450,
		101 Cre_g630750,
		102 Vcarteri_98095,
		103 Vcarteri_116621,
		104 Cre_g517000,
		105 Cre_g516750,
		106 Cre_g516850,
		107 Cre_g516650,
		108 Cre_g516800,
		109 Cre_g516600,
		110 Cre_g087800,
		111 Cre_g087850,
		112 Cre_g087750,
		113 Cre_g087900,
		114 Cre_g123800,
		115 Vcarteri_97235,
		116 Vcarteri_100547,
		117 Vcarteri_100902,
		118 Vcarteri_95669,
		119 Cre_g340300,
		120 Cre_g339900,
		121 Cre_g339850,
		122 Cre_g340250,
		123 Cre_g462050,
		124 Cre_g545950,
		125 Vcarteri_119333,
		126 Cre_g123450,
		127 Cre_g525400,
		128 Cre_g525300,
		129 Cre_g765450,
		130 Vcarteri_107729,
		131 Cre_g425000,
		132 Cre_g675150,
		133 Cre_g674900,
		134 Vcarteri_87683,
		135 Vcarteri_104333,
		136 Vcarteri_117266,
		137 Vcarteri_90528,
		138 Cre_g154250,
		139 Vcarteri_98524,
		140 Cre_g687800,
		141 Vcarteri_92905,
		142 Cre_g649000,
		143 Vcarteri_104447,
		144 Cre_g620700,
		145 Cre_g425350,
		146 Vcarteri_88480,
		147 Cre_g401850,
		148 Cre_g401800,
		149 Vcarteri_98104,
		150 Cre_g746950,
		151 Cre_g746850,
		152 Cre_g747350,
		153 Cre_g099550,
		154 Vcarteri_117615,
		155 MicpuN3_50273,
		156 Cre_g012950,
		157 Cre_g203500,
		158 Vcarteri_119757,
		159 Vcarteri_85869,
		160 Vcarteri_85870,
		161 Cre_g108750,
		162 Cre_g108650,
		163 Cre_g108700,
		164 Cre_g108600,
		165 Cre_g675750,
		166 Vcarteri_93738,
		167 Vcarteri_93806,
		168 Cre_g146800,
		169 Cre_g379600,
		170 Cre_g378950,
		171 Cre_g379850,
		172 Vcarteri_87584,
		173 Cre_g358200,
		174 Cre_g220050,
		175 Vcarteri_104311,
		176 Cre_g676300,
		177 Cre_g220000,
		178 Vcarteri_117773,
		179 Cre_g140250,
		180 Cre_g632860,
		181 Vcarteri_108386;
		tree No_001 = ((((1:0.08530,2:0.01788):0.42459,(3:0.4901,4:0.36530):0.20067):2.80842,(5:2.75511,((((6:0.0,7:0.07476):0.46255,8:1.17116):1.01987,((9:0.01982,(10:0.13736,(11:0.50661,12:0.06547):0.22635):0.09115):0.95598,(((13:0.06079,14:0.0):0.50005,(15:0.0,(16:0.0378,17:0.03159):0.07044):1.11774):0.73078,(18:0.46266,((19:0.04806,20:0.08746):0.24157,((21:0.22639,22:0.35626):0.17627,(23:0.0,24:0.026…
END;
