# Supplementary material for: Prevalence, Evolution, and cis-Regulation of Diel Transcription in Chlamydomonas reinhardtii
Source: G3 (Bethesda). 2014 Oct 28;4(12):2461–71. doi: 10.1534/g3.114.015032 (PMC4267941; doi:10.1534/g3.114.015032)
Supplement: Supporting Information [file supp_g3.114.015032_FileS2.zip › AllTrees/RAxML_result.PF00069.20.I1705.midpoint.nex]

#NEXUS
BEGIN trees;
	translate
		1 ChlNC64A_1_143307,
		2 ChlNC64A_1_51171,
		3 Vcarteri_118846,
		4 Cre_g388700,
		5 ChlNC64A_1_134359,
		6 ChlNC64A_1_140750,
		7 ChlNC64A_1_29775,
		8 ChlNC64A_1_59518,
		9 ChlNC64A_1_29026,
		10 ChlNC64A_1_29915,
		11 ChlNC64A_1_19742,
		12 Coc_C169_1_44045,
		13 Coc_C169_1_48923,
		14 Coc_C169_1_41270,
		15 Coc_C169_1_62451,
		16 Coc_C169_1_59252,
		17 Coc_C169_1_8577,
		18 Coc_C169_1_20761,
		19 Coc_C169_1_46522,
		20 Coc_C169_1_43870,
		21 Coc_C169_1_67360,
		22 Coc_C169_1_43964,
		23 Coc_C169_1_45216,
		24 Coc_C169_1_45215,
		25 Coc_C169_1_66336,
		26 Coc_C169_1_45752,
		27 Coc_C169_1_64994,
		28 Coc_C169_1_20768,
		29 Coc_C169_1_46477,
		30 Coc_C169_1_31588,
		31 Coc_C169_1_45718,
		32 Coc_C169_1_49303,
		33 ChlNC64A_1_21329,
		34 ChlNC64A_1_138454,
		35 ChlNC64A_1_143982,
		36 Cre_g104200,
		37 Cre_g145500,
		38 Vcarteri_94590,
		39 Vcarteri_88105,
		40 Cre_g646800,
		41 Cre_g782700,
		42 Cre_g116700,
		43 Cre_g435750,
		44 Vcarteri_100124,
		45 Cre_g410332,
		46 Vcarteri_95270,
		47 Cre_g103900,
		48 Cre_g104450,
		49 Cre_g647000,
		50 Cre_g782250,
		51 Cre_g782200,
		52 Cre_g782400,
		53 Cre_g445700,
		54 Vcarteri_58768,
		55 Cre_g423200,
		56 Vcarteri_95692,
		57 Vcarteri_106555,
		58 Cre_g689300,
		59 Cre_g689550,
		60 Cre_g066950,
		61 Cre_g422900,
		62 Vcarteri_106551,
		63 Vcarteri_121374,
		64 Cre_g003800,
		65 Cre_g324950,
		66 Cre_g324850,
		67 Cre_g303150,
		68 Vcarteri_117391,
		69 Cre_g041550,
		70 Vcarteri_38577,
		71 Vcarteri_86468,
		72 Vcarteri_86353,
		73 Cre_g267400,
		74 Cre_g646700,
		75 Cre_g268950,
		76 Cre_g293300,
		77 Vcarteri_32799,
		78 Cre_g176400,
		79 Cre_g398750,
		80 Vcarteri_120439,
		81 Cre_g547200,
		82 Vcarteri_70997,
		83 Cre_g102650,
		84 Cre_g102900,
		85 Vcarteri_86533,
		86 Cre_g558300,
		87 Cre_g126800,
		88 Cre_g128900,
		89 Cre_g429250,
		90 Vcarteri_94879,
		91 Cre_g287700,
		92 Vcarteri_94658,
		93 Vcarteri_109637,
		94 Cre_g566450,
		95 Cre_g268850,
		96 Vcarteri_119865,
		97 Vcarteri_86709,
		98 Vcarteri_65212,
		99 Cre_g125450,
		100 MicpuC2_6230,
		101 MicpuN3_59765,
		102 Vcarteri_46661,
		103 Cre_g634950,
		104 Coc_C169_1_46388,
		105 Vcarteri_116305,
		106 Cre_g769150,
		107 Cre_g411550,
		108 Vcarteri_95261,
		109 Vcarteri_87281,
		110 Cre_g157200,
		111 Cre_g157250,
		112 Vcarteri_100483,
		113 Vcarteri_100996,
		114 Vcarteri_90519,
		115 Vcarteri_90601,
		116 Cre_g451450,
		117 Cre_g431950,
		118 Vcarteri_120838,
		119 Cre_g584100,
		120 Vcarteri_89150,
		121 Vcarteri_91899,
		122 Cre_g773750,
		123 Cre_g774000,
		124 Cre_g791550,
		125 Vcarteri_46763,
		126 Cre_g098600,
		127 Cre_g628250,
		128 Cre_g637800,
		129 Cre_g628200,
		130 Vcarteri_70684,
		131 Vcarteri_94591,
		132 Vcarteri_46956,
		133 Cre_g394400,
		134 Vcarteri_99275,
		135 Cre_g605000,
		136 Cre_g646050,
		137 Vcarteri_100129,
		138 Cre_g416400,
		139 Vcarteri_107078,
		140 Vcarteri_104641,
		141 Cre_g756250,
		142 Vcarteri_104919,
		143 Vcarteri_105682,
		144 Cre_g709900,
		145 Cre_g766600,
		146 Cre_g766550,
		147 Cre_g702600,
		148 Cre_g334950,
		149 Vcarteri_120936,
		150 Cre_g646650,
		151 Cre_g710000,
		152 Cre_g058200,
		153 Vcarteri_94257,
		154 Cre_g566350,
		155 Cre_g322350,
		156 Vcarteri_96120,
		157 Cre_g579650,
		158 Cre_g734250,
		159 Vcarteri_92555,
		160 Cre_g138400,
		161 Cre_g138300,
		162 Cre_g767700,
		163 Vcarteri_88835,
		164 Cre_g081950,
		165 Vcarteri_118406,
		166 Vcarteri_98740,
		167 Cre_g001200,
		168 Cre_g030100,
		169 Vcarteri_119072,
		170 Cre_g030700,
		171 Cre_g030600,
		172 Vcarteri_119070,
		173 Cre_g032850,
		174 Vcarteri_59038,
		175 Cre_g552150,
		176 Coc_C169_1_39671;
		tree No_001 = ((((1:0.12398,2:0.04092):0.66306,(((3:0.29338,4:0.29542):3.00029,(5:0.47069,(6:0.32199,7:0.48026):0.15723):0.10654):0.13236,((8:0.06455,9:0.13362):0.03816,(10:0.05759,11:0.23140):0.05415):0.63602):0.15474):0.4095,((12:0.96111,((13:0.58961,(14:0.42136,15:0.51187):0.30332):0.13875,((16:0.49917,((((17:0.51958,(18:0.63728,19:0.227):0.30909):0.79032,20:0.54106):0.16317,21:0.40799):0.6369…
END;
