# Supplementary material for: Prevalence, Evolution, and cis-Regulation of Diel Transcription in Chlamydomonas reinhardtii
Source: G3 (Bethesda). 2014 Oct 28;4(12):2461–71. doi: 10.1534/g3.114.015032 (PMC4267941; doi:10.1534/g3.114.015032)
Supplement: Supporting Information [file supp_g3.114.015032_FileS2.zip › AllTrees/RAxML_result.PF00069.20.I1729.midpoint.nex]

#NEXUS
BEGIN trees;
	translate
		1 Cre_g111950,
		2 Vcarteri_97147,
		3 Cre_g398100,
		4 Vcarteri_96123,
		5 Vcarteri_92279,
		6 Vcarteri_90500,
		7 Cre_g158300,
		8 Cre_g097500,
		9 Vcarteri_119327,
		10 Cre_g795700,
		11 Cre_g125400,
		12 Cre_g795750,
		13 Cre_g125350,
		14 Cre_g314500,
		15 Vcarteri_95120,
		16 Cre_g413400,
		17 Vcarteri_107375,
		18 Cre_g316650,
		19 Vcarteri_95094,
		20 Vcarteri_47005,
		21 Vcarteri_58524,
		22 Cre_g574350,
		23 Cre_g574300,
		24 Cre_g574250;
		tree No_001 = (((1:0.43966,2:0.18342):0.89079,((3:0.77367,4:1.18558):0.18586,(5:1.30525,(6:0.97907,7:0.4915):0.09106):0.32965):0.1719):0.63570,((8:0.94259,(9:0.29822,((10:0.0,11:0.0):0.19294,(12:0.0,13:0.0):0.39083):0.17421):1.20087):0.44446,(((14:0.31629,15:0.518):0.48194,((16:0.21808,17:0.50576):0.28442,(18:0.30532,19:0.51939):0.39777):0.30418):0.21218,((20:0.0,21:0.0):0.21885,(22:0.08752,(23:0.11195,24:0.22929):0.03322):0.07688):0.90315):0.11963):0.23213);
END;
