# Supplementary material for: Prevalence, Evolution, and cis-Regulation of Diel Transcription in Chlamydomonas reinhardtii
Source: G3 (Bethesda). 2014 Oct 28;4(12):2461–71. doi: 10.1534/g3.114.015032 (PMC4267941; doi:10.1534/g3.114.015032)
Supplement: Supporting Information [file supp_g3.114.015032_FileS2.zip › AllTrees/RAxML_result.PF00069.20.I1899.midpoint.nex]

#NEXUS
BEGIN trees;
	translate
		1 Vcarteri_90042,
		2 Cre_g717100,
		3 OstRCC809_2_38564,
		4 Ost9901_3_50798,
		5 Ostta4_6208,
		6 OstRCC809_2_10966,
		7 Ost9901_3_6189,
		8 Ostta4_21171,
		9 MicpuC2_59318,
		10 MicpuN3_63499,
		11 Cre_g319850,
		12 Vcarteri_61382,
		13 Pp1s75_1V6,
		14 Pp1s11_61V6,
		15 Pp1s63_65V6,
		16 AT3G58640,
		17 AT2G42640,
		18 AT2G31010,
		19 Ostta4_6516,
		20 Ost9901_3_7730,
		21 OstRCC809_2_25510,
		22 MicpuN3_58573,
		23 MicpuC2_56536,
		24 Vcarteri_69740,
		25 Cre_g405900,
		26 ChlNC64A_1_10735,
		27 Cre_g194100,
		28 Vcarteri_83988,
		29 Vcarteri_83990,
		30 ChlNC64A_1_36812,
		31 Coc_C169_1_14113,
		32 Ost9901_3_39208,
		33 OstRCC809_2_39096,
		34 Ostta4_29174,
		35 MicpuN3_108063,
		36 MicpuC2_5192,
		37 AT1G73660,
		38 AT1G18160,
		39 AT1G08720,
		40 AT5G11850,
		41 AT4G23050,
		42 AT5G49470,
		43 AT1G67890,
		44 AT3G06620,
		45 AT3G06640,
		46 AT3G06630,
		47 AT4G24480,
		48 AT5G03730,
		49 Pp1s462_10V6,
		50 MicpuN3_62964,
		51 MicpuC2_20161,
		52 Ost9901_3_3085,
		53 OstRCC809_2_38854,
		54 Ostta4_3773,
		55 Vcarteri_76279,
		56 Cre_g384900,
		57 MicpuN3_81229,
		58 MicpuC2_7511,
		59 MicpuN3_72858,
		60 OstRCC809_2_11109,
		61 Ostta4_6503,
		62 MicpuN3_73365,
		63 MicpuC2_7545,
		64 Coc_C169_1_18717,
		65 ChlNC64A_1_24126,
		66 Coc_C169_1_26422,
		67 ChlNC64A_1_31062,
		68 ChlNC64A_1_133720,
		69 ChlNC64A_1_36848,
		70 ChlNC64A_1_13628,
		71 ChlNC64A_1_14990,
		72 ChlNC64A_1_17554,
		73 ChlNC64A_1_145300,
		74 ChlNC64A_1_30642,
		75 ChlNC64A_1_136834,
		76 ChlNC64A_1_26742,
		77 ChlNC64A_1_144680,
		78 ChlNC64A_1_13716,
		79 ChlNC64A_1_136055,
		80 ChlNC64A_1_141030,
		81 ChlNC64A_1_12761,
		82 ChlNC64A_1_23857,
		83 ChlNC64A_1_13714,
		84 ChlNC64A_1_25821,
		85 ChlNC64A_1_13183,
		86 ChlNC64A_1_134046,
		87 ChlNC64A_1_137363,
		88 Coc_C169_1_67022,
		89 Cre_g236000,
		90 Cre_g236200,
		91 Vcarteri_37597,
		92 Vcarteri_33660,
		93 Cre_g576600,
		94 Vcarteri_37559,
		95 Cre_g166750,
		96 Cre_g301000,
		97 Vcarteri_117059,
		98 Cre_g121350,
		99 Vcarteri_65242,
		100 Vcarteri_100754,
		101 Cre_g666300,
		102 Cre_g043850,
		103 Cre_g024550,
		104 Vcarteri_93574,
		105 Cre_g068000,
		106 Coc_C169_1_45570,
		107 Vcarteri_86211,
		108 Cre_g275450,
		109 Coc_C169_1_13805,
		110 ChlNC64A_1_140660,
		111 OstRCC809_2_55750,
		112 Ost9901_3_28825,
		113 Ostta4_9377,
		114 MicpuN3_75476,
		115 MicpuC2_51282,
		116 Cre_g043950,
		117 Coc_C169_1_47864,
		118 ChlNC64A_1_139030,
		119 ChlNC64A_1_144814,
		120 ChlNC64A_1_140985,
		121 Cre_g113350,
		122 Cre_g649100,
		123 Vcarteri_92891,
		124 Vcarteri_82642,
		125 Cre_g160350,
		126 Cre_g160900,
		127 MicpuN3_88696,
		128 MicpuC2_48771,
		129 Coc_C169_1_48465,
		130 ChlNC64A_1_139283,
		131 Cre_g323100,
		132 Vcarteri_95933,
		133 AT2G32850,
		134 Pp1s114_4V6,
		135 MicpuN3_113373,
		136 MicpuC2_34378,
		137 Pp1s258_49V6,
		138 AT5G08160,
		139 ChlNC64A_1_145529,
		140 Coc_C169_1_39101,
		141 Vcarteri_118882,
		142 Cre_g132700,
		143 Vcarteri_98797,
		144 Cre_g206650,
		145 Vcarteri_106162,
		146 Cre_g036000,
		147 ChlNC64A_1_14083,
		148 MicpuN3_113565,
		149 ChlNC64A_1_144727,
		150 Coc_C169_1_64486,
		151 Cre_g036250,
		152 Vcarteri_94743,
		153 Cre_g034900,
		154 Cre_g037100,
		155 Cre_g036700,
		156 Cre_g036650,
		157 Vcarteri_119868,
		158 Vcarteri_104615,
		159 Coc_C169_1_38165,
		160 ChlNC64A_1_7719,
		161 MicpuC2_1366,
		162 MicpuN3_59356,
		163 Ost9901_3_17798,
		164 OstRCC809_2_40344,
		165 Ostta4_20733,
		166 AT5G20930,
		167 Pp1s260_29V6,
		168 Vcarteri_119598,
		169 Cre_g481400,
		170 Cre_g332700;
		tree No_001 = (((((1:0.2245,2:0.0):2.07439,((((3:0.07946,4:0.00782):0.08744,5:0.0):0.71899,((6:0.15733,(7:0.13516,8:0.14063):0.03732):0.37516,(9:0.08100,10:0.06183):0.48544):0.53660):0.08666,((11:0.01084,12:0.06683):0.93122,(((((13:0.02317,(14:0.03034,15:0.08332):0.01455):0.16299,((16:0.07706,17:0.35403):0.04961,18:0.09165):0.12857):0.49601,((((19:0.12999,(20:0.06727,21:0.10777):0.04568):0.16657,…
END;
