# Supplementary material for: Prevalence, Evolution, and cis-Regulation of Diel Transcription in Chlamydomonas reinhardtii
Source: G3 (Bethesda). 2014 Oct 28;4(12):2461–71. doi: 10.1534/g3.114.015032 (PMC4267941; doi:10.1534/g3.114.015032)
Supplement: Supporting Information [file supp_g3.114.015032_FileS2.zip › AllTrees/RAxML_result.PF00069.20.I2158.midpoint.nex]

#NEXUS
BEGIN trees;
	translate
		1 Vcarteri_34420,
		2 Cre_g038000,
		3 ChlNC64A_1_135753,
		4 Coc_C169_1_62660,
		5 MicpuN3_58268,
		6 Vcarteri_100494,
		7 MicpuC2_56865,
		8 Coc_C169_1_67631,
		9 Cre_g190050,
		10 Vcarteri_69399,
		11 MicpuN3_85283,
		12 MicpuC2_23784,
		13 OstRCC809_2_31636,
		14 Ostta4_32134,
		15 Ost9901_3_30992,
		16 MicpuN3_79210,
		17 Cre_g514650,
		18 Vcarteri_73509,
		19 MicpuN3_107942,
		20 MicpuC2_56351,
		21 Cre_g499850,
		22 Vcarteri_103724,
		23 ChlNC64A_1_28390,
		24 ChlNC64A_1_11527,
		25 ChlNC64A_1_144329,
		26 Cre_g560350,
		27 Vcarteri_59361,
		28 MicpuN3_105982,
		29 MicpuC2_47426,
		30 Vcarteri_57433,
		31 Cre_g075350,
		32 MicpuC2_23057,
		33 MicpuN3_62188,
		34 ChlNC64A_1_11072,
		35 Vcarteri_82126,
		36 Cre_g232750,
		37 MicpuC2_58165,
		38 MicpuN3_112655,
		39 Vcarteri_80996,
		40 Cre_g351150,
		41 Cre_g268150,
		42 Vcarteri_55421,
		43 MicpuC2_4932,
		44 ChlNC64A_1_20808,
		45 Coc_C169_1_56080,
		46 Vcarteri_34315,
		47 Cre_g567550,
		48 Vcarteri_69973,
		49 Cre_g107800,
		50 AT3G20860,
		51 AT3G12200,
		52 AT3G63280,
		53 AT5G28290,
		54 AT3G04810,
		55 AT1G54510,
		56 AT3G44200,
		57 Pp1s22_216V6,
		58 Vcarteri_70287,
		59 Cre_g226200,
		60 MicpuN3_56641,
		61 MicpuC2_11074,
		62 MicpuN3_80714,
		63 Cre_g328850,
		64 Vcarteri_32235,
		65 Vcarteri_68198,
		66 Cre_g339100,
		67 MicpuC2_7818,
		68 MicpuN3_81677,
		69 MicpuN3_71110,
		70 MicpuC2_23075,
		71 Cre_g443300,
		72 Vcarteri_62813,
		73 MicpuN3_61426,
		74 MicpuC2_48904,
		75 Cre_g001800,
		76 Vcarteri_96205,
		77 Coc_C169_1_12672,
		78 Vcarteri_88073,
		79 Cre_g434500,
		80 Vcarteri_44254,
		81 MicpuC2_5544,
		82 MicpuN3_67779,
		83 Ostta4_5547,
		84 OstRCC809_2_58699,
		85 Ost9901_3_2597,
		86 Pp1s4_22V6,
		87 Pp1s309_58V6,
		88 AT1G77720,
		89 Vcarteri_121018,
		90 Cre_g341700,
		91 Coc_C169_1_16342,
		92 ChlNC64A_1_10750,
		93 MicpuC2_56258,
		94 Cre_g008650,
		95 Vcarteri_116908,
		96 Cre_g048650,
		97 MicpuC2_57687,
		98 MicpuN3_71399,
		99 Ost9901_3_35775,
		100 Ost9901_3_37967,
		101 Ostta4_19530,
		102 OstRCC809_2_11901,
		103 Coc_C169_1_35076,
		104 MicpuC2_49505,
		105 Ostta4_19133,
		106 OstRCC809_2_36540,
		107 Ost9901_3_12869,
		108 ChlNC64A_1_48645,
		109 Coc_C169_1_16785,
		110 AT5G26110,
		111 Pp1s224_68V6,
		112 MicpuN3_88471,
		113 Vcarteri_108154,
		114 ChlNC64A_1_15703,
		115 AT2G46850,
		116 AT5G65500,
		117 AT5G45800,
		118 AT5G46080,
		119 AT4G20790,
		120 AT2G41890,
		121 AT5G51350,
		122 AT2G25790,
		123 AT2G30940,
		124 AT1G65950,
		125 OstRCC809_2_12673,
		126 Pp1s44_41V6,
		127 Cre_g368600,
		128 Cre_g369700,
		129 Cre_g369900,
		130 Pp1s81_69V6,
		131 AT3G63340,
		132 Vcarteri_94614,
		133 Cre_g008150,
		134 Coc_C169_1_45921,
		135 OstRCC809_2_63170,
		136 Ost9901_3_34404,
		137 Ostta4_31904,
		138 MicpuC2_30670,
		139 Cre_g228850,
		140 AT4G28980,
		141 Pp1s121_167V6,
		142 AT5G26751,
		143 AT3G05840,
		144 AT5G14640,
		145 AT4G18710,
		146 AT2G30980,
		147 AT1G06390,
		148 OstRCC809_2_31278,
		149 Ost9901_3_49296,
		150 Ostta4_28157,
		151 MicpuN3_104950,
		152 MicpuC2_30445,
		153 ChlNC64A_1_136605,
		154 Coc_C169_1_22357,
		155 Vcarteri_80100,
		156 Cre_g511850,
		157 Pp1s391_47V6,
		158 Pp1s60_100V6,
		159 Pp1s60_85V6,
		160 Pp1s306_62V6,
		161 Pp1s306_43V6,
		162 Pp1s74_168V6,
		163 Pp1s52_55V6,
		164 AT1G09840,
		165 AT1G57870,
		166 AT3G61160,
		167 AT4G00720,
		168 ChlNC64A_1_51650,
		169 Coc_C169_1_67712,
		170 Pp1s100_121V6,
		171 Pp1s132_58V6,
		172 Pp1s425_6V6,
		173 AT4G32660,
		174 AT3G53570,
		175 AT4G24740,
		176 Cre_g380600,
		177 Vcarteri_75581,
		178 Coc_C169_1_17062,
		179 ChlNC64A_1_140792,
		180 MicpuN3_57150,
		181 MicpuC2_3523,
		182 Ost9901_3_50484,
		183 Ostta4_34599,
		184 MicpuN3_83368,
		185 MicpuC2_39551,
		186 Ost9901_3_37908,
		187 Ostta4_19878,
		188 OstRCC809_2_12677,
		189 AT5G35980,
		190 Pp1s3_592V6,
		191 Pp1s132_192V6,
		192 Pp1s401_7V6,
		193 Pp1s192_46V6,
		194 Pp1s16_333V6,
		195 Coc_C169_1_10317,
		196 Vcarteri_30949,
		197 Cre_g381950,
		198 ChlNC64A_1_16563,
		199 Pp1s252_88V6,
		200 MicpuN3_66699,
		201 MicpuC2_1886,
		202 Cre_g146500,
		203 Vcarteri_61790,
		204 OstRCC809_2_32293,
		205 Ost9901_3_38674,
		206 Ostta4_17596,
		207 AT3G25840,
		208 AT3G53640,
		209 AT1G13350,
		210 Pp1s250_28V6,
		211 Pp1s213_125V6,
		212 MicpuN3_89199,
		213 MicpuC2_21874,
		214 OstRCC809_2_28863,
		215 Ostta4_14867,
		216 Ost9901_3_39942,
		217 Cre_g248850,
		218 ChlNC64A_1_31552,
		219 Coc_C169_1_11403,
		220 Ostta4_22490,
		221 Ost9901_3_42173,
		222 OstRCC809_2_42197,
		223 MicpuN3_85999,
		224 MicpuC2_8718,
		225 Cre_g008550,
		226 Vcarteri_65761,
		227 Vcarteri_77582,
		228 Cre_g337300,
		229 Coc_C169_1_12150,
		230 ChlNC64A_1_36965,
		231 MicpuC2_16074,
		232 MicpuN3_80460,
		233 OstRCC809_2_31397,
		234 Ostta4_16877,
		235 Ost9901_3_36819,
		236 AT2G40120,
		237 AT4G03175,
		238 Pp1s47_312V6,
		239 Pp1s381_39V6,
		240 AT3G17750,
		241 AT1G73450,
		242 AT1G73460,
		243 ChlNC64A_1_52953,
		244 Coc_C169_1_61546,
		245 Vcarteri_93408,
		246 Cre_g246200,
		247 Vcarteri_103137,
		248 Cre_g181700,
		249 Cre_g640750,
		250 Vcarteri_99693,
		251 MicpuN3_104145,
		252 ChlNC64A_1_58373,
		253 AT5G18525,
		254 Vcarteri_101048,
		255 Vcarteri_106848,
		256 Coc_C169_1_39340,
		257 Pp1s192_78V6;
		tree No_001 = ((((1:0.10647,2:0.13176):0.31352,(3:0.57673,4:0.29986):0.12911):0.17660,(5:0.17868,(6:4.89618,7:0.0):0.18197):0.55709):0.63528,(((8:2.0405,((9:0.10015,10:0.2494):0.57925,((11:0.10622,12:0.21062):0.18740,(13:0.09802,(14:0.30525,15:0.15032):0.06727):0.24527):0.60329):0.5173):0.05595,(((((16:0.42631,(17:0.0,18:0.02356):0.39876):0.21290,((19:0.16637,20:0.1804):0.36481,(21:0.06612,22:0.1…
END;
