# Supplementary material for: Prevalence, Evolution, and cis-Regulation of Diel Transcription in Chlamydomonas reinhardtii
Source: G3 (Bethesda). 2014 Oct 28;4(12):2461–71. doi: 10.1534/g3.114.015032 (PMC4267941; doi:10.1534/g3.114.015032)
Supplement: Supporting Information [file supp_g3.114.015032_FileS2.zip › AllTrees/RAxML_result.PF00069.20.I2265.midpoint.nex]

#NEXUS
BEGIN trees;
	translate
		1 Pp1s51_300V6,
		2 Pp1s79_193V6,
		3 Pp1s16_341V6,
		4 Pp1s15_308V6,
		5 Pp1s1_354V6,
		6 Pp1s7_28V6,
		7 Pp1s226_63V6,
		8 Pp1s162_57V6,
		9 Pp1s207_31V6,
		10 Pp1s2_244V6,
		11 Pp1s2_293V6,
		12 Pp1s17_234V6,
		13 Pp1s17_276V6,
		14 Pp1s124_58V6,
		15 Pp1s211_100V6,
		16 Pp1s180_59V6,
		17 Pp1s246_133V6,
		18 Pp1s248_65V6,
		19 Pp1s248_64V6,
		20 Pp1s180_101V6,
		21 Pp1s113_185V6,
		22 Pp1s40_165V6,
		23 Pp1s30_13V6,
		24 Pp1s31_329V6,
		25 Pp1s180_84V6,
		26 Pp1s345_31V6,
		27 Pp1s37_18V6,
		28 Pp1s158_140V6,
		29 Pp1s158_132V6,
		30 Pp1s37_60V6,
		31 Pp1s37_71V6,
		32 Pp1s396_25V6,
		33 Pp1s409_7V6,
		34 Pp1s27_312V6,
		35 Pp1s223_84V6,
		36 Pp1s35_121V6,
		37 Pp1s508_5V6,
		38 Pp1s382_26V6,
		39 Pp1s17_81V6,
		40 Pp1s68_70V6,
		41 Pp1s65_125V6,
		42 Pp1s85_79V6,
		43 Pp1s107_141V6,
		44 Pp1s107_159V6,
		45 Pp1s107_130V6,
		46 Pp1s4_271V6,
		47 Pp1s226_108V6,
		48 Pp1s48_21V6,
		49 Pp1s226_107V6,
		50 Pp1s226_96V6,
		51 Pp1s145_117V6,
		52 Pp1s145_107V6,
		53 AT1G01450,
		54 AT5G41730,
		55 AT1G64300,
		56 Pp1s105_226V6,
		57 Pp1s202_103V6,
		58 Cre_g782050,
		59 Pp1s28_156V6,
		60 ChlNC64A_1_134377,
		61 ChlNC64A_1_136041,
		62 Cre_g110850,
		63 Vcarteri_97179,
		64 AT3G63260,
		65 Pp1s201_20V6,
		66 Pp1s201_21V6,
		67 Pp1s43_45V6,
		68 Pp1s281_5V6,
		69 AT3G01490,
		70 AT5G50000,
		71 AT3G22750,
		72 AT4G14780,
		73 Pp1s108_28V6,
		74 Pp1s105_237V6,
		75 Pp1s31_26V6,
		76 Pp1s101_22V6,
		77 Pp1s79_17V6,
		78 Pp1s4_81V6,
		79 Pp1s57_201V6,
		80 Pp1s330_35V6,
		81 Pp1s327_44V6,
		82 Pp1s198_64V6,
		83 Pp1s20_61V6,
		84 Pp1s224_25V6,
		85 Pp1s20_57V6,
		86 Pp1s372_41V6,
		87 Pp1s176_100V6,
		88 Pp1s176_107V6,
		89 Pp1s374_11V6,
		90 Pp1s385_25V6,
		91 Pp1s169_92V6,
		92 Pp1s202_94V6,
		93 Pp1s19_140V6,
		94 Pp1s19_137V6,
		95 Pp1s409_8V6,
		96 Pp1s360_12V6,
		97 Pp1s286_68V6,
		98 Pp1s366_33V6,
		99 Pp1s366_28V6,
		100 Pp1s226_14V6,
		101 Pp1s382_34V6,
		102 Pp1s272_41V6,
		103 Pp1s3_556V6,
		104 Pp1s296_5V6,
		105 Pp1s51_314V6,
		106 Pp1s409_25V6,
		107 Pp1s67_173V6,
		108 Pp1s227_118V6;
		tree No_001 = (((1:0.39093,(2:0.17342,3:0.27888):0.02706):0.21302,(((4:2.52736,5:0.0):0.60672,(6:0.10607,7:0.03382):0.29966):0.09016,(8:0.04509,9:0.17497):0.31466):0.63942):0.28217,((((10:0.1148,11:0.18207):0.08036,(12:0.0,13:0.02314):0.09736):0.2144,((((14:0.12789,15:0.14502):0.01628,16:0.12409):0.0407,(17:0.12577,(((18:0.06067,((19:0.15085,20:0.0):0.02738,21:0.03505):0.02465):0.00665,22:0.122):…
END;
