# Supplementary material for: Prevalence, Evolution, and cis-Regulation of Diel Transcription in Chlamydomonas reinhardtii
Source: G3 (Bethesda). 2014 Oct 28;4(12):2461–71. doi: 10.1534/g3.114.015032 (PMC4267941; doi:10.1534/g3.114.015032)
Supplement: Supporting Information [file supp_g3.114.015032_FileS2.zip › AllTrees/RAxML_result.PF00069.20.I293.midpoint.nex]

#NEXUS
BEGIN trees;
	translate
		1 Cre_g296200,
		2 Cre_g571700,
		3 Vcarteri_80507,
		4 Vcarteri_44097,
		5 Cre_g348450,
		6 Coc_C169_1_65450,
		7 ChlNC64A_1_35404,
		8 Coc_C169_1_11155,
		9 Cre_g527000,
		10 Vcarteri_105941,
		11 Vcarteri_89054,
		12 ChlNC64A_1_32668,
		13 ChlNC64A_1_59450,
		14 Coc_C169_1_31433,
		15 Vcarteri_65831,
		16 Cre_g031300,
		17 Coc_C169_1_2460,
		18 ChlNC64A_1_35323,
		19 Vcarteri_120190,
		20 Cre_g265550,
		21 MicpuN3_71355,
		22 MicpuC2_4777,
		23 MicpuC2_16149,
		24 MicpuN3_58196,
		25 Ostta4_2136,
		26 OstRCC809_2_65207,
		27 Ost9901_3_42946,
		28 Ost9901_3_2798,
		29 ChlNC64A_1_143714,
		30 Vcarteri_81022,
		31 Cre_g382800,
		32 Coc_C169_1_20203,
		33 Vcarteri_41333,
		34 Cre_g418900,
		35 Vcarteri_57999,
		36 Cre_g074370,
		37 Cre_g106650,
		38 Coc_C169_1_47731,
		39 ChlNC64A_1_30247,
		40 AT4G38230,
		41 AT4G35310,
		42 AT2G17290,
		43 AT2G35890,
		44 AT2G38910,
		45 AT5G04870,
		46 AT3G10660,
		47 AT5G23580,
		48 AT1G35670,
		49 AT4G09570,
		50 Pp1s309_91V6,
		51 Pp1s138_79V6,
		52 Pp1s431_14V6,
		53 Pp1s205_14V6,
		54 Pp1s193_68V6,
		55 Pp1s49_200V6,
		56 Pp1s49_208V6,
		57 Pp1s187_88V6,
		58 Pp1s187_77V6,
		59 Pp1s75_15V6,
		60 Pp1s166_57V6,
		61 AT3G50530,
		62 AT3G19100,
		63 AT1G49580,
		64 AT2G41140,
		65 AT3G56760,
		66 AT2G46700,
		67 AT3G49370,
		68 AT5G24430,
		69 Pp1s60_259V6,
		70 Pp1s159_42V6,
		71 Pp1s1_835V6,
		72 Pp1s107_9V6,
		73 Pp1s1_837V6,
		74 Pp1s83_172V6,
		75 Pp1s370_37V6,
		76 Pp1s199_57V6,
		77 Pp1s83_8V6,
		78 AT2G17890,
		79 AT5G66210,
		80 AT4G36070,
		81 Pp1s2_191V6,
		82 Pp1s232_44V6,
		83 Pp1s2_156V6,
		84 Pp1s97_71V6,
		85 Pp1s364_61V6,
		86 Pp1s364_58V6,
		87 AT3G51850,
		88 AT1G74740,
		89 AT1G18890,
		90 AT2G41860,
		91 AT3G57530,
		92 AT2G31500,
		93 AT5G12480,
		94 AT5G19450,
		95 Pp1s316_13V6,
		96 Pp1s96_216V6,
		97 Pp1s325_31V6,
		98 Pp1s108_25V6,
		99 Pp1s108_32V6,
		100 Pp1s143_92V6,
		101 AT4G23650,
		102 AT5G12180,
		103 AT5G19360,
		104 AT1G76040,
		105 AT4G04700,
		106 AT4G04695,
		107 AT4G04710,
		108 AT4G21940,
		109 AT4G04740,
		110 AT4G04720,
		111 AT1G61950,
		112 AT3G20410,
		113 AT1G50700,
		114 MicpuN3_97075,
		115 MicpuC2_12286,
		116 OstRCC809_2_33491,
		117 Ost9901_3_24253,
		118 Ostta4_31789,
		119 OstRCC809_2_40771,
		120 Ost9901_3_49728,
		121 Ostta4_34881,
		122 Cre_g782750,
		123 Vcarteri_62695,
		124 Cre_g009500,
		125 Vcarteri_119030,
		126 Cre_g796750,
		127 Vcarteri_84165,
		128 Cre_g705000,
		129 Vcarteri_74309,
		130 Cre_g114750,
		131 Vcarteri_82146,
		132 Cre_g279050,
		133 Coc_C169_1_46159,
		134 ChlNC64A_1_36351,
		135 ChlNC64A_1_139412,
		136 Cre_g328900,
		137 Vcarteri_109867,
		138 AT1G08650,
		139 AT3G04530,
		140 AT1G12680,
		141 AT1G12580,
		142 ChlNC64A_1_20239,
		143 Coc_C169_1_29803,
		144 Vcarteri_118439,
		145 Cre_g544550,
		146 Ostta4_16610,
		147 OstRCC809_2_56548,
		148 Ost9901_3_87139,
		149 MicpuC2_8139,
		150 MicpuN3_71972,
		151 Cre_g070300,
		152 Vcarteri_118188,
		153 ChlNC64A_1_13683,
		154 ChlNC64A_1_137935,
		155 Pp1s7_256V6,
		156 OstRCC809_2_96784,
		157 Ostta4_14532,
		158 Ost9901_3_3082,
		159 MicpuN3_55132,
		160 MicpuN3_89488,
		161 Cre_g457700,
		162 Vcarteri_79621,
		163 MicpuC2_4465,
		164 MicpuN3_99775,
		165 ChlNC64A_1_141552,
		166 ChlNC64A_1_37582,
		167 ChlNC64A_1_33257,
		168 ChlNC64A_1_136852,
		169 ChlNC64A_1_32147,
		170 ChlNC64A_1_8755,
		171 Coc_C169_1_20026,
		172 Vcarteri_78266,
		173 Cre_g665350,
		174 ChlNC64A_1_136678,
		175 Ost9901_3_38920,
		176 OstRCC809_2_32608,
		177 Ostta4_17342,
		178 MicpuC2_11069,
		179 MicpuC2_58959,
		180 MicpuN3_58157,
		181 Ostta4_5032,
		182 Ost9901_3_39729,
		183 OstRCC809_2_89801,
		184 MicpuC2_14142,
		185 MicpuN3_80108,
		186 MicpuN3_60958,
		187 MicpuC2_58417,
		188 MicpuN3_59908,
		189 MicpuC2_50468,
		190 Ost9901_3_38300,
		191 Ostta4_4031,
		192 OstRCC809_2_59068,
		193 Ostta4_3116,
		194 Vcarteri_31617,
		195 Cre_g153150,
		196 Coc_C169_1_58773,
		197 Pp1s433_36V6,
		198 Pp1s167_108V6;
		tree No_001 = (((1:0.71822,(2:0.01424,3:0.03905):0.41712):0.58537,(((((4:0.21669,5:0.07941):0.57163,6:0.71541):0.94128,(((7:0.52950,8:0.9036):0.14315,((9:0.14909,(10:0.14251,11:0.17419):0.0385):0.18532,(12:0.32830,((13:0.32974,(14:0.36914,(15:0.08903,16:0.1324):0.28453):0.09059):0.1474,17:0.39513):0.06276):0.0704):0.13844):0.55118,((18:0.55188,(19:0.19263,20:0.03791):0.47319):0.24359,(((21:0.1032…
END;
