# Supplementary material for: Prevalence, Evolution, and cis-Regulation of Diel Transcription in Chlamydomonas reinhardtii
Source: G3 (Bethesda). 2014 Oct 28;4(12):2461–71. doi: 10.1534/g3.114.015032 (PMC4267941; doi:10.1534/g3.114.015032)
Supplement: Supporting Information [file supp_g3.114.015032_FileS2.zip › AllTrees/RAxML_result.PF00069.20.I334.midpoint.nex]

#NEXUS
BEGIN trees;
	translate
		1 AT3G53930,
		2 AT2G37840,
		3 Pp1s517_5V6,
		4 Pp1s191_16V6,
		5 Pp1s33_270V6,
		6 AT3G61960,
		7 AT1G49180,
		8 MicpuN3_79493,
		9 MicpuC2_17653,
		10 Ostta4_4861,
		11 Ost9901_3_41102,
		12 Coc_C169_1_14907,
		13 ChlNC64A_1_56513,
		14 Vcarteri_58372,
		15 Cre_g126650,
		16 OstRCC809_2_32739,
		17 Ost9901_3_39014,
		18 Pp1s126_91V6,
		19 Pp1s358_12V6,
		20 AT5G18700,
		21 ChlNC64A_1_141668,
		22 Coc_C169_1_17444,
		23 Cre_g612000,
		24 Vcarteri_102610,
		25 Ostta4_21585,
		26 OstRCC809_2_40614,
		27 Ost9901_3_27494,
		28 Ost9901_3_27420,
		29 MicpuN3_58236,
		30 MicpuC2_46915,
		31 Coc_C169_1_12218,
		32 Vcarteri_67317,
		33 Cre_g412750,
		34 MicpuC2_45746,
		35 MicpuN3_82966,
		36 OstRCC809_2_38463,
		37 Ost9901_3_40725,
		38 Ostta4_21800,
		39 ChlNC64A_1_26970,
		40 Pp1s53_93V6,
		41 Pp1s72_260V6,
		42 AT1G50240;
		tree No_001 = (((((1:0.07514,2:0.04352):0.18291,((3:0.12155,(4:0.03036,5:0.08453):0.03857):0.14441,(6:0.37432,7:0.92455):0.07862):0.02222):0.07672,(((8:0.10257,9:0.25212):0.14362,(10:0.04785,11:0.07285):0.40835):0.16044,(12:0.29490,(13:0.17599,(14:0.07100,15:0.09128):0.31018):0.05707):0.05647):0.09337):0.72096,(16:0.49858,17:0.37798):1.0732):0.04503,(((((18:0.01803,19:0.04233):0.08705,20:0.28828)…
END;
