# Supplementary material for: Prevalence, Evolution, and cis-Regulation of Diel Transcription in Chlamydomonas reinhardtii
Source: G3 (Bethesda). 2014 Oct 28;4(12):2461–71. doi: 10.1534/g3.114.015032 (PMC4267941; doi:10.1534/g3.114.015032)
Supplement: Supporting Information [file supp_g3.114.015032_FileS2.zip › AllTrees/RAxML_result.PF00069.20.I3489.midpoint.nex]

#NEXUS
BEGIN trees;
	translate
		1 Coc_C169_1_44434,
		2 Coc_C169_1_60291,
		3 Cre_g065900,
		4 MicpuN3_63597,
		5 MicpuC2_18508,
		6 Ostta4_36553,
		7 OstRCC809_2_43658,
		8 Ost9901_3_25869,
		9 ChlNC64A_1_28384,
		10 Cre_g512050,
		11 Cre_g517750,
		12 AT5G53450,
		13 Coc_C169_1_28181,
		14 Vcarteri_82302,
		15 Cre_g483650,
		16 MicpuN3_56601,
		17 MicpuC2_40045,
		18 Ost9901_3_41004,
		19 Ostta4_18030,
		20 OstRCC809_2_33817,
		21 Pp1s38_294V6,
		22 AT5G01920,
		23 MicpuN3_79153,
		24 MicpuC2_47036,
		25 Ostta4_19625,
		26 Ost9901_3_50622,
		27 OstRCC809_2_58736,
		28 AT1G68830,
		29 Pp1s110_47V6,
		30 Pp1s159_111V6,
		31 Coc_C169_1_14240,
		32 Cre_g120250,
		33 Vcarteri_96564,
		34 ChlNC64A_1_26777,
		35 Pp1s293_17V6,
		36 Ost9901_3_2726,
		37 OstRCC809_2_33854,
		38 Ostta4_16181,
		39 MicpuC2_2718,
		40 MicpuN3_60251,
		41 MicpuN3_107392,
		42 MicpuC2_65587,
		43 Ostta4_30734,
		44 Ost9901_3_30103,
		45 OstRCC809_2_90297,
		46 Coc_C169_1_18872,
		47 Cre_g071450,
		48 Vcarteri_93636,
		49 ChlNC64A_1_137928,
		50 Coc_C169_1_65815,
		51 ChlNC64A_1_133409,
		52 Cre_g114200,
		53 MicpuC2_49183,
		54 MicpuN3_70677,
		55 Ostta4_22418,
		56 OstRCC809_2_42557,
		57 Ost9901_3_41984,
		58 Ostta4_31196,
		59 OstRCC809_2_29847,
		60 Ost9901_3_30293,
		61 MicpuN3_62710,
		62 Pp1s114_178V6,
		63 AT4G28860,
		64 AT4G28880,
		65 AT1G03930,
		66 AT5G44100,
		67 AT4G28540,
		68 AT3G23340,
		69 AT1G04440,
		70 AT5G43320,
		71 AT4G14340,
		72 Pp1s182_90V6,
		73 Pp1s182_82V6,
		74 Pp1s430_12V6,
		75 ChlNC64A_1_32696,
		76 Ostta4_27684,
		77 Ost9901_3_14134,
		78 OstRCC809_2_56196,
		79 MicpuN3_81419,
		80 MicpuC2_45412,
		81 Vcarteri_67218,
		82 Cre_g014600,
		83 Vcarteri_83639,
		84 Cre_g549750,
		85 Coc_C169_1_21781,
		86 AT4G26100,
		87 AT5G57015,
		88 AT1G72710,
		89 AT2G19470,
		90 AT4G08800,
		91 Pp1s151_38V6,
		92 Pp1s216_7V6,
		93 Coc_C169_1_13495,
		94 AT2G25760,
		95 MicpuC2_56718,
		96 MicpuN3_82124,
		97 Ost9901_3_24026,
		98 Ostta4_15613,
		99 OstRCC809_2_61853,
		100 Cre_g666200,
		101 Vcarteri_76324,
		102 Cre_g281100,
		103 Vcarteri_84507,
		104 Coc_C169_1_65654,
		105 ChlNC64A_1_140695,
		106 ChlNC64A_1_34546,
		107 Coc_C169_1_13604,
		108 Pp1s66_174V6,
		109 Pp1s208_44V6,
		110 Pp1s1655_2V6,
		111 Pp1s613_17V6,
		112 Pp1s489_24V6,
		113 Pp1s496_15V6,
		114 Pp1s251_2V6,
		115 Pp1s176_7V6,
		116 Pp1s131_16V6,
		117 AT3G13670,
		118 AT3G03940,
		119 AT5G18190,
		120 AT2G20635,
		121 Pp1s166_43V6,
		122 ChlNC64A_1_135925,
		123 MicpuN3_108412,
		124 OstRCC809_2_10429,
		125 OstRCC809_2_41855,
		126 Ost9901_3_28096,
		127 MicpuC2_53968,
		128 MicpuN3_100707,
		129 Ostta4_37474,
		130 Coc_C169_1_55396,
		131 Coc_C169_1_39078,
		132 Coc_C169_1_43783,
		133 Coc_C169_1_43812,
		134 Coc_C169_1_45353,
		135 Coc_C169_1_43521,
		136 AT3G59410,
		137 Pp1s159_135V6,
		138 AT1G02970,
		139 Ost9901_3_88482,
		140 OstRCC809_2_37589,
		141 MicpuN3_74444,
		142 MicpuC2_13156,
		143 Coc_C169_1_59165,
		144 ChlNC64A_1_37008,
		145 Cre_g355250,
		146 Vcarteri_127274,
		147 Pp1s207_100V6,
		148 MicpuN3_108942,
		149 MicpuC2_54624,
		150 ChlNC64A_1_15082,
		151 OstRCC809_2_38023,
		152 Ostta4_24163,
		153 Ost9901_3_46744,
		154 Cre_g694950,
		155 Cre_g461150,
		156 Vcarteri_104361,
		157 Vcarteri_96771,
		158 Cre_g188850,
		159 Cre_g553300,
		160 Cre_g654000,
		161 Vcarteri_93880,
		162 Vcarteri_108406,
		163 Cre_g783500,
		164 Coc_C169_1_54388,
		165 MicpuC2_17464,
		166 MicpuN3_57947,
		167 OstRCC809_2_93222,
		168 Ost9901_3_24899,
		169 Ostta4_23983,
		170 Ostta4_14139,
		171 Ost9901_3_93844,
		172 OstRCC809_2_96278,
		173 ChlNC64A_1_138527,
		174 Pp1s20_265V6,
		175 Pp1s39_131V6,
		176 Coc_C169_1_46211,
		177 ChlNC64A_1_17626,
		178 ChlNC64A_1_145500,
		179 ChlNC64A_1_57778,
		180 ChlNC64A_1_136507,
		181 ChlNC64A_1_141452,
		182 ChlNC64A_1_137605,
		183 ChlNC64A_1_56654,
		184 ChlNC64A_1_143410,
		185 ChlNC64A_1_141610,
		186 ChlNC64A_1_138568,
		187 ChlNC64A_1_137597,
		188 ChlNC64A_1_137604,
		189 Vcarteri_85795,
		190 Cre_g063250,
		191 Cre_g233550,
		192 Vcarteri_87153,
		193 Cre_g310100,
		194 Vcarteri_100588,
		195 Cre_g664850,
		196 Cre_g589500,
		197 ChlNC64A_1_134422,
		198 ChlNC64A_1_144818,
		199 ChlNC64A_1_143747,
		200 Coc_C169_1_66889,
		201 ChlNC64A_1_55725,
		202 Vcarteri_107902,
		203 Cre_g253200,
		204 Vcarteri_61756,
		205 ChlNC64A_1_50283,
		206 Vcarteri_100492,
		207 Coc_C169_1_39960,
		208 Cre_g073050,
		209 Vcarteri_118179,
		210 Cre_g014500,
		211 Vcarteri_47055,
		212 Vcarteri_65200,
		213 Cre_g389650,
		214 Cre_g389600,
		215 MicpuC2_5065,
		216 MicpuC2_54843,
		217 MicpuC2_39363,
		218 MicpuC2_54822,
		219 MicpuN3_85051,
		220 MicpuC2_5774,
		221 MicpuC2_6143,
		222 MicpuN3_62159,
		223 Cre_g646600,
		224 Vcarteri_86861,
		225 Vcarteri_91055,
		226 Cre_g099750,
		227 AT4G32250,
		228 Pp1s414_18V6,
		229 AT3G57640,
		230 AT1G67470,
		231 AT1G65190,
		232 AT1G65250,
		233 AT3G57740,
		234 AT3G57750,
		235 AT3G57730,
		236 AT3G57710,
		237 AT3G57720,
		238 AT3G57700,
		239 AT3G57770,
		240 AT3G52530,
		241 AT3G57760,
		242 MicpuN3_100528,
		243 MicpuN3_99814,
		244 MicpuC2_42056,
		245 Cre_g626450,
		246 AT3G01840,
		247 AT3G57120,
		248 Pp1s359_36V6,
		249 Coc_C169_1_35053,
		250 Vcarteri_96253,
		251 Ostta4_30502,
		252 OstRCC809_2_55496,
		253 Ost9901_3_86248,
		254 MicpuN3_61900,
		255 Pp1s226_4V6,
		256 Pp1s17_350V6,
		257 Pp1s256_58V6,
		258 Pp1s256_59V6,
		259 AT5G51800,
		260 MicpuC2_50868,
		261 MicpuN3_79281,
		262 Vcarteri_88093,
		263 Cre_g290500,
		264 AT4G29380,
		265 Pp1s213_128V6,
		266 Pp1s99_254V6,
		267 Coc_C169_1_258,
		268 ChlNC64A_1_134632,
		269 OstRCC809_2_57760,
		270 Ost9901_3_30739,
		271 Ostta4_31853,
		272 Cre_g555800,
		273 Cre_g490200,
		274 Cre_g489850,
		275 Cre_g266250,
		276 Cre_g266000,
		277 Cre_g266450,
		278 Cre_g266100,
		279 Cre_g266150,
		280 Cre_g041751,
		281 Cre_g495400,
		282 ChlNC64A_1_11223,
		283 Vcarteri_99613,
		284 Cre_g230100,
		285 MicpuC2_50030,
		286 MicpuN3_55175,
		287 Coc_C169_1_39838,
		288 Pp1s213_115V6,
		289 Pp1s99_118V6,
		290 AT1G71410,
		291 AT1G22870,
		292 Coc_C169_1_46891,
		293 ChlNC64A_1_142753,
		294 Cre_g750900,
		295 Coc_C169_1_68420,
		296 Cre_g304050,
		297 MicpuN3_64574;
		tree No_001 = (((((1:2.37769,(2:2.11813,3:2.18550):0.33705):0.40503,(((4:0.18443,5:0.31039):0.19417,(6:0.19796,(7:0.23724,8:0.21929):0.05480):0.1854):0.60512,((9:0.42432,((((10:0.04653,11:0.00097):2.77856,12:1.3619):1.30571,13:0.06849):0.12772,(14:0.06822,15:0.05322):0.27025):0.12574):0.29794,(((16:0.1196,17:0.08618):0.19430,(18:0.04193,(19:0.07307,20:0.19015):0.04459):0.16068):0.31884,((21:0.298…
END;
