# Supplementary material for: Prevalence, Evolution, and cis-Regulation of Diel Transcription in Chlamydomonas reinhardtii
Source: G3 (Bethesda). 2014 Oct 28;4(12):2461–71. doi: 10.1534/g3.114.015032 (PMC4267941; doi:10.1534/g3.114.015032)
Supplement: Supporting Information [file supp_g3.114.015032_FileS2.zip › AllTrees/RAxML_result.PF00069.20.I3519.midpoint.nex]

#NEXUS
BEGIN trees;
	translate
		1 Pp1s61_210V6,
		2 Pp1s45_80V6,
		3 AT2G16250,
		4 AT4G39270,
		5 Pp1s41_20V6,
		6 Pp1s14_234V6,
		7 Pp1s2_806V6,
		8 Cre_g749000,
		9 Cre_g749150,
		10 Cre_g749050,
		11 Cre_g713750,
		12 Cre_g749250,
		13 Cre_g749100,
		14 Cre_g749200,
		15 Vcarteri_105090,
		16 Cre_g708050;
		tree No_001 = (((1:0.0,((2:0.10763,((3:0.18516,4:0.37160):0.38056,(5:0.19593,6:0.06194):0.23239):0.13854):0.02888,7:0.02362):0.09244):1.11276,((((8:0.0,9:0.0):0.0,10:0.0):0.00208,(11:0.04334,12:0.01797):0.01124):0.00454,(13:0.0,14:0.0):0.0):2.31078):0.01300,(15:0.62899,16:0.0):1.75390);
END;
