# Supplementary material for: Prevalence, Evolution, and cis-Regulation of Diel Transcription in Chlamydomonas reinhardtii
Source: G3 (Bethesda). 2014 Oct 28;4(12):2461–71. doi: 10.1534/g3.114.015032 (PMC4267941; doi:10.1534/g3.114.015032)
Supplement: Supporting Information [file supp_g3.114.015032_FileS2.zip › AllTrees/RAxML_result.PF00069.20.I3644.midpoint.nex]

#NEXUS
BEGIN trees;
	translate
		1 Vcarteri_67210,
		2 Cre_g164900,
		3 Vcarteri_105178,
		4 Coc_C169_1_65429,
		5 ChlNC64A_1_28672,
		6 Coc_C169_1_39145,
		7 Coc_C169_1_4003,
		8 Coc_C169_1_17144,
		9 Coc_C169_1_18685,
		10 Ostta4_26742,
		11 Ost9901_3_2417,
		12 Ost9901_3_2504,
		13 OstRCC809_2_59916,
		14 MicpuC2_16998,
		15 MicpuN3_82741,
		16 AT4G14480,
		17 Pp1s56_2V6,
		18 AT5G14720,
		19 AT1G23700,
		20 AT1G70430,
		21 AT1G79640,
		22 Pp1s27_49V6,
		23 Pp1s39_232V6,
		24 Pp1s407_24V6,
		25 Pp1s227_24V6,
		26 AT4G10730,
		27 AT4G24100,
		28 Pp1s13_360V6,
		29 AT1G53165,
		30 AT3G15220,
		31 Pp1s98_82V6,
		32 Pp1s59_173V6,
		33 Pp1s84_190V6,
		34 ChlNC64A_1_136164,
		35 Vcarteri_66196,
		36 Cre_g544400,
		37 Coc_C169_1_16605,
		38 Ostta4_15345,
		39 OstRCC809_2_56166,
		40 Ost9901_3_35807,
		41 MicpuC2_14804,
		42 MicpuN3_82115,
		43 Cre_g317300,
		44 Vcarteri_64563,
		45 Coc_C169_1_18165,
		46 ChlNC64A_1_36950,
		47 MicpuC2_53453,
		48 MicpuN3_63627,
		49 Pp1s31_249V6,
		50 AT1G69220,
		51 Vcarteri_43062,
		52 Cre_g733300,
		53 MicpuC2_17505,
		54 MicpuN3_82554,
		55 Ostta4_1716,
		56 Ost9901_3_41728,
		57 OstRCC809_2_59982,
		58 AT1G53570,
		59 AT1G63700,
		60 Pp1s10_200V6,
		61 Pp1s44_113V6,
		62 Pp1s387_39V6,
		63 Pp1s8_299V6,
		64 AT5G66850,
		65 Pp1s188_1V6,
		66 Pp1s35_323V6,
		67 Pp1s31_252V6,
		68 Pp1s68_168V6,
		69 Pp1s136_5V6,
		70 AT4G12020,
		71 AT4G08500,
		72 AT4G08480,
		73 AT4G08470,
		74 MicpuN3_80084,
		75 Cre_g464100,
		76 Vcarteri_104524,
		77 ChlNC64A_1_25736,
		78 Coc_C169_1_46524,
		79 Pp1s151_3V6,
		80 Pp1s151_4V6,
		81 Pp1s216_64V6,
		82 AT2G43930,
		83 AT3G06030,
		84 AT1G54960,
		85 AT1G09000,
		86 Vcarteri_68128,
		87 Cre_g728700,
		88 Pp1s351_40V6,
		89 Pp1s43_178V6,
		90 Pp1s281_44V6,
		91 Pp1s281_41V6,
		92 Pp1s17_36V6,
		93 Pp1s20_383V6,
		94 Pp1s100_149V6,
		95 AT2G30040,
		96 AT1G07150,
		97 AT5G55090,
		98 AT4G26890,
		99 AT1G05100,
		100 AT2G32510,
		101 AT4G36950,
		102 AT3G50310,
		103 AT5G67080,
		104 AT3G13530,
		105 AT3G07980,
		106 Pp1s99_12V6,
		107 Pp1s66_286V6,
		108 Pp1s131_142V6,
		109 Coc_C169_1_12373,
		110 ChlNC64A_1_140983,
		111 Cre_g016550,
		112 Vcarteri_107342,
		113 OstRCC809_2_41590,
		114 Ostta4_22286,
		115 Ost9901_3_37745,
		116 MicpuC2_70927,
		117 MicpuN3_58941;
		tree No_001 = (((((1:0.40444,(2:0.03741,3:0.04224):0.12012):0.09855,(4:0.08816,(5:0.05817,(6:0.80073,((7:0.33612,8:0.32972):0.2852,9:0.51394):0.0921):0.20627):0.06351):0.06452):0.10632,(((10:0.05784,((11:0.0,12:0.0):0.01560,13:0.07675):0.0241):0.10199,(14:0.06802,15:0.03803):0.16866):0.13524,(((16:0.59610,17:0.46542):0.0656,((((18:0.07094,(19:0.2781,20:0.05357):0.1485):0.04153,21:0.16018):0.04708…
END;
