# Supplementary material for: Prevalence, Evolution, and cis-Regulation of Diel Transcription in Chlamydomonas reinhardtii
Source: G3 (Bethesda). 2014 Oct 28;4(12):2461–71. doi: 10.1534/g3.114.015032 (PMC4267941; doi:10.1534/g3.114.015032)
Supplement: Supporting Information [file supp_g3.114.015032_FileS2.zip › AllTrees/RAxML_result.PF00069.20.I3664.midpoint.nex]

#NEXUS
BEGIN trees;
	translate
		1 Cre_g002550,
		2 Vcarteri_118479,
		3 Ostta4_32801,
		4 MicpuN3_55238,
		5 OstRCC809_2_57060,
		6 Ost9901_3_87238,
		7 Cre_g045600,
		8 Vcarteri_88922,
		9 Pp1s100_147V6,
		10 Ost9901_3_41434,
		11 Ostta4_2831,
		12 OstRCC809_2_91961,
		13 MicpuC2_46671,
		14 MicpuN3_104584,
		15 ChlNC64A_1_32227,
		16 Coc_C169_1_43118;
		tree No_001 = (((1:0.13347,2:0.10377):1.65034,(3:0.00787,((4:0.88254,5:0.11392):0.11838,6:0.09459):0.20936):1.04935):0.27611,((7:0.09392,8:0.14738):0.09929,((9:0.43794,((10:0.14518,(11:0.29799,12:0.15079):0.04934):0.44108,(13:0.28160,14:0.22):0.16249):0.20733):0.16798,(15:0.15098,16:0.29362):0.0565):0.14273):1.22928);
END;
