# Supplementary material for: Prevalence, Evolution, and cis-Regulation of Diel Transcription in Chlamydomonas reinhardtii
Source: G3 (Bethesda). 2014 Oct 28;4(12):2461–71. doi: 10.1534/g3.114.015032 (PMC4267941; doi:10.1534/g3.114.015032)
Supplement: Supporting Information [file supp_g3.114.015032_FileS2.zip › AllTrees/RAxML_result.PF00069.20.I369.midpoint.nex]

#NEXUS
BEGIN trees;
	translate
		1 Pp1s16_334V6,
		2 Pp1s114_89V6,
		3 Vcarteri_116471,
		4 Cre_g564500,
		5 Cre_g029500,
		6 Vcarteri_96321,
		7 AT1G32320,
		8 AT3G21220,
		9 AT1G51660,
		10 AT3G06230,
		11 AT1G18350,
		12 AT1G73500,
		13 AT4G29810,
		14 AT4G26070,
		15 AT5G56580,
		16 Pp1s32_219V6,
		17 Pp1s50_83V6,
		18 Pp1s106_83V6,
		19 Pp1s92_27V6,
		20 Pp1s151_2V6,
		21 AT5G40440,
		22 Ost9901_3_27759,
		23 Ostta4_13969,
		24 OstRCC809_2_23661,
		25 MicpuN3_67721,
		26 MicpuC2_42701,
		27 ChlNC64A_1_22641,
		28 Cre_g249150,
		29 Vcarteri_99491,
		30 Coc_C169_1_49223,
		31 Vcarteri_73333,
		32 MicpuN3_83440,
		33 OstRCC809_2_24418,
		34 Ostta4_16878,
		35 Ost9901_3_4731,
		36 MicpuC2_17784;
		tree No_001 = (((1:0.03389,2:0.01215):0.18368,((((3:0.00226,4:0.16406):1.55778,(5:0.1325,6:0.07395):1.33924):0.87775,7:0.59858):0.30269,((8:0.05789,9:0.05503):0.43282,(10:0.42430,(11:0.16721,12:0.02935):0.09747):0.34285):0.09045):0.17853):0.13098,((((13:0.14876,14:0.27668):0.20474,15:0.21259):0.05267,(16:0.14865,(17:0.13792,18:0.08228):0.21264):0.0576):0.12018,((((19:0.00958,20:0.01797):0.12028,2…
END;
