# Supplementary material for: Prevalence, Evolution, and cis-Regulation of Diel Transcription in Chlamydomonas reinhardtii
Source: G3 (Bethesda). 2014 Oct 28;4(12):2461–71. doi: 10.1534/g3.114.015032 (PMC4267941; doi:10.1534/g3.114.015032)
Supplement: Supporting Information [file supp_g3.114.015032_FileS2.zip › AllTrees/RAxML_result.PF00069.20.I3830.midpoint.nex]

#NEXUS
BEGIN trees;
	translate
		1 Cre_g251050,
		2 Pp1s121_67V6,
		3 Vcarteri_82801,
		4 Vcarteri_105557,
		5 Vcarteri_103380,
		6 Pp1s31_344V6,
		7 Coc_C169_1_29600,
		8 ChlNC64A_1_34388,
		9 ChlNC64A_1_22362,
		10 ChlNC64A_1_143521,
		11 Cre_g428650,
		12 Vcarteri_82610,
		13 Coc_C169_1_28987,
		14 Vcarteri_58122,
		15 Cre_g486350,
		16 Cre_g705350,
		17 Vcarteri_43050,
		18 Pp1s30_162V6,
		19 Pp1s59_209V6,
		20 Pp1s58_95V6,
		21 Pp1s58_96V6,
		22 Pp1s290_4V6,
		23 Pp1s92_7V6,
		24 AT5G60550,
		25 AT3G45240,
		26 MicpuN3_85139,
		27 OstRCC809_2_23749,
		28 Ost9901_3_39356,
		29 Ostta4_13089,
		30 MicpuC2_34898,
		31 MicpuN3_82799,
		32 Coc_C169_1_27599,
		33 Coc_C169_1_68309,
		34 Coc_C169_1_27662,
		35 Coc_C169_1_25912,
		36 Coc_C169_1_29722,
		37 Coc_C169_1_29725,
		38 Coc_C169_1_54361,
		39 Vcarteri_79910,
		40 Cre_g499500,
		41 ChlNC64A_1_33664,
		42 ChlNC64A_1_142950,
		43 ChlNC64A_1_57249,
		44 Coc_C169_1_47867,
		45 Coc_C169_1_27636,
		46 ChlNC64A_1_34706,
		47 Coc_C169_1_24306,
		48 ChlNC64A_1_140361,
		49 AT4G40010,
		50 AT1G10940,
		51 AT1G60940,
		52 AT5G08590,
		53 AT5G63650,
		54 AT2G23030,
		55 AT4G33950,
		56 AT3G50500,
		57 AT5G66880,
		58 Pp1s113_72V6,
		59 Pp1s218_59V6,
		60 AT1G78290,
		61 Pp1s240_91V6,
		62 Pp1s116_98V6,
		63 ChlNC64A_1_135543,
		64 Cre_g466350,
		65 Vcarteri_59940,
		66 ChlNC64A_1_138144,
		67 Coc_C169_1_66347,
		68 MicpuN3_80902,
		69 MicpuC2_45882,
		70 Ost9901_3_86646,
		71 OstRCC809_2_30075,
		72 Ostta4_4068,
		73 OstRCC809_2_28545,
		74 Ost9901_3_28923,
		75 Ostta4_30300,
		76 Cre_g657350,
		77 Vcarteri_118773,
		78 Vcarteri_61353,
		79 Cre_g707800,
		80 Coc_C169_1_12786,
		81 ChlNC64A_1_143933,
		82 Coc_C169_1_64800,
		83 Cre_g707650,
		84 Cre_g485600,
		85 Vcarteri_33220,
		86 Vcarteri_91421,
		87 Cre_g755700,
		88 Vcarteri_67888,
		89 Cre_g481000,
		90 Cre_g292700,
		91 Vcarteri_64086,
		92 ChlNC64A_1_59511,
		93 ChlNC64A_1_145069,
		94 ChlNC64A_1_134203,
		95 Coc_C169_1_49286,
		96 Cre_g329850,
		97 Vcarteri_79817,
		98 Cre_g568050,
		99 Cre_g075850,
		100 Cre_g075900,
		101 Vcarteri_40699,
		102 Cre_g477000,
		103 Vcarteri_43640,
		104 AT3G01090,
		105 AT5G39440,
		106 AT3G29160,
		107 Pp1s7_365V6,
		108 Pp1s28_12V6,
		109 MicpuN3_60554,
		110 MicpuC2_35658,
		111 Ostta4_28423,
		112 OstRCC809_2_92253,
		113 Ost9901_3_12650,
		114 Cre_g211600,
		115 Vcarteri_98607,
		116 ChlNC64A_1_57611,
		117 Coc_C169_1_16775,
		118 Pp1s3_550V6,
		119 Pp1s1_782V6,
		120 Pp1s107_182V6,
		121 AT1G48260,
		122 AT3G17510,
		123 AT3G23000,
		124 AT4G14580,
		125 AT2G25090,
		126 AT5G25110,
		127 AT5G10930,
		128 AT4G30960,
		129 AT5G01810,
		130 AT5G45820,
		131 AT5G07070,
		132 AT5G58380,
		133 AT1G29230,
		134 AT2G34180,
		135 AT4G18700,
		136 AT5G45810,
		137 AT2G30360,
		138 AT5G01820,
		139 AT2G38490,
		140 Pp1s211_132V6,
		141 AT5G35410,
		142 AT4G24400,
		143 Pp1s205_16V6,
		144 AT1G30270,
		145 AT2G26980,
		146 AT5G21326,
		147 AT5G21222,
		148 AT1G01140,
		149 Pp1s30_102V6,
		150 Pp1s79_209V6,
		151 Pp1s58_13V6,
		152 Pp1s186_77V6,
		153 Pp1s15_28V6,
		154 Pp1s54_230V6,
		155 Pp1s54_231V6,
		156 Pp1s63_106V6,
		157 AT5G57630,
		158 AT5G57565,
		159 ChlNC64A_1_140646,
		160 Coc_C169_1_14400,
		161 ChlNC64A_1_10014,
		162 Cre_g570250,
		163 Vcarteri_42482,
		164 MicpuC2_5956,
		165 MicpuN3_68014,
		166 ChlNC64A_1_22745;
		tree No_001 = ((1:0.04932,(2:3.06185,3:0.0):0.12166):0.13227,(((((4:0.40488,5:0.0165):1.8731,((((6:0.61159,(7:0.63463,(((8:0.39748,9:0.46938):0.21720,(10:0.26194,((11:0.02773,12:0.02416):0.22488,13:0.13553):0.13045):0.36023):0.08544,((14:0.09974,15:0.05141):0.61712,(16:0.06305,17:0.00123):0.40459):0.07274):0.05294):0.04954):0.05248,((18:0.08827,19:0.08948):0.04332,((20:0.0327,21:0.00722):0.15339,…
END;
