# Supplementary material for: Prevalence, Evolution, and cis-Regulation of Diel Transcription in Chlamydomonas reinhardtii
Source: G3 (Bethesda). 2014 Oct 28;4(12):2461–71. doi: 10.1534/g3.114.015032 (PMC4267941; doi:10.1534/g3.114.015032)
Supplement: Supporting Information [file supp_g3.114.015032_FileS2.zip › AllTrees/RAxML_result.PF00069.20.I417.midpoint.nex]

#NEXUS
BEGIN trees;
	translate
		1 Pp1s18_30V6,
		2 AT4G16970,
		3 Pp1s18_29V6,
		4 Pp1s202_71V6,
		5 Vcarteri_58667,
		6 Cre_g582650,
		7 MicpuN3_96377,
		8 MicpuC2_40264,
		9 Pp1s138_151V6,
		10 Pp1s138_154V6,
		11 Vcarteri_83608,
		12 Cre_g549800,
		13 ChlNC64A_1_37369,
		14 Coc_C169_1_13384,
		15 AT2G23080,
		16 AT3G50000,
		17 AT5G67380,
		18 AT2G23070,
		19 Pp1s165_119V6,
		20 Pp1s63_208V6,
		21 Pp1s165_107V6,
		22 Pp1s230_93V6,
		23 OstRCC809_2_39321,
		24 Ost9901_3_13142,
		25 Ostta4_8917,
		26 MicpuC2_30735,
		27 MicpuN3_51087,
		28 Cre_g624200,
		29 Vcarteri_109045,
		30 Vcarteri_84748,
		31 Cre_g665600,
		32 AT3G44850,
		33 AT5G22840,
		34 AT4G35500,
		35 AT2G17530,
		36 MicpuN3_67331,
		37 MicpuC2_2123,
		38 OstRCC809_2_36751,
		39 Ostta4_19240,
		40 Ost9901_3_25047,
		41 Coc_C169_1_53641,
		42 Vcarteri_78921,
		43 Cre_g601000,
		44 ChlNC64A_1_7891,
		45 ChlNC64A_1_58196,
		46 Pp1s38_279V6,
		47 Pp1s29_327V6,
		48 Pp1s248_102V6,
		49 AT3G53030;
		tree No_001 = (((1:1.13609,(2:0.94849,3:1.52954):0.18756):2.42152,4:5.60125):0.01713,(((5:0.0,((6:0.02678,(7:0.04297,8:0.12466):0.062):0.0,(9:0.22143,10:0.19506):0.10939):0.06834):2.14284,((11:0.10403,12:0.09088):0.61804,((((13:0.1589,14:0.10096):0.04056,((15:0.13468,(16:0.02554,17:0.01873):0.018):0.05721,(18:0.14614,((19:0.00765,20:0.02966):0.02302,(21:0.05841,22:0.03723):0.02318):0.02184):0.025…
END;
