# Supplementary material for: Prevalence, Evolution, and cis-Regulation of Diel Transcription in Chlamydomonas reinhardtii
Source: G3 (Bethesda). 2014 Oct 28;4(12):2461–71. doi: 10.1534/g3.114.015032 (PMC4267941; doi:10.1534/g3.114.015032)
Supplement: Supporting Information [file supp_g3.114.015032_FileS2.zip › AllTrees/RAxML_result.PF00069.20.I429.midpoint.nex]

#NEXUS
BEGIN trees;
	translate
		1 Cre_g384250,
		2 MicpuN3_64563,
		3 Cre_g057350,
		4 Cre_g217950,
		5 Vcarteri_44987,
		6 Ostta4_6377,
		7 Ost9901_3_4341,
		8 OstRCC809_2_42868,
		9 Coc_C169_1_43496,
		10 Coc_C169_1_57064,
		11 Coc_C169_1_43470,
		12 Cre_g267650,
		13 Vcarteri_102889;
		tree No_001 = ((((1:1.56162,2:1.10943):0.23884,(3:1.10806,(4:0.26246,5:0.29674):0.78910):0.33719):0.27329,(6:0.28167,(7:0.19061,8:0.24969):0.04828):0.91075):0.19315,(((9:0.12693,10:0.10941):0.57379,11:0.93566):1.22494,(12:0.11333,13:0.07470):1.25904):0.1063);
END;
