# Supplementary material for: Prevalence, Evolution, and cis-Regulation of Diel Transcription in Chlamydomonas reinhardtii
Source: G3 (Bethesda). 2014 Oct 28;4(12):2461–71. doi: 10.1534/g3.114.015032 (PMC4267941; doi:10.1534/g3.114.015032)
Supplement: Supporting Information [file supp_g3.114.015032_FileS2.zip › AllTrees/RAxML_result.PF00069.20.I719.midpoint.nex]

#NEXUS
BEGIN trees;
	translate
		1 Vcarteri_127266,
		2 Cre_g271100,
		3 Vcarteri_32258,
		4 Cre_g107000,
		5 Cre_g742250,
		6 Coc_C169_1_19447,
		7 Pp1s61_200V6,
		8 Pp1s2_590V6,
		9 Pp1s45_169V6,
		10 Pp1s214_1V6,
		11 Pp1s127_92V6,
		12 Pp1s397_37V6,
		13 Pp1s36_177V6,
		14 AT3G54180,
		15 AT2G38620,
		16 MicpuC2_70812,
		17 MicpuN3_105013,
		18 Ostta4_21398,
		19 OstRCC809_2_55139,
		20 Ost9901_3_27354,
		21 Coc_C169_1_65192,
		22 ChlNC64A_1_33088,
		23 Vcarteri_103386,
		24 Cre_g372550,
		25 AT1G76540,
		26 AT1G20930,
		27 ChlNC64A_1_15246,
		28 ChlNC64A_1_29032,
		29 Coc_C169_1_52188,
		30 Cre_g385650,
		31 Vcarteri_64667,
		32 ChlNC64A_1_32928,
		33 Ost9901_3_49332,
		34 OstRCC809_2_31131,
		35 Ostta4_16752,
		36 MicpuN3_55646,
		37 MicpuC2_69828,
		38 Vcarteri_127261,
		39 Vcarteri_127504,
		40 Cre_g465900,
		41 Coc_C169_1_23950,
		42 AT3G48750,
		43 Pp1s25_198V6,
		44 Pp1s59_12V6,
		45 Pp1s281_23V6,
		46 MicpuC2_22143,
		47 MicpuN3_85942,
		48 Ostta4_14973,
		49 Ost9901_3_13763,
		50 OstRCC809_2_28534,
		51 Vcarteri_83876,
		52 Cre_g355400,
		53 ChlNC64A_1_56262,
		54 Coc_C169_1_19187,
		55 Pp1s119_66V6,
		56 Pp1s11_44V6,
		57 AT1G67580,
		58 AT5G63370,
		59 MicpuC2_48067,
		60 MicpuN3_59202,
		61 Ost9901_3_32826,
		62 Ostta4_18183,
		63 OstRCC809_2_34966,
		64 Coc_C169_1_36823,
		65 ChlNC64A_1_32311,
		66 Vcarteri_80563,
		67 Cre_g575650,
		68 Cre_g385850,
		69 Vcarteri_82776,
		70 ChlNC64A_1_9747,
		71 Coc_C169_1_36844,
		72 Pp1s121_162V6,
		73 Pp1s3_535V6,
		74 Pp1s235_102V6,
		75 AT5G64960,
		76 AT5G10270,
		77 OstRCC809_2_15202,
		78 Ost9901_3_3057,
		79 Ostta4_15022,
		80 MicpuN3_77851,
		81 MicpuC2_14515,
		82 MicpuN3_50794,
		83 MicpuC2_4690,
		84 AT3G01085,
		85 AT5G39420,
		86 AT1G74330,
		87 AT1G18670,
		88 AT1G57700,
		89 AT1G09600,
		90 AT4G10010,
		91 AT1G33770,
		92 AT1G71530,
		93 AT4G22940,
		94 AT1G03740,
		95 AT5G44290,
		96 AT5G50860,
		97 AT3G05050,
		98 AT1G54610,
		99 AT1G53050,
		100 Pp1s271_84V6,
		101 Pp1s428_20V6,
		102 Pp1s89_168V6,
		103 AT5G63610,
		104 Pp1s71_87V6,
		105 Pp1s301_33V6,
		106 Coc_C169_1_12466,
		107 ChlNC64A_1_58674,
		108 Vcarteri_68336,
		109 Cre_g213850,
		110 Ostta4_20354,
		111 OstRCC809_2_93477,
		112 Ost9901_3_17513,
		113 AT4G13020,
		114 AT4G19110,
		115 AT5G45430,
		116 Pp1s28_184V6,
		117 Pp1s479_13V6,
		118 Pp1s34_221V6,
		119 Pp1s173_136V6,
		120 Coc_C169_1_31328,
		121 MicpuN3_67483,
		122 MicpuC2_21424,
		123 ChlNC64A_1_25716,
		124 Cre_g661100,
		125 Vcarteri_59590,
		126 MicpuN3_76120,
		127 MicpuC2_54073,
		128 MicpuN3_58940,
		129 Ost9901_3_6737,
		130 OstRCC809_2_55460,
		131 Ostta4_27410,
		132 Pp1s202_35V6,
		133 MicpuC2_48319,
		134 MicpuN3_63293,
		135 Vcarteri_60205,
		136 Cre_g687400,
		137 ChlNC64A_1_140967,
		138 Cre_g551250,
		139 Vcarteri_66910,
		140 Vcarteri_32096,
		141 Cre_g169500,
		142 Vcarteri_31874,
		143 Cre_g432250,
		144 Cre_g432150,
		145 Cre_g353000,
		146 Cre_g413200,
		147 Cre_g132200,
		148 Cre_g132250,
		149 Cre_g287400,
		150 Cre_g287450,
		151 Vcarteri_67308,
		152 Vcarteri_61046,
		153 Cre_g414650,
		154 Cre_g684400,
		155 Vcarteri_31990,
		156 Vcarteri_88899,
		157 Cre_g052800,
		158 Cre_g052850,
		159 Cre_g111016,
		160 Cre_g200200,
		161 Vcarteri_88898,
		162 Cre_g560668,
		163 Cre_g698550,
		164 Cre_g206100,
		165 Vcarteri_61175,
		166 Cre_g223500,
		167 Cre_g223200,
		168 Vcarteri_61368,
		169 Cre_g709750,
		170 Cre_g709500,
		171 Vcarteri_32503,
		172 Vcarteri_105099,
		173 Vcarteri_66384,
		174 Vcarteri_69465,
		175 Vcarteri_31877,
		176 Cre_g095300,
		177 Cre_g723300,
		178 Cre_g374200,
		179 Vcarteri_61847,
		180 Cre_g111500,
		181 Cre_g164250,
		182 Vcarteri_120976,
		183 MicpuN3_83299,
		184 Vcarteri_60718,
		185 MicpuC2_19777,
		186 MicpuN3_59257,
		187 Coc_C169_1_11826,
		188 Pp1s257_85V6,
		189 Pp1s36_192V6,
		190 ChlNC64A_1_9304,
		191 Cre_g530000,
		192 Vcarteri_88384,
		193 Coc_C169_1_14112,
		194 OstRCC809_2_91569,
		195 Ostta4_4289,
		196 Ost9901_3_38865,
		197 MicpuN3_69481,
		198 MicpuC2_4166,
		199 ChlNC64A_1_58318,
		200 Coc_C169_1_47764,
		201 Cre_g607300,
		202 Vcarteri_81346,
		203 MicpuN3_107354,
		204 Pp1s88_14V6,
		205 MicpuC2_14294,
		206 ChlNC64A_1_50203,
		207 ChlNC64A_1_141712,
		208 MicpuC2_27380,
		209 Ostta4_19271,
		210 OstRCC809_2_37025,
		211 Ost9901_3_94760,
		212 MicpuN3_101616,
		213 Cre_g010000,
		214 Vcarteri_76648,
		215 Pp1s29_285V6,
		216 Pp1s99_26V6,
		217 AT1G07880,
		218 AT4G11330,
		219 AT2G46070,
		220 AT1G01560,
		221 AT4G01370,
		222 Pp1s20_266V6,
		223 Pp1s149_39V6,
		224 Pp1s59_325V6,
		225 AT3G59790,
		226 AT2G43790,
		227 AT3G45640,
		228 Ost9901_3_35051,
		229 Ostta4_4139,
		230 OstRCC809_2_59018,
		231 MicpuN3_97179,
		232 MicpuC2_38711,
		233 ChlNC64A_1_145010,
		234 Coc_C169_1_11831,
		235 Cre_g508950,
		236 Cre_g509000,
		237 Cre_g508900,
		238 Vcarteri_80080,
		239 AT1G59580,
		240 AT1G10210,
		241 AT2G18170,
		242 AT4G36450,
		243 Pp1s207_63V6,
		244 Pp1s138_117V6,
		245 Cre_g759500,
		246 Vcarteri_64479,
		247 AT2G01450,
		248 AT3G18040,
		249 AT1G73670,
		250 AT1G18150,
		251 AT5G19010,
		252 AT3G14720,
		253 AT1G53510,
		254 AT4G01595,
		255 AT2G42880,
		256 Pp1s80_71V6,
		257 Pp1s87_157V6,
		258 MicpuN3_97591,
		259 MicpuC2_44271,
		260 Ost9901_3_1909,
		261 OstRCC809_2_58330,
		262 Ostta4_2408,
		263 Coc_C169_1_54284,
		264 ChlNC64A_1_138663,
		265 Vcarteri_64770,
		266 Cre_g385050,
		267 ChlNC64A_1_134036,
		268 Cre_g233600,
		269 Vcarteri_31465,
		270 ChlNC64A_1_34107,
		271 Coc_C169_1_20466,
		272 Ost9901_3_35576,
		273 Ostta4_18518,
		274 OstRCC809_2_58042,
		275 MicpuN3_96962,
		276 MicpuC2_3997,
		277 Pp1s150_11V6,
		278 Pp1s43_121V6,
		279 Pp1s30_226V6,
		280 AT1G66750,
		281 AT1G73690,
		282 AT1G18040,
		283 Vcarteri_65162,
		284 Cre_g388000,
		285 Cre_g494500,
		286 Vcarteri_119542,
		287 Vcarteri_119541,
		288 Coc_C169_1_37420,
		289 MicpuN3_69534,
		290 MicpuC2_11088,
		291 ChlNC64A_1_135760;
		tree No_001 = ((((((1:0.11991,2:0.16933):0.20922,((3:0.35296,4:0.42466):0.06217,5:0.38092):0.11445):0.55659,((6:0.39447,((((7:0.09087,8:0.03554):0.0404,9:0.15245):0.14848,((((10:0.00906,11:0.01002):0.11542,(12:0.04538,13:0.06579):0.08283):0.01486,(14:0.06012,15:0.05284):0.1832):0.0322,(((16:0.02229,17:0.02447):0.04128,(18:0.01726,(19:0.03410,20:0.01168):0.01642):0.04079):0.08935,(21:0.12197,(22:0…
END;
