# Supplementary material for: Prevalence, Evolution, and cis-Regulation of Diel Transcription in Chlamydomonas reinhardtii
Source: G3 (Bethesda). 2014 Oct 28;4(12):2461–71. doi: 10.1534/g3.114.015032 (PMC4267941; doi:10.1534/g3.114.015032)
Supplement: Supporting Information [file supp_g3.114.015032_FileS2.zip › AllTrees/RAxML_result.PF00069.20.I949.midpoint.nex]

#NEXUS
BEGIN trees;
	translate
		1 Ost9901_3_41712,
		2 Ostta4_3137,
		3 OstRCC809_2_40184,
		4 MicpuN3_81249,
		5 OstRCC809_2_90578,
		6 Ostta4_4818,
		7 Ost9901_3_34210,
		8 Pp1s217_11V6,
		9 AT5G04510,
		10 AT3G10540,
		11 Coc_C169_1_3641,
		12 ChlNC64A_1_36647,
		13 Cre_g749950,
		14 Vcarteri_83913,
		15 Coc_C169_1_37961,
		16 ChlNC64A_1_55895,
		17 ChlNC64A_1_16100,
		18 Cre_g579200,
		19 Vcarteri_58602,
		20 Ostta4_18379,
		21 Ost9901_3_3119,
		22 OstRCC809_2_63447,
		23 MicpuC2_3206,
		24 MicpuN3_56023,
		25 AT3G08730,
		26 AT3G08720,
		27 Pp1s129_113V6,
		28 Pp1s4_386V6,
		29 Pp1s118_230V6,
		30 MicpuN3_83157,
		31 MicpuC2_3181,
		32 MicpuN3_87816,
		33 ChlNC64A_1_27424,
		34 Coc_C169_1_36058,
		35 Cre_g199050,
		36 Vcarteri_81085,
		37 Ostta4_1251,
		38 Ost9901_3_12211,
		39 OstRCC809_2_56161,
		40 MicpuN3_64355,
		41 MicpuC2_53209,
		42 Pp1s69_82V6,
		43 Coc_C169_1_65594,
		44 Cre_g076900,
		45 Vcarteri_105132,
		46 Vcarteri_45332,
		47 Cre_g669800,
		48 MicpuC2_44677,
		49 MicpuN3_89099,
		50 Coc_C169_1_11750,
		51 ChlNC64A_1_50248,
		52 Pp1s36_201V6,
		53 Pp1s59_88V6,
		54 MicpuC2_5053,
		55 MicpuC2_31393,
		56 MicpuN3_70519,
		57 OstRCC809_2_31696,
		58 Ost9901_3_36971,
		59 Ostta4_4155,
		60 MicpuC2_3107,
		61 MicpuN3_85995,
		62 Ost9901_3_4415,
		63 Ostta4_4835,
		64 OstRCC809_2_60559,
		65 MicpuC2_16964,
		66 MicpuN3_82505,
		67 OstRCC809_2_40293,
		68 Ostta4_20758,
		69 Ost9901_3_41532,
		70 Cre_g443550,
		71 AT2G20050,
		72 Pp1s88_186V6,
		73 Pp1s81_123V6,
		74 Ostta4_6609,
		75 Ost9901_3_7301,
		76 OstRCC809_2_94599,
		77 Vcarteri_104207,
		78 Cre_g568550,
		79 MicpuC2_33413,
		80 MicpuN3_104866,
		81 OstRCC809_2_59852,
		82 Ostta4_36312,
		83 Ost9901_3_29662,
		84 Ost9901_3_27248,
		85 Coc_C169_1_35741,
		86 ChlNC64A_1_49225,
		87 Cre_g663200,
		88 Vcarteri_81219,
		89 Vcarteri_97912,
		90 Cre_g493250,
		91 AT1G30640,
		92 Pp1s87_126V6,
		93 Pp1s11_341V6,
		94 Pp1s86_95V6,
		95 Pp1s22_423V6,
		96 AT5G09890,
		97 AT4G33080,
		98 AT2G19400,
		99 Pp1s86_100V6,
		100 Pp1s22_429V6,
		101 Pp1s87_129V6,
		102 AT1G03920,
		103 AT2G20470,
		104 AT3G23310,
		105 AT4G14350,
		106 Cre_g029850,
		107 Vcarteri_65875,
		108 Vcarteri_83219,
		109 ChlNC64A_1_135759,
		110 Coc_C169_1_43349,
		111 Ost9901_3_33378,
		112 OstRCC809_2_58988,
		113 Ostta4_34621,
		114 MicpuC2_46569,
		115 MicpuN3_64236,
		116 Vcarteri_65985,
		117 Cre_g121600,
		118 Vcarteri_47691,
		119 Cre_g606600,
		120 MicpuC2_28108,
		121 MicpuN3_69531,
		122 OstRCC809_2_63951,
		123 Ost9901_3_8318,
		124 Ost9901_3_34630,
		125 Ostta4_4157,
		126 Coc_C169_1_20886,
		127 Vcarteri_42650,
		128 Cre_g306950,
		129 AT5G62310,
		130 AT3G17850,
		131 AT1G48490,
		132 Pp1s323_77V6,
		133 Pp1s285_54V6,
		134 Pp1s353_26V6,
		135 Pp1s275_5V6,
		136 Pp1s172_42V6,
		137 AT1G45160,
		138 MicpuC2_42665,
		139 AT3G20830,
		140 AT1G51170,
		141 AT3G25250,
		142 AT4G13000,
		143 Pp1s509_6V6,
		144 Pp1s84_194V6,
		145 Pp1s59_175V6,
		146 Pp1s75_230V6,
		147 Pp1s174_62V6,
		148 Pp1s179_27V6,
		149 Pp1s17_314V6,
		150 AT3G45780,
		151 AT5G58140,
		152 Ostta4_29659,
		153 Ost9901_3_40751,
		154 OstRCC809_2_95946,
		155 MicpuN3_105003,
		156 MicpuC2_49739,
		157 Coc_C169_1_63287,
		158 ChlNC64A_1_6687,
		159 ChlNC64A_1_141214,
		160 Vcarteri_127319,
		161 Cre_g199000,
		162 AT3G44610,
		163 AT3G52890,
		164 AT2G36350,
		165 AT5G03640,
		166 AT3G12690,
		167 AT1G16440,
		168 AT1G79250,
		169 Pp1s224_73V6,
		170 Pp1s316_69V6,
		171 Pp1s316_74V6,
		172 AT3G27580,
		173 AT5G55910,
		174 AT4G26610,
		175 AT5G47750,
		176 AT2G44830,
		177 AT5G40030,
		178 Pp1s131_94V6,
		179 Pp1s66_253V6,
		180 AT3G14370,
		181 AT1G53700,
		182 AT2G26700,
		183 AT2G34650,
		184 MicpuN3_70257,
		185 Coc_C169_1_47135,
		186 ChlNC64A_1_14465,
		187 Cre_g205950,
		188 Vcarteri_119772,
		189 Pp1s126_96V6,
		190 Pp1s242_57V6,
		191 Pp1s281_98V6,
		192 MicpuC2_11097,
		193 Vcarteri_61378,
		194 Cre_g040200,
		195 Vcarteri_78105,
		196 Vcarteri_69922,
		197 Cre_g040150,
		198 Coc_C169_1_13383,
		199 ChlNC64A_1_35513,
		200 Coc_C169_1_21021,
		201 Cre_g302800,
		202 Vcarteri_104485,
		203 ChlNC64A_1_18854,
		204 Pp1s440_5V6,
		205 Pp1s236_53V6,
		206 Pp1s116_192V6,
		207 Pp1s236_45V6,
		208 AT3G18750,
		209 AT1G49160,
		210 AT1G64630,
		211 AT5G41990,
		212 Pp1s237_2V6,
		213 Pp1s384_6V6,
		214 AT3G48260,
		215 AT3G04910,
		216 AT5G28080,
		217 AT3G22420,
		218 AT5G58350,
		219 AT3G51630,
		220 MicpuN3_66805,
		221 MicpuC2_26102,
		222 OstRCC809_2_20936,
		223 Ost9901_3_24885,
		224 Ostta4_18914,
		225 AT5G55560,
		226 Coc_C169_1_46694;
		tree No_001 = ((((1:0.12769,(2:0.31353,3:0.22223):0.08927):2.0002,((((((4:1.1142,(5:0.0749,(6:0.29203,7:0.18076):0.08401):1.35152):0.21199,((8:0.53310,(9:0.01975,10:0.04868):0.68767):0.24078,(11:0.76917,(12:0.75503,(13:0.16007,14:0.08920):0.49331):0.18409):0.36468):0.18061):0.79681,(((15:0.13916,16:0.37735):0.16132,(17:0.19793,(18:0.13726,19:0.00313):0.36355):0.02442):0.14908,(((20:0.2073,(21:0.0…
END;
