# Supplementary material for: Prevalence, Evolution, and cis-Regulation of Diel Transcription in Chlamydomonas reinhardtii
Source: G3 (Bethesda). 2014 Oct 28;4(12):2461–71. doi: 10.1534/g3.114.015032 (PMC4267941; doi:10.1534/g3.114.015032)
Supplement: Supporting Information [file supp_g3.114.015032_FileS2.zip › AllTrees/RAxML_result.PF00069.20.I96.midpoint.nex]

#NEXUS
BEGIN trees;
	translate
		1 ChlNC64A_1_51150,
		2 Vcarteri_57366,
		3 Vcarteri_127407,
		4 Cre_g112350,
		5 Vcarteri_103603,
		6 Cre_g112500,
		7 Cre_g074850,
		8 Cre_g065800,
		9 Cre_g065850,
		10 Cre_g065750,
		11 Vcarteri_44554,
		12 Vcarteri_71355,
		13 Vcarteri_93525,
		14 Cre_g684450,
		15 Vcarteri_45025,
		16 Cre_g599850,
		17 Cre_g599800,
		18 Cre_g141800,
		19 Cre_g403950,
		20 Cre_g403250,
		21 Cre_g576100,
		22 Cre_g132650,
		23 Cre_g403850,
		24 Vcarteri_87367,
		25 Vcarteri_127398,
		26 Vcarteri_87364,
		27 Vcarteri_87362,
		28 Cre_g403650,
		29 ChlNC64A_1_24076,
		30 Coc_C169_1_11573,
		31 Vcarteri_127400,
		32 Vcarteri_44792,
		33 Cre_g137550,
		34 Cre_g529550,
		35 Vcarteri_105948,
		36 Vcarteri_69208,
		37 Cre_g359900,
		38 Coc_C169_1_64585,
		39 Ostta4_4957,
		40 OstRCC809_2_24290,
		41 Ost9901_3_6232,
		42 Ost9901_3_6235,
		43 MicpuC2_58004,
		44 MicpuN3_113993,
		45 Coc_C169_1_18552,
		46 ChlNC64A_1_11382,
		47 Vcarteri_92959,
		48 ChlNC64A_1_133081,
		49 Vcarteri_66469,
		50 Cre_g169100,
		51 Coc_C169_1_20154,
		52 ChlNC64A_1_139603,
		53 Cre_g184450,
		54 Vcarteri_56153,
		55 Vcarteri_31717,
		56 Cre_g592000,
		57 Vcarteri_117692,
		58 Cre_g537400,
		59 Vcarteri_32510,
		60 Cre_g288908,
		61 Cre_g113600,
		62 Vcarteri_63528,
		63 Cre_g719450,
		64 Vcarteri_32796,
		65 Vcarteri_93937,
		66 Cre_g235450,
		67 Cre_g700150,
		68 Vcarteri_32501,
		69 Cre_g498650,
		70 Vcarteri_120528,
		71 Cre_g735550,
		72 Vcarteri_57472,
		73 Vcarteri_90411,
		74 Cre_g463550,
		75 Cre_g463500,
		76 Vcarteri_90410,
		77 Cre_g228208,
		78 Cre_g228300,
		79 Cre_g601550,
		80 Vcarteri_86394,
		81 Vcarteri_81108,
		82 Vcarteri_121093,
		83 Cre_g672550,
		84 Cre_g066700,
		85 Cre_g070750,
		86 Cre_g673600,
		87 Cre_g228800,
		88 Vcarteri_61773,
		89 Vcarteri_100230;
		tree No_001 = (((1:3.43913,2:0.01149):0.02529,3:0.0):0.08967,((4:0.38984,5:0.08437):0.17210,(6:0.30083,(((((7:0.50731,((8:0.14749,(9:0.24486,10:0.04829):0.01294):0.07873,((11:0.07949,12:0.0):0.07224,13:0.0):0.26566):0.07240):0.14164,(((((14:0.34805,((15:0.20573,(16:0.04644,17:0.06537):0.07589):0.10949,(18:0.23842,(((19:0.136,20:0.04781):0.03476,((21:0.33028,22:0.13493):0.08122,23:0.27741):0.01115…
END;
