# Supplementary material for: Prevalence, Evolution, and cis-Regulation of Diel Transcription in Chlamydomonas reinhardtii
Source: G3 (Bethesda). 2014 Oct 28;4(12):2461–71. doi: 10.1534/g3.114.015032 (PMC4267941; doi:10.1534/g3.114.015032)
Supplement: Supporting Information [file supp_g3.114.015032_FileS2.zip › AllTrees/RAxML_result.PF00070.22.midpoint.nex]

#NEXUS
BEGIN trees;
	translate
		1 Pp1s36_219V6,
		2 ChlNC64A_1_50323,
		3 Cre_g389400,
		4 AT4G30720,
		5 Pp1s379_22V6,
		6 ChlNC64A_1_138597,
		7 Vcarteri_99012,
		8 AT3G10390,
		9 Ostta4_22606,
		10 OstRCC809_2_60879,
		11 Ost9901_3_42289,
		12 ChlNC64A_1_33619,
		13 Pp1s93_131V6,
		14 Vcarteri_108038,
		15 Coc_C169_1_53183,
		16 Pp1s79_140V6,
		17 Pp1s58_117V6,
		18 MicpuC2_57115,
		19 AT1G63390,
		20 Ostta4_10099,
		21 AT5G14220,
		22 AT4G15765,
		23 ChlNC64A_1_134365,
		24 ChlNC64A_1_143480,
		25 MicpuC2_57785,
		26 MicpuN3_101203,
		27 MicpuN3_57547,
		28 Pp1s200_88V6,
		29 Ostta4_31869,
		30 OstRCC809_2_33789,
		31 ChlNC64A_1_48542,
		32 Ost9901_3_2286,
		33 Cre_g153900,
		34 MicpuN3_56163,
		35 Cre_g410300,
		36 Ost9901_3_5336,
		37 Cre_g574150,
		38 Ostta4_8431,
		39 ChlNC64A_1_37165,
		40 Vcarteri_104794,
		41 Cre_g355600,
		42 ChlNC64A_1_57025,
		43 Vcarteri_107487,
		44 Vcarteri_107468,
		45 AT4G35460,
		46 AT2G17420,
		47 Pp1s8_297V6,
		48 Pp1s8_302V6,
		49 AT2G41680,
		50 Pp1s9_92V6,
		51 Pp1s455_2V6,
		52 Cre_g054150,
		53 Vcarteri_103925,
		54 ChlNC64A_1_134198,
		55 Coc_C169_1_13916,
		56 MicpuC2_23559,
		57 OstRCC809_2_60638,
		58 Ost9901_3_28227,
		59 Ostta4_2407,
		60 Coc_C169_1_46607,
		61 Cre_g098850,
		62 Pp1s312_60V6,
		63 AT1G48910,
		64 Pp1s101_241V6,
		65 AT5G08740,
		66 Coc_C169_1_12331,
		67 Vcarteri_107672,
		68 Cre_g671000,
		69 MicpuN3_60345,
		70 MicpuC2_47596,
		71 Ostta4_8383,
		72 Ost9901_3_36839,
		73 OstRCC809_2_56633,
		74 MicpuN3_109485,
		75 Ostta4_14523,
		76 Ost9901_3_18877,
		77 OstRCC809_2_96796,
		78 MicpuN3_107959,
		79 MicpuN3_62802,
		80 MicpuC2_56660,
		81 MicpuC2_40291,
		82 MicpuN3_108291,
		83 AT3G44190,
		84 AT5G22140,
		85 Pp1s81_172V6,
		86 Pp1s282_26V6,
		87 Cre_g775700,
		88 Cre_g775750,
		89 Vcarteri_96658,
		90 ChlNC64A_1_133478,
		91 MicpuN3_97483,
		92 MicpuC2_47955,
		93 ChlNC64A_1_58189,
		94 Coc_C169_1_36339,
		95 Cre_g782800,
		96 Vcarteri_76599,
		97 Coc_C169_1_19760,
		98 MicpuC2_32597,
		99 MicpuN3_58414,
		100 OstRCC809_2_29210,
		101 Ost9901_3_12203,
		102 Ostta4_27768,
		103 AT4G28220,
		104 AT4G21490,
		105 AT4G05020,
		106 AT2G20800,
		107 Pp1s65_201V6,
		108 Pp1s36_207V6,
		109 Pp1s82_154V6,
		110 ChlNC64A_1_143182,
		111 Vcarteri_63330,
		112 Cre_g232200,
		113 Vcarteri_105834,
		114 Coc_C169_1_66639,
		115 Pp1s120_70V6,
		116 Pp1s28_387V6,
		117 AT1G07180,
		118 AT2G29990,
		119 Cre_g072650,
		120 Vcarteri_63040,
		121 Coc_C169_1_14988,
		122 ChlNC64A_1_140737,
		123 Pp1s98_132V6,
		124 AT1G48030,
		125 AT3G17240,
		126 ChlNC64A_1_48339,
		127 Vcarteri_95813,
		128 Cre_g780600,
		129 Ost9901_3_26614,
		130 OstRCC809_2_38157,
		131 Ostta4_22988,
		132 MicpuN3_104984,
		133 MicpuC2_28757,
		134 Coc_C169_1_67663,
		135 Pp1s269_86V6,
		136 Coc_C169_1_35270,
		137 ChlNC64A_1_58327,
		138 Vcarteri_83716,
		139 Cre_g016504,
		140 Ostta4_8400,
		141 OstRCC809_2_30693,
		142 Ost9901_3_15203,
		143 MicpuC2_34732,
		144 MicpuN3_104967,
		145 Pp1s352_68V6,
		146 Pp1s35_94V6,
		147 Pp1s112_186V6,
		148 AT4G16155,
		149 AT3G16950,
		150 MicpuC2_36082,
		151 Ost9901_3_15314,
		152 OstRCC809_2_91454,
		153 Ostta4_22834,
		154 MicpuN3_61108,
		155 AT1G63940,
		156 Cre_g712100,
		157 Vcarteri_80444,
		158 Coc_C169_1_22455,
		159 Coc_C169_1_33977,
		160 AT3G27820,
		161 Pp1s269_53V6,
		162 AT3G52880,
		163 AT5G03630,
		164 AT3G09940,
		165 Pp1s237_59V6,
		166 Pp1s90_28V6,
		167 Pp1s211_74V6,
		168 Pp1s13_127V6,
		169 AT3G54660,
		170 OstRCC809_2_29159,
		171 Ost9901_3_24082,
		172 Ostta4_15822,
		173 MicpuN3_91929,
		174 MicpuC2_45738,
		175 Pp1s116_56V6,
		176 AT3G24170,
		177 ChlNC64A_1_137376,
		178 Vcarteri_78818,
		179 Cre_g262100,
		180 Coc_C169_1_53663,
		181 Coc_C169_1_23349,
		182 Cre_g132850,
		183 Vcarteri_106582,
		184 Coc_C169_1_31694,
		185 ChlNC64A_1_34977,
		186 ChlNC64A_1_57807,
		187 Vcarteri_127304,
		188 Cre_g368400,
		189 Ost9901_3_29046,
		190 Ostta4_15215,
		191 OstRCC809_2_61343,
		192 MicpuC2_70201,
		193 ChlNC64A_1_48889,
		194 Cre_g271200,
		195 Vcarteri_86222,
		196 Pp1s1_295V6;
		tree No_001 = ((1:0.72803,((((2:0.38065,(3:0.60405,(4:0.25900,5:0.06832):0.58718):0.66768):0.38823,6:0.36271):0.08092,((((7:0.99608,8:0.30697):0.0741,(9:0.18587,(10:0.53519,11:0.33457):0.0332):0.16608):0.15538,((((12:0.05455,(13:0.00248,((14:0.10965,(15:0.06579,(16:0.02190,17:0.01175):0.06808):0.02575):0.0626,18:0.1261):0.01576):0.08373):0.71477,19:0.51822):0.19032,(20:1.04030,21:0.2854):0.3079):…
END;
