# Supplementary material for: Prevalence, Evolution, and cis-Regulation of Diel Transcription in Chlamydomonas reinhardtii
Source: G3 (Bethesda). 2014 Oct 28;4(12):2461–71. doi: 10.1534/g3.114.015032 (PMC4267941; doi:10.1534/g3.114.015032)
Supplement: Supporting Information [file supp_g3.114.015032_FileS2.zip › AllTrees/RAxML_result.PF00071.17.midpoint.nex]

#NEXUS
BEGIN trees;
	translate
		1 Ostta4_6791,
		2 OstRCC809_2_25766,
		3 Ost9901_3_88308,
		4 MicpuN3_108679,
		5 ChlNC64A_1_13076,
		6 Coc_C169_1_20939,
		7 AT3G54840,
		8 Pp1s38_328V6,
		9 Pp1s543_3V6,
		10 Pp1s97_119V6,
		11 AT4G19640,
		12 AT5G45130,
		13 Pp1s117_91V6,
		14 Pp1s259_34V6,
		15 MicpuN3_57861,
		16 Ostta4_28713,
		17 OstRCC809_2_93397,
		18 Ost9901_3_33115,
		19 MicpuC2_49597,
		20 Vcarteri_108963,
		21 Cre_g517400,
		22 ChlNC64A_1_25172,
		23 Coc_C169_1_27436,
		24 Coc_C169_1_65474,
		25 Coc_C169_1_31686,
		26 Pp1s75_69V6,
		27 Pp1s86_57V6,
		28 Pp1s61_263V6,
		29 Pp1s61_331V6,
		30 Pp1s285_32V6,
		31 Ost9901_3_32150,
		32 OstRCC809_2_57493,
		33 Ostta4_17998,
		34 ChlNC64A_1_36840,
		35 AT4G39890,
		36 AT2G22290,
		37 AT5G10260,
		38 AT5G64990,
		39 MicpuC2_33050,
		40 MicpuN3_56018,
		41 MicpuN3_107714,
		42 OstRCC809_2_58142,
		43 Ost9901_3_32675,
		44 Ostta4_6501,
		45 Pp1s346_29V6,
		46 Pp1s12_267V6,
		47 Pp1s353_41V6,
		48 Pp1s39_147V6,
		49 Pp1s2_143V6,
		50 Pp1s456_9V6,
		51 Coc_C169_1_37676,
		52 Cre_g047550,
		53 Vcarteri_73845,
		54 AT2G44610,
		55 Pp1s288_43V6,
		56 AT5G54840,
		57 AT3G21700,
		58 AT4G28950,
		59 AT5G62880,
		60 AT3G48040,
		61 AT1G20090,
		62 AT1G75840,
		63 AT2G17800,
		64 AT4G35950,
		65 AT3G51290,
		66 AT3G51300,
		67 AT4G35020,
		68 Pp1s165_55V6,
		69 Pp1s257_74V6,
		70 Pp1s51_114V6,
		71 Pp1s126_126V6,
		72 AT2G44690,
		73 AT5G45970,
		74 OstRCC809_2_92169,
		75 Ostta4_17699,
		76 Ost9901_3_41392,
		77 MicpuC2_21075,
		78 MicpuN3_78493,
		79 MicpuN3_107967,
		80 AT3G05310,
		81 AT5G27540,
		82 AT3G63150,
		83 Pp1s255_41V6,
		84 Pp1s95_108V6,
		85 Pp1s197_92V6,
		86 Pp1s249_21V6,
		87 Cre_g375200,
		88 Vcarteri_118238,
		89 Coc_C169_1_38657,
		90 ChlNC64A_1_133936,
		91 MicpuN3_94689,
		92 Cre_g262850,
		93 Vcarteri_115722,
		94 Coc_C169_1_42502,
		95 Pp1s28_212V6,
		96 MicpuC2_8379,
		97 Coc_C169_1_27204,
		98 Pp1s196_72V6,
		99 Pp1s240_80V6,
		100 Pp1s64_219V6,
		101 Pp1s215_29V6,
		102 Pp1s341_72V6,
		103 AT4G17160,
		104 AT4G17170,
		105 AT4G35860,
		106 Vcarteri_106534,
		107 Cre_g126100,
		108 MicpuN3_107788,
		109 MicpuC2_50685,
		110 Ostta4_18120,
		111 Ost9901_3_12688,
		112 OstRCC809_2_63315,
		113 ChlNC64A_1_29716,
		114 ChlNC64A_1_48772,
		115 AT5G47520,
		116 AT3G07410,
		117 AT1G05810,
		118 AT2G43130,
		119 AT2G31680,
		120 Pp1s348_29V6,
		121 Pp1s157_13V6,
		122 Pp1s274_4V6,
		123 Pp1s8_6V6,
		124 AT1G01200,
		125 AT5G65270,
		126 AT4G39990,
		127 AT3G12160,
		128 AT5G47960,
		129 Pp1s196_73V6,
		130 Pp1s44_59V6,
		131 Pp1s10_243V6,
		132 AT5G46025,
		133 AT4G18430,
		134 AT4G18800,
		135 AT5G45750,
		136 AT1G06400,
		137 AT1G16920,
		138 AT2G33870,
		139 AT1G28550,
		140 AT5G60860,
		141 AT3G15060,
		142 ChlNC64A_1_33302,
		143 Coc_C169_1_17409,
		144 OstRCC809_2_90251,
		145 Ost9901_3_24119,
		146 Ostta4_27708,
		147 MicpuN3_54997,
		148 MicpuC2_49487,
		149 AT1G09630,
		150 AT1G07410,
		151 AT3G46830,
		152 AT4G03156,
		153 AT4G08190,
		154 AT5G59150,
		155 Vcarteri_60379,
		156 Cre_g189250,
		157 Pp1s26_33V6,
		158 Pp1s84_180V6,
		159 Pp1s209_99V6,
		160 Pp1s21_298V6,
		161 Pp1s157_53V6,
		162 Pp1s209_94V6,
		163 AT1G73640,
		164 AT1G18200,
		165 Vcarteri_83299,
		166 Cre_g641800,
		167 MicpuC2_49521,
		168 MicpuN3_90789,
		169 OstRCC809_2_91593,
		170 Ostta4_17593,
		171 Ost9901_3_38767,
		172 ChlNC64A_1_33935,
		173 Coc_C169_1_26393,
		174 AT3G46060,
		175 AT5G59840,
		176 AT3G53610,
		177 Pp1s113_159V6,
		178 Pp1s218_87V6,
		179 Pp1s81_36V6,
		180 Pp1s88_217V6,
		181 Pp1s81_37V6,
		182 AT3G09900,
		183 AT5G03520,
		184 AT3G11730,
		185 AT4G17530,
		186 AT5G47200,
		187 AT1G02130,
		188 Pp1s91_243V6,
		189 Pp1s95_20V6,
		190 Cre_g560150,
		191 Vcarteri_104295,
		192 MicpuN3_90086,
		193 MicpuC2_31102,
		194 Coc_C169_1_67112,
		195 ChlNC64A_1_48940,
		196 OstRCC809_2_54726,
		197 Ost9901_3_12689,
		198 Ostta4_18114,
		199 Pp1s201_3V6,
		200 ChlNC64A_1_133281,
		201 Coc_C169_1_41496,
		202 Vcarteri_78758,
		203 Cre_g595450,
		204 Vcarteri_108490,
		205 Cre_g482900,
		206 Pp1s15_311V6,
		207 Pp1s54_22V6,
		208 Pp1s72_316V6,
		209 Pp1s51_334V6,
		210 Pp1s21_154V6,
		211 Pp1s336_8V6,
		212 AT1G43890,
		213 AT5G03530,
		214 AT3G09910,
		215 MicpuN3_81389,
		216 MicpuC2_37396,
		217 Ost9901_3_15391,
		218 OstRCC809_2_31795,
		219 Ostta4_11001,
		220 AT5G65960,
		221 Pp1s26_125V6,
		222 Vcarteri_66052,
		223 Cre_g386900,
		224 MicpuC2_33456,
		225 MicpuN3_82870,
		226 Ostta4_20980,
		227 OstRCC809_2_55106,
		228 Ost9901_3_41856,
		229 AT5G55080,
		230 Pp1s44_313V6,
		231 Pp1s10_205V6,
		232 Pp1s44_114V6,
		233 Pp1s10_203V6,
		234 Pp1s29_119V6,
		235 Pp1s258_85V6,
		236 AT5G20010,
		237 AT5G55190,
		238 AT5G20020,
		239 Vcarteri_110055,
		240 Cre_g191050,
		241 Coc_C169_1_21937,
		242 ChlNC64A_1_36145,
		243 Vcarteri_102687,
		244 Cre_g722350,
		245 MicpuC2_52703,
		246 MicpuN3_104608,
		247 Cre_g144350,
		248 Vcarteri_104739,
		249 AT5G39620,
		250 AT2G21880,
		251 AT1G22740,
		252 Pp1s61_292V6,
		253 Pp1s61_279V6,
		254 Pp1s119_112V6,
		255 Pp1s398_18V6,
		256 Cre_g311900,
		257 Vcarteri_79428,
		258 OstRCC809_2_91169,
		259 Ost9901_3_14983,
		260 Ostta4_17028,
		261 Coc_C169_1_52108,
		262 ChlNC64A_1_35566,
		263 MicpuN3_106874,
		264 MicpuC2_26148,
		265 AT1G52280,
		266 AT3G16100,
		267 AT1G49300,
		268 AT3G18820,
		269 AT4G09720,
		270 Coc_C169_1_49121,
		271 Pp1s59_148V6,
		272 AT1G17220,
		273 MicpuN3_80658,
		274 MicpuC2_35884,
		275 OstRCC809_2_30189,
		276 Ost9901_3_30538,
		277 Ostta4_22762,
		278 AT1G78010,
		279 OstRCC809_2_57951,
		280 Ost9901_3_49818,
		281 Pp1s399_34V6,
		282 Cre_g718350,
		283 Pp1s6_409V6,
		284 Pp1s103_13V6,
		285 Pp1s263_59V6,
		286 AT5G67560,
		287 AT3G49860,
		288 AT3G49870,
		289 AT5G37680,
		290 Coc_C169_1_35801,
		291 ChlNC64A_1_49235,
		292 Cre_g708250,
		293 Vcarteri_66329,
		294 Ostta4_21561,
		295 OstRCC809_2_95762,
		296 Ost9901_3_43397,
		297 Ost9901_3_43276,
		298 MicpuN3_58234,
		299 MicpuC2_56898,
		300 Vcarteri_70270,
		301 Cre_g664500,
		302 MicpuN3_63795,
		303 Cre_g506800,
		304 MicpuN3_73229,
		305 MicpuC2_44222,
		306 Cre_g535900,
		307 Vcarteri_74800,
		308 ChlNC64A_1_20429,
		309 MicpuC2_7976,
		310 MicpuN3_83378,
		311 AT2G24765,
		312 Pp1s271_49V6,
		313 Pp1s78_17V6,
		314 Coc_C169_1_22483,
		315 Ost9901_3_8244,
		316 OstRCC809_2_54862,
		317 AT3G22950,
		318 Pp1s6_342V6,
		319 Pp1s1_696V6,
		320 Vcarteri_60588,
		321 Cre_g102000,
		322 Coc_C169_1_29867,
		323 Pp1s28_112V6,
		324 Pp1s34_431V6,
		325 Pp1s7_133V6,
		326 Pp1s163_86V6,
		327 Pp1s32_25V6,
		328 Pp1s3_102V6,
		329 Cre_g448200,
		330 Cre_g503850,
		331 AT1G02440,
		332 AT1G02430,
		333 Pp1s91_59V6,
		334 Pp1s37_304V6,
		335 Pp1s47_298V6,
		336 Cre_g487850,
		337 Vcarteri_58104,
		338 ChlNC64A_1_35570,
		339 Coc_C169_1_45499,
		340 MicpuC2_30191,
		341 MicpuN3_94315,
		342 OstRCC809_2_42114,
		343 Ostta4_24633,
		344 Ost9901_3_37806,
		345 AT5G17060,
		346 AT3G03120,
		347 Vcarteri_80115,
		348 Cre_g770750,
		349 Cre_g770850,
		350 Cre_g486250,
		351 ChlNC64A_1_49011,
		352 Coc_C169_1_26002,
		353 Pp1s70_131V6,
		354 Pp1s70_133V6,
		355 Pp1s70_130V6,
		356 Pp1s201_41V6,
		357 AT5G14670,
		358 AT1G70490,
		359 AT1G23490,
		360 AT1G10630,
		361 AT2G47170,
		362 AT3G62290,
		363 Pp1s201_39V6,
		364 Pp1s67_221V6,
		365 Pp1s201_42V6,
		366 Ost9901_3_51064,
		367 Ostta4_20505,
		368 AT2G15310,
		369 MicpuN3_55364,
		370 MicpuC2_30690,
		371 MicpuN3_98896,
		372 MicpuC2_45465,
		373 Pp1s315_25V6,
		374 Cre_g218250,
		375 Vcarteri_77618,
		376 Vcarteri_64069,
		377 Cre_g005550,
		378 Coc_C169_1_18415,
		379 Pp1s62_133V6,
		380 AT2G18390,
		381 MicpuN3_77645,
		382 MicpuN3_92943,
		383 MicpuC2_13683,
		384 Ostta4_17303,
		385 Ost9901_3_38412,
		386 OstRCC809_2_31968,
		387 ChlNC64A_1_24653,
		388 Vcarteri_80466,
		389 Cre_g468300,
		390 Coc_C169_1_35140,
		391 ChlNC64A_1_59583,
		392 MicpuN3_63429,
		393 Ostta4_23048,
		394 Ost9901_3_43732,
		395 OstRCC809_2_61133,
		396 MicpuC2_49635,
		397 AT4G02080,
		398 AT1G09180,
		399 AT1G56330,
		400 AT3G62560,
		401 Pp1s10_357V6,
		402 Pp1s44_58V6,
		403 Pp1s7_338V6,
		404 Pp1s183_17V6,
		405 MicpuN3_76727,
		406 MicpuC2_8098,
		407 Cre_g301050,
		408 Vcarteri_59967,
		409 Vcarteri_61913,
		410 Cre_g753650,
		411 Ostta4_30663,
		412 Ost9901_3_29284,
		413 OstRCC809_2_89287,
		414 Pp1s33_274V6,
		415 Pp1s275_101V6,
		416 AT5G52210,
		417 Coc_C169_1_15099,
		418 Cre_g715050,
		419 Vcarteri_62839,
		420 MicpuC2_25279,
		421 MicpuN3_59989,
		422 Ost9901_3_38066,
		423 OstRCC809_2_25358,
		424 Ostta4_19895,
		425 ChlNC64A_1_133601,
		426 ChlNC64A_1_139910,
		427 MicpuC2_9462,
		428 AT5G09910,
		429 AT5G64813,
		430 Coc_C169_1_39981,
		431 MicpuN3_64221,
		432 Ost9901_3_88171,
		433 MicpuN3_79335,
		434 MicpuC2_35527,
		435 Vcarteri_80291,
		436 Cre_g047950;
		tree No_001 = ((((((((1:0.26682,(2:0.31569,3:0.21656):0.11143):0.29577,(4:0.37514,((5:0.48558,6:0.11026):0.1216,((7:0.12437,(8:0.04064,(9:0.04104,10:0.03201):0.01953):0.14740):0.04679,(((11:0.01892,12:0.03669):0.14914,((13:0.01292,14:0.01853):0.08222,(15:0.05695,((16:0.0004,(17:0.02898,18:0.01822):0.03280):0.12406,19:0.03148):0.03203):0.05146):0.01762):0.02762,((20:0.04646,21:0.0):0.11914,(22:0.3…
END;
