# Supplementary material for: Prevalence, Evolution, and cis-Regulation of Diel Transcription in Chlamydomonas reinhardtii
Source: G3 (Bethesda). 2014 Oct 28;4(12):2461–71. doi: 10.1534/g3.114.015032 (PMC4267941; doi:10.1534/g3.114.015032)
Supplement: Supporting Information [file supp_g3.114.015032_FileS2.zip › AllTrees/RAxML_result.PF00072.19.midpoint.nex]

#NEXUS
BEGIN trees;
	translate
		1 AT5G62120,
		2 AT2G27070,
		3 AT5G07210,
		4 AT2G41310,
		5 AT2G40670,
		6 AT3G56380,
		7 AT1G10470,
		8 AT1G59940,
		9 AT1G19050,
		10 AT1G74890,
		11 AT5G62920,
		12 AT3G48100,
		13 Pp1s94_88V6,
		14 Pp1s62_37V6,
		15 Pp1s10_378V6,
		16 Pp1s400_38V6,
		17 Pp1s12_62V6,
		18 Pp1s172_31V6,
		19 Pp1s10_348V6,
		20 AT3G57040,
		21 Ost9901_3_92414,
		22 OstRCC809_2_30276,
		23 AT5G61380,
		24 Cre_g066750,
		25 Coc_C169_1_65695,
		26 ChlNC64A_1_140816,
		27 AT1G68210,
		28 AT4G00760,
		29 AT5G24470,
		30 AT2G46790,
		31 AT5G60100,
		32 AT5G02810,
		33 Pp1s81_144V6,
		34 Pp1s412_35V6,
		35 Pp1s412_23V6,
		36 MicpuC2_69702,
		37 AT5G26594,
		38 AT3G04280,
		39 Pp1s355_53V6,
		40 Pp1s7_326V6,
		41 Pp1s355_66V6,
		42 MicpuC2_60651,
		43 Pp1s6804_2V6,
		44 Pp1s15_65V6,
		45 Pp1s54_208V6,
		46 Pp1s21_199V6,
		47 AT5G10720,
		48 Pp1s65_316V6,
		49 Pp1s34_18V6,
		50 Pp1s1_57V6,
		51 Pp1s38_54V6,
		52 Pp1s171_127V6,
		53 Pp1s7_429V6,
		54 MicpuN3_61324,
		55 MicpuC2_40573,
		56 MicpuC2_70932,
		57 MicpuN3_62803,
		58 MicpuN3_52624,
		59 OstRCC809_2_60523,
		60 Ost9901_3_9190,
		61 Ostta4_37456,
		62 MicpuN3_85490,
		63 MicpuC2_9052,
		64 Pp1s271_21V6,
		65 Pp1s89_126V6,
		66 Pp1s343_34V6,
		67 Pp1s43_18V6,
		68 Pp1s195_22V6,
		69 Pp1s66_234V6,
		70 Pp1s131_101V6,
		71 AT3G04580,
		72 AT3G23150,
		73 Pp1s145_162V6,
		74 Pp1s21_410V6,
		75 Pp1s115_107V6,
		76 Pp1s115_106V6,
		77 AT1G66340,
		78 Pp1s54_307V6,
		79 Pp1s15_150V6,
		80 Pp1s176_126V6,
		81 Pp1s1_338V6,
		82 Pp1s41_296V6,
		83 ChlNC64A_1_145218,
		84 Coc_C169_1_11065,
		85 Cre_g251250,
		86 Cre_g079750,
		87 MicpuC2_8975,
		88 MicpuN3_102756,
		89 Ost9901_3_1394,
		90 Ostta4_19170,
		91 OstRCC809_2_37029,
		92 Coc_C169_1_46955,
		93 Cre_g571200,
		94 Pp1s44_240V6,
		95 Pp1s16_175V6,
		96 Pp1s218_88V6,
		97 Pp1s113_161V6,
		98 Pp1s144_30V6,
		99 Pp1s64_109V6,
		100 Pp1s240_11V6,
		101 Pp1s199_82V6,
		102 Pp1s26_265V6,
		103 Pp1s203_100V6,
		104 Pp1s160_135V6,
		105 Pp1s71_181V6,
		106 Pp1s17_74V6,
		107 Pp1s85_103V6,
		108 Pp1s43_207V6,
		109 AT5G35750,
		110 AT2G01830,
		111 AT1G27320,
		112 Pp1s194_72V6,
		113 Pp1s50_141V6,
		114 Pp1s252_49V6,
		115 Ost9901_3_9098,
		116 OstRCC809_2_26697,
		117 MicpuN3_74145,
		118 MicpuC2_20059,
		119 AT2G47430,
		120 Pp1s14_267V6,
		121 Pp1s41_302V6,
		122 AT2G17820,
		123 Pp1s51_212V6,
		124 Pp1s30_351V6,
		125 Pp1s2_688V6,
		126 Pp1s79_38V6,
		127 Pp1s17_301V6,
		128 Pp1s179_12V6,
		129 MicpuN3_84309,
		130 MicpuN3_77031,
		131 ChlNC64A_1_144976,
		132 Coc_C169_1_64878,
		133 Ostta4_11992,
		134 OstRCC809_2_20428,
		135 Ost9901_3_24922,
		136 ChlNC64A_1_138871,
		137 Cre_g678900,
		138 Vcarteri_89867,
		139 MicpuN3_60326,
		140 Ostta4_9675,
		141 Ost9901_3_14025,
		142 MicpuC2_10373,
		143 MicpuC2_11790,
		144 Pp1s10800_1V6,
		145 Pp1s2832_1V6,
		146 Pp1s5306_1V6,
		147 Pp1s2670_1V6,
		148 Pp1s8349_1V6,
		149 Pp1s4541_1V6,
		150 Pp1s6995_1V6,
		151 Pp1s3980_1V6,
		152 Cre_g446450,
		153 Vcarteri_97137,
		154 Pp1s2675_1V6,
		155 Cre_g412600,
		156 Vcarteri_97792,
		157 Vcarteri_106206,
		158 Cre_g038050,
		159 Cre_g643451,
		160 Vcarteri_93268,
		161 Cre_g329900,
		162 Cre_g074150,
		163 Vcarteri_95631,
		164 Vcarteri_98081,
		165 Cre_g744950,
		166 Vcarteri_118128,
		167 Cre_g469400,
		168 Cre_g733150,
		169 Vcarteri_93905,
		170 Cre_g477400,
		171 Coc_C169_1_11147,
		172 ChlNC64A_1_30989,
		173 Vcarteri_68910,
		174 Cre_g243000,
		175 AT1G67710,
		176 Pp1s362_27V6,
		177 Pp1s10_278V6,
		178 Pp1s16_393V6,
		179 Pp1s31_291V6,
		180 Pp1s42_161V6,
		181 AT2G01760,
		182 AT5G49240,
		183 AT3G62670,
		184 AT1G49190,
		185 AT5G58080,
		186 AT2G25180,
		187 AT4G31920,
		188 AT3G16857,
		189 AT4G16110,
		190 MicpuN3_106146,
		191 AT4G18020,
		192 Coc_C169_1_61138,
		193 Cre_g572450,
		194 Vcarteri_89627,
		195 ChlNC64A_1_137569,
		196 MicpuC2_52653,
		197 Ost9901_3_5500,
		198 OstRCC809_2_28097,
		199 Ostta4_24566,
		200 ChlNC64A_1_142774,
		201 Cre_g602700,
		202 Coc_C169_1_9065,
		203 MicpuC2_50551,
		204 MicpuN3_59822,
		205 Ost9901_3_38278,
		206 OstRCC809_2_37459,
		207 Ostta4_19741,
		208 Ost9901_3_41670,
		209 Ost9901_3_29755,
		210 OstRCC809_2_59926,
		211 Ostta4_23022,
		212 MicpuC2_48139,
		213 Coc_C169_1_64410,
		214 Vcarteri_69846,
		215 Cre_g094150;
		tree No_001 = ((((1:1.43573,(2:0.14182,3:0.00812):0.11803):1.03813,((4:0.045,(((5:0.07736,6:0.08233):0.31109,(((7:0.03158,8:0.05762):0.12252,((9:0.11379,10:0.08334):0.1187,(11:0.05905,12:0.01619):0.07278):0.10370):0.12413,(13:0.02406,((14:0.17049,((15:0.0594,16:0.20366):0.0933,(17:0.01319,18:0.06113):0.0111):0.14484):0.06471,19:0.04854):0.03172):0.42728):0.05008):0.32323,20:0.0):0.08836):0.34547,…
END;
