# Supplementary material for: Prevalence, Evolution, and cis-Regulation of Diel Transcription in Chlamydomonas reinhardtii
Source: G3 (Bethesda). 2014 Oct 28;4(12):2461–71. doi: 10.1534/g3.114.015032 (PMC4267941; doi:10.1534/g3.114.015032)
Supplement: Supporting Information [file supp_g3.114.015032_FileS2.zip › AllTrees/RAxML_result.PF00075.19.midpoint.nex]

#NEXUS
BEGIN trees;
	translate
		1 OstRCC809_2_55991,
		2 MicpuC2_42636,
		3 ChlNC64A_1_52244,
		4 Ostta4_29903,
		5 MicpuN3_105055,
		6 Ostta4_31180,
		7 ChlNC64A_1_144235,
		8 AT4G09490,
		9 AT2G04420,
		10 AT2G46460,
		11 AT5G33330,
		12 Pp1s86_42V6,
		13 Pp1s281_18V6,
		14 Ost9901_3_8015,
		15 Ostta4_24031,
		16 Cre_g272550,
		17 AT5G42905,
		18 Pp1s119_86V6,
		19 Pp1s219_39V6,
		20 AT3G01410,
		21 AT1G24090,
		22 AT5G51080,
		23 Cre_g253850,
		24 Cre_g606650,
		25 ChlNC64A_1_13162;
		tree No_001 = ((1:0.16009,(((2:0.37269,(3:0.826,4:3.3914):0.99122):0.52607,5:0.42009):0.66837,6:0.27739):0.18456):0.36448,(7:2.25053,(((8:1.55827,(9:0.32448,10:0.43004):1.22674):0.47418,11:1.86572):0.67294,((12:1.17581,13:0.78821):0.47634,(((14:0.0765,15:0.0):0.41769,(16:0.37225,(17:2.36034,((18:0.10855,19:0.1447):0.24284,(20:0.32976,(21:0.02681,22:0.1224):0.42292):0.14183):0.01595):0.26374):0.11217):0.12653,((23:1.67399,24:1.58305):1.26111,25:0.46230):0.25242):0.0):0.87250):1.14835):0.91773);
END;
