# Supplementary material for: Prevalence, Evolution, and cis-Regulation of Diel Transcription in Chlamydomonas reinhardtii
Source: G3 (Bethesda). 2014 Oct 28;4(12):2461–71. doi: 10.1534/g3.114.015032 (PMC4267941; doi:10.1534/g3.114.015032)
Supplement: Supporting Information [file supp_g3.114.015032_FileS2.zip › AllTrees/RAxML_result.PF00076.17.I1043.midpoint.nex]

#NEXUS
BEGIN trees;
	translate
		1 Pp1s42_64V6,
		2 Pp1s138_173V6,
		3 AT3G20890,
		4 MicpuN3_78636,
		5 MicpuC2_16657,
		6 Pp1s462_2V6,
		7 AT5G66010,
		8 Vcarteri_121578,
		9 Cre_g494550,
		10 MicpuC2_57927,
		11 Ostta4_37099,
		12 Ost9901_3_27744,
		13 OstRCC809_2_39002,
		14 Coc_C169_1_67216,
		15 Cre_g158950,
		16 Vcarteri_60121,
		17 MicpuC2_30813,
		18 MicpuN3_77085,
		19 ChlNC64A_1_33701,
		20 Pp1s63_172V6,
		21 AT5G12190,
		22 AT2G14870,
		23 Coc_C169_1_48078,
		24 MicpuN3_74643,
		25 MicpuC2_11901,
		26 Vcarteri_73973,
		27 Cre_g573650,
		28 Vcarteri_120666,
		29 ChlNC64A_1_135593,
		30 Coc_C169_1_48307,
		31 MicpuC2_46699,
		32 Pp1s43_253V6,
		33 Pp1s520_1V6,
		34 AT3G27700,
		35 Pp1s165_136V6,
		36 AT4G09040,
		37 OstRCC809_2_25326,
		38 Coc_C169_1_46235,
		39 ChlNC64A_1_56825,
		40 Pp1s333_32V6,
		41 AT1G60830,
		42 OstRCC809_2_38705,
		43 Ost9901_3_29894,
		44 OstRCC809_2_56216,
		45 Ostta4_31308,
		46 MicpuC2_19507,
		47 MicpuN3_69885,
		48 Coc_C169_1_65250,
		49 Cre_g707050,
		50 Vcarteri_91952,
		51 ChlNC64A_1_138015,
		52 AT5G16260,
		53 Pp1s9_474V6,
		54 Cre_g084750,
		55 Vcarteri_120471,
		56 OstRCC809_2_13575,
		57 Ost9901_3_14781,
		58 Ostta4_31925,
		59 MicpuC2_58708,
		60 MicpuN3_56775,
		61 Pp1s515_4V6,
		62 Pp1s112_25V6,
		63 Pp1s181_76V6,
		64 AT1G18630,
		65 Pp1s337_38V6,
		66 AT5G19960,
		67 ChlNC64A_1_136163,
		68 ChlNC64A_1_59481,
		69 AT5G46250,
		70 Ostta4_10227,
		71 AT3G19090,
		72 Vcarteri_106208,
		73 ChlNC64A_1_142904,
		74 Pp1s72_124V6,
		75 AT1G76940,
		76 AT1G21320,
		77 MicpuN3_57652,
		78 MicpuC2_8595,
		79 Cre_g024900,
		80 OstRCC809_2_20480,
		81 Ost9901_3_23877,
		82 Ostta4_30221,
		83 MicpuN3_56648,
		84 MicpuC2_69381,
		85 Cre_g169150,
		86 Vcarteri_107013,
		87 MicpuN3_101215,
		88 MicpuC2_57766,
		89 Vcarteri_63082,
		90 Cre_g375128,
		91 ChlNC64A_1_135870,
		92 Coc_C169_1_64676,
		93 AT1G60200,
		94 Pp1s81_194V6,
		95 Pp1s326_23V6,
		96 AT2G24350,
		97 Cre_g499750,
		98 Vcarteri_103724,
		99 MicpuN3_64077,
		100 AT4G10110,
		101 Ost9901_3_28918,
		102 Ostta4_30295,
		103 OstRCC809_2_89671,
		104 AT5G04600,
		105 Pp1s35_207V6,
		106 Pp1s198_53V6,
		107 AT1G51530,
		108 OstRCC809_2_26206,
		109 Ostta4_32915,
		110 Ost9901_3_7586,
		111 MicpuC2_7373,
		112 MicpuN3_72715,
		113 Vcarteri_80307,
		114 Cre_g368500,
		115 Coc_C169_1_23091,
		116 ChlNC64A_1_12701,
		117 Cre_g338900,
		118 Vcarteri_98560,
		119 ChlNC64A_1_137074,
		120 AT5G41690,
		121 AT3G10845,
		122 AT1G45100,
		123 AT3G48840,
		124 AT3G48830,
		125 Pp1s118_39V6,
		126 Pp1s160_118V6,
		127 Pp1s28_124V6,
		128 Coc_C169_1_14294,
		129 ChlNC64A_1_143267,
		130 Cre_g275100,
		131 Vcarteri_54847,
		132 AT5G16840,
		133 AT3G01210,
		134 AT1G14340,
		135 Pp1s49_44V6,
		136 Pp1s9_32V6,
		137 Pp1s17_207V6,
		138 Pp1s174_108V6,
		139 Pp1s100_190V6,
		140 AT5G32450,
		141 AT1G67950,
		142 AT5G46870,
		143 AT4G17720,
		144 AT5G04810,
		145 Pp1s144_26V6,
		146 Pp1s64_207V6,
		147 Cre_g079400,
		148 OstRCC809_2_89937,
		149 Ost9901_3_13577,
		150 Pp1s125_64V6,
		151 Ostta4_10689,
		152 Ost9901_3_31221,
		153 OstRCC809_2_56708,
		154 MicpuN3_74776,
		155 MicpuC2_60244,
		156 ChlNC64A_1_139931,
		157 Pp1s207_102V6,
		158 Pp1s332_29V6,
		159 AT1G23860,
		160 AT4G31580,
		161 AT2G24590,
		162 Cre_g408200,
		163 Vcarteri_121301,
		164 Coc_C169_1_47758,
		165 Coc_C169_1_58700,
		166 Cre_g617100,
		167 Vcarteri_120161,
		168 ChlNC64A_1_137149,
		169 Coc_C169_1_54020,
		170 AT3G53500,
		171 AT2G37340,
		172 Pp1s65_286V6,
		173 Pp1s69_23V6,
		174 Vcarteri_72532,
		175 Cre_g600300,
		176 Cre_g026450,
		177 Vcarteri_45192,
		178 AT3G49430,
		179 Pp1s173_12V6,
		180 Pp1s28_193V6,
		181 Pp1s7_8V6,
		182 AT1G09140,
		183 AT1G02840,
		184 AT4G02430,
		185 Coc_C169_1_39475,
		186 ChlNC64A_1_36976,
		187 OstRCC809_2_26495,
		188 Ost9901_3_8794,
		189 Cre_g588050,
		190 Vcarteri_104028;
		tree No_001 = (((((1:0.00403,2:0.03145):0.31127,(((3:0.55559,(4:0.12874,5:0.18941):0.23053):0.08868,(6:0.32375,7:0.37716):0.23582):0.23047,(8:0.08529,9:0.00789):1.028):0.48508):1.24892,10:1.56957):1.07002,(((((((11:0.11094,12:0.03997):0.05646,13:0.14823):0.12236,14:0.05659):0.05382,((15:0.05507,16:0.0):0.05487,17:0.09151):0.0):0.03177,(18:0.11048,19:0.23127):0.03132):0.02235,20:0.0):0.07105,(21:0…
END;
