# Supplementary material for: Prevalence, Evolution, and cis-Regulation of Diel Transcription in Chlamydomonas reinhardtii
Source: G3 (Bethesda). 2014 Oct 28;4(12):2461–71. doi: 10.1534/g3.114.015032 (PMC4267941; doi:10.1534/g3.114.015032)
Supplement: Supporting Information [file supp_g3.114.015032_FileS2.zip › AllTrees/RAxML_result.PF00076.17.I1109.midpoint.nex]

#NEXUS
BEGIN trees;
	translate
		1 OstRCC809_2_39019,
		2 Ost9901_3_13306,
		3 Ostta4_37133,
		4 Vcarteri_83022,
		5 AT5G42820,
		6 AT1G27650,
		7 MicpuC2_36315,
		8 MicpuN3_71437,
		9 Pp1s215_70V6,
		10 Pp1s15_14V6,
		11 Coc_C169_1_32097,
		12 ChlNC64A_1_57737,
		13 Pp1s16_181V6,
		14 AT4G16280,
		15 Pp1s47_243V6,
		16 Pp1s47_242V6,
		17 Pp1s158_158V6,
		18 Cre_g146200,
		19 Pp1s42_200V6,
		20 Pp1s138_94V6,
		21 AT5G55670,
		22 AT1G13190,
		23 Coc_C169_1_68114,
		24 ChlNC64A_1_138904,
		25 MicpuC2_50224,
		26 MicpuN3_101511,
		27 Cre_g384950,
		28 Vcarteri_64777,
		29 OstRCC809_2_27094,
		30 Ost9901_3_26750;
		tree No_001 = ((1:0.0634,((2:0.07962,3:0.11690):0.03718,(4:0.10657,(((5:0.04134,6:0.09369):0.10030,((7:0.07209,8:0.05732):0.11766,(9:0.0,10:0.0):0.0):0.05604):0.12265,(11:0.17193,12:0.17063):0.02618):0.04955):0.30107):0.04029):1.40482,((13:1.0346,((14:0.22146,((15:0.0,16:0.0):0.00798,17:0.01625):0.1187):0.65067,18:1.31342):0.58049):0.11378,((((19:0.01492,20:0.0):0.13699,(21:0.24533,22:0.13822):0.13804):0.30226,(23:0.51069,(24:0.49728,((25:0.27358,26:0.23979):0.68512,(27:0.30025,28:0.22755):0.12375):0.14443):0.03310):0.0853):0.16690,(29:0.11009,30:0.03268):0.18770):0.60503):0.15648);
END;
