# Supplementary material for: Prevalence, Evolution, and cis-Regulation of Diel Transcription in Chlamydomonas reinhardtii
Source: G3 (Bethesda). 2014 Oct 28;4(12):2461–71. doi: 10.1534/g3.114.015032 (PMC4267941; doi:10.1534/g3.114.015032)
Supplement: Supporting Information [file supp_g3.114.015032_FileS2.zip › AllTrees/RAxML_result.PF00076.17.I127.midpoint.nex]

#NEXUS
BEGIN trees;
	translate
		1 AT2G16940,
		2 AT5G09880,
		3 Pp1s332_30V6,
		4 Pp1s207_105V6,
		5 ChlNC64A_1_57406,
		6 Coc_C169_1_28136,
		7 MicpuN3_84279,
		8 OstRCC809_2_58513,
		9 Ostta4_12083,
		10 Ost9901_3_42846,
		11 MicpuC2_40019,
		12 ChlNC64A_1_57088,
		13 Vcarteri_84128,
		14 Cre_g213850,
		15 Vcarteri_105799,
		16 Cre_g733208,
		17 ChlNC64A_1_52869,
		18 ChlNC64A_1_139878,
		19 Vcarteri_90392,
		20 Cre_g462250,
		21 Pp1s48_128V6,
		22 Pp1s36_37V6,
		23 AT1G43190,
		24 Vcarteri_72841,
		25 Cre_g177200,
		26 ChlNC64A_1_135626,
		27 Coc_C169_1_30221,
		28 MicpuN3_114051,
		29 Ostta4_23436,
		30 Ost9901_3_14470,
		31 OstRCC809_2_62064,
		32 MicpuC2_55560,
		33 ChlNC64A_1_135967,
		34 Vcarteri_121079,
		35 Ostta4_31833,
		36 OstRCC809_2_13986,
		37 MicpuC2_58630,
		38 MicpuN3_68058,
		39 ChlNC64A_1_33881,
		40 Cre_g075650,
		41 Pp1s150_129V6,
		42 Pp1s84_297V6,
		43 AT2G29580,
		44 AT1G07360,
		45 AT5G07060,
		46 Coc_C169_1_23819,
		47 AT5G04210,
		48 Ost9901_3_41266,
		49 OstRCC809_2_92042,
		50 Ostta4_33343,
		51 MicpuN3_74755,
		52 MicpuC2_9156,
		53 Cre_g729150,
		54 Vcarteri_107658,
		55 MicpuN3_52644,
		56 AT2G21690,
		57 ChlNC64A_1_141933,
		58 Coc_C169_1_63285,
		59 ChlNC64A_1_141215;
		tree No_001 = ((((((1:0.17798,2:0.21349):0.0636,(3:0.02974,4:0.00344):0.07092):0.35018,(((5:1.81884,(6:0.32822,(7:0.23009,(((8:0.07920,9:0.15388):0.04851,10:0.0):0.38135,11:0.17959):0.11346):0.3546):0.0):0.07655,12:0.56441):0.07605,((13:0.11079,14:0.22723):0.14862,(15:0.15423,16:0.35204):0.35210):0.29163):0.18042):1.03585,(17:1.69467,18:1.2646):0.0):0.14192,(19:0.06292,20:0.28662):0.75918):0.1174…
END;
