# Supplementary material for: Prevalence, Evolution, and cis-Regulation of Diel Transcription in Chlamydomonas reinhardtii
Source: G3 (Bethesda). 2014 Oct 28;4(12):2461–71. doi: 10.1534/g3.114.015032 (PMC4267941; doi:10.1534/g3.114.015032)
Supplement: Supporting Information [file supp_g3.114.015032_FileS2.zip › AllTrees/RAxML_result.PF00076.17.I214.midpoint.nex]

#NEXUS
BEGIN trees;
	translate
		1 MicpuN3_89118,
		2 Vcarteri_121741,
		3 Cre_g094004,
		4 Coc_C169_1_30785,
		5 Cre_g607850,
		6 Vcarteri_48801,
		7 ChlNC64A_1_53018,
		8 AT1G60900,
		9 AT4G36690,
		10 Pp1s270_44V6,
		11 Pp1s58_254V6,
		12 Pp1s79_75V6,
		13 Pp1s88_42V6,
		14 MicpuC2_70844,
		15 MicpuN3_56849,
		16 Ost9901_3_5724,
		17 OstRCC809_2_30503,
		18 Ostta4_16445,
		19 ChlNC64A_1_58050,
		20 Coc_C169_1_23864,
		21 Vcarteri_82970,
		22 Cre_g127500,
		23 Pp1s98_130V6,
		24 Cre_g024200,
		25 Vcarteri_107323,
		26 Ost9901_3_39629,
		27 Vcarteri_88093,
		28 Vcarteri_118581,
		29 Cre_g162750,
		30 Cre_g290450,
		31 OstRCC809_2_19646,
		32 Ostta4_6187,
		33 MicpuC2_7053,
		34 MicpuN3_64827,
		35 Pp1s36_103V6,
		36 Pp1s88_100V6,
		37 AT1G71800,
		38 ChlNC64A_1_134820,
		39 ChlNC64A_1_141731,
		40 Coc_C169_1_39076,
		41 Vcarteri_87629,
		42 Cre_g104650,
		43 Ostta4_19569,
		44 OstRCC809_2_36311,
		45 Ost9901_3_26255,
		46 MicpuC2_1653,
		47 MicpuN3_101277,
		48 Pp1s294_21V6,
		49 AT2G21440,
		50 AT3G55460,
		51 Pp1s169_63V6,
		52 Cre_g586900,
		53 ChlNC64A_1_17896,
		54 Cre_g038650,
		55 Vcarteri_121229,
		56 Pp1s169_60V6,
		57 Pp1s270_54V6,
		58 Pp1s183_39V6,
		59 AT1G55310,
		60 AT3G13570,
		61 AT5G18810,
		62 AT2G35410,
		63 Vcarteri_117772,
		64 Cre_g219950,
		65 Cre_g628100,
		66 Coc_C169_1_46239,
		67 Vcarteri_102594,
		68 MicpuC2_60730,
		69 MicpuN3_83180,
		70 MicpuN3_73619,
		71 AT5G54580,
		72 Coc_C169_1_43243,
		73 ChlNC64A_1_142161,
		74 Vcarteri_104604,
		75 Cre_g158150,
		76 Pp1s137_118V6,
		77 Pp1s196_109V6,
		78 AT5G10800,
		79 AT5G25060,
		80 Coc_C169_1_42089,
		81 MicpuC2_41706,
		82 MicpuN3_63212,
		83 OstRCC809_2_38116,
		84 Ost9901_3_26450,
		85 Ostta4_30364,
		86 Coc_C169_1_40047,
		87 OstRCC809_2_54354,
		88 Ostta4_30755;
		tree No_001 = ((((1:0.83003,((2:0.1159,3:0.29899):0.33742,((4:0.10349,((5:0.14147,6:0.08069):0.73737,7:0.61287):0.04819):1.20255,(((8:0.02303,9:0.14113):0.09532,((10:0.02518,(11:0.05483,12:0.0):0.08006):0.23012,13:0.11016):0.11133):0.19133,(((((((14:0.13112,15:0.08883):0.93418,(16:0.04739,(17:0.01196,18:0.20217):0.2012):0.11725):0.22767,19:0.1643):0.09874,20:0.17074):0.03272,21:0.05191):0.04563,2…
END;
