# Supplementary material for: Prevalence, Evolution, and cis-Regulation of Diel Transcription in Chlamydomonas reinhardtii
Source: G3 (Bethesda). 2014 Oct 28;4(12):2461–71. doi: 10.1534/g3.114.015032 (PMC4267941; doi:10.1534/g3.114.015032)
Supplement: Supporting Information [file supp_g3.114.015032_FileS2.zip › AllTrees/RAxML_result.PF00076.17.I479.midpoint.nex]

#NEXUS
BEGIN trees;
	translate
		1 AT3G55340,
		2 Pp1s255_12V6,
		3 MicpuC2_40226,
		4 OstRCC809_2_57326,
		5 Ostta4_33150,
		6 Ost9901_3_15612,
		7 MicpuN3_109059,
		8 Vcarteri_90315,
		9 Cre_g466450,
		10 Coc_C169_1_64219,
		11 OstRCC809_2_36217,
		12 Ostta4_34258,
		13 MicpuC2_70862,
		14 MicpuN3_57927,
		15 MicpuN3_61936,
		16 Ost9901_3_32831,
		17 OstRCC809_2_25789,
		18 MicpuN3_60945,
		19 Ost9901_3_93859,
		20 OstRCC809_2_13416,
		21 Ostta4_37445,
		22 AT1G01080,
		23 OstRCC809_2_40804,
		24 MicpuN3_60287,
		25 Pp1s178_112V6,
		26 MicpuN3_64697,
		27 MicpuC2_64939,
		28 MicpuN3_57016,
		29 OstRCC809_2_27863,
		30 Ost9901_3_13679,
		31 Ostta4_30189,
		32 Coc_C169_1_63712,
		33 Pp1s65_156V6,
		34 AT5G46840,
		35 ChlNC64A_1_140240,
		36 Vcarteri_118759,
		37 Cre_g659150,
		38 AT2G03640,
		39 AT1G13730,
		40 AT5G60980,
		41 AT3G25150,
		42 AT5G43960,
		43 OstRCC809_2_58510,
		44 Ostta4_34402,
		45 Ost9901_3_88051,
		46 Pp1s8_81V6,
		47 MicpuC2_58405,
		48 Pp1s6_129V6,
		49 Pp1s6_137V6,
		50 Coc_C169_1_63891,
		51 OstRCC809_2_57126,
		52 Ost9901_3_92755,
		53 Ostta4_32897,
		54 MicpuN3_58568,
		55 AT5G23590,
		56 MicpuC2_62499,
		57 Pp1s18_87V6,
		58 AT5G48650,
		59 AT3G07250,
		60 AT1G69250,
		61 Pp1s78_20V6,
		62 Pp1s202_82V6,
		63 AT3G52150,
		64 AT4G20030,
		65 AT5G05720,
		66 AT5G08695,
		67 AT4G19610,
		68 Pp1s42_20V6,
		69 Ostta4_16909,
		70 Ost9901_3_710,
		71 OstRCC809_2_10772,
		72 MicpuC2_16164,
		73 MicpuN3_81062,
		74 ChlNC64A_1_19359,
		75 Cre_g685200,
		76 Vcarteri_63158,
		77 Coc_C169_1_20380,
		78 ChlNC64A_1_7238,
		79 AT5G03580,
		80 Pp1s157_87V6,
		81 Pp1s35_281V6,
		82 Pp1s118_176V6,
		83 AT1G16610,
		84 Coc_C169_1_66096,
		85 ChlNC64A_1_138910,
		86 Vcarteri_105177,
		87 Cre_g164950,
		88 MicpuN3_63440,
		89 Vcarteri_104008,
		90 Cre_g364700,
		91 Coc_C169_1_12206,
		92 Vcarteri_32205,
		93 AT3G21215,
		94 Pp1s260_38V6,
		95 ChlNC64A_1_19159,
		96 Cre_g184350,
		97 Vcarteri_120369,
		98 Coc_C169_1_41038,
		99 AT5G58470,
		100 Pp1s462_20V6,
		101 Pp1s148_7V6,
		102 Ostta4_15073,
		103 OstRCC809_2_55767,
		104 Ost9901_3_28805,
		105 MicpuC2_31728,
		106 Cre_g499451,
		107 Vcarteri_116593,
		108 Pp1s12_239V6,
		109 Pp1s175_12V6,
		110 AT4G03110,
		111 AT1G03457,
		112 ChlNC64A_1_24873,
		113 Cre_g695450,
		114 Vcarteri_89331,
		115 MicpuN3_63159,
		116 ChlNC64A_1_50180,
		117 Vcarteri_107190,
		118 AT2G18510,
		119 Pp1s70_254V6,
		120 Cre_g254800,
		121 ChlNC64A_1_10145,
		122 Coc_C169_1_65653,
		123 OstRCC809_2_23640,
		124 Ostta4_4035,
		125 Ost9901_3_38809,
		126 MicpuN3_97407,
		127 MicpuC2_15496,
		128 Coc_C169_1_64509,
		129 ChlNC64A_1_139357,
		130 AT5G07290,
		131 AT5G61960,
		132 Pp1s271_54V6,
		133 Pp1s78_22V6,
		134 Pp1s78_11V6,
		135 Pp1s271_57V6,
		136 AT1G67770,
		137 AT3G26120,
		138 Pp1s238_34V6,
		139 Pp1s66_43V6,
		140 AT4G18120,
		141 AT1G29400,
		142 AT2G42890,
		143 Cre_g338150,
		144 Vcarteri_98760,
		145 Pp1s84_51V6,
		146 Pp1s84_50V6,
		147 AT1G17370,
		148 AT1G54080,
		149 AT3G14100,
		150 Coc_C169_1_20324,
		151 ChlNC64A_1_144188,
		152 Coc_C169_1_4708,
		153 MicpuN3_61995,
		154 AT2G36660,
		155 Vcarteri_82578,
		156 Cre_g039300,
		157 Coc_C169_1_46684,
		158 ChlNC64A_1_59028,
		159 OstRCC809_2_21196,
		160 Ost9901_3_50098,
		161 Ostta4_1233,
		162 MicpuC2_46263,
		163 MicpuN3_60033,
		164 AT2G23350,
		165 AT1G49760,
		166 AT4G34110,
		167 AT1G34140,
		168 AT1G22760,
		169 AT1G71770,
		170 Pp1s126_131V6,
		171 Pp1s51_110V6,
		172 Pp1s281_57V6,
		173 Pp1s257_72V6,
		174 Vcarteri_105671,
		175 Cre_g672150,
		176 Coc_C169_1_15105,
		177 Pp1s43_205V6,
		178 AT3G10400,
		179 AT5G37720,
		180 AT1G66260,
		181 AT5G59950,
		182 AT5G02530,
		183 Pp1s77_164V6,
		184 Pp1s57_186V6,
		185 Pp1s4_67V6,
		186 Pp1s390_26V6,
		187 Coc_C169_1_48657,
		188 OstRCC809_2_55343,
		189 Ostta4_36431,
		190 Ost9901_3_29370,
		191 MicpuC2_53673,
		192 MicpuC2_9129,
		193 MicpuN3_91839,
		194 MicpuC2_49091,
		195 ChlNC64A_1_26531,
		196 Coc_C169_1_17941,
		197 MicpuN3_57660,
		198 MicpuC2_35880,
		199 Ost9901_3_34381,
		200 Ostta4_31685,
		201 OstRCC809_2_56326,
		202 Pp1s156_29V6,
		203 AT3G04500,
		204 MicpuN3_64850,
		205 MicpuC2_11624,
		206 Ostta4_6011,
		207 Ost9901_3_10530,
		208 OstRCC809_2_19460,
		209 Cre_g088800,
		210 Vcarteri_72703,
		211 ChlNC64A_1_37645,
		212 Coc_C169_1_17533,
		213 ChlNC64A_1_141796,
		214 ChlNC64A_1_57225,
		215 Pp1s118_47V6,
		216 Pp1s164_106V6,
		217 Pp1s327_24V6,
		218 AT2G44710,
		219 AT1G48920,
		220 AT3G18610,
		221 Coc_C169_1_66269,
		222 ChlNC64A_1_13101,
		223 Vcarteri_56092,
		224 Cre_g439700,
		225 Pp1s62_224V6,
		226 Pp1s196_50V6,
		227 AT5G24440,
		228 AT3G49390,
		229 AT1G32790,
		230 AT4G10610,
		231 AT1G53650,
		232 AT3G14450,
		233 Coc_C169_1_38408,
		234 Coc_C169_1_56895,
		235 MicpuC2_5946,
		236 Ostta4_20905,
		237 Ost9901_3_7913,
		238 Ost9901_3_7923,
		239 OstRCC809_2_25753,
		240 Vcarteri_77922,
		241 Cre_g190100,
		242 MicpuN3_63118,
		243 MicpuC2_63596,
		244 Cre_g546700,
		245 Vcarteri_118442,
		246 Coc_C169_1_67932,
		247 ChlNC64A_1_133263,
		248 Pp1s47_73V6,
		249 Pp1s141_20V6,
		250 AT3G12640,
		251 Pp1s85_168V6,
		252 Pp1s3_616V6,
		253 Pp1s433_16V6,
		254 Pp1s422_18V6,
		255 AT5G51120,
		256 AT5G65260,
		257 AT5G10350,
		258 MicpuC2_58709,
		259 MicpuN3_56776,
		260 Vcarteri_72471,
		261 Cre_g274500,
		262 Ostta4_25913,
		263 OstRCC809_2_26299,
		264 Ost9901_3_7571,
		265 Coc_C169_1_26466,
		266 ChlNC64A_1_13079;
		tree No_001 = ((((((1:0.79887,2:0.49181):0.28637,((3:0.20632,((4:0.09283,(5:0.14627,6:0.1957):0.08523):0.65832,7:0.15307):0.13272):0.91384,((8:0.18870,9:0.37032):0.60331,10:0.42277):0.8819):0.13518):1.32644,((((((11:0.10793,12:0.06098):0.75715,(13:0.60684,14:0.13808):0.26215):0.57983,(15:0.3315,(16:0.40924,17:0.25668):0.52117):0.9233):0.52178,(18:0.6793,((19:0.18978,20:0.153):0.12827,21:0.30059):…
END;
