# Supplementary material for: Prevalence, Evolution, and cis-Regulation of Diel Transcription in Chlamydomonas reinhardtii
Source: G3 (Bethesda). 2014 Oct 28;4(12):2461–71. doi: 10.1534/g3.114.015032 (PMC4267941; doi:10.1534/g3.114.015032)
Supplement: Supporting Information [file supp_g3.114.015032_FileS2.zip › AllTrees/RAxML_result.PF00076.17.I600.midpoint.nex]

#NEXUS
BEGIN trees;
	translate
		1 Pp1s21_218V6,
		2 AT4G35785,
		3 AT1G07350,
		4 Pp1s27_120V6,
		5 Pp1s234_5V6,
		6 Pp1s3_167V6,
		7 ChlNC64A_1_135849,
		8 Cre_g602850,
		9 ChlNC64A_1_51257,
		10 Cre_g209200,
		11 ChlNC64A_1_144165,
		12 ChlNC64A_1_133995,
		13 Pp1s50_167V6,
		14 Pp1s116_80V6,
		15 AT1G09230,
		16 AT3G16380,
		17 AT3G54230,
		18 Pp1s32_317V6,
		19 Pp1s40_67V6,
		20 MicpuN3_86881,
		21 Ost9901_3_43913,
		22 OstRCC809_2_25314,
		23 AT2G28540,
		24 AT5G60170,
		25 AT3G45630,
		26 MicpuC2_50949,
		27 Pp1s74_34V6,
		28 Pp1s42_183V6,
		29 Pp1s123_139V6,
		30 MicpuC2_59958,
		31 AT5G11412,
		32 AT5G53680,
		33 AT5G53720,
		34 AT1G78260,
		35 AT1G22330,
		36 Pp1s126_15V6,
		37 AT3G54770,
		38 AT1G33470,
		39 AT1G22910,
		40 AT1G20880,
		41 AT1G76460,
		42 Pp1s51_262V6,
		43 AT2G46780,
		44 AT3G06970,
		45 MicpuC2_52492,
		46 Coc_C169_1_61641,
		47 Coc_C169_1_68330,
		48 Pp1s31_337V6,
		49 AT4G36960,
		50 Pp1s5_24V6,
		51 Pp1s523_11V6,
		52 MicpuC2_62347,
		53 Vcarteri_96996,
		54 AT5G07930,
		55 MicpuN3_56708,
		56 MicpuC2_58648,
		57 ChlNC64A_1_144970,
		58 Coc_C169_1_66623,
		59 Ostta4_35992,
		60 Ost9901_3_25349,
		61 MicpuN3_99174,
		62 MicpuC2_46438,
		63 Coc_C169_1_46087,
		64 AT4G24270,
		65 Ostta4_32569,
		66 MicpuC2_60299,
		67 MicpuN3_102989,
		68 Ost9901_3_92667,
		69 OstRCC809_2_31597,
		70 Ostta4_10328,
		71 MicpuN3_69006,
		72 Pp1s116_112V6,
		73 Pp1s240_100V6,
		74 Vcarteri_107765,
		75 Cre_g336350,
		76 ChlNC64A_1_137936,
		77 Cre_g472450,
		78 MicpuC2_50552,
		79 MicpuN3_101327,
		80 ChlNC64A_1_58266,
		81 Coc_C169_1_57128,
		82 Coc_C169_1_53345,
		83 MicpuN3_96672,
		84 MicpuC2_59878,
		85 AT5G25780,
		86 OstRCC809_2_41167,
		87 Ostta4_13819,
		88 Ost9901_3_51414,
		89 Pp1s138_36V6,
		90 Pp1s130_248V6,
		91 ChlNC64A_1_59119,
		92 Cre_g778000,
		93 AT5G51300,
		94 Pp1s87_110V6,
		95 Pp1s138_169V6,
		96 Pp1s20_122V6,
		97 ChlNC64A_1_14185,
		98 Coc_C169_1_20258,
		99 MicpuN3_76856,
		100 MicpuC2_8359,
		101 OstRCC809_2_26639,
		102 Ostta4_7890,
		103 Ost9901_3_8830,
		104 Vcarteri_69624,
		105 Cre_g280550,
		106 AT3G47120,
		107 MicpuN3_60808,
		108 MicpuC2_58273,
		109 AT2G33440,
		110 Pp1s128_31V6,
		111 Pp1s148_36V6,
		112 AT4G00830,
		113 AT3G52660,
		114 AT5G28390,
		115 AT1G50300,
		116 Coc_C169_1_61671,
		117 Cre_g328400,
		118 Vcarteri_105865,
		119 MicpuC2_12313,
		120 MicpuN3_59847;
		tree No_001 = ((((1:0.02897,((2:0.23794,3:0.34005):0.12760,(4:0.03065,(5:0.0152,6:0.0):0.0):0.07845):0.06825):0.39321,(7:1.07329,(8:0.59064,9:0.36187):0.32615):0.13255):0.35840,(10:1.13518,(((11:1.49264,12:0.95656):0.37245,((13:0.41026,(14:0.43205,15:0.33919):0.3998):0.76725,16:0.78956):0.25933):0.88025,(17:0.28549,(18:0.00472,19:0.09184):0.21208):0.95885):0.10327):0.11443):0.3062,((((20:0.57317,…
END;
