# Supplementary material for: Prevalence, Evolution, and cis-Regulation of Diel Transcription in Chlamydomonas reinhardtii
Source: G3 (Bethesda). 2014 Oct 28;4(12):2461–71. doi: 10.1534/g3.114.015032 (PMC4267941; doi:10.1534/g3.114.015032)
Supplement: Supporting Information [file supp_g3.114.015032_FileS2.zip › AllTrees/RAxML_result.PF00076.17.I625.midpoint.nex]

#NEXUS
BEGIN trees;
	translate
		1 Vcarteri_79141,
		2 Cre_g437850,
		3 Coc_C169_1_7764,
		4 ChlNC64A_1_14225,
		5 Pp1s105_41V6,
		6 AT5G44200,
		7 Ost9901_3_43898,
		8 Ostta4_21085,
		9 OstRCC809_2_43174,
		10 MicpuC2_8712,
		11 MicpuN3_73957,
		12 OstRCC809_2_90115,
		13 ChlNC64A_1_24218,
		14 Coc_C169_1_21475,
		15 Pp1s271_56V6,
		16 Pp1s78_18V6,
		17 MicpuN3_94842,
		18 MicpuC2_28963,
		19 Ostta4_5527,
		20 OstRCC809_2_34713,
		21 Ost9901_3_6420,
		22 AT5G06000,
		23 AT3G11400,
		24 Cre_g269450,
		25 Vcarteri_120246;
		tree No_001 = ((((1:0.0,2:0.07368):0.34022,(3:0.08277,(4:0.1964,(5:0.02568,6:0.09943):0.11590):0.05859):0.06707):0.19031,((7:0.08920,(8:0.13005,9:0.09621):0.0396):0.21581,(10:0.07763,11:0.21680):0.12707):0.05048):1.25920,(((12:1.39472,13:0.06744):0.1376,(14:0.12938,((15:0.01579,16:0.01332):0.08371,(((17:0.0,18:0.03002):0.02184,(19:0.0134,(20:0.02987,21:0.04533):0.01551):0.10409):0.03244,(22:0.09368,23:0.01019):0.2044):0.03933):0.05448):0.08845):0.25271,(24:0.0,25:0.06593):0.0):0.07836);
END;
