# Supplementary material for: Prevalence, Evolution, and cis-Regulation of Diel Transcription in Chlamydomonas reinhardtii
Source: G3 (Bethesda). 2014 Oct 28;4(12):2461–71. doi: 10.1534/g3.114.015032 (PMC4267941; doi:10.1534/g3.114.015032)
Supplement: Supporting Information [file supp_g3.114.015032_FileS2.zip › AllTrees/RAxML_result.PF00076.17.I69.midpoint.nex]

#NEXUS
BEGIN trees;
	translate
		1 Vcarteri_99013,
		2 Cre_g760800,
		3 Coc_C169_1_12101,
		4 Cre_g526750,
		5 Vcarteri_48595,
		6 Vcarteri_75761,
		7 ChlNC64A_1_33380,
		8 MicpuC2_58735,
		9 MicpuN3_80228,
		10 Ost9901_3_9485,
		11 OstRCC809_2_92159,
		12 Ostta4_17857,
		13 AT1G51510,
		14 Pp1s31_259V6,
		15 Pp1s136_114V6,
		16 Cre_g288750,
		17 ChlNC64A_1_32442,
		18 Coc_C169_1_67908,
		19 AT1G13690,
		20 Pp1s18_102V6,
		21 Pp1s10_96V6,
		22 MicpuC2_18327,
		23 MicpuN3_76997,
		24 Vcarteri_79186,
		25 MicpuN3_58125,
		26 Ostta4_12628,
		27 Ost9901_3_26149,
		28 OstRCC809_2_63922,
		29 AT2G14160,
		30 Cre_g038850,
		31 AT5G19030,
		32 Pp1s45_218V6,
		33 AT1G53720,
		34 ChlNC64A_1_56335,
		35 Vcarteri_67884,
		36 Cre_g479850,
		37 Coc_C169_1_13222,
		38 MicpuN3_55025,
		39 MicpuC2_70676,
		40 OstRCC809_2_95164,
		41 Ost9901_3_3507,
		42 Ostta4_3181;
		tree No_001 = ((((1:0.62919,2:0.28308):1.2533,3:0.0):0.18363,(((4:0.06964,(5:0.09198,6:0.0):0.06569):0.10982,7:0.15359):0.06512,(((8:0.07953,(9:0.09504,(10:0.05829,(11:0.01543,12:0.12742):0.01511):0.13994):0.08408):0.06624,13:0.24886):0.06604,(14:0.02830,15:0.01435):0.03806):0.11004):0.08337):0.1084,((16:0.03655,((17:0.13835,(18:0.09964,((19:0.21623,(20:0.02855,21:0.0):0.18663):0.08423,(22:0.1393…
END;
