# Supplementary material for: Prevalence, Evolution, and cis-Regulation of Diel Transcription in Chlamydomonas reinhardtii
Source: G3 (Bethesda). 2014 Oct 28;4(12):2461–71. doi: 10.1534/g3.114.015032 (PMC4267941; doi:10.1534/g3.114.015032)
Supplement: Supporting Information [file supp_g3.114.015032_FileS2.zip › AllTrees/RAxML_result.PF00076.17.I854.midpoint.nex]

#NEXUS
BEGIN trees;
	translate
		1 Ostta4_7882,
		2 OstRCC809_2_33637,
		3 Ost9901_3_34965,
		4 Coc_C169_1_47744,
		5 ChlNC64A_1_26116,
		6 MicpuC2_50581,
		7 MicpuN3_59789,
		8 Vcarteri_78979,
		9 Cre_g268600,
		10 Coc_C169_1_39240,
		11 ChlNC64A_1_145396,
		12 ChlNC64A_1_32263,
		13 Vcarteri_109965,
		14 Cre_g032300,
		15 Coc_C169_1_43344,
		16 MicpuC2_9699,
		17 MicpuN3_74800,
		18 Cre_g725300,
		19 Cre_g725320,
		20 Vcarteri_103054,
		21 Cre_g052200,
		22 Vcarteri_103901,
		23 OstRCC809_2_95696,
		24 Ost9901_3_27365,
		25 MicpuN3_92581,
		26 MicpuC2_60999,
		27 Pp1s35_75V6,
		28 Pp1s356_2V6,
		29 Ostta4_33731,
		30 OstRCC809_2_34972,
		31 MicpuN3_109148,
		32 MicpuC2_20014,
		33 Vcarteri_91284,
		34 Cre_g533300,
		35 ChlNC64A_1_143014,
		36 AT1G11650,
		37 AT4G27000,
		38 AT5G54900,
		39 Pp1s219_115V6,
		40 Pp1s339_11V6,
		41 Pp1s391_69V6,
		42 Vcarteri_32547,
		43 Cre_g652900,
		44 Coc_C169_1_31894,
		45 MicpuC2_37015,
		46 MicpuN3_105339,
		47 AT5G19350,
		48 AT1G47500,
		49 AT1G47490,
		50 AT1G49600,
		51 AT3G19130,
		52 Cre_g131900,
		53 Vcarteri_116517,
		54 MicpuC2_51223,
		55 ChlNC64A_1_57625,
		56 Ost9901_3_26579,
		57 Ostta4_24260,
		58 OstRCC809_2_38193,
		59 AT3G23900,
		60 Pp1s18_66V6,
		61 Pp1s8_29V6,
		62 MicpuC2_59448,
		63 AT5G58130,
		64 Pp1s38_178V6,
		65 ChlNC64A_1_137899,
		66 Vcarteri_35316,
		67 ChlNC64A_1_36600,
		68 Cre_g560300,
		69 Vcarteri_104291,
		70 MicpuC2_51802,
		71 ChlNC64A_1_142690,
		72 Coc_C169_1_66433,
		73 Cre_g428200,
		74 Vcarteri_121254,
		75 Coc_C169_1_8699,
		76 Pp1s6_131V6,
		77 Pp1s159_34V6,
		78 Pp1s13_162V6,
		79 Pp1s13_178V6,
		80 AT3G13224,
		81 AT5G40490,
		82 AT1G17640,
		83 Ost9901_3_24530,
		84 MicpuC2_55543,
		85 MicpuN3_51328,
		86 Pp1s31_251V6,
		87 AT2G05160,
		88 AT3G52980,
		89 AT1G51520,
		90 AT3G21100,
		91 AT5G12440,
		92 AT3G63450,
		93 AT3G51950,
		94 Cre_g662700,
		95 Vcarteri_43575,
		96 Coc_C169_1_26804,
		97 ChlNC64A_1_140687,
		98 Pp1s84_58V6,
		99 Pp1s28_378V6,
		100 Pp1s28_382V6,
		101 AT5G55550,
		102 AT4G26650,
		103 AT5G47620,
		104 AT3G07810,
		105 AT4G14300,
		106 AT2G33410,
		107 AT1G58470,
		108 ChlNC64A_1_56910,
		109 Coc_C169_1_8654,
		110 Vcarteri_107445,
		111 Cre_g330300,
		112 Ostta4_32993,
		113 Ost9901_3_8174,
		114 OstRCC809_2_26954,
		115 Ostta4_7793,
		116 OstRCC809_2_27030,
		117 Ost9901_3_9858,
		118 Cre_g392350,
		119 Vcarteri_103546,
		120 AT4G13860,
		121 AT2G27330,
		122 AT5G06210,
		123 AT1G73530,
		124 AT3G20930,
		125 AT2G37510,
		126 AT5G59860,
		127 AT3G46020,
		128 Pp1s338_41V6,
		129 Pp1s59_30V6,
		130 AT2G41060,
		131 AT3G56860,
		132 AT3G15010,
		133 Pp1s188_26V6,
		134 Pp1s70_228V6,
		135 AT2G22100,
		136 AT2G19380,
		137 AT2G22090,
		138 AT4G39260,
		139 AT2G21660,
		140 Pp1s123_58V6,
		141 Pp1s42_251V6,
		142 Pp1s136_70V6,
		143 Pp1s128_53V6,
		144 Pp1s26_263V6,
		145 ChlNC64A_1_22355,
		146 Coc_C169_1_57959,
		147 AT3G26420,
		148 AT1G60650,
		149 AT5G04280,
		150 AT3G23830,
		151 AT5G47320,
		152 AT3G08000,
		153 Pp1s45_280V6,
		154 Pp1s143_11V6,
		155 Pp1s118_101V6,
		156 Pp1s118_100V6,
		157 AT4G13850,
		158 AT5G61030,
		159 AT1G74230,
		160 AT1G72800,
		161 AT3G09160,
		162 AT2G47310,
		163 AT5G64200,
		164 Pp1s31_294V6,
		165 Pp1s397_41V6,
		166 Pp1s42_165V6,
		167 MicpuC2_59009,
		168 ChlNC64A_1_135411,
		169 Ost9901_3_29530,
		170 Ostta4_36612,
		171 OstRCC809_2_43705,
		172 MicpuC2_59282,
		173 Coc_C169_1_16118,
		174 Pp1s281_8V6,
		175 Pp1s136_10V6,
		176 Pp1s31_248V6,
		177 AT4G12640,
		178 AT2G43410,
		179 ChlNC64A_1_17893,
		180 Cre_g125000,
		181 Vcarteri_88720,
		182 Vcarteri_95588,
		183 Cre_g389450,
		184 Coc_C169_1_62397,
		185 ChlNC64A_1_144170,
		186 ChlNC64A_1_145547,
		187 Coc_C169_1_64916,
		188 ChlNC64A_1_25380,
		189 Cre_g518772,
		190 Vcarteri_80657,
		191 Cre_g518777,
		192 Cre_g674250,
		193 Pp1s144_89V6,
		194 AT5G52040,
		195 AT4G25500,
		196 AT2G46610,
		197 AT3G61860,
		198 Coc_C169_1_12541,
		199 MicpuC2_42152,
		200 Pp1s3_10V6,
		201 Pp1s543_12V6,
		202 Pp1s167_149V6,
		203 AT1G79880,
		204 AT4G32720,
		205 Ost9901_3_87306,
		206 Ost9901_3_13922,
		207 OstRCC809_2_89466,
		208 Ostta4_30488,
		209 Coc_C169_1_46027,
		210 MicpuN3_55433,
		211 Vcarteri_120167,
		212 Cre_g724200,
		213 Pp1s70_106V6,
		214 AT2G43370,
		215 Coc_C169_1_61728,
		216 Pp1s332_45V6,
		217 Pp1s42_265V6,
		218 AT3G50670,
		219 ChlNC64A_1_140193,
		220 Cre_g656250,
		221 Vcarteri_106420,
		222 MicpuN3_58651,
		223 MicpuC2_56455,
		224 Ost9901_3_7191,
		225 Ostta4_11066,
		226 OstRCC809_2_25241;
		tree No_001 = ((1:0.58908,(((((2:0.00676,3:0.0):0.821,(4:0.52919,5:0.45186):0.07299):0.25687,(((6:0.00348,7:0.21240):0.93036,((8:0.0376,9:0.04671):0.2158,(10:0.58075,11:0.21723):0.30957):0.54136):0.26618,(12:0.25656,((13:0.12614,14:0.06956):0.18119,15:0.65628):0.09018):0.14646):0.10683):0.18664,((16:0.34170,17:0.21113):0.92846,(18:0.32012,((19:0.46593,20:0.0):0.26189,(21:0.26998,22:0.26054):1.703…
END;
