# Supplementary material for: Prevalence, Evolution, and cis-Regulation of Diel Transcription in Chlamydomonas reinhardtii
Source: G3 (Bethesda). 2014 Oct 28;4(12):2461–71. doi: 10.1534/g3.114.015032 (PMC4267941; doi:10.1534/g3.114.015032)
Supplement: Supporting Information [file supp_g3.114.015032_FileS2.zip › AllTrees/RAxML_result.PF00078.22.midpoint.nex]

#NEXUS
BEGIN trees;
	translate
		1 Coc_C169_1_33070,
		2 Vcarteri_101357,
		3 Vcarteri_99387,
		4 Vcarteri_104887,
		5 Vcarteri_105017,
		6 Vcarteri_91737,
		7 Vcarteri_97788,
		8 Vcarteri_95228,
		9 Vcarteri_86295,
		10 Vcarteri_101016,
		11 Vcarteri_107263,
		12 Cre_g782350,
		13 Cre_g128800,
		14 Cre_g135300,
		15 Cre_g235400,
		16 Cre_g423050,
		17 Cre_g137350,
		18 Cre_g789900,
		19 Cre_g446600,
		20 Cre_g733450,
		21 Cre_g643950,
		22 Cre_g167700,
		23 Cre_g646500,
		24 Cre_g737450,
		25 Cre_g642200,
		26 AT1G74350,
		27 AT5G04050,
		28 ATMG00520,
		29 Pp1s6_209V6,
		30 AT1G30010,
		31 AT5G46920,
		32 Pp1s243_69V6,
		33 Pp1s22_307V6,
		34 Cre_g642450,
		35 Cre_g771550,
		36 Cre_g006750,
		37 Cre_g760450,
		38 Cre_g606650,
		39 Cre_g243351,
		40 Cre_g208550,
		41 Cre_g770201,
		42 Cre_g567050,
		43 ChlNC64A_1_145089,
		44 ChlNC64A_1_134662,
		45 Pp1s223_44V6,
		46 Cre_g762000,
		47 Cre_g790600,
		48 Cre_g470050,
		49 Cre_g790801,
		50 Cre_g666750,
		51 Cre_g062750,
		52 Cre_g333700,
		53 Cre_g785000,
		54 Cre_g093250,
		55 Cre_g789250,
		56 Cre_g445550,
		57 Cre_g779100,
		58 Cre_g762200,
		59 Cre_g779500,
		60 Cre_g470000,
		61 Cre_g235050,
		62 Cre_g779250,
		63 Cre_g602100,
		64 Cre_g602250,
		65 Cre_g137150,
		66 Cre_g137250,
		67 Cre_g796550,
		68 Cre_g208850,
		69 Cre_g622500,
		70 Cre_g470100,
		71 Cre_g666700,
		72 Cre_g622400,
		73 Cre_g278100,
		74 Cre_g278000,
		75 Cre_g790150,
		76 Cre_g743000,
		77 Cre_g743100,
		78 Cre_g539150,
		79 Cre_g779400,
		80 Cre_g779450,
		81 Cre_g666850,
		82 Cre_g786300,
		83 Cre_g235100,
		84 Cre_g539500,
		85 Cre_g786250,
		86 Cre_g539350,
		87 Cre_g277915,
		88 Cre_g006650,
		89 Cre_g666950,
		90 Cre_g622250,
		91 Cre_g771800,
		92 Cre_g333200,
		93 Cre_g137400,
		94 Cre_g062700,
		95 Cre_g093100,
		96 Cre_g592600,
		97 Cre_g561650,
		98 Cre_g786200,
		99 Cre_g198300,
		100 Cre_g208650,
		101 Cre_g208600,
		102 Cre_g790650,
		103 Cre_g790400,
		104 Cre_g373350,
		105 Cre_g790450,
		106 Cre_g561700,
		107 Cre_g234900,
		108 Cre_g235000,
		109 Cre_g137300,
		110 Cre_g743050,
		111 Cre_g216400,
		112 Cre_g666600,
		113 Cre_g790050,
		114 Cre_g789300,
		115 Cre_g539400,
		116 Cre_g539300,
		117 Cre_g333800,
		118 Cre_g779300,
		119 Cre_g742900,
		120 Cre_g622300,
		121 Cre_g790550,
		122 Cre_g602200,
		123 Cre_g093000,
		124 Cre_g277982,
		125 Cre_g771750,
		126 Cre_g792800,
		127 Cre_g333600,
		128 Cre_g784800,
		129 Cre_g208200,
		130 Cre_g790850,
		131 Cre_g208450,
		132 Cre_g208150,
		133 Cre_g790750,
		134 Cre_g666900,
		135 Cre_g333750,
		136 Cre_g234880,
		137 Cre_g779150,
		138 Cre_g786150,
		139 Cre_g779200,
		140 Cre_g790300,
		141 Cre_g789200,
		142 Cre_g602150,
		143 Cre_g796600,
		144 Cre_g622450,
		145 Cre_g666800,
		146 Cre_g208400,
		147 Cre_g790350,
		148 Cre_g137450,
		149 Cre_g539550,
		150 Cre_g742950,
		151 Cre_g445250,
		152 Cre_g784750,
		153 Cre_g790500,
		154 Cre_g761100,
		155 Cre_g445350,
		156 Cre_g539450,
		157 Cre_g093050,
		158 Cre_g790100,
		159 Cre_g445200,
		160 Cre_g006600,
		161 Cre_g790250,
		162 Cre_g790200,
		163 Cre_g786100,
		164 Cre_g006700,
		165 Cre_g622350,
		166 Cre_g208500,
		167 Cre_g235200,
		168 AT4G20520,
		169 Coc_C169_1_9992,
		170 Coc_C169_1_9938,
		171 Cre_g494700,
		172 Cre_g006450,
		173 Cre_g598600,
		174 Cre_g241800,
		175 Cre_g444050,
		176 Cre_g560050,
		177 Cre_g726600,
		178 Cre_g660550,
		179 Cre_g137100,
		180 Cre_g469950,
		181 Cre_g483050,
		182 Cre_g312700,
		183 Cre_g341400,
		184 Cre_g341500,
		185 Cre_g017700,
		186 Cre_g369450,
		187 Cre_g124050,
		188 MicpuN3_64973,
		189 MicpuC2_54828,
		190 Vcarteri_104731,
		191 Vcarteri_99710,
		192 Vcarteri_105730,
		193 Vcarteri_105516,
		194 Vcarteri_35381,
		195 Pp1s96_85V6,
		196 ,
		197 AT5G16850,
		198 Ost9901_3_15108,
		199 Ostta4_32424,
		200 MicpuC2_60221,
		201 MicpuN3_62439,
		202 Pp1s295_27V6,
		203 ATMG01250,
		204 ChlNC64A_1_143663,
		205 ChlNC64A_1_137232,
		206 ChlNC64A_1_141678,
		207 ChlNC64A_1_135745,
		208 ChlNC64A_1_143868,
		209 ChlNC64A_1_135985,
		210 ChlNC64A_1_141059,
		211 ChlNC64A_1_141072,
		212 ChlNC64A_1_133020,
		213 ChlNC64A_1_138984,
		214 ChlNC64A_1_140147,
		215 ChlNC64A_1_141001,
		216 ChlNC64A_1_143869,
		217 ChlNC64A_1_143509;
		tree No_001 = ((1:4.11064,((2:0.0,(3:0.0,((4:0.13448,(5:0.05296,((6:0.02165,7:0.25299):0.05604,(8:0.0,(9:0.0,10:0.0):0.02005):0.0):0.04947):0.3325):1.23692,11:0.12195):0.93983):0.10475):3.46584,(((((12:0.95682,13:0.57355):0.78045,(((14:0.20160,15:0.07842):0.3141,16:0.50860):0.73402,(17:1.32955,(18:0.0,(19:0.0,20:0.0):0.0):0.81835):1.21728):1.16468):0.72396,((21:0.48460,(22:0.29484,(23:0.10507,(24…
END;
