# Supplementary material for: Prevalence, Evolution, and cis-Regulation of Diel Transcription in Chlamydomonas reinhardtii
Source: G3 (Bethesda). 2014 Oct 28;4(12):2461–71. doi: 10.1534/g3.114.015032 (PMC4267941; doi:10.1534/g3.114.015032)
Supplement: Supporting Information [file supp_g3.114.015032_FileS2.zip › AllTrees/RAxML_result.PF00081.17.midpoint.nex]

#NEXUS
BEGIN trees;
	translate
		1 Cre_g676150,
		2 Vcarteri_72831,
		3 Coc_C169_1_11684,
		4 Vcarteri_91989,
		5 Cre_g490300,
		6 MicpuN3_60680,
		7 MicpuC2_49539,
		8 Ostta4_6206,
		9 Ost9901_3_31067,
		10 OstRCC809_2_56823,
		11 Vcarteri_107954,
		12 Cre_g605150,
		13 ChlNC64A_1_28858,
		14 ChlNC64A_1_20274,
		15 Coc_C169_1_30346,
		16 Pp1s174_60V6,
		17 AT3G56350,
		18 AT3G10920,
		19 Vcarteri_108150,
		20 Cre_g096150,
		21 ChlNC64A_1_48517,
		22 Coc_C169_1_52134,
		23 Coc_C169_1_48855,
		24 Coc_C169_1_13417,
		25 ChlNC64A_1_140393,
		26 ChlNC64A_1_33910,
		27 AT5G23310,
		28 AT5G51100,
		29 Pp1s98_114V6,
		30 AT4G25100,
		31 Cre_g436050,
		32 Vcarteri_55147,
		33 Vcarteri_85878,
		34 Vcarteri_109532,
		35 Pp1s2_451V6,
		36 Pp1s22_320V6,
		37 Coc_C169_1_36814;
		tree No_001 = ((((1:0.19367,2:0.42886):0.60486,(3:0.19225,(((4:0.11315,5:0.08905):0.85333,((((6:0.05169,7:0.07174):0.03735,(8:0.11818,(9:0.03751,10:0.02346):0.06952):0.12968):0.15062,((11:0.12963,12:0.00175):0.14546,(13:0.0,14:0.0):0.20300):0.05526):0.05919,(15:0.27454,((16:0.16027,17:0.22686):0.06035,18:0.08018):0.17755):0.01125):0.34280):0.21354,((19:0.10988,20:0.04637):0.09604,(21:0.73346,22:0…
END;
