# Supplementary material for: Prevalence, Evolution, and cis-Regulation of Diel Transcription in Chlamydomonas reinhardtii
Source: G3 (Bethesda). 2014 Oct 28;4(12):2461–71. doi: 10.1534/g3.114.015032 (PMC4267941; doi:10.1534/g3.114.015032)
Supplement: Supporting Information [file supp_g3.114.015032_FileS2.zip › AllTrees/RAxML_result.PF00082.17.midpoint.nex]

#NEXUS
BEGIN trees;
	translate
		1 Vcarteri_96935,
		2 Cre_g170300,
		3 MicpuN3_114075,
		4 MicpuC2_58568,
		5 MicpuN3_61730,
		6 MicpuC2_40965,
		7 MicpuN3_103083,
		8 Coc_C169_1_39275,
		9 ChlNC64A_1_145631,
		10 Coc_C169_1_49367,
		11 Vcarteri_92957,
		12 Cre_g242100,
		13 Vcarteri_88679,
		14 Vcarteri_88676,
		15 Vcarteri_99587,
		16 Vcarteri_91397,
		17 Cre_g242700,
		18 Cre_g242800,
		19 Cre_g242750,
		20 Cre_g406700,
		21 Vcarteri_92264,
		22 Vcarteri_89438,
		23 Vcarteri_87131,
		24 Vcarteri_93831,
		25 Vcarteri_95105,
		26 Vcarteri_106327,
		27 Vcarteri_106326,
		28 Vcarteri_106328,
		29 Cre_g190250,
		30 Cre_g213400,
		31 MicpuC2_60245,
		32 Coc_C169_1_58020,
		33 ChlNC64A_1_137826,
		34 Vcarteri_31946,
		35 Cre_g459450,
		36 Coc_C169_1_19136,
		37 MicpuN3_64522,
		38 Ost9901_3_44226,
		39 Ostta4_35638,
		40 OstRCC809_2_38585,
		41 Coc_C169_1_44096,
		42 ChlNC64A_1_25519,
		43 Coc_C169_1_67309,
		44 ChlNC64A_1_24652,
		45 Vcarteri_104036,
		46 Cre_g585800,
		47 MicpuC2_11175,
		48 MicpuN3_86976,
		49 MicpuC2_8378,
		50 ChlNC64A_1_9713,
		51 Vcarteri_105890,
		52 Vcarteri_94094,
		53 Cre_g329500,
		54 Pp1s87_136V6,
		55 ChlNC64A_1_17670,
		56 ChlNC64A_1_134105,
		57 ChlNC64A_1_59329,
		58 ChlNC64A_1_137580,
		59 ChlNC64A_1_136197,
		60 ChlNC64A_1_49515,
		61 ChlNC64A_1_51199,
		62 ChlNC64A_1_141447,
		63 ChlNC64A_1_55404,
		64 Coc_C169_1_48095,
		65 ChlNC64A_1_134082,
		66 ChlNC64A_1_55438,
		67 ChlNC64A_1_51447,
		68 ChlNC64A_1_135242,
		69 ChlNC64A_1_140655,
		70 ChlNC64A_1_22903,
		71 Vcarteri_88007,
		72 Cre_g735450,
		73 Cre_g713600,
		74 Cre_g708400,
		75 Vcarteri_117260,
		76 Cre_g685250,
		77 Cre_g060100,
		78 Vcarteri_127481,
		79 Cre_g049950,
		80 Coc_C169_1_39124,
		81 Coc_C169_1_68092,
		82 Coc_C169_1_68093,
		83 Pp1s1362_2V6,
		84 Pp1s1736_1V6,
		85 Vcarteri_93498,
		86 Cre_g675350,
		87 AT4G20850,
		88 Pp1s2_123V6,
		89 Pp1s304_1V6,
		90 Coc_C169_1_27430,
		91 ChlNC64A_1_58768,
		92 Cre_g076950,
		93 Vcarteri_92090,
		94 Pp1s7_237V6,
		95 Pp1s65_308V6,
		96 Pp1s48_63V6,
		97 Pp1s14_319V6,
		98 AT1G30600,
		99 AT4G20430,
		100 AT5G44530,
		101 AT1G62340,
		102 Pp1s163_59V6,
		103 Pp1s7_309V6,
		104 Pp1s118_121V6,
		105 Pp1s112_240V6,
		106 AT4G30020,
		107 AT2G19170,
		108 AT1G01900,
		109 AT3G14067,
		110 AT1G04110,
		111 AT2G05920,
		112 AT5G51750,
		113 AT5G67360,
		114 AT4G34980,
		115 AT3G14240,
		116 Pp1s19_223V6,
		117 Pp1s170_22V6,
		118 Pp1s28_90V6,
		119 AT2G04160,
		120 AT5G59810,
		121 Pp1s218_115V6,
		122 AT5G45650,
		123 AT5G45640,
		124 AT1G20150,
		125 AT1G20160,
		126 Pp1s70_249V6,
		127 AT4G26330,
		128 AT4G10520,
		129 AT4G10530,
		130 AT4G10550,
		131 AT4G10540,
		132 AT4G10510,
		133 AT1G32940,
		134 AT1G32960,
		135 AT1G32950,
		136 AT1G32970,
		137 AT1G32980,
		138 AT4G21650,
		139 AT4G21630,
		140 AT4G21640,
		141 AT5G11940,
		142 AT4G21326,
		143 AT4G21323,
		144 AT1G66220,
		145 AT1G66210,
		146 AT2G39850,
		147 AT5G59190,
		148 AT3G46850,
		149 AT3G46840,
		150 AT5G59130,
		151 AT5G59090,
		152 AT5G59120,
		153 AT5G58830,
		154 AT5G58820,
		155 AT5G58840,
		156 AT5G59100,
		157 AT4G15040,
		158 AT5G03620,
		159 AT4G00230,
		160 Pp1s156_69V6,
		161 Pp1s78_186V6,
		162 Pp1s232_23V6,
		163 AT5G67090,
		164 Ostta4_37321,
		165 OstRCC809_2_65313,
		166 Ost9901_3_40456,
		167 MicpuN3_64337,
		168 AT5G19660,
		169 Pp1s55_133V6,
		170 Coc_C169_1_11172,
		171 ChlNC64A_1_33771,
		172 Cre_g628800,
		173 Vcarteri_85780,
		174 MicpuC2_22445,
		175 Vcarteri_87128;
		tree No_001 = (((1:0.54288,2:0.36818):0.54167,((((3:0.54729,(4:0.08558,5:0.20284):0.49666):0.50872,(6:0.43796,7:0.33292):0.39079):0.17949,(8:0.74989,((9:0.62860,10:0.44518):0.11435,11:0.75237):0.10849):0.14350):0.32518,((12:0.87703,((13:0.65683,14:0.4782):0.27916,(15:0.87096,16:1.04050):0.14369):0.21707):0.06902,((17:0.74409,(18:0.06938,19:0.10590):0.32054):0.14146,((20:0.91946,(21:0.45832,(((22:…
END;
