# Supplementary material for: Prevalence, Evolution, and cis-Regulation of Diel Transcription in Chlamydomonas reinhardtii
Source: G3 (Bethesda). 2014 Oct 28;4(12):2461–71. doi: 10.1534/g3.114.015032 (PMC4267941; doi:10.1534/g3.114.015032)
Supplement: Supporting Information [file supp_g3.114.015032_FileS2.zip › AllTrees/RAxML_result.PF00083.19.midpoint.nex]

#NEXUS
BEGIN trees;
	translate
		1 Coc_C169_1_68259,
		2 Cre_g273200,
		3 Vcarteri_55387,
		4 ChlNC64A_1_133646,
		5 Pp1s8091_1V6,
		6 Ost9901_3_94723,
		7 AT4G17550,
		8 Ost9901_3_43351,
		9 Ost9901_3_43234,
		10 OstRCC809_2_60205,
		11 Ostta4_29514,
		12 MicpuC2_15669,
		13 MicpuN3_75576,
		14 Vcarteri_93591,
		15 Cre_g073000,
		16 Coc_C169_1_47045,
		17 Ostta4_3107,
		18 Ost9901_3_43281,
		19 Ost9901_3_3353,
		20 MicpuC2_56927,
		21 MicpuN3_80668,
		22 Ost9901_3_86082,
		23 Vcarteri_95577,
		24 Cre_g396950,
		25 MicpuC2_25749,
		26 MicpuN3_67528,
		27 Cre_g663600,
		28 Vcarteri_91212,
		29 Cre_g187050,
		30 AT2G38060,
		31 AT3G46980,
		32 MicpuC2_44722,
		33 OstRCC809_2_94745,
		34 Ost9901_3_2927,
		35 ChlNC64A_1_18155,
		36 ChlNC64A_1_144840,
		37 MicpuN3_93391,
		38 Ostta4_35214,
		39 Ost9901_3_37881,
		40 Cre_g675300,
		41 AT5G44370,
		42 Vcarteri_105756,
		43 ChlNC64A_1_143059,
		44 AT2G29650,
		45 MicpuN3_59386,
		46 Pp1s4849_2V6,
		47 Pp1s101_50V6,
		48 Pp1s224_41V6,
		49 Pp1s89_139V6,
		50 Pp1s221_20V6,
		51 AT1G22710,
		52 AT1G71880,
		53 AT1G71890,
		54 AT5G06170,
		55 AT5G43610,
		56 AT2G14670,
		57 AT1G66570,
		58 Coc_C169_1_48086,
		59 Vcarteri_102700,
		60 MicpuN3_51865,
		61 OstRCC809_2_55922,
		62 OstRCC809_2_62786,
		63 Ost9901_3_87422,
		64 MicpuN3_107865,
		65 MicpuC2_51240,
		66 MicpuN3_103484,
		67 Ostta4_35553,
		68 OstRCC809_2_59417,
		69 Ost9901_3_26513,
		70 Coc_C169_1_18996,
		71 MicpuN3_64113,
		72 Ostta4_35061,
		73 Ost9901_3_26048,
		74 OstRCC809_2_37682,
		75 Pp1s176_124V6,
		76 Pp1s317_69V6,
		77 AT4G22990,
		78 ChlNC64A_1_139467,
		79 ChlNC64A_1_59527,
		80 Coc_C169_1_45065,
		81 Cre_g301550,
		82 MicpuC2_47198,
		83 MicpuN3_59674,
		84 AT5G65687,
		85 Coc_C169_1_19999,
		86 Cre_g000950,
		87 ChlNC64A_1_140406,
		88 AT5G10190,
		89 AT1G78130,
		90 MicpuN3_82112,
		91 MicpuC2_36955,
		92 OstRCC809_2_63441,
		93 Ostta4_11724,
		94 Ost9901_3_32666,
		95 Pp1s88_88V6,
		96 AT5G13750,
		97 AT5G13740,
		98 AT3G43790,
		99 Pp1s15_89V6,
		100 Coc_C169_1_43292,
		101 Pp1s25_265V6,
		102 Coc_C169_1_67917,
		103 Coc_C169_1_66529,
		104 Vcarteri_103803,
		105 ChlNC64A_1_132974,
		106 Cre_g471500,
		107 AT1G76430,
		108 AT1G20860,
		109 Pp1s32_79V6,
		110 Pp1s32_85V6,
		111 Pp1s426_5V6,
		112 Pp1s76_116V6,
		113 Pp1s302_62V6,
		114 Pp1s197_130V6,
		115 Pp1s53_36V6,
		116 AT4G08895,
		117 AT5G43340,
		118 AT4G08878,
		119 AT2G38940,
		120 AT3G54700,
		121 AT2G32830,
		122 AT5G43360,
		123 AT5G43350,
		124 AT5G43370,
		125 Coc_C169_1_57888,
		126 ChlNC64A_1_59146,
		127 ChlNC64A_1_59145,
		128 Coc_C169_1_54617,
		129 Cre_g686750,
		130 Cre_g686850,
		131 Cre_g686800,
		132 Vcarteri_76763,
		133 Cre_g075050,
		134 Coc_C169_1_53267,
		135 Coc_C169_1_16544,
		136 Vcarteri_101518,
		137 Vcarteri_68484,
		138 Cre_g337850,
		139 MicpuC2_38948,
		140 MicpuN3_81672,
		141 Cre_g094200,
		142 Vcarteri_100010,
		143 ChlNC64A_1_142865,
		144 AT3G13050,
		145 Pp1s128_55V6,
		146 Pp1s171_139V6,
		147 Pp1s7_434V6,
		148 MicpuN3_79121,
		149 Ostta4_19850,
		150 OstRCC809_2_37976,
		151 Ost9901_3_38010,
		152 Coc_C169_1_67354,
		153 MicpuC2_53873,
		154 MicpuN3_62089,
		155 Ostta4_23650,
		156 OstRCC809_2_31686,
		157 Ost9901_3_2917,
		158 MicpuC2_58966,
		159 Cre_g100850,
		160 ChlNC64A_1_142295,
		161 Cre_g285300,
		162 Vcarteri_119010,
		163 Vcarteri_95576,
		164 Cre_g121400,
		165 AT1G16390,
		166 AT1G79360,
		167 AT1G79410,
		168 AT1G16370,
		169 AT1G73220,
		170 Pp1s85_39V6,
		171 AT3G20660,
		172 Ostta4_31152,
		173 Ost9901_3_2301,
		174 OstRCC809_2_30813,
		175 MicpuC2_26258,
		176 MicpuN3_91450,
		177 Vcarteri_119260,
		178 Cre_g740450,
		179 MicpuC2_70846,
		180 MicpuN3_56847,
		181 Coc_C169_1_43798,
		182 ChlNC64A_1_139619,
		183 Ost9901_3_30357,
		184 Ostta4_31482,
		185 MicpuC2_27278,
		186 MicpuN3_109423,
		187 MicpuC2_45985,
		188 AT2G20780,
		189 Pp1s17_371V6,
		190 AT3G18830,
		191 AT2G16130,
		192 AT2G16120,
		193 AT2G18480,
		194 AT4G36670,
		195 Coc_C169_1_29643,
		196 Coc_C169_1_29606,
		197 Coc_C169_1_34726,
		198 Coc_C169_1_38319,
		199 Pp1s8_107V6,
		200 Pp1s44_130V6,
		201 Pp1s8_104V6,
		202 AT5G26340,
		203 AT1G07340,
		204 AT5G26250,
		205 AT3G05960,
		206 Pp1s438_15V6,
		207 Pp1s101_17V6,
		208 AT1G77210,
		209 AT4G02050,
		210 AT5G61520,
		211 AT1G34580,
		212 AT3G19930,
		213 ChlNC64A_1_33524,
		214 AT5G23270,
		215 AT3G19940,
		216 AT1G50310,
		217 AT1G11260,
		218 AT4G21480,
		219 Coc_C169_1_66691,
		220 Coc_C169_1_27364,
		221 ChlNC64A_1_33950,
		222 ChlNC64A_1_136418,
		223 ChlNC64A_1_23239,
		224 ChlNC64A_1_59732,
		225 ChlNC64A_1_59832,
		226 ChlNC64A_1_28837,
		227 ChlNC64A_1_28988,
		228 Coc_C169_1_37001,
		229 Coc_C169_1_53762,
		230 Coc_C169_1_17100,
		231 Coc_C169_1_52747,
		232 Coc_C169_1_13590,
		233 Coc_C169_1_12177,
		234 Coc_C169_1_54368,
		235 Coc_C169_1_13172,
		236 Coc_C169_1_10278,
		237 ChlNC64A_1_137750,
		238 MicpuC2_34108,
		239 MicpuN3_87431,
		240 OstRCC809_2_43098,
		241 Ost9901_3_52000,
		242 Ostta4_29494,
		243 Pp1s229_33V6,
		244 Pp1s99_154V6,
		245 AT1G79820,
		246 AT1G67300,
		247 AT1G05030,
		248 Pp1s199_7V6,
		249 Pp1s129_118V6,
		250 Pp1s4_388V6,
		251 Pp1s3_11V6,
		252 AT5G16150,
		253 Cre_g206800,
		254 Vcarteri_104700,
		255 ChlNC64A_1_55965,
		256 Coc_C169_1_32675,
		257 MicpuC2_30532,
		258 MicpuN3_54776,
		259 OstRCC809_2_34030,
		260 Ost9901_3_3240,
		261 Ostta4_16077,
		262 Pp1s334_41V6,
		263 Pp1s438_14V6,
		264 Pp1s101_18V6,
		265 AT1G19450,
		266 AT1G75220,
		267 AT2G48020,
		268 AT3G05150,
		269 AT5G18840,
		270 AT4G04750,
		271 AT4G04760,
		272 AT3G20460,
		273 AT3G05165,
		274 AT3G05160,
		275 AT5G27350,
		276 AT5G27360,
		277 AT3G05400,
		278 AT3G05155,
		279 AT1G08900,
		280 AT1G08890,
		281 AT1G08920,
		282 AT1G08930,
		283 AT1G54730,
		284 Ostta4_29895,
		285 OstRCC809_2_37329,
		286 Ost9901_3_35010,
		287 MicpuN3_109447,
		288 Ostta4_22640,
		289 OstRCC809_2_42783,
		290 Ost9901_3_28563,
		291 Pp1s159_1V6,
		292 Pp1s42_261V6,
		293 Pp1s100_126V6,
		294 AT5G59250,
		295 AT3G03090,
		296 AT5G17010,
		297 Coc_C169_1_67173,
		298 ChlNC64A_1_25635,
		299 OstRCC809_2_30513,
		300 Ostta4_31673,
		301 Ost9901_3_34203,
		302 MicpuN3_113379,
		303 MicpuC2_21673,
		304 MicpuC2_70795,
		305 AT3G51490,
		306 AT4G35300,
		307 AT1G20840,
		308 Pp1s12_163V6,
		309 Pp1s408_3V6,
		310 Pp1s47_244V6,
		311 Pp1s158_160V6,
		312 ChlNC64A_1_8066,
		313 Coc_C169_1_30742,
		314 Pp1s1116_1V6,
		315 AT2G43330,
		316 AT1G30220,
		317 AT2G35740,
		318 AT4G16480,
		319 Pp1s78_63V6,
		320 MicpuN3_108749,
		321 MicpuC2_44777,
		322 OstRCC809_2_57913,
		323 Ostta4_33642,
		324 Ost9901_3_41151;
		tree No_001 = ((((1:2.85583,((2:0.13536,3:0.06572):1.72771,4:1.24896):0.69274):0.62719,((5:1.29529,(6:2.14726,7:2.23849):0.76246):0.15088,(((((8:0.0,9:0.0):0.07115,10:0.11488):0.14073,11:0.12484):0.50848,(12:0.24705,13:0.48355):0.26373):0.42702,((14:0.14607,15:0.09747):0.37929,(16:0.51845,((17:0.16912,(18:0.0,19:0.05828):0.15638):0.32314,(20:0.51802,21:0.08738):0.18790):0.40070):0.14263):0.20763)…
END;
