# Supplementary material for: Prevalence, Evolution, and cis-Regulation of Diel Transcription in Chlamydomonas reinhardtii
Source: G3 (Bethesda). 2014 Oct 28;4(12):2461–71. doi: 10.1534/g3.114.015032 (PMC4267941; doi:10.1534/g3.114.015032)
Supplement: Supporting Information [file supp_g3.114.015032_FileS2.zip › AllTrees/RAxML_result.PF00085.15.midpoint.nex]

#NEXUS
BEGIN trees;
	translate
		1 Coc_C169_1_67188,
		2 AT2G35010,
		3 AT1G31020,
		4 Pp1s545_10V6,
		5 Cre_g248500,
		6 Vcarteri_85222,
		7 ChlNC64A_1_20868,
		8 Pp1s317_77V6,
		9 Pp1s169_11V6,
		10 Pp1s37_209V6,
		11 Pp1s25_284V6,
		12 AT1G53300,
		13 AT3G14950,
		14 AT2G42580,
		15 AT3G58620,
		16 MicpuN3_63937,
		17 MicpuC2_52353,
		18 OstRCC809_2_96170,
		19 Ostta4_7739,
		20 Ost9901_3_37753,
		21 ChlNC64A_1_133836,
		22 Coc_C169_1_46495,
		23 Cre_g391900,
		24 Cre_g554850,
		25 Vcarteri_74166,
		26 Pp1s98_9V6,
		27 Pp1s12_54V6,
		28 MicpuC2_68394,
		29 Vcarteri_105423,
		30 Cre_g647534,
		31 MicpuN3_60331,
		32 Vcarteri_108271,
		33 Vcarteri_45847,
		34 Cre_g093750,
		35 Cre_g094100,
		36 AT1G60420,
		37 ChlNC64A_1_18853,
		38 AT3G08710,
		39 AT2G40790,
		40 AT3G56420,
		41 Pp1s136_125V6,
		42 Pp1s21_318V6,
		43 Coc_C169_1_54141,
		44 Cre_g615250,
		45 AT5G06430,
		46 Pp1s409_35V6,
		47 ChlNC64A_1_142982,
		48 Vcarteri_80757,
		49 Cre_g702150,
		50 Pp1s251_36V6,
		51 AT4G37200,
		52 MicpuN3_59843,
		53 Ostta4_6671,
		54 Ost9901_3_8114,
		55 OstRCC809_2_26536,
		56 MicpuC2_8995,
		57 ChlNC64A_1_13220,
		58 Coc_C169_1_33821,
		59 Ostta4_7669,
		60 MicpuC2_57431,
		61 MicpuN3_58107,
		62 AT1G69880,
		63 AT1G59730,
		64 AT5G39950,
		65 AT1G11530,
		66 AT3G17880,
		67 AT3G51030,
		68 AT1G19730,
		69 AT1G45145,
		70 AT5G42980,
		71 MicpuC2_46285,
		72 MicpuC2_19725,
		73 MicpuN3_82546,
		74 MicpuN3_77096,
		75 Ostta4_7775,
		76 Ost9901_3_10652,
		77 OstRCC809_2_27288,
		78 Coc_C169_1_47343,
		79 AT2G41680,
		80 Pp1s9_92V6,
		81 Pp1s455_2V6,
		82 Coc_C169_1_13916,
		83 ChlNC64A_1_134198,
		84 Cre_g054150,
		85 Vcarteri_103925,
		86 MicpuN3_74503,
		87 MicpuC2_23559,
		88 OstRCC809_2_60638,
		89 Ostta4_2407,
		90 Ost9901_3_28227,
		91 OstRCC809_2_35399,
		92 AT5G06690,
		93 Pp1s356_45V6,
		94 Pp1s201_26V6,
		95 MicpuC2_9429,
		96 AT5G04260,
		97 Ost9901_3_32597,
		98 MicpuN3_74289,
		99 MicpuC2_9085,
		100 Ost9901_3_9423,
		101 Ostta4_36600,
		102 OstRCC809_2_27233,
		103 Coc_C169_1_15621,
		104 AT1G07700,
		105 Pp1s273_43V6,
		106 Pp1s67_16V6,
		107 Coc_C169_1_45478,
		108 ChlNC64A_1_138664,
		109 Cre_g057750,
		110 Vcarteri_94241,
		111 ChlNC64A_1_140076,
		112 Cre_g496700,
		113 Vcarteri_103713,
		114 Coc_C169_1_54744,
		115 ChlNC64A_1_135979,
		116 Vcarteri_105559,
		117 Cre_g202950,
		118 Coc_C169_1_64362,
		119 MicpuC2_60148,
		120 MicpuN3_86624,
		121 MicpuC2_48608,
		122 MicpuN3_109443,
		123 OstRCC809_2_56361,
		124 Ost9901_3_34039,
		125 Ostta4_31636,
		126 OstRCC809_2_92961,
		127 Ost9901_3_32698,
		128 Ostta4_33923,
		129 Ostta4_7641,
		130 MicpuN3_63851,
		131 MicpuC2_53709,
		132 AT1G76080,
		133 Pp1s37_41V6,
		134 Ostta4_23839,
		135 Ost9901_3_32218,
		136 OstRCC809_2_33409,
		137 Coc_C169_1_46068,
		138 ChlNC64A_1_140512,
		139 Cre_g624300,
		140 Pp1s271_35V6,
		141 Pp1s314_55V6,
		142 Ostta4_24215,
		143 OstRCC809_2_38444,
		144 Ost9901_3_26335,
		145 MicpuC2_28559,
		146 MicpuN3_62922,
		147 ChlNC64A_1_134092,
		148 Cre_g142300,
		149 Cre_g456250,
		150 Vcarteri_105154,
		151 AT5G61440,
		152 AT1G08570,
		153 AT2G33270,
		154 Pp1s133_107V6,
		155 Pp1s133_105V6,
		156 AT4G26160,
		157 AT4G29670,
		158 MicpuC2_24412,
		159 Ost9901_3_7608,
		160 OstRCC809_2_26360,
		161 Ostta4_7841,
		162 MicpuN3_50475,
		163 MicpuC2_59708,
		164 MicpuN3_59817,
		165 Vcarteri_47559,
		166 Cre_g157800,
		167 ChlNC64A_1_18066,
		168 Coc_C169_1_32945,
		169 MicpuC2_48919,
		170 MicpuN3_61401,
		171 Vcarteri_115860,
		172 Cre_g269752,
		173 Coc_C169_1_62459,
		174 ChlNC64A_1_140696,
		175 AT2G18990,
		176 AT3G25580,
		177 Pp1s114_96V6,
		178 Vcarteri_76090,
		179 Cre_g037800,
		180 Coc_C169_1_38125,
		181 Ostta4_18575,
		182 OstRCC809_2_34277,
		183 Ost9901_3_35416,
		184 MicpuN3_78515,
		185 MicpuC2_57635,
		186 ChlNC64A_1_54929,
		187 AT5G66410,
		188 AT3G50960,
		189 Pp1s65_314V6,
		190 Cre_g717750,
		191 Ost9901_3_33850,
		192 OstRCC809_2_30234,
		193 MicpuC2_14367,
		194 MicpuN3_72415,
		195 AT4G12170,
		196 AT1G52990,
		197 ChlNC64A_1_26868,
		198 ChlNC64A_1_59562,
		199 Cre_g426400,
		200 Vcarteri_96764,
		201 OstRCC809_2_28563,
		202 Ost9901_3_6169,
		203 Ostta4_23186,
		204 MicpuN3_61731,
		205 ChlNC64A_1_15163,
		206 Pp1s6_132V6,
		207 AT1G43560,
		208 AT1G76760,
		209 Coc_C169_1_19702,
		210 Vcarteri_80487,
		211 Cre_g446100,
		212 MicpuC2_47753,
		213 MicpuN3_95021,
		214 Coc_C169_1_54563,
		215 ChlNC64A_1_144508,
		216 Cre_g585350,
		217 OstRCC809_2_32498,
		218 Ostta4_17215,
		219 Ost9901_3_31565,
		220 Vcarteri_120809,
		221 Cre_g621550,
		222 ChlNC64A_1_33111,
		223 Coc_C169_1_11832,
		224 Pp1s106_67V6,
		225 Pp1s317_45V6,
		226 Pp1s106_68V6,
		227 Pp1s317_49V6,
		228 Pp1s326_66V6,
		229 Pp1s23_109V6,
		230 AT2G15570,
		231 AT3G15360,
		232 AT4G03520,
		233 AT1G03680,
		234 MicpuN3_55177,
		235 MicpuC2_64553,
		236 AT1G50320,
		237 Ost9901_3_9748,
		238 Ostta4_7139,
		239 OstRCC809_2_32378,
		240 MicpuC2_34621,
		241 MicpuN3_92004,
		242 Pp1s274_79V6,
		243 Pp1s8_193V6,
		244 Vcarteri_58287,
		245 Cre_g052250,
		246 ChlNC64A_1_14388,
		247 Coc_C169_1_9567,
		248 MicpuN3_61493,
		249 MicpuC2_12016,
		250 OstRCC809_2_14842,
		251 Ostta4_7672,
		252 Ost9901_3_9654,
		253 Pp1s115_123V6,
		254 MicpuN3_105474,
		255 MicpuC2_32838,
		256 Ost9901_3_37354,
		257 Ostta4_7831,
		258 OstRCC809_2_18283,
		259 Vcarteri_121727,
		260 Cre_g282650,
		261 Cre_g142800,
		262 Vcarteri_104743,
		263 ChlNC64A_1_15244,
		264 Coc_C169_1_53444,
		265 AT3G06730,
		266 Cre_g760750,
		267 Ost9901_3_9576,
		268 Ostta4_15098,
		269 OstRCC809_2_26930,
		270 ChlNC64A_1_52344,
		271 Vcarteri_106440,
		272 Cre_g656600,
		273 Coc_C169_1_33087,
		274 ChlNC64A_1_36198,
		275 Pp1s273_45V6,
		276 AT5G16400,
		277 AT3G02730,
		278 Vcarteri_78120,
		279 Cre_g243050,
		280 Cre_g766300,
		281 Vcarteri_103940,
		282 Ostta4_26282,
		283 OstRCC809_2_58907,
		284 Ost9901_3_5638,
		285 MicpuC2_25464,
		286 MicpuN3_70483,
		287 Pp1s51_166V6,
		288 Pp1s126_71V6,
		289 Pp1s79_131V6,
		290 AT4G32580,
		291 AT4G04950,
		292 ChlNC64A_1_26293,
		293 Cre_g781100,
		294 Coc_C169_1_18688,
		295 ChlNC64A_1_137806,
		296 Vcarteri_121155,
		297 Cre_g528850,
		298 MicpuN3_45674,
		299 MicpuC2_33499,
		300 Vcarteri_105664,
		301 MicpuC2_51433,
		302 MicpuN3_86994,
		303 Cre_g714250,
		304 MicpuN3_57649,
		305 MicpuC2_50029,
		306 Pp1s141_103V6,
		307 Vcarteri_80220,
		308 AT5G08290,
		309 MicpuN3_61953,
		310 Pp1s55_276V6,
		311 AT5G18120,
		312 AT3G03860,
		313 AT1G34780,
		314 AT4G08930,
		315 ChlNC64A_1_141501,
		316 Pp1s19_10V6,
		317 Pp1s121_84V6,
		318 Ost9901_3_10584,
		319 Ostta4_7518,
		320 OstRCC809_2_33521,
		321 MicpuC2_8991,
		322 MicpuN3_56699,
		323 Pp1s60_106V6,
		324 Cre_g517150,
		325 Vcarteri_103701,
		326 Coc_C169_1_22587,
		327 ChlNC64A_1_33215,
		328 MicpuN3_87762,
		329 MicpuC2_42964,
		330 Ost9901_3_3185,
		331 OstRCC809_2_43009,
		332 Ostta4_36394,
		333 AT4G04610,
		334 AT4G21990,
		335 AT1G62180,
		336 Cre_g509250,
		337 Vcarteri_88507,
		338 MicpuN3_61638,
		339 Ostta4_7644,
		340 Ost9901_3_7719,
		341 OstRCC809_2_91323,
		342 MicpuN3_76765,
		343 ChlNC64A_1_142993,
		344 Cre_g712850,
		345 Vcarteri_120693,
		346 ChlNC64A_1_140844,
		347 Coc_C169_1_54838,
		348 Ostta4_7814,
		349 OstRCC809_2_34123,
		350 Ost9901_3_9208,
		351 MicpuN3_82048,
		352 MicpuN3_56743,
		353 MicpuC2_58672,
		354 Vcarteri_108380,
		355 Cre_g326600,
		356 ChlNC64A_1_58416,
		357 Vcarteri_116630,
		358 Coc_C169_1_40840,
		359 ChlNC64A_1_132941,
		360 MicpuN3_59923,
		361 MicpuC2_12032,
		362 OstRCC809_2_94199,
		363 Ost9901_3_5385,
		364 Ostta4_7634,
		365 Cre_g518200,
		366 Vcarteri_105867,
		367 Cre_g328150,
		368 ChlNC64A_1_136996,
		369 Coc_C169_1_37305,
		370 Pp1s284_20V6,
		371 AT2G32920,
		372 AT1G04980,
		373 MicpuN3_74645,
		374 MicpuC2_48821,
		375 MicpuN3_81362,
		376 OstRCC809_2_32335,
		377 Ostta4_11202,
		378 Ost9901_3_87395,
		379 MicpuN3_80181,
		380 MicpuC2_56388,
		381 ChlNC64A_1_138016,
		382 Coc_C169_1_21001,
		383 Vcarteri_75374,
		384 Cre_g104350,
		385 Pp1s34_36V6,
		386 AT4G27080,
		387 AT1G50950,
		388 AT3G20560,
		389 MicpuN3_108808,
		390 Ostta4_18863,
		391 OstRCC809_2_59586,
		392 Ost9901_3_42712,
		393 MicpuC2_17282,
		394 AT2G47470,
		395 Pp1s201_115V6,
		396 MicpuC2_12293,
		397 MicpuN3_54865,
		398 OstRCC809_2_63242,
		399 Ost9901_3_9505,
		400 Ostta4_16234,
		401 ChlNC64A_1_137098,
		402 Cre_g033550,
		403 Vcarteri_106773,
		404 Coc_C169_1_54093,
		405 OstRCC809_2_35840,
		406 MicpuC2_9627,
		407 OstRCC809_2_91045,
		408 OstRCC809_2_54256,
		409 Ostta4_30083,
		410 MicpuN3_112673,
		411 MicpuC2_70202,
		412 MicpuN3_62406,
		413 MicpuC2_49655,
		414 Ostta4_28020,
		415 Ost9901_3_10646,
		416 MicpuN3_108515,
		417 MicpuC2_33337,
		418 Pp1s77_225V6,
		419 AT1G07960,
		420 ChlNC64A_1_55742,
		421 Cre_g656550,
		422 Vcarteri_118770,
		423 Vcarteri_75277,
		424 Pp1s55_265V6,
		425 Pp1s13_415V6,
		426 AT1G35620,
		427 MicpuC2_51489,
		428 Cre_g781800,
		429 OstRCC809_2_95662,
		430 Vcarteri_121037,
		431 Pp1s241_112V6,
		432 AT2G01270,
		433 AT1G15020,
		434 Pp1s132_141V6,
		435 Pp1s38_339V6,
		436 Pp1s272_8V6,
		437 Coc_C169_1_49169,
		438 ChlNC64A_1_134783,
		439 Ostta4_35286,
		440 OstRCC809_2_93605,
		441 Ost9901_3_26259,
		442 MicpuC2_38131,
		443 MicpuN3_101279,
		444 MicpuN3_108102,
		445 AT1G52260,
		446 AT3G16110,
		447 Pp1s4_328V6,
		448 Pp1s77_54V6,
		449 Ostta4_32911,
		450 Ost9901_3_2484,
		451 OstRCC809_2_91633,
		452 Vcarteri_77404,
		453 Cre_g088200,
		454 ChlNC64A_1_14696,
		455 AT5G60640,
		456 AT3G54960,
		457 Pp1s39_223V6,
		458 Pp1s407_48V6,
		459 Pp1s46_57V6,
		460 Pp1s46_56V6,
		461 Pp1s3_358V6,
		462 Pp1s433_7V6,
		463 Pp1s422_7V6,
		464 Pp1s122_5V6,
		465 Pp1s210_97V6,
		466 MicpuC2_44321,
		467 Coc_C169_1_16178,
		468 AT1G77510,
		469 AT1G21750,
		470 Pp1s83_211V6,
		471 ChlNC64A_1_142831,
		472 MicpuC2_50451,
		473 MicpuN3_108497,
		474 AT3G53220,
		475 Pp1s24_125V6,
		476 OstRCC809_2_32529,
		477 Ostta4_33125,
		478 Ost9901_3_9279,
		479 MicpuC2_9493,
		480 MicpuN3_80239,
		481 Cre_g027450,
		482 MicpuC2_50406,
		483 MicpuN3_59955,
		484 Ostta4_19652,
		485 OstRCC809_2_59085,
		486 Ost9901_3_26095;
		tree No_001 = (((((1:0.58723,((2:0.08504,3:0.21668):0.74544,4:0.53523):0.11125):0.12606,((5:0.18523,6:0.10259):0.22775,7:0.77680):0.38336):0.15984,(((((8:0.07506,9:0.02084):0.30023,(10:0.10074,11:0.03319):0.19880):0.20897,((12:0.05891,13:0.3441):0.26752,(14:0.1079,15:0.11880):0.36196):0.20829):0.84956,(16:0.28162,17:0.37052):0.1244):0.19853,((18:0.19248,19:0.13806):0.07046,20:0.07419):0.38495):0.…
END;
