# Supplementary material for: Prevalence, Evolution, and cis-Regulation of Diel Transcription in Chlamydomonas reinhardtii
Source: G3 (Bethesda). 2014 Oct 28;4(12):2461–71. doi: 10.1534/g3.114.015032 (PMC4267941; doi:10.1534/g3.114.015032)
Supplement: Supporting Information [file supp_g3.114.015032_FileS2.zip › AllTrees/RAxML_result.PF00089.21.midpoint.nex]

#NEXUS
BEGIN trees;
	translate
		1 Coc_C169_1_48525,
		2 Coc_C169_1_39286,
		3 Pp1s21_138V6,
		4 Pp1s79_92V6,
		5 MicpuC2_36720,
		6 MicpuN3_109418,
		7 ChlNC64A_1_35559,
		8 Coc_C169_1_17109,
		9 Vcarteri_119736,
		10 Vcarteri_116584,
		11 Cre_g498500,
		12 MicpuN3_68689,
		13 Ostta4_16113,
		14 Ost9901_3_3562,
		15 OstRCC809_2_23467,
		16 MicpuC2_21635,
		17 MicpuN3_85395,
		18 MicpuC2_56320,
		19 Coc_C169_1_37081,
		20 Vcarteri_62837,
		21 Cre_g088400,
		22 ChlNC64A_1_35065,
		23 ChlNC64A_1_35071,
		24 AT3G27925,
		25 Pp1s160_79V6,
		26 Pp1s198_100V6,
		27 MicpuN3_64521,
		28 OstRCC809_2_38228,
		29 Pp1s63_95V6,
		30 AT4G18370,
		31 Coc_C169_1_55212,
		32 Ostta4_17244,
		33 OstRCC809_2_32619,
		34 Ost9901_3_31732,
		35 MicpuC2_57938,
		36 MicpuN3_68908,
		37 Pp1s31_50V6,
		38 AT5G39830,
		39 Coc_C169_1_54092,
		40 ChlNC64A_1_25936,
		41 Cre_g028350,
		42 Vcarteri_96351,
		43 Coc_C169_1_28277,
		44 ChlNC64A_1_18457,
		45 Pp1s180_15V6,
		46 AT5G27660,
		47 Ost9901_3_4151,
		48 OstRCC809_2_28791,
		49 Ostta4_3491,
		50 MicpuC2_1863,
		51 MicpuN3_75359,
		52 Vcarteri_55901,
		53 Cre_g092000,
		54 ChlNC64A_1_34342,
		55 Vcarteri_84677,
		56 Cre_g752200,
		57 Coc_C169_1_13600,
		58 AT2G47940,
		59 Pp1s8_140V6,
		60 MicpuN3_82243,
		61 MicpuC2_25907,
		62 Ost9901_3_31659,
		63 Ostta4_17458,
		64 OstRCC809_2_91559,
		65 AT5G40200,
		66 Pp1s1_203V6,
		67 Pp1s176_87V6,
		68 ChlNC64A_1_58432,
		69 Cre_g579900,
		70 Vcarteri_58517,
		71 Coc_C169_1_54432,
		72 Cre_g617600,
		73 Coc_C169_1_65256,
		74 Cre_g013300,
		75 Vcarteri_105279,
		76 AT1G65630,
		77 AT3G16550,
		78 AT3G16540,
		79 AT1G51150,
		80 AT5G40560,
		81 AT1G65640,
		82 AT5G36950,
		83 Pp1s55_7V6,
		84 MicpuN3_67083,
		85 MicpuC2_1808,
		86 Vcarteri_79278,
		87 ChlNC64A_1_37665,
		88 MicpuN3_62877,
		89 MicpuC2_50981,
		90 Cre_g267750,
		91 Cre_g568100,
		92 ChlNC64A_1_134293,
		93 Coc_C169_1_48726,
		94 Cre_g661500,
		95 Cre_g042400,
		96 Cre_g042500,
		97 Vcarteri_99351,
		98 Cre_g045601,
		99 ChlNC64A_1_139607,
		100 ChlNC64A_1_58154,
		101 ChlNC64A_1_144438,
		102 ChlNC64A_1_141726,
		103 ChlNC64A_1_144885,
		104 ChlNC64A_1_54226,
		105 ChlNC64A_1_136720,
		106 ChlNC64A_1_140641,
		107 ChlNC64A_1_140642,
		108 ChlNC64A_1_137849,
		109 Vcarteri_104521,
		110 Cre_g464400,
		111 Cre_g740600,
		112 Vcarteri_38311,
		113 ChlNC64A_1_11918,
		114 Ostta4_5692,
		115 Ost9901_3_7168,
		116 OstRCC809_2_59449,
		117 MicpuN3_76323,
		118 MicpuC2_51288,
		119 MicpuC2_46264,
		120 MicpuC2_11334,
		121 MicpuC2_13559,
		122 ChlNC64A_1_139942,
		123 ChlNC64A_1_144691,
		124 ChlNC64A_1_139912,
		125 ChlNC64A_1_139913,
		126 ChlNC64A_1_133828,
		127 ChlNC64A_1_53640,
		128 ChlNC64A_1_137321,
		129 ChlNC64A_1_144558,
		130 ChlNC64A_1_57555,
		131 ChlNC64A_1_137324,
		132 ChlNC64A_1_137544,
		133 ChlNC64A_1_137325,
		134 ChlNC64A_1_137322,
		135 ChlNC64A_1_133858,
		136 ChlNC64A_1_133857,
		137 ChlNC64A_1_58008,
		138 ChlNC64A_1_137850,
		139 ChlNC64A_1_139992;
		tree No_001 = ((((1:0.72678,2:0.10543):2.53208,(((((3:0.02399,4:0.07964):0.2743,((5:0.17377,6:0.12381):0.22697,(((7:0.23786,((8:0.20730,9:0.78839):0.0624,(10:0.12647,11:0.09165):0.23987):0.06462):0.27836,(((12:0.13309,((13:0.07227,(14:0.03366,15:0.05583):0.02770):0.19974,16:0.13509):0.05636):0.18888,(17:0.11798,18:0.22074):0.20020):0.05212,((19:0.19054,((20:0.16143,21:0.08567):0.17188,(22:0.0,23:…
END;
