# Supplementary material for: Prevalence, Evolution, and cis-Regulation of Diel Transcription in Chlamydomonas reinhardtii
Source: G3 (Bethesda). 2014 Oct 28;4(12):2461–71. doi: 10.1534/g3.114.015032 (PMC4267941; doi:10.1534/g3.114.015032)
Supplement: Supporting Information [file supp_g3.114.015032_FileS2.zip › AllTrees/RAxML_result.PF00091.20.midpoint.nex]

#NEXUS
BEGIN trees;
	translate
		1 Ostta4_33024,
		2 Ost9901_3_24594,
		3 MicpuN3_58761,
		4 Vcarteri_116596,
		5 Cre_g513450,
		6 MicpuN3_64707,
		7 MicpuC2_20062,
		8 Vcarteri_60395,
		9 Cre_g187350,
		10 Pp1s10_24V6,
		11 Pp1s390_4V6,
		12 MicpuC2_58956,
		13 MicpuN3_58680,
		14 Vcarteri_56250,
		15 AT5G55280,
		16 Pp1s275_2V6,
		17 Pp1s109_52V6,
		18 Vcarteri_81851,
		19 Cre_g646150,
		20 OstRCC809_2_92837,
		21 Ost9901_3_32569,
		22 Ostta4_28629,
		23 MicpuC2_26454,
		24 MicpuN3_107743,
		25 Pp1s80_60V6,
		26 Pp1s87_184V6,
		27 AT3G52750,
		28 AT2G36250,
		29 Pp1s74_177V6,
		30 Coc_C169_1_53327,
		31 ChlNC64A_1_143580,
		32 Vcarteri_83318,
		33 Cre_g118600,
		34 MicpuN3_108088,
		35 MicpuC2_17294,
		36 Ostta4_8641,
		37 Ost9901_3_3589,
		38 OstRCC809_2_93361,
		39 Cre_g172650,
		40 Pp1s1454_1V6,
		41 Pp1s131_7V6,
		42 Pp1s315_45V6,
		43 Pp1s1_754V6,
		44 Pp1s48_53V6,
		45 Pp1s11_179V6,
		46 Pp1s335_61V6,
		47 Pp1s94_92V6,
		48 Pp1s5_297V6,
		49 Vcarteri_77526,
		50 Cre_g216850,
		51 Cre_g190950,
		52 Vcarteri_109786,
		53 Ost9901_3_26788,
		54 OstRCC809_2_59675,
		55 Ostta4_23001,
		56 OstRCC809_2_59585,
		57 Ost9901_3_33239,
		58 Ostta4_8661,
		59 MicpuN3_94939,
		60 MicpuN3_92378,
		61 MicpuC2_27021,
		62 MicpuC2_48630,
		63 Coc_C169_1_39871,
		64 ChlNC64A_1_33793,
		65 Coc_C169_1_31682,
		66 Pp1s215_51V6,
		67 Pp1s341_23V6,
		68 Pp1s341_25V6,
		69 Pp1s215_52V6,
		70 AT1G64740,
		71 AT5G19770,
		72 AT5G19780,
		73 AT4G14960,
		74 AT1G04820,
		75 AT1G50010,
		76 Pp1s70_210V6,
		77 Ostta4_14914,
		78 OstRCC809_2_55748,
		79 Pp1s22_396V6,
		80 Pp1s252_90V6,
		81 Pp1s252_101V6,
		82 Pp1s85_169V6,
		83 Pp1s85_170V6,
		84 Pp1s85_186V6,
		85 Pp1s93_136V6,
		86 Pp1s93_158V6,
		87 Pp1s218_7V6,
		88 AT1G75780,
		89 AT1G20010,
		90 AT5G44340,
		91 AT4G20890,
		92 AT2G29550,
		93 AT5G12250,
		94 AT5G23860,
		95 AT5G62690,
		96 AT5G62700,
		97 Pp1s89_209V6,
		98 Pp1s35_125V6,
		99 ChlNC64A_1_48975,
		100 Ostta4_14981,
		101 OstRCC809_2_55560,
		102 Ost9901_3_12139,
		103 MicpuC2_70188,
		104 MicpuN3_104730,
		105 Coc_C169_1_35065,
		106 Coc_C169_1_47127,
		107 Vcarteri_77081,
		108 Cre_g542250,
		109 Cre_g549550,
		110 Vcarteri_75910,
		111 Ost9901_3_28827,
		112 Vcarteri_80553,
		113 Cre_g299300,
		114 ChlNC64A_1_29164,
		115 Coc_C169_1_14036,
		116 MicpuN3_84777,
		117 OstRCC809_2_90146,
		118 Ostta4_25029,
		119 Ost9901_3_24055,
		120 MicpuC2_27658,
		121 AT3G61650,
		122 AT5G05620,
		123 Pp1s266_15V6,
		124 Pp1s234_17V6;
		tree No_001 = (((1:0.00950,(2:0.11466,3:1.05536):0.24070):3.88846,(4:0.18127,5:0.13324):0.68835):0.36099,((((6:0.27781,7:0.27952):0.25354,(8:0.11455,9:0.12167):0.39777):0.12838,10:0.69146):0.42779,((11:0.39229,((12:0.08758,13:0.09769):0.22069,(14:0.03626,(((15:0.19678,(16:0.00227,17:0.01647):0.18393):0.0576,((((((18:0.05037,19:0.03819):0.23865,(((20:0.04285,21:0.01349):0.03419,22:0.09359):0.04865…
END;
