# Supplementary material for: Prevalence, Evolution, and cis-Regulation of Diel Transcription in Chlamydomonas reinhardtii
Source: G3 (Bethesda). 2014 Oct 28;4(12):2461–71. doi: 10.1534/g3.114.015032 (PMC4267941; doi:10.1534/g3.114.015032)
Supplement: Supporting Information [file supp_g3.114.015032_FileS2.zip › AllTrees/RAxML_result.PF00092.23.midpoint.nex]

#NEXUS
BEGIN trees;
	translate
		1 ChlNC64A_1_28788,
		2 ChlNC64A_1_142575,
		3 ChlNC64A_1_35166,
		4 Pp1s206_38V6,
		5 Pp1s199_5V6,
		6 Pp1s51_326V6,
		7 Pp1s21_157V6,
		8 Pp1s51_330V6,
		9 Pp1s53_183V6,
		10 Pp1s51_281V6,
		11 Pp1s21_67V6,
		12 Pp1s27_155V6,
		13 Pp1s27_154V6,
		14 Pp1s27_129V6,
		15 Vcarteri_121490,
		16 Vcarteri_107092,
		17 Cre_g242000,
		18 Coc_C169_1_54337,
		19 MicpuN3_62064,
		20 MicpuC2_18092,
		21 Ostta4_22853,
		22 Ost9901_3_38488,
		23 OstRCC809_2_32386,
		24 AT1G08520,
		25 Pp1s66_287V6,
		26 Ostta4_36832,
		27 Ost9901_3_776,
		28 MicpuC2_17386,
		29 MicpuN3_82623,
		30 OstRCC809_2_93618,
		31 Coc_C169_1_47893,
		32 ChlNC64A_1_134017,
		33 Cre_g518800,
		34 Vcarteri_88326,
		35 ChlNC64A_1_142385,
		36 Pp1s411_25V6,
		37 Pp1s26_233V6,
		38 Cre_g589450,
		39 Cre_g589350,
		40 AT1G19110,
		41 AT1G72500,
		42 MicpuC2_30913,
		43 Pp1s54_268V6,
		44 Pp1s127_36V6,
		45 Pp1s103_93V6,
		46 Cre_g364300,
		47 Cre_g132450,
		48 Vcarteri_103646,
		49 Cre_g500550,
		50 AT1G08050,
		51 AT3G54780,
		52 AT2G38970,
		53 AT5G60710,
		54 AT5G65683,
		55 AT2G22680,
		56 AT4G37890,
		57 AT5G49665,
		58 ChlNC64A_1_50640,
		59 Cre_g095250,
		60 Cre_g095294,
		61 Cre_g095550;
		tree No_001 = (((1:0.30724,(2:0.12137,3:0.36272):0.1853):1.45137,((((4:0.09403,5:0.54225):0.67082,(6:0.13734,((7:0.23866,8:0.36525):0.16348,9:0.458):0.23983):1.26710):0.20605,(10:0.8781,11:0.94573):0.31479):0.65044,((12:0.0,13:0.0):0.25276,14:0.12092):2.62845):0.37727):0.10979,((((((15:0.15179,(16:0.00797,17:0.02095):0.0112):0.08058,(18:0.15056,((((19:0.01836,20:0.03901):0.03743,((21:0.0239,22:0.…
END;
