# Supplementary material for: Prevalence, Evolution, and cis-Regulation of Diel Transcription in Chlamydomonas reinhardtii
Source: G3 (Bethesda). 2014 Oct 28;4(12):2461–71. doi: 10.1534/g3.114.015032 (PMC4267941; doi:10.1534/g3.114.015032)
Supplement: Supporting Information [file supp_g3.114.015032_FileS2.zip › AllTrees/RAxML_result.PF00096.21.midpoint.nex]

#NEXUS
BEGIN trees;
	translate
		1 AT2G02080,
		2 AT2G02070,
		3 AT1G55110,
		4 Pp1s303_40V6,
		5 Pp1s78_222V6,
		6 Pp1s39_272V6,
		7 Pp1s191_100V6,
		8 Pp1s407_13V6,
		9 MicpuN3_60043,
		10 Pp1s203_59V6,
		11 AT3G57670,
		12 AT1G51220,
		13 AT3G45260,
		14 Pp1s159_13V6,
		15 Pp1s37_244V6,
		16 Pp1s13_348V6,
		17 Pp1s42_134V6,
		18 Pp1s577_1V6,
		19 AT4G06634,
		20 Pp1s254_44V6,
		21 Pp1s33_30V6,
		22 Pp1s162_50V6,
		23 MicpuC2_42817,
		24 AT3G60580,
		25 AT1G27730,
		26 AT5G61470,
		27 MicpuN3_53189,
		28 MicpuC2_9119,
		29 MicpuC2_51893,
		30 Cre_g185950,
		31 Pp1s39_62V6,
		32 MicpuC2_8371,
		33 MicpuN3_60748,
		34 OstRCC809_2_24829,
		35 Ostta4_34405,
		36 Cre_g152150,
		37 MicpuC2_50093,
		38 MicpuN3_62992,
		39 MicpuC2_9138,
		40 MicpuC2_20533,
		41 AT5G40310,
		42 MicpuN3_74715,
		43 AT3G48430,
		44 Pp1s72_296V6,
		45 AT2G41835,
		46 Pp1s83_148V6,
		47 AT1G72050,
		48 ChlNC64A_1_135082,
		49 Cre_g240650,
		50 MicpuN3_64543,
		51 MicpuN3_108722,
		52 MicpuN3_61106,
		53 AT5G22890,
		54 AT1G34370,
		55 Pp1s13_145V6,
		56 AT1G03840,
		57 Pp1s165_3V6,
		58 Pp1s43_228V6,
		59 Pp1s125_69V6,
		60 AT3G13810,
		61 AT5G03150,
		62 Pp1s63_51V6,
		63 Pp1s113_55V6,
		64 AT1G25250,
		65 AT1G68130;
		tree No_001 = (((1:0.0612,2:0.0):0.06176,(3:0.06192,(((4:0.0,(5:0.45982,(6:0.0,(7:0.0,8:0.0):0.05873):0.23731):0.05309):1.16931,(9:5.84746,(10:0.0,(11:0.0,12:0.13744):0.06604):0.0):0.55434):0.83727,13:0.0):0.06363):0.0):0.0283,((((14:0.06489,((15:0.0,(((16:0.12315,((17:0.10728,18:0.16093):0.05120,19:0.21727):0.07909):0.69787,(((((20:0.0,(21:0.0,22:0.0):0.0):0.81079,(((23:1.15281,24:0.0):0.43411,2…
END;
