# Supplementary material for: Prevalence, Evolution, and cis-Regulation of Diel Transcription in Chlamydomonas reinhardtii
Source: G3 (Bethesda). 2014 Oct 28;4(12):2461–71. doi: 10.1534/g3.114.015032 (PMC4267941; doi:10.1534/g3.114.015032)
Supplement: Supporting Information [file supp_g3.114.015032_FileS2.zip › AllTrees/RAxML_result.PF00097.20.I330.midpoint.nex]

#NEXUS
BEGIN trees;
	translate
		1 Coc_C169_1_59218,
		2 Coc_C169_1_12361,
		3 Vcarteri_102729,
		4 OstRCC809_2_33910,
		5 Ostta4_31899,
		6 MicpuC2_54545,
		7 Ost9901_3_24500,
		8 OstRCC809_2_56956,
		9 Ostta4_32665,
		10 Ost9901_3_86816,
		11 MicpuC2_13206,
		12 Cre_g595300,
		13 ChlNC64A_1_18295,
		14 Pp1s154_11V6,
		15 AT3G08505,
		16 AT4G10940,
		17 Vcarteri_119148,
		18 Cre_g774550,
		19 Pp1s67_178V6,
		20 Coc_C169_1_58012,
		21 AT3G58720,
		22 Cre_g051700,
		23 MicpuN3_86792,
		24 MicpuC2_9662,
		25 OstRCC809_2_38525,
		26 Ostta4_20179,
		27 Ost9901_3_9831,
		28 Coc_C169_1_24026,
		29 ChlNC64A_1_59731,
		30 Vcarteri_68107,
		31 Cre_g590900,
		32 OstRCC809_2_31608,
		33 Ost9901_3_31341,
		34 MicpuN3_108141,
		35 MicpuN3_57350,
		36 Coc_C169_1_35426,
		37 ChlNC64A_1_136184,
		38 Cre_g442450,
		39 AT5G66160,
		40 AT1G35630,
		41 AT1G35625,
		42 AT1G71980,
		43 AT1G22670,
		44 Pp1s58_112V6,
		45 Pp1s28_303V6,
		46 Pp1s282_31V6,
		47 Pp1s88_138V6,
		48 Pp1s81_169V6,
		49 Coc_C169_1_39634,
		50 Coc_C169_1_62669,
		51 MicpuN3_56207,
		52 MicpuC2_57582,
		53 ChlNC64A_1_51582,
		54 Cre_g068100,
		55 AT4G09560,
		56 MicpuC2_9869,
		57 MicpuN3_105261,
		58 MicpuC2_53199,
		59 MicpuN3_64348,
		60 OstRCC809_2_41630,
		61 Ost9901_3_28002,
		62 MicpuC2_60365,
		63 AT5G42200,
		64 AT3G51325,
		65 Vcarteri_73771,
		66 ChlNC64A_1_135820,
		67 MicpuC2_50363,
		68 Ostta4_35304,
		69 Ost9901_3_26278,
		70 OstRCC809_2_36854,
		71 Ost9901_3_28766,
		72 AT5G05910,
		73 AT4G38140,
		74 Pp1s23_89V6,
		75 AT3G47990,
		76 Pp1s41_270V6,
		77 Pp1s14_164V6,
		78 Pp1s74_119V6,
		79 Pp1s74_109V6,
		80 Pp1s13_213V6,
		81 AT2G01735,
		82 AT1G68070,
		83 Pp1s399_20V6,
		84 AT4G11680,
		85 AT1G63170,
		86 AT1G12760,
		87 AT3G61180,
		88 AT1G80400,
		89 AT4G32600,
		90 AT5G55970,
		91 AT4G26580,
		92 AT3G61550,
		93 AT2G46160,
		94 AT5G53110,
		95 AT2G46493,
		96 AT2G46494,
		97 AT2G35910,
		98 AT5G06490,
		99 AT2G28920,
		100 MicpuC2_38033,
		101 Ostta4_35127,
		102 OstRCC809_2_64215,
		103 AT4G40070,
		104 OstRCC809_2_64015,
		105 Pp1s40_296V6,
		106 ChlNC64A_1_144223,
		107 Coc_C169_1_12621,
		108 Vcarteri_92137,
		109 Cre_g454400,
		110 MicpuC2_49881,
		111 MicpuN3_113166,
		112 Ostta4_34845,
		113 AT2G35420,
		114 AT1G32361,
		115 AT4G17920,
		116 AT5G46650,
		117 AT4G09100,
		118 AT1G35330,
		119 AT4G09130,
		120 AT4G09120,
		121 AT4G09110,
		122 AT5G27420,
		123 Pp1s26_114V6,
		124 Pp1s34_383V6,
		125 Pp1s313_29V6,
		126 Pp1s14_360V6,
		127 AT3G05200,
		128 AT1G72200,
		129 AT1G22500,
		130 AT1G04360,
		131 AT5G43420,
		132 AT1G70910,
		133 AT1G72220,
		134 AT5G17600,
		135 AT3G03550,
		136 AT2G37580,
		137 Pp1s20_276V6,
		138 Pp1s71_162V6,
		139 AT4G17905,
		140 AT4G33565,
		141 AT5G10380,
		142 AT4G17245,
		143 AT5G47610,
		144 AT1G49230,
		145 AT1G49200,
		146 AT1G49210,
		147 AT1G49220,
		148 AT3G18773,
		149 AT4G35480,
		150 AT2G17450,
		151 AT1G20823,
		152 AT1G76410,
		153 AT5G01880,
		154 AT5G05280,
		155 AT3G10910,
		156 Pp1s100_96V6,
		157 Pp1s85_173V6,
		158 Pp1s185_21V6,
		159 Pp1s81_129V6,
		160 Vcarteri_89157,
		161 MicpuC2_55314,
		162 Pp1s88_183V6,
		163 AT3G60220,
		164 AT4G10150,
		165 AT4G10160,
		166 AT1G33480,
		167 Pp1s185_137V6,
		168 Pp1s71_157V6,
		169 Pp1s20_280V6,
		170 Pp1s257_3V6,
		171 Pp1s213_71V6,
		172 Pp1s460_19V6,
		173 Pp1s249_56V6,
		174 AT5G57750,
		175 AT1G23980,
		176 AT3G48030,
		177 AT5G40250,
		178 MicpuC2_60097,
		179 AT2G18650,
		180 AT4G30400,
		181 Pp1s166_91V6,
		182 Pp1s137_264V6,
		183 Pp1s73_131V6,
		184 AT4G28890,
		185 AT2G20030,
		186 AT5G05810,
		187 Pp1s185_139V6,
		188 AT3G60966,
		189 AT4G18110,
		190 AT2G44578,
		191 AT2G44581,
		192 MicpuC2_9885,
		193 MicpuN3_60573,
		194 Cre_g476250,
		195 Coc_C169_1_23409,
		196 Ost9901_3_9668,
		197 OstRCC809_2_62157,
		198 Ostta4_16814,
		199 MicpuC2_60951,
		200 ChlNC64A_1_11976,
		201 MicpuC2_51395,
		202 Cre_g392650,
		203 Vcarteri_120500,
		204 Coc_C169_1_59336,
		205 Vcarteri_60307,
		206 AT4G30370,
		207 AT2G18670,
		208 OstRCC809_2_35441,
		209 AT4G00305,
		210 AT2G04240,
		211 AT1G63840,
		212 AT5G41400,
		213 AT3G61460,
		214 AT5G20885,
		215 AT3G43430,
		216 AT1G67856,
		217 AT1G24580,
		218 Pp1s38_53V6,
		219 Pp1s133_51V6,
		220 ChlNC64A_1_15680,
		221 AT3G20395,
		222 AT5G58580,
		223 Pp1s102_105V6,
		224 Pp1s6_257V6,
		225 AT3G16720,
		226 AT4G15975,
		227 AT2G47560,
		228 AT3G62690,
		229 AT2G42350,
		230 AT2G42360,
		231 AT3G14320,
		232 AT1G72310,
		233 AT1G53820,
		234 AT2G27940,
		235 AT3G18930,
		236 AT5G66070,
		237 AT1G74410,
		238 AT4G35840,
		239 MicpuN3_104501,
		240 AT2G34000,
		241 Pp1s281_120V6,
		242 Pp1s124_89V6,
		243 Pp1s90_225V6,
		244 Vcarteri_38241,
		245 Cre_g501450,
		246 AT3G55530;
		tree No_001 = (((1:0.29254,(2:0.0,(((3:0.05309,(((4:0.0,(5:0.06423,((6:1.21577,(7:0.0,(8:0.49030,9:0.23293):0.13595):0.64043):0.93852,10:0.05045):0.0):0.04245):0.18560,11:0.23634):0.21630,12:0.07015):0.02368):0.19113,(13:0.03158,(14:0.1959,15:0.1919):0.18159):0.08415):0.17969,16:1.28405):0.0665):0.81897):0.6011,17:0.0):0.01643,((18:0.25405,(19:0.79776,20:0.11423):0.43062):0.10884,(((((21:0.53541,…
END;
