# Supplementary material for: Prevalence, Evolution, and cis-Regulation of Diel Transcription in Chlamydomonas reinhardtii
Source: G3 (Bethesda). 2014 Oct 28;4(12):2461–71. doi: 10.1534/g3.114.015032 (PMC4267941; doi:10.1534/g3.114.015032)
Supplement: Supporting Information [file supp_g3.114.015032_FileS2.zip › AllTrees/RAxML_result.PF00097.20.I438.midpoint.nex]

#NEXUS
BEGIN trees;
	translate
		1 Pp1s242_2V6,
		2 AT1G65040,
		3 AT3G16090,
		4 MicpuN3_68019,
		5 Ost9901_3_3177,
		6 OstRCC809_2_23274,
		7 Ostta4_29041,
		8 MicpuC2_2759,
		9 OstRCC809_2_38189,
		10 Vcarteri_59540,
		11 Pp1s371_2V6,
		12 Pp1s262_52V6,
		13 Pp1s45_255V6,
		14 AT3G62970,
		15 AT5G18650,
		16 Pp1s51_131V6,
		17 Cre_g580750,
		18 Vcarteri_38235,
		19 Vcarteri_58539,
		20 ChlNC64A_1_15464,
		21 OstRCC809_2_95079,
		22 Pp1s11_192V6,
		23 AT5G20910,
		24 Pp1s295_6V6,
		25 Pp1s7_381V6,
		26 AT4G11360,
		27 AT4G11370,
		28 AT3G19950,
		29 AT3G10815,
		30 AT2G40830,
		31 AT3G56580,
		32 Pp1s37_80V6,
		33 Pp1s161_109V6,
		34 Pp1s223_128V6,
		35 AT2G39720,
		36 AT3G46620,
		37 AT5G59550,
		38 AT1G60360,
		39 AT3G60080,
		40 AT2G44330,
		41 AT5G15820,
		42 AT5G64920,
		43 AT5G02750,
		44 AT5G08139,
		45 AT5G60820,
		46 AT5G01980,
		47 AT1G68180,
		48 ChlNC64A_1_145468,
		49 Ostta4_20757,
		50 Ost9901_3_857,
		51 Ost9901_3_1396,
		52 Pp1s56_237V6,
		53 AT3G15740,
		54 Pp1s22_207V6,
		55 Pp1s283_25V6,
		56 Ost9901_3_38024,
		57 Coc_C169_1_60820,
		58 AT3G47180,
		59 MicpuN3_101390,
		60 AT3G63530,
		61 AT3G19910,
		62 Vcarteri_86603,
		63 Cre_g442750,
		64 Pp1s116_111V6,
		65 AT3G13430,
		66 AT5G56340,
		67 AT1G14200,
		68 AT2G03000,
		69 AT1G26800,
		70 AT4G26400,
		71 Pp1s138_30V6,
		72 Pp1s130_204V6,
		73 AT2G15580,
		74 AT1G49850,
		75 Ostta4_30007,
		76 OstRCC809_2_21487,
		77 Ost9901_3_26734,
		78 AT1G55530,
		79 Cre_g000700,
		80 MicpuN3_55859,
		81 MicpuC2_57237,
		82 AT2G15260,
		83 AT3G05545,
		84 AT2G47700,
		85 MicpuC2_53772,
		86 Cre_g583750,
		87 AT2G01150,
		88 AT1G15100,
		89 ChlNC64A_1_134959,
		90 Cre_g231050,
		91 Vcarteri_94007,
		92 Pp1s74_81V6,
		93 Pp1s5_439V6,
		94 AT4G25230,
		95 AT5G51450,
		96 Coc_C169_1_20585,
		97 MicpuN3_54017,
		98 ChlNC64A_1_55921,
		99 ChlNC64A_1_133698,
		100 Ost9901_3_17416,
		101 ChlNC64A_1_23912,
		102 MicpuC2_19266,
		103 OstRCC809_2_30789,
		104 Ost9901_3_49448,
		105 Coc_C169_1_36201,
		106 MicpuN3_86560,
		107 ChlNC64A_1_144202,
		108 Cre_g210550,
		109 Vcarteri_67392;
		tree No_001 = ((((1:0.04254,(2:0.03384,3:0.03248):0.05656):0.07922,((4:0.11499,(5:0.0,(6:0.0346,7:0.01758):0.01680):0.11141):0.0,8:0.19677):0.07262):0.0,(((((9:0.4925,(10:0.24055,((11:0.0,(12:0.10129,13:0.06049):0.03515):0.12989,((14:0.15968,15:0.25675):0.29932,16:0.33620):0.03772):0.217):0.25394):0.77025,(((17:0.0,(18:0.05712,19:0.0):0.26229):0.03949,((20:0.29694,(((21:1.74964,22:0.0):0.22381,(2…
END;
