# Supplementary material for: Prevalence, Evolution, and cis-Regulation of Diel Transcription in Chlamydomonas reinhardtii
Source: G3 (Bethesda). 2014 Oct 28;4(12):2461–71. doi: 10.1534/g3.114.015032 (PMC4267941; doi:10.1534/g3.114.015032)
Supplement: Supporting Information [file supp_g3.114.015032_FileS2.zip › AllTrees/RAxML_result.PF00097.20.I69.midpoint.nex]

#NEXUS
BEGIN trees;
	translate
		1 AT5G37280,
		2 AT5G37200,
		3 AT2G37150,
		4 Pp1s427_3V6,
		5 AT4G01270,
		6 Cre_g059300,
		7 Vcarteri_95510,
		8 AT4G23450,
		9 AT5G41350,
		10 MicpuN3_109335,
		11 MicpuC2_18672,
		12 AT4G00335,
		13 Ostta4_36623,
		14 OstRCC809_2_19837,
		15 Ost9901_3_29546,
		16 Pp1s455_5V6,
		17 Pp1s16_275V6,
		18 Coc_C169_1_25926,
		19 Vcarteri_69059,
		20 Cre_g371400,
		21 ChlNC64A_1_18021,
		22 AT5G38895,
		23 AT3G02290,
		24 AT5G15790,
		25 Pp1s13_167V6,
		26 AT4G14220,
		27 Pp1s159_31V6,
		28 AT5G22000,
		29 Pp1s158_15V6,
		30 AT5G37250,
		31 AT5G37230,
		32 AT5G37270,
		33 AT3G30460,
		34 AT3G28620,
		35 Cre_g230150,
		36 Cre_g240200,
		37 AT5G43200,
		38 AT1G57730,
		39 Ostta4_15917,
		40 Ost9901_3_36215,
		41 ChlNC64A_1_54556,
		42 Cre_g543450,
		43 Vcarteri_75918,
		44 Coc_C169_1_21809,
		45 MicpuN3_113936,
		46 MicpuC2_25062,
		47 OstRCC809_2_19104,
		48 Ost9901_3_29739,
		49 Ost9901_3_27170,
		50 Ostta4_36236,
		51 OstRCC809_2_40445,
		52 AT4G12140,
		53 AT4G12150,
		54 AT4G12210,
		55 AT4G12190,
		56 MicpuC2_47422,
		57 AT4G05350;
		tree No_001 = ((1:0.5181,(2:0.19828,(((3:1.58988,((4:0.48604,5:0.0):0.0,(6:0.7301,7:0.33966):1.97048):0.94383):0.53506,((8:0.12923,((9:0.03456,((10:0.48563,11:0.0):0.60557,12:0.38535):0.21348):0.06174,(((13:0.16059,14:0.28162):0.14568,15:0.0):0.4266,(((16:0.12630,17:0.14418):0.32047,(18:0.19902,(19:0.19713,20:0.0):0.36168):0.07104):0.10109,((21:0.46140,22:0.0186):0.10650,(23:0.0,24:0.03026):0.055…
END;
