# Supplementary material for: Prevalence, Evolution, and cis-Regulation of Diel Transcription in Chlamydomonas reinhardtii
Source: G3 (Bethesda). 2014 Oct 28;4(12):2461–71. doi: 10.1534/g3.114.015032 (PMC4267941; doi:10.1534/g3.114.015032)
Supplement: Supporting Information [file supp_g3.114.015032_FileS2.zip › AllTrees/RAxML_result.PF00097.20.I719.midpoint.nex]

#NEXUS
BEGIN trees;
	translate
		1 AT4G08590,
		2 AT5G39550,
		3 AT1G66050,
		4 AT1G66040,
		5 Cre_g247500,
		6 Vcarteri_103272,
		7 Vcarteri_99696,
		8 Cre_g163850,
		9 ChlNC64A_1_20354,
		10 Coc_C169_1_13684,
		11 Pp1s47_310V6,
		12 Pp1s381_35V6,
		13 AT1G57820,
		14 AT1G57800,
		15 ,
		16 MicpuC2_40349,
		17 MicpuN3_60340,
		18 Vcarteri_87094,
		19 ChlNC64A_1_142764,
		20 MicpuN3_62527,
		21 Ost9901_3_13664,
		22 Ostta4_16124,
		23 OstRCC809_2_11709,
		24 Ost9901_3_33818,
		25 Vcarteri_92108,
		26 Cre_g455750,
		27 ChlNC64A_1_137960,
		28 Coc_C169_1_66556,
		29 AT3G23060,
		30 AT1G06770,
		31 Pp1s127_49V6,
		32 Pp1s233_110V6,
		33 AT2G30580,
		34 OstRCC809_2_27816,
		35 Ostta4_30322,
		36 Ost9901_3_28951,
		37 MicpuC2_42930,
		38 MicpuN3_61372,
		39 MicpuC2_51494,
		40 MicpuN3_107639,
		41 Cre_g213800,
		42 Vcarteri_108389,
		43 Coc_C169_1_58076,
		44 MicpuC2_11852,
		45 MicpuN3_58821,
		46 AT1G03770,
		47 Pp1s412_47V6,
		48 Pp1s194_136V6,
		49 Vcarteri_91533,
		50 Cre_g334650,
		51 Ost9901_3_26746,
		52 OstRCC809_2_19612,
		53 Ostta4_35792,
		54 MicpuN3_55511,
		55 Pp1s220_53V6,
		56 OstRCC809_2_60147,
		57 Ost9901_3_89070,
		58 MicpuN3_64643,
		59 AT5G06420,
		60 OstRCC809_2_39582,
		61 Coc_C169_1_52117,
		62 AT1G01350,
		63 Pp1s114_84V6,
		64 AT4G01023,
		65 Pp1s338_68V6,
		66 Pp1s78_216V6,
		67 AT1G21650,
		68 AT1G21651,
		69 Pp1s36_277V6,
		70 Ost9901_3_32738,
		71 OstRCC809_2_58191,
		72 Vcarteri_121205,
		73 Cre_g545600,
		74 ChlNC64A_1_56914,
		75 Vcarteri_93508,
		76 MicpuC2_53077,
		77 Coc_C169_1_64636,
		78 Pp1s22_135V6,
		79 AT5G01960,
		80 MicpuN3_57295,
		81 MicpuC2_54288,
		82 Ost9901_3_41951,
		83 Vcarteri_98495,
		84 Cre_g669350,
		85 OstRCC809_2_42070,
		86 Ost9901_3_37681,
		87 AT3G06140,
		88 AT5G19080,
		89 AT4G24204,
		90 Pp1s212_60V6,
		91 AT2G38185,
		92 MicpuN3_108431,
		93 MicpuN3_60134,
		94 ChlNC64A_1_142715,
		95 Pp1s491_21V6,
		96 Pp1s121_28V6,
		97 Pp1s3_270V6,
		98 Pp1s369_26V6,
		99 AT3G07200,
		100 AT5G48655,
		101 Pp1s39_139V6,
		102 AT3G07120,
		103 AT3G25030,
		104 AT4G13100,
		105 AT4G03965,
		106 AT1G62370,
		107 AT4G22250,
		108 AT3G16600,
		109 AT3G20010,
		110 AT1G50410,
		111 Pp1s3_639V6,
		112 Pp1s132_19V6,
		113 AT1G61140,
		114 AT1G11100,
		115 MicpuC2_323,
		116 MicpuN3_99199,
		117 AT3G23280,
		118 ChlNC64A_1_133973,
		119 AT2G26350,
		120 Pp1s223_105V6,
		121 Cre_g337050,
		122 ChlNC64A_1_16970,
		123 Coc_C169_1_46761,
		124 Ost9901_3_29380,
		125 OstRCC809_2_60990,
		126 Ostta4_36442,
		127 MicpuN3_63573,
		128 MicpuC2_59395,
		129 Pp1s46_198V6,
		130 Pp1s381_4V6,
		131 AT1G55250,
		132 Coc_C169_1_46084,
		133 Vcarteri_92990,
		134 Cre_g625800,
		135 MicpuC2_46639,
		136 Ost9901_3_34625,
		137 Pp1s242_100V6,
		138 Pp1s215_86V6,
		139 Pp1s14_61V6,
		140 AT2G44950,
		141 AT4G03510,
		142 AT1G74990,
		143 AT1G19310,
		144 Pp1s72_212V6,
		145 Pp1s288_40V6,
		146 Pp1s227_64V6,
		147 Pp1s181_27V6,
		148 AT2G23780,
		149 MicpuN3_106354,
		150 Ostta4_35582,
		151 Cre_g161500,
		152 OstRCC809_2_19567,
		153 Ost9901_3_26544,
		154 MicpuC2_48703,
		155 MicpuC2_63019,
		156 AT2G44410,
		157 AT3G58030,
		158 AT2G42030,
		159 Cre_g739100,
		160 Vcarteri_34979,
		161 ChlNC64A_1_33679,
		162 Coc_C169_1_65776,
		163 Pp1s164_107V6,
		164 AT4G27470,
		165 AT4G28270,
		166 MicpuN3_57729,
		167 Vcarteri_117640,
		168 Coc_C169_1_66625,
		169 Pp1s358_44V6,
		170 Pp1s257_58V6,
		171 Pp1s138_12V6,
		172 Pp1s76_12V6,
		173 MicpuC2_63326,
		174 MicpuN3_59195,
		175 AT3G24800,
		176 Vcarteri_105299,
		177 Vcarteri_99272,
		178 ChlNC64A_1_136194,
		179 Cre_g438200,
		180 Cre_g438150,
		181 MicpuC2_51648,
		182 Ost9901_3_92878,
		183 Ostta4_11355,
		184 Vcarteri_92717,
		185 OstRCC809_2_14157,
		186 Ostta4_36895,
		187 Ost9901_3_18155,
		188 MicpuN3_62154,
		189 MicpuC2_53805,
		190 Cre_g592100,
		191 OstRCC809_2_89393,
		192 MicpuC2_49995,
		193 AT5G12310,
		194 ChlNC64A_1_143887,
		195 Vcarteri_103400,
		196 Cre_g604750,
		197 Coc_C169_1_15265,
		198 Pp1s357_50V6,
		199 Pp1s115_208V6,
		200 AT5G19430,
		201 OstRCC809_2_39825,
		202 Ost9901_3_26916,
		203 Pp1s376_4V6,
		204 AT3G05250,
		205 AT1G08050,
		206 AT5G49665,
		207 AT2G22680,
		208 AT4G37890,
		209 AT5G60710,
		210 AT2G38970,
		211 AT3G54780,
		212 ChlNC64A_1_58861,
		213 MicpuC2_39051,
		214 Pp1s158_150V6,
		215 Pp1s47_230V6,
		216 AT5G01520,
		217 AT5G58787,
		218 AT3G47160,
		219 Pp1s60_192V6,
		220 Pp1s313_51V6,
		221 Cre_g304000,
		222 AT1G67180,
		223 AT1G04020,
		224 Coc_C169_1_67348,
		225 ChlNC64A_1_145285,
		226 Cre_g453350,
		227 Vcarteri_92125,
		228 Coc_C169_1_37929,
		229 Pp1s49_29V6,
		230 Vcarteri_116452,
		231 AT4G21070,
		232 Pp1s9_415V6,
		233 AT3G26730,
		234 MicpuN3_60250,
		235 Ostta4_35962,
		236 OstRCC809_2_12030,
		237 Ost9901_3_88828,
		238 MicpuC2_46195,
		239 AT5G05130,
		240 AT2G39100,
		241 Coc_C169_1_40298,
		242 Pp1s382_38V6,
		243 Cre_g085700,
		244 AT2G45135,
		245 ChlNC64A_1_137622,
		246 ChlNC64A_1_135608,
		247 Vcarteri_115608,
		248 Cre_g614400,
		249 Pp1s73_179V6,
		250 MicpuC2_48897,
		251 MicpuN3_106533,
		252 Coc_C169_1_39880,
		253 Pp1s52_102V6,
		254 Pp1s102_126V6,
		255 AT2G38920,
		256 AT1G02860,
		257 ChlNC64A_1_51429,
		258 MicpuC2_57356,
		259 MicpuN3_98848,
		260 Cre_g294600,
		261 Vcarteri_89537,
		262 Cre_g668550,
		263 Pp1s286_43V6,
		264 ChlNC64A_1_50422,
		265 Coc_C169_1_59229,
		266 ChlNC64A_1_35844,
		267 ChlNC64A_1_144872,
		268 AT4G33940,
		269 MicpuC2_40437;
		tree No_001 = ((1:0.0,((2:0.01449,(3:0.0,4:0.0):0.03189):0.10633,((((5:0.0967,6:0.04440):0.45274,((7:0.54517,8:0.59812):0.27047,(9:0.1835,10:0.24425):0.13881):0.07666):0.1465,(11:0.01019,12:0.03660):0.14774):0.16825,(13:0.05030,14:0.15892):0.03884):0.0278):0.26903):15,((16:0.09897,17:0.26956):0.0,(18:0.0,(19:0.0,(20:0.0,(((((21:0.87224,(((22:0.0,(23:0.06019,24:0.24438):0.14935):0.60158,((25:0.359…
END;
