# Supplementary material for: Prevalence, Evolution, and cis-Regulation of Diel Transcription in Chlamydomonas reinhardtii
Source: G3 (Bethesda). 2014 Oct 28;4(12):2461–71. doi: 10.1534/g3.114.015032 (PMC4267941; doi:10.1534/g3.114.015032)
Supplement: Supporting Information [file supp_g3.114.015032_FileS2.zip › AllTrees/RAxML_result.PF00097.20.I797.midpoint.nex]

#NEXUS
BEGIN trees;
	translate
		1 Coc_C169_1_52365,
		2 MicpuC2_30693,
		3 Pp1s11_401V6,
		4 Pp1s264_64V6,
		5 AT2G32950,
		6 Pp1s86_153V6,
		7 Pp1s135_17V6,
		8 Pp1s37_28V6,
		9 Pp1s25_325V6,
		10 Pp1s154_52V6,
		11 Pp1s81_234V6,
		12 AT5G10370,
		13 AT4G01020,
		14 Pp1s180_148V6,
		15 Cre_g085050,
		16 Vcarteri_104358,
		17 Cre_g698800,
		18 AT1G79810,
		19 ChlNC64A_1_34767,
		20 MicpuN3_101136,
		21 Coc_C169_1_38277,
		22 ChlNC64A_1_6949,
		23 Pp1s41_174V6,
		24 AT5G22750,
		25 AT5G43530,
		26 Coc_C169_1_67093,
		27 Cre_g114500,
		28 ChlNC64A_1_137319,
		29 Coc_C169_1_62990,
		30 Pp1s41_55V6,
		31 MicpuN3_99453,
		32 Vcarteri_108265,
		33 Vcarteri_91151,
		34 Cre_g098100,
		35 MicpuC2_55913,
		36 MicpuN3_56218,
		37 Vcarteri_104368,
		38 Cre_g716850,
		39 Coc_C169_1_60776,
		40 Pp1s104_101V6,
		41 AT1G18660,
		42 Cre_g158400,
		43 MicpuC2_57593,
		44 Pp1s29_248V6,
		45 AT3G27330,
		46 Coc_C169_1_35050,
		47 AT1G05120,
		48 Cre_g479300,
		49 Cre_g403500,
		50 Cre_g403400,
		51 Cre_g403450,
		52 AT5G13530,
		53 Coc_C169_1_38028,
		54 AT4G19670,
		55 AT5G57740,
		56 Coc_C169_1_38516,
		57 OstRCC809_2_59459,
		58 Ost9901_3_44173,
		59 Cre_g790900,
		60 Cre_g046200,
		61 Cre_g119800,
		62 Cre_g756150,
		63 Vcarteri_104918,
		64 Ost9901_3_25301,
		65 Coc_C169_1_61027,
		66 Cre_g516050,
		67 Vcarteri_106116,
		68 Cre_g007350,
		69 Coc_C169_1_59869,
		70 Cre_g035400,
		71 Cre_g565950,
		72 ChlNC64A_1_138957,
		73 ChlNC64A_1_138947,
		74 MicpuN3_59751,
		75 MicpuC2_46356,
		76 Ost9901_3_93376,
		77 OstRCC809_2_93603,
		78 Vcarteri_118534,
		79 AT1G47570;
		tree No_001 = ((1:0.14983,(((2:0.41887,(3:0.05556,((4:0.01992,(5:0.1583,(6:0.0,7:0.0):0.0):0.02140):0.02522,(8:0.06335,(9:0.0,((10:0.05749,11:0.05987):0.0164,((12:0.0,13:0.0):1.3837,14:0.0):0.08454):0.06166):0.03909):0.08073):0.02187):0.17155):0.07785,15:0.128):0.05275,((((16:0.3482,17:0.0775):0.29097,18:0.79895):0.07077,(19:0.13799,(20:0.94107,21:0.01223):0.3779):0.12871):1.35216,22:0.24416):0.0…
END;
