# Supplementary material for: Prevalence, Evolution, and cis-Regulation of Diel Transcription in Chlamydomonas reinhardtii
Source: G3 (Bethesda). 2014 Oct 28;4(12):2461–71. doi: 10.1534/g3.114.015032 (PMC4267941; doi:10.1534/g3.114.015032)
Supplement: Supporting Information [file supp_g3.114.015032_FileS2.zip › AllTrees/RAxML_result.PF00098.18.midpoint.nex]

#NEXUS
BEGIN trees;
	translate
		1 AT1G75660,
		2 Pp1s509_20V6,
		3 MicpuC2_25415,
		4 AT5G26742,
		5 Pp1s7_56V6,
		6 Pp1s163_96V6,
		7 Pp1s54_79V6,
		8 AT5G42540,
		9 Pp1s18_247V6,
		10 AT1G54490,
		11 Cre_g543150,
		12 Vcarteri_106951,
		13 Pp1s327_36V6,
		14 Ost9901_3_27528,
		15 Pp1s45_218V6,
		16 AT3G43590,
		17 Pp1s336_25V6,
		18 Pp1s21_136V6,
		19 ChlNC64A_1_135849,
		20 AT1G23860,
		21 AT2G24590,
		22 AT4G31580,
		23 Pp1s207_102V6,
		24 Pp1s332_29V6,
		25 Vcarteri_121301,
		26 Vcarteri_34294,
		27 Cre_g013800,
		28 Cre_g408200,
		29 ChlNC64A_1_142420,
		30 ChlNC64A_1_57230,
		31 Coc_C169_1_47758,
		32 MicpuN3_61072,
		33 MicpuN3_58938,
		34 MicpuN3_61138,
		35 Pp1s7_39V6,
		36 Pp1s28_415V6,
		37 Vcarteri_101345,
		38 OstRCC809_2_25958,
		39 Ost9901_3_10444,
		40 Ostta4_7058,
		41 MicpuC2_60965,
		42 Pp1s147_121V6,
		43 AT1G53720,
		44 Ost9901_3_8500,
		45 OstRCC809_2_26192,
		46 Coc_C169_1_10924,
		47 AT5G36240,
		48 Ostta4_33810,
		49 AT3G10400,
		50 Pp1s43_205V6,
		51 AT3G55340,
		52 Pp1s255_12V6,
		53 Pp1s132_23V6,
		54 ChlNC64A_1_58505,
		55 Pp1s222_133V6,
		56 AT2G15180,
		57 Pp1s192_40V6,
		58 AT3G53500,
		59 AT2G37340,
		60 Pp1s69_23V6,
		61 Pp1s65_286V6,
		62 Pp1s9_310V6,
		63 Vcarteri_105340,
		64 Coc_C169_1_49276,
		65 AT3G02820,
		66 AT5G04280,
		67 AT1G60650,
		68 Coc_C169_1_11483,
		69 ChlNC64A_1_145007,
		70 Cre_g551550,
		71 Pp1s475_4V6,
		72 Ostta4_23345,
		73 Ostta4_24697,
		74 Ostta4_35767,
		75 OstRCC809_2_63762,
		76 AT5G13920,
		77 AT1G54930,
		78 Pp1s26_263V6,
		79 Pp1s202_31V6,
		80 AT3G26420,
		81 Pp1s128_53V6,
		82 MicpuN3_105511,
		83 MicpuC2_32742,
		84 Ost9901_3_92669,
		85 OstRCC809_2_31699,
		86 Pp1s117_177V6,
		87 AT2G12880,
		88 Vcarteri_30373,
		89 AT5G49930,
		90 AT3G42860,
		91 ChlNC64A_1_144509,
		92 MicpuN3_62512,
		93 Coc_C169_1_56864,
		94 MicpuC2_60157,
		95 ChlNC64A_1_137970,
		96 Vcarteri_103815,
		97 Cre_g486050,
		98 Coc_C169_1_54765,
		99 MicpuN3_62091,
		100 Ostta4_17102,
		101 Pp1s61_75V6,
		102 Ost9901_3_31874,
		103 MicpuN3_59789,
		104 AT1G75560,
		105 Pp1s391_72V6,
		106 Pp1s339_2V6,
		107 Ostta4_6634,
		108 Pp1s40_244V6,
		109 MicpuC2_50581,
		110 MicpuN3_113333,
		111 MicpuC2_55285,
		112 MicpuN3_55501,
		113 Ost9901_3_44192,
		114 Cre_g392188,
		115 ChlNC64A_1_135099,
		116 ChlNC64A_1_52911,
		117 ChlNC64A_1_133051,
		118 MicpuC2_59407,
		119 AT5G52380,
		120 Pp1s7_15V6,
		121 Vcarteri_104154,
		122 Vcarteri_108784,
		123 Vcarteri_105115,
		124 Vcarteri_108658,
		125 Vcarteri_108171,
		126 Vcarteri_107870,
		127 Vcarteri_104687,
		128 Vcarteri_106546,
		129 Vcarteri_108765,
		130 Vcarteri_104285,
		131 Vcarteri_105342,
		132 Vcarteri_105341,
		133 Pp1s432_14V6,
		134 Vcarteri_105346,
		135 MicpuC2_56797,
		136 Cre_g464350,
		137 Vcarteri_79791,
		138 ChlNC64A_1_137653,
		139 MicpuC2_16923,
		140 AT4G36020,
		141 AT4G38680,
		142 ChlNC64A_1_136366,
		143 AT2G21060,
		144 AT3G24070,
		145 Pp1s311_17V6,
		146 AT2G17870,
		147 Pp1s64_4V6,
		148 Pp1s41_68V6,
		149 Pp1s103_65V6;
		tree No_001 = ((((((1:0.22473,((2:0.11861,((((3:1.65444,(4:0.44492,(5:0.0,6:0.0):0.70654):0.09003):0.0,7:0.57635):0.42942,8:0.0):0.39277,9:0.0):0.1915):0.24543,10:0.10784):0.13299):0.81775,((11:0.14928,12:0.0483):0.74527,(13:1.44015,14:0.0):0.25278):0.21254):0.70075,15:0.0):0.20349,16:0.9978):0.36643,((17:0.09293,18:0.32142):0.09173,(19:0.0,(20:0.13884,(((21:0.0,22:0.18356):0.15003,(23:0.0,24:0.0…
END;
