# Supplementary material for: Prevalence, Evolution, and cis-Regulation of Diel Transcription in Chlamydomonas reinhardtii
Source: G3 (Bethesda). 2014 Oct 28;4(12):2461–71. doi: 10.1534/g3.114.015032 (PMC4267941; doi:10.1534/g3.114.015032)
Supplement: Supporting Information [file supp_g3.114.015032_FileS2.zip › AllTrees/RAxML_result.PF00101.15.midpoint.nex]

#NEXUS
BEGIN trees;
	translate
		1 Ostta4_24691,
		2 Ostta4_24694,
		3 Ostta4_22427,
		4 Ost9901_3_42060,
		5 Ost9901_3_89572,
		6 Ost9901_3_28400,
		7 MicpuN3_104784,
		8 MicpuN3_104787,
		9 MicpuC2_66674,
		10 MicpuC2_37122,
		11 MicpuC2_37117,
		12 OstRCC809_2_42176,
		13 OstRCC809_2_55280,
		14 ChlNC64A_1_29368,
		15 ChlNC64A_1_59545,
		16 Coc_C169_1_65708,
		17 Cre_g120100,
		18 Cre_g120150,
		19 Vcarteri_96573,
		20 Vcarteri_96577,
		21 Vcarteri_83349,
		22 Vcarteri_106899,
		23 Vcarteri_96572,
		24 Vcarteri_96575,
		25 Vcarteri_76826,
		26 Pp1s66_48V6,
		27 Pp1s66_47V6,
		28 Pp1s352_14V6,
		29 Pp1s545_4V6,
		30 Pp1s188_39V6,
		31 Pp1s251_44V6,
		32 Pp1s12_231V6,
		33 Pp1s459_10V6,
		34 Pp1s109_145V6,
		35 Pp1s15_242V6,
		36 Pp1s227_129V6,
		37 Pp1s339_15V6,
		38 Pp1s7_198V6,
		39 Pp1s56_172V6,
		40 Pp1s56_176V6,
		41 Pp1s56_173V6,
		42 Pp1s46_42V6,
		43 Pp1s352_62V6,
		44 Pp1s374_42V6,
		45 Pp1s459_1V6,
		46 Pp1s459_2V6,
		47 Pp1s374_50V6,
		48 Pp1s312_46V6,
		49 Pp1s25_119V6,
		50 Pp1s25_114V6,
		51 Pp1s204_96V6,
		52 Pp1s204_93V6,
		53 Pp1s161_34V6,
		54 Pp1s161_16V6,
		55 Pp1s51_291V6,
		56 AT1G67090,
		57 AT5G38430,
		58 AT5G38420,
		59 AT5G38410;
		tree No_001 = (((((1:0.0,2:0.0):0.0,3:0.0):0.05075,((4:0.00814,(5:0.0,6:0.0):0.0):0.10327,(((7:0.0247,8:0.01193):0.04330,(9:0.0,(10:0.0,11:0.0):0.0):0.0632):0.15284,(12:0.0,13:0.0):0.05542):0.06265):0.06404):0.43228,((14:0.0,15:0.0):0.18626,(16:0.34013,((17:0.0,18:0.01666):0.01796,((19:0.0059,20:0.0):0.0024,(((21:0.0,(22:0.0,23:0.0):0.0):0.0,24:0.0):0.0,25:0.0):0.0):0.01587):0.19426):0.09664):0.1…
END;
