# Supplementary material for: Prevalence, Evolution, and cis-Regulation of Diel Transcription in Chlamydomonas reinhardtii
Source: G3 (Bethesda). 2014 Oct 28;4(12):2461–71. doi: 10.1534/g3.114.015032 (PMC4267941; doi:10.1534/g3.114.015032)
Supplement: Supporting Information [file supp_g3.114.015032_FileS2.zip › AllTrees/RAxML_result.PF00102.22.midpoint.nex]

#NEXUS
BEGIN trees;
	translate
		1 OstRCC809_2_60173,
		2 Ost9901_3_27373,
		3 MicpuC2_60995,
		4 MicpuN3_64658,
		5 Pp1s22_359V6,
		6 MicpuN3_84177,
		7 MicpuC2_8113,
		8 Ost9901_3_7942,
		9 Pp1s90_103V6,
		10 Coc_C169_1_8780,
		11 ChlNC64A_1_13560,
		12 Coc_C169_1_17748,
		13 Vcarteri_66537,
		14 Cre_g416950,
		15 Pp1s6_238V6,
		16 Pp1s106_114V6,
		17 Pp1s123_44V6,
		18 Pp1s42_240V6,
		19 AT3G55270,
		20 MicpuC2_19817,
		21 MicpuN3_73443,
		22 Cre_g316600,
		23 Cre_g717300,
		24 Vcarteri_120772,
		25 Coc_C169_1_52403,
		26 AT5G39400,
		27 Cre_g105400,
		28 Coc_C169_1_12077,
		29 ChlNC64A_1_18957,
		30 Vcarteri_60622,
		31 Cre_g125150,
		32 Vcarteri_45223,
		33 Coc_C169_1_67695,
		34 AT1G71860,
		35 Pp1s1_421V6,
		36 Pp1s182_62V6,
		37 Cre_g524450,
		38 Vcarteri_82191,
		39 Vcarteri_96011,
		40 Cre_g772550,
		41 Vcarteri_104694,
		42 Cre_g187500;
		tree No_001 = ((((1:0.05735,2:0.12236):0.09,(3:0.25879,4:0.024):0.24207):1.17737,(5:1.65121,(((((6:0.38259,7:0.29717):0.2847,(8:0.78799,9:1.04000):0.09542):0.09987,(10:0.83726,(((((11:0.26483,(12:0.24597,(13:0.0501,14:0.04644):0.12277):0.11345):0.06502,(15:0.16012,(16:0.43253,((17:0.03944,18:0.04819):0.27841,19:0.22624):0.05110):0.05872):0.18963):0.06002,(20:0.50602,21:0.20139):0.09172):0.57544,2…
END;
