# Supplementary material for: Prevalence, Evolution, and cis-Regulation of Diel Transcription in Chlamydomonas reinhardtii
Source: G3 (Bethesda). 2014 Oct 28;4(12):2461–71. doi: 10.1534/g3.114.015032 (PMC4267941; doi:10.1534/g3.114.015032)
Supplement: Supporting Information [file supp_g3.114.015032_FileS2.zip › AllTrees/RAxML_result.PF00106.20.I237.midpoint.nex]

#NEXUS
BEGIN trees;
	translate
		1 Ost9901_3_44390,
		2 OstRCC809_2_64460,
		3 MicpuN3_87372,
		4 MicpuC2_20290,
		5 MicpuN3_102376,
		6 Ostta4_20085,
		7 MicpuN3_59265,
		8 Ost9901_3_89854,
		9 Ost9901_3_88990,
		10 Ostta4_29322,
		11 Ost9901_3_36252,
		12 OstRCC809_2_23635,
		13 Ostta4_31338,
		14 MicpuC2_10976,
		15 MicpuN3_92105,
		16 Ost9901_3_5468,
		17 Ostta4_14816,
		18 OstRCC809_2_28156,
		19 ChlNC64A_1_26048,
		20 Coc_C169_1_66319,
		21 Vcarteri_65341,
		22 Cre_g135400,
		23 MicpuN3_59586,
		24 Ost9901_3_5484,
		25 OstRCC809_2_25429,
		26 MicpuC2_17965,
		27 MicpuN3_55872,
		28 MicpuC2_44827,
		29 Ost9901_3_38397,
		30 Ostta4_11084,
		31 OstRCC809_2_31957,
		32 AT5G50130,
		33 AT1G64590,
		34 AT4G24050,
		35 AT2G37540,
		36 AT5G02540,
		37 AT4G11410,
		38 AT4G23420,
		39 AT4G23430,
		40 Pp1s50_45V6,
		41 Pp1s198_42V6,
		42 Pp1s337_5V6,
		43 Pp1s89_52V6,
		44 Pp1s392_35V6,
		45 Vcarteri_79467,
		46 MicpuN3_107458,
		47 Ostta4_31904,
		48 MicpuC2_61092,
		49 Vcarteri_119651,
		50 Cre_g360300,
		51 Coc_C169_1_53488,
		52 ChlNC64A_1_10993,
		53 MicpuC2_51351,
		54 AT4G09750,
		55 Pp1s46_64V6,
		56 MicpuC2_21814,
		57 MicpuN3_70649,
		58 OstRCC809_2_61236,
		59 Ostta4_9646,
		60 Ost9901_3_29217,
		61 Vcarteri_82077,
		62 ChlNC64A_1_21829,
		63 MicpuN3_106349,
		64 MicpuC2_51231,
		65 Coc_C169_1_35043,
		66 Cre_g480650,
		67 Vcarteri_119590,
		68 ChlNC64A_1_32658,
		69 AT5G53090,
		70 AT5G53100,
		71 AT4G27760,
		72 Pp1s100_75V6,
		73 Pp1s39_72V6,
		74 Ost9901_3_38463,
		75 Ostta4_3438,
		76 OstRCC809_2_32438,
		77 MicpuC2_56457,
		78 MicpuN3_82103,
		79 Pp1s306_46V6,
		80 AT5G04070,
		81 AT5G15940,
		82 ChlNC64A_1_136710,
		83 MicpuN3_61336,
		84 MicpuC2_59443,
		85 Vcarteri_94320,
		86 Vcarteri_104328,
		87 Cre_g685400,
		88 Pp1s30_362V6,
		89 Coc_C169_1_19874,
		90 Cre_g375450,
		91 Cre_g375350,
		92 Vcarteri_118225,
		93 Vcarteri_93690,
		94 Coc_C169_1_6661,
		95 ChlNC64A_1_141233,
		96 Pp1s475_14V6,
		97 Pp1s162_74V6,
		98 ChlNC64A_1_135326,
		99 ChlNC64A_1_142357,
		100 Coc_C169_1_43947,
		101 Cre_g556750,
		102 Coc_C169_1_52566,
		103 Coc_C169_1_57185,
		104 Cre_g162300,
		105 Coc_C169_1_57652,
		106 Coc_C169_1_67393,
		107 Cre_g587700,
		108 Vcarteri_89090,
		109 Vcarteri_93745,
		110 Cre_g380550,
		111 ChlNC64A_1_138320,
		112 Cre_g397400,
		113 Vcarteri_121393,
		114 MicpuC2_59968,
		115 MicpuN3_73774,
		116 MicpuC2_17564,
		117 MicpuN3_96428,
		118 Ost9901_3_4520,
		119 Ostta4_28350,
		120 OstRCC809_2_32369,
		121 ChlNC64A_1_139763,
		122 Vcarteri_81013,
		123 Cre_g015350,
		124 Ostta4_8561,
		125 OstRCC809_2_58069,
		126 Ost9901_3_4180,
		127 MicpuC2_33005,
		128 MicpuN3_93411,
		129 AT1G03630,
		130 AT5G54190,
		131 AT4G27440,
		132 Pp1s108_171V6,
		133 Pp1s146_112V6,
		134 Coc_C169_1_65591,
		135 Coc_C169_1_53333,
		136 Coc_C169_1_62958,
		137 Coc_C169_1_53334,
		138 MicpuN3_56634,
		139 Ostta4_28566,
		140 OstRCC809_2_57961,
		141 Ost9901_3_35363,
		142 Coc_C169_1_46287,
		143 ChlNC64A_1_140767,
		144 Vcarteri_108651,
		145 Cre_g775000,
		146 ChlNC64A_1_144233,
		147 AT4G20760,
		148 Pp1s58_73V6,
		149 MicpuC2_22144,
		150 MicpuN3_97949,
		151 OstRCC809_2_55471,
		152 Ost9901_3_40154,
		153 ChlNC64A_1_35335,
		154 Coc_C169_1_11369,
		155 ChlNC64A_1_26544,
		156 Pp1s88_35V6,
		157 Pp1s68_8V6,
		158 ChlNC64A_1_138516,
		159 Pp1s38_62V6,
		160 Pp1s89_24V6,
		161 AT3G59710,
		162 Vcarteri_121544,
		163 Cre_g731350,
		164 AT1G01800,
		165 AT2G24190,
		166 AT3G61220,
		167 AT5G51030,
		168 AT5G61830,
		169 ChlNC64A_1_48791,
		170 MicpuN3_108590,
		171 MicpuC2_12743,
		172 Ost9901_3_28998,
		173 OstRCC809_2_28031,
		174 Ostta4_9489,
		175 MicpuN3_63002,
		176 MicpuC2_51112,
		177 MicpuC2_49528;
		tree No_001 = ((((1:0.0,((2:0.03812,((3:0.09279,4:0.19332):0.08429,5:0.33):0.1457):0.06549,6:0.10494):0.03832):1.92827,(7:0.21872,((8:0.0,9:0.0):0.13424,10:0.07972):0.15917):0.16149):0.51007,((11:0.22106,12:0.24627):0.21510,13:0.66567):0.49953):0.08499,((((14:0.21974,15:0.39815):0.20818,(16:0.23539,(17:0.13975,18:0.37392):0.10225):0.2379):0.20165,(((19:0.23649,20:0.45110):0.06174,(21:0.06722,22:0…
END;
