# Supplementary material for: Prevalence, Evolution, and cis-Regulation of Diel Transcription in Chlamydomonas reinhardtii
Source: G3 (Bethesda). 2014 Oct 28;4(12):2461–71. doi: 10.1534/g3.114.015032 (PMC4267941; doi:10.1534/g3.114.015032)
Supplement: Supporting Information [file supp_g3.114.015032_FileS2.zip › AllTrees/RAxML_result.PF00106.20.I520.midpoint.nex]

#NEXUS
BEGIN trees;
	translate
		1 AT1G10310,
		2 MicpuN3_63265,
		3 MicpuN3_64498,
		4 MicpuN3_62325,
		5 MicpuC2_60347,
		6 MicpuC2_7243,
		7 MicpuN3_59627,
		8 Ostta4_18661,
		9 Ost9901_3_10348,
		10 OstRCC809_2_93168,
		11 ChlNC64A_1_12523,
		12 Coc_C169_1_39265,
		13 Vcarteri_93496,
		14 Cre_g675450,
		15 Pp1s5815_1V6,
		16 Coc_C169_1_57204,
		17 Vcarteri_106906,
		18 Cre_g495850,
		19 Coc_C169_1_61155,
		20 ChlNC64A_1_19172,
		21 Coc_C169_1_55647,
		22 Pp1s173_154V6,
		23 Coc_C169_1_41181,
		24 AT1G52340,
		25 ChlNC64A_1_134507,
		26 Coc_C169_1_57298,
		27 ChlNC64A_1_133961,
		28 Pp1s488_11V6,
		29 Cre_g047600,
		30 OstRCC809_2_58977,
		31 Ostta4_19362,
		32 Ost9901_3_34724,
		33 Vcarteri_95342,
		34 Cre_g666050,
		35 AT1G50450,
		36 Pp1s303_24V6,
		37 Coc_C169_1_34891,
		38 ChlNC64A_1_137680,
		39 MicpuN3_68702,
		40 Cre_g384850,
		41 ChlNC64A_1_135181,
		42 Cre_g028600,
		43 Vcarteri_108315,
		44 Coc_C169_1_56587,
		45 Cre_g772600,
		46 Cre_g677950,
		47 Vcarteri_117231,
		48 MicpuN3_76105,
		49 MicpuC2_14132,
		50 Ostta4_9987,
		51 Ost9901_3_36064,
		52 OstRCC809_2_56244,
		53 Coc_C169_1_53085,
		54 ChlNC64A_1_138794,
		55 Vcarteri_32150,
		56 Cre_g128150,
		57 AT1G24470,
		58 Pp1s37_341V6,
		59 AT1G67730,
		60 ChlNC64A_1_56728,
		61 Coc_C169_1_48005,
		62 AT3G01980,
		63 Pp1s140_92V6,
		64 Ostta4_32135,
		65 ChlNC64A_1_57723,
		66 Cre_g449750,
		67 Vcarteri_92400,
		68 MicpuN3_107347,
		69 MicpuN3_55049,
		70 Coc_C169_1_60294,
		71 Coc_C169_1_39545,
		72 MicpuC2_55217,
		73 Ost9901_3_29828,
		74 Cre_g150500,
		75 ChlNC64A_1_140037,
		76 Coc_C169_1_20470,
		77 Cre_g718250,
		78 MicpuN3_85562,
		79 Ostta4_37604,
		80 Pp1s6496_1V6,
		81 Ost9901_3_1559,
		82 Ostta4_21733,
		83 ChlNC64A_1_59780,
		84 Coc_C169_1_64824,
		85 ChlNC64A_1_21968,
		86 MicpuN3_85739,
		87 Cre_g569350,
		88 ChlNC64A_1_50112,
		89 Coc_C169_1_61281,
		90 Coc_C169_1_53048,
		91 AT1G68540,
		92 AT1G25460,
		93 Pp1s144_153V6,
		94 AT4G35420,
		95 AT5G14700,
		96 Pp1s200_22V6,
		97 AT1G61720,
		98 AT4G27250,
		99 AT5G42800,
		100 AT2G33590,
		101 AT2G33600,
		102 AT1G76470,
		103 AT2G02400,
		104 AT5G58490,
		105 Pp1s2_737V6,
		106 AT1G80820,
		107 AT1G15950,
		108 Pp1s75_227V6,
		109 AT5G19440,
		110 AT1G51410,
		111 AT1G09510,
		112 AT1G09500,
		113 AT1G09490,
		114 AT1G66800,
		115 ChlNC64A_1_135160,
		116 ChlNC64A_1_135159,
		117 Coc_C169_1_59575,
		118 Cre_g324800,
		119 Vcarteri_97667,
		120 Cre_g442200,
		121 Vcarteri_86632,
		122 Vcarteri_69116,
		123 Pp1s118_123V6,
		124 AT2G33630,
		125 Ostta4_10776,
		126 Ostta4_31336,
		127 MicpuC2_19140,
		128 MicpuN3_62297,
		129 Ost9901_3_87094,
		130 OstRCC809_2_56609,
		131 Vcarteri_79975,
		132 Cre_g518650,
		133 Coc_C169_1_54657,
		134 Pp1s236_48V6,
		135 Pp1s71_283V6,
		136 ChlNC64A_1_36589,
		137 Coc_C169_1_24824,
		138 Ost9901_3_28436,
		139 Ost9901_3_28493,
		140 Ost9901_3_33729,
		141 OstRCC809_2_42988,
		142 Vcarteri_77596,
		143 Coc_C169_1_25968,
		144 ChlNC64A_1_56001,
		145 AT1G12780,
		146 AT1G63180,
		147 Pp1s101_67V6,
		148 Pp1s187_11V6,
		149 Pp1s221_46V6,
		150 Pp1s133_100V6,
		151 Pp1s1_372V6,
		152 MicpuC2_39596,
		153 MicpuN3_83230,
		154 OstRCC809_2_36088,
		155 Ostta4_22913,
		156 Ost9901_3_42345,
		157 AT1G64440,
		158 AT4G23920,
		159 AT4G10960,
		160 ChlNC64A_1_137493,
		161 Pp1s277_57V6,
		162 Pp1s36_284V6,
		163 Pp1s165_63V6,
		164 Pp1s59_345V6,
		165 AT4G20460,
		166 AT5G44480,
		167 AT1G30620,
		168 MicpuN3_88410,
		169 MicpuC2_3691,
		170 Ost9901_3_4642,
		171 OstRCC809_2_37291,
		172 Ostta4_19182,
		173 Vcarteri_87343,
		174 Cre_g401022,
		175 Vcarteri_127350,
		176 OstRCC809_2_29634,
		177 Ost9901_3_14357,
		178 Ostta4_15605,
		179 Ost9901_3_18839,
		180 MicpuN3_84789,
		181 MicpuC2_45692,
		182 AT4G30440,
		183 AT4G12250,
		184 AT4G00110,
		185 AT1G02000,
		186 AT2G45310,
		187 AT3G23820,
		188 Pp1s91_143V6,
		189 Pp1s114_82V6,
		190 Pp1s2_497V6,
		191 Pp1s38_222V6,
		192 Pp1s219_17V6,
		193 Pp1s46_116V6,
		194 MicpuN3_75952,
		195 Ostta4_22164,
		196 OstRCC809_2_96339,
		197 Ost9901_3_5819,
		198 Pp1s189_118V6,
		199 OstRCC809_2_55300,
		200 OstRCC809_2_42690,
		201 Pp1s188_11V6,
		202 Pp1s202_1V6,
		203 AT4G33360,
		204 Ostta4_8295,
		205 Coc_C169_1_23909,
		206 AT2G20360,
		207 Cre_g477200,
		208 AT1G75290,
		209 AT1G75280,
		210 AT5G18660,
		211 Pp1s136_41V6,
		212 Coc_C169_1_35797,
		213 ChlNC64A_1_56043,
		214 MicpuC2_61839,
		215 MicpuN3_56478,
		216 Ost9901_3_24256,
		217 Pp1s15_424V6,
		218 Pp1s64_41V6,
		219 Vcarteri_108323,
		220 Coc_C169_1_41574,
		221 ChlNC64A_1_56191,
		222 OstRCC809_2_59487,
		223 MicpuC2_20482,
		224 Cre_g181250,
		225 ChlNC64A_1_10816,
		226 Pp1s6_56V6,
		227 Cre_g244800,
		228 Vcarteri_89408,
		229 Ost9901_3_7116,
		230 ChlNC64A_1_140649,
		231 Coc_C169_1_44443,
		232 ChlNC64A_1_132929,
		233 ChlNC64A_1_136538,
		234 ChlNC64A_1_58857,
		235 ChlNC64A_1_58195,
		236 Ostta4_33418,
		237 MicpuC2_53863,
		238 MicpuN3_62098,
		239 Coc_C169_1_47510,
		240 MicpuN3_78644,
		241 MicpuC2_12977,
		242 Coc_C169_1_57609,
		243 Cre_g610500,
		244 Coc_C169_1_37652,
		245 Pp1s23_315V6,
		246 Pp1s94_158V6,
		247 AT4G10020,
		248 AT5G50590,
		249 AT5G50690,
		250 AT3G47350,
		251 AT3G47360,
		252 AT5G50600,
		253 AT5G50700,
		254 AT5G50770,
		255 AT3G03330,
		256 AT3G03350,
		257 Pp1s140_162V6,
		258 Pp1s231_7V6,
		259 MicpuC2_15061,
		260 MicpuN3_81629,
		261 Coc_C169_1_15921,
		262 ChlNC64A_1_134329,
		263 Cre_g103100,
		264 Vcarteri_83968,
		265 Ostta4_34699,
		266 Ost9901_3_88195,
		267 OstRCC809_2_64101,
		268 Coc_C169_1_25540,
		269 Cre_g722850,
		270 Coc_C169_1_44462,
		271 AT3G50560,
		272 Pp1s129_87V6,
		273 Pp1s102_12V6,
		274 MicpuC2_64230,
		275 Coc_C169_1_58178,
		276 Coc_C169_1_58179,
		277 Coc_C169_1_58181,
		278 Coc_C169_1_44339,
		279 Coc_C169_1_49000,
		280 Coc_C169_1_42572,
		281 Coc_C169_1_47508,
		282 Ostta4_9754,
		283 Pp1s616_1V6,
		284 MicpuN3_81258;
		tree No_001 = ((1,(((2,3),((4,5),((((6,7),(8,(9,10))),(11,(12,(13,14)))),15))),(((16,((((17,18),(19,20)),21),(22,((23,24),25)))),(26,((27,28),29))),(((((30,((31,32),(((33,34),((35,36),37)),(38,39)))),((40,(41,((42,43),44))),45)),((46,47),(((48,(49,(50,(51,52)))),(53,(54,(55,56)))),((57,(58,59)),(60,61))))),((62,63),(((64,(((65,(66,67)),(68,(69,((70,71),(72,73))))),(74,(75,((76,77),(78,79)))))),((…
END;
