# Supplementary material for: Prevalence, Evolution, and cis-Regulation of Diel Transcription in Chlamydomonas reinhardtii
Source: G3 (Bethesda). 2014 Oct 28;4(12):2461–71. doi: 10.1534/g3.114.015032 (PMC4267941; doi:10.1534/g3.114.015032)
Supplement: Supporting Information [file supp_g3.114.015032_FileS2.zip › AllTrees/RAxML_result.PF00106.20.I566.midpoint.nex]

#NEXUS
BEGIN trees;
	translate
		1 Coc_C169_1_13566,
		2 OstRCC809_2_55853,
		3 Ostta4_6419,
		4 Ost9901_3_7333,
		5 MicpuC2_54239,
		6 MicpuN3_57252,
		7 MicpuC2_54240,
		8 ChlNC64A_1_51217,
		9 Vcarteri_55911,
		10 Cre_g559350,
		11 Pp1s30_296V6,
		12 Pp1s120_101V6,
		13 AT5G10050,
		14 AT5G65205,
		15 Coc_C169_1_32388,
		16 Vcarteri_73358,
		17 Cre_g130200,
		18 Coc_C169_1_17905,
		19 ChlNC64A_1_53139,
		20 Vcarteri_94686,
		21 Cre_g036400,
		22 MicpuC2_17574,
		23 MicpuN3_56784,
		24 Coc_C169_1_42882,
		25 Coc_C169_1_66712,
		26 Coc_C169_1_66711,
		27 ChlNC64A_1_138487,
		28 Coc_C169_1_20662,
		29 ChlNC64A_1_135473,
		30 ChlNC64A_1_137162,
		31 MicpuN3_88011,
		32 MicpuC2_10608,
		33 Vcarteri_90131,
		34 Cre_g702750,
		35 ChlNC64A_1_57682,
		36 Pp1s32_36V6,
		37 Pp1s18_151V6,
		38 Pp1s10_1V6,
		39 Pp1s121_82V6,
		40 Pp1s71_314V6,
		41 AT5G19200,
		42 AT3G06060;
		tree No_001 = ((1:0.87820,(((2:0.09344,(3:0.08431,4:0.11474):0.04837):0.1743,(5:0.16371,(6:0.26390,7:0.59183):0.07729):0.1881):0.65759,(8:0.4291,((9:0.10459,10:0.29036):0.33453,((11:0.07060,12:0.24144):0.31341,(13:0.11979,14:0.05897):0.38868):0.25516):0.18252):0.24771):0.18246):0.15302,(((((15:0.15933,(16:0.00264,17:0.02565):0.35916):0.43485,((18:0.52967,(19:0.35794,(20:0.03895,21:0.07847):0.2100…
END;
