# Supplementary material for: Prevalence, Evolution, and cis-Regulation of Diel Transcription in Chlamydomonas reinhardtii
Source: G3 (Bethesda). 2014 Oct 28;4(12):2461–71. doi: 10.1534/g3.114.015032 (PMC4267941; doi:10.1534/g3.114.015032)
Supplement: Supporting Information [file supp_g3.114.015032_FileS2.zip › AllTrees/RAxML_result.PF00106.20.I61.midpoint.nex]

#NEXUS
BEGIN trees;
	translate
		1 Pp1s138_42V6,
		2 Pp1s293_79V6,
		3 Pp1s115_21V6,
		4 MicpuN3_66596,
		5 AT1G49670,
		6 ChlNC64A_1_134990,
		7 Coc_C169_1_26562,
		8 Cre_g172000,
		9 Vcarteri_79385,
		10 ChlNC64A_1_35597,
		11 Coc_C169_1_33281,
		12 MicpuN3_113389,
		13 MicpuC2_55323,
		14 Ost9901_3_12103,
		15 OstRCC809_2_28776,
		16 Ostta4_4947,
		17 Pp1s109_238V6,
		18 Pp1s27_73V6,
		19 Pp1s33_206V6,
		20 AT1G24360,
		21 Vcarteri_60269,
		22 Cre_g757250,
		23 Coc_C169_1_31421,
		24 ChlNC64A_1_50121,
		25 ChlNC64A_1_138965,
		26 AT3G26770,
		27 AT4G03140,
		28 AT3G26760,
		29 Pp1s8_240V6,
		30 Pp1s55_197V6,
		31 AT3G42960,
		32 AT2G47130,
		33 AT2G47140,
		34 AT3G29260,
		35 AT3G29250,
		36 AT2G47150,
		37 AT2G47120,
		38 AT3G51680;
		tree No_001 = ((((1:0.1644,(2:0.78277,3:0.21807):0.10670):0.20931,(4:0.62202,5:0.48073):0.07077):0.25229,(6:0.45726,7:0.46274):0.30627):0.6424,((((((8:0.06821,9:0.06056):0.12747,10:0.15856):0.04625,((11:0.08064,((12:0.07252,13:0.06677):0.07683,(14:0.00786,(15:0.0317,16:0.04357):0.01611):0.06329):0.10756):0.02779,((17:0.02096,(18:0.61978,19:0.0):0.02540):0.05997,20:0.22202):0.13123):0.03448):0.434…
END;
