# Supplementary material for: Prevalence, Evolution, and cis-Regulation of Diel Transcription in Chlamydomonas reinhardtii
Source: G3 (Bethesda). 2014 Oct 28;4(12):2461–71. doi: 10.1534/g3.114.015032 (PMC4267941; doi:10.1534/g3.114.015032)
Supplement: Supporting Information [file supp_g3.114.015032_FileS2.zip › AllTrees/RAxML_result.PF00106.20.I650.midpoint.nex]

#NEXUS
BEGIN trees;
	translate
		1 Ostta4_9752,
		2 AT5G06060,
		3 AT1G07450,
		4 AT2G29330,
		5 AT2G30670,
		6 AT2G29340,
		7 AT2G29310,
		8 AT2G29300,
		9 AT2G29320,
		10 AT1G07440,
		11 AT2G29370,
		12 AT2G29290,
		13 AT2G29350,
		14 AT2G29170,
		15 AT2G29150,
		16 AT2G29360,
		17 AT2G29260,
		18 Vcarteri_85348,
		19 Cre_g682100,
		20 MicpuC2_37555,
		21 MicpuN3_82773,
		22 Ost9901_3_16609,
		23 Ostta4_28742,
		24 OstRCC809_2_59549,
		25 Pp1s40_188V6,
		26 Pp1s4103_3V6,
		27 AT3G55310,
		28 AT3G46170,
		29 AT2G17845,
		30 AT1G63380,
		31 AT1G62610,
		32 AT3G55290,
		33 Coc_C169_1_41605,
		34 Coc_C169_1_41604,
		35 Coc_C169_1_41603,
		36 Coc_C169_1_62876,
		37 Coc_C169_1_62873,
		38 Coc_C169_1_26088,
		39 Coc_C169_1_65976,
		40 Coc_C169_1_48052,
		41 Coc_C169_1_33049,
		42 Coc_C169_1_62874,
		43 Coc_C169_1_62877,
		44 Coc_C169_1_33046,
		45 Coc_C169_1_41609,
		46 Coc_C169_1_35388,
		47 Coc_C169_1_53952,
		48 Coc_C169_1_19871,
		49 Cre_g731850,
		50 Vcarteri_67136,
		51 ChlNC64A_1_136871,
		52 AT3G12800,
		53 Pp1s40_51V6,
		54 Pp1s294_44V6,
		55 Pp1s33_197V6,
		56 AT4G05530,
		57 Coc_C169_1_54002,
		58 ChlNC64A_1_58302,
		59 Vcarteri_107595,
		60 Cre_g191850,
		61 Pp1s169_172V6,
		62 Pp1s3_581V6,
		63 Pp1s6_369V6,
		64 AT1G54870,
		65 AT3G05260,
		66 ChlNC64A_1_144531,
		67 Coc_C169_1_36147,
		68 Vcarteri_101502,
		69 Vcarteri_94638,
		70 Cre_g005400,
		71 Vcarteri_106953,
		72 Cre_g399200,
		73 Cre_g399000,
		74 MicpuC2_32788,
		75 MicpuN3_112662,
		76 Coc_C169_1_11248,
		77 ChlNC64A_1_48821,
		78 ChlNC64A_1_24333,
		79 MicpuC2_43874,
		80 MicpuN3_78726,
		81 OstRCC809_2_63085,
		82 Ostta4_5707,
		83 Ost9901_3_34089,
		84 Pp1s457_13V6;
		tree No_001 = (1:3.91674,(2:0.0,((((3:0.19538,((4:0.12133,(5:0.13059,(6:0.10692,(7:0.11545,(8:0.03812,9:0.04135):0.03026):0.02565):0.04098):0.01646):0.10465,10:0.15615):0.06826):0.04789,((11:0.12126,12:0.08035):0.01483,(13:0.03640,((14:0.08135,15:0.03689):0.04845,16:0.09108):0.03461):0.00239):0.11614):0.11615,17:0.30496):0.03913,((((18:0.14207,19:0.15293):0.09641,(((((((((20:0.16485,21:0.11956):0…
END;
