# Supplementary material for: Prevalence, Evolution, and cis-Regulation of Diel Transcription in Chlamydomonas reinhardtii
Source: G3 (Bethesda). 2014 Oct 28;4(12):2461–71. doi: 10.1534/g3.114.015032 (PMC4267941; doi:10.1534/g3.114.015032)
Supplement: Supporting Information [file supp_g3.114.015032_FileS2.zip › AllTrees/RAxML_result.PF00107.21.midpoint.nex]

#NEXUS
BEGIN trees;
	translate
		1 OstRCC809_2_14727,
		2 Ost9901_3_35640,
		3 MicpuN3_86593,
		4 Ostta4_33781,
		5 Coc_C169_1_42572,
		6 Coc_C169_1_47508,
		7 Coc_C169_1_44339,
		8 Coc_C169_1_58178,
		9 Coc_C169_1_58181,
		10 Coc_C169_1_58179,
		11 Coc_C169_1_49000,
		12 MicpuN3_107347,
		13 Coc_C169_1_39545,
		14 ChlNC64A_1_57723,
		15 Cre_g449750,
		16 Vcarteri_92400,
		17 Cre_g035350,
		18 AT3G45770,
		19 Pp1s24_153V6,
		20 MicpuC2_4722,
		21 MicpuN3_57731,
		22 Ostta4_31576,
		23 Ost9901_3_45262,
		24 ChlNC64A_1_27061,
		25 OstRCC809_2_65548,
		26 Ost9901_3_4811,
		27 MicpuN3_102855,
		28 Cre_g476550,
		29 Vcarteri_106376,
		30 Coc_C169_1_32736,
		31 Pp1s167_154V6,
		32 Coc_C169_1_30456,
		33 Pp1s23_130V6,
		34 Coc_C169_1_61718,
		35 ChlNC64A_1_59525,
		36 Pp1s260_30V6,
		37 Pp1s128_127V6,
		38 AT4G21580,
		39 Coc_C169_1_36320,
		40 Pp1s269_47V6,
		41 AT1G65560,
		42 Pp1s38_345V6,
		43 AT3G03080,
		44 AT5G16990,
		45 AT5G16970,
		46 AT5G16980,
		47 AT5G16960,
		48 AT5G38000,
		49 AT5G37940,
		50 AT5G37980,
		51 AT5G17000,
		52 AT1G26320,
		53 AT3G59845,
		54 Vcarteri_117231,
		55 Cre_g677950,
		56 MicpuN3_66596,
		57 Coc_C169_1_46666,
		58 Cre_g229650,
		59 ChlNC64A_1_134990,
		60 Coc_C169_1_26562,
		61 Pp1s138_42V6,
		62 AT1G49670,
		63 Vcarteri_105492,
		64 Vcarteri_118856,
		65 Cre_g127750,
		66 Cre_g623650,
		67 Coc_C169_1_26878,
		68 Cre_g207550,
		69 Cre_g207800,
		70 Vcarteri_107767,
		71 AT4G37970,
		72 AT4G37980,
		73 AT4G37990,
		74 AT4G39330,
		75 AT2G21890,
		76 AT2G21730,
		77 Pp1s163_63V6,
		78 Pp1s126_185V6,
		79 Pp1s84_209V6,
		80 AT1G72680,
		81 AT4G34230,
		82 AT3G19450,
		83 ChlNC64A_1_145496,
		84 ChlNC64A_1_22031,
		85 OstRCC809_2_42634,
		86 Ostta4_22500,
		87 Ost9901_3_41988,
		88 MicpuC2_20381,
		89 MicpuN3_69704,
		90 OstRCC809_2_62801,
		91 Ost9901_3_48780,
		92 Ostta4_19342,
		93 Ost9901_3_13349,
		94 Ostta4_22199,
		95 Pp1s407_2V6,
		96 AT1G23740,
		97 Pp1s47_72V6,
		98 Ostta4_36970,
		99 MicpuC2_47443,
		100 MicpuN3_107851,
		101 MicpuC2_60773,
		102 Ostta4_32135,
		103 Ost9901_3_14898,
		104 Pp1s9761_1V6,
		105 Pp1s315_65V6,
		106 AT4G13010,
		107 Pp1s45_86V6,
		108 Pp1s124_74V6,
		109 Pp1s90_136V6,
		110 Pp1s277_2V6,
		111 Pp1s1_115V6,
		112 Pp1s1_106V6,
		113 Ostta4_32750,
		114 OstRCC809_2_62536,
		115 Ost9901_3_31588,
		116 AT3G15090,
		117 Pp1s255_54V6,
		118 ChlNC64A_1_34424,
		119 Coc_C169_1_59652,
		120 Coc_C169_1_34374,
		121 Coc_C169_1_65685,
		122 ChlNC64A_1_136860,
		123 Cre_g297400,
		124 ChlNC64A_1_133453,
		125 MicpuN3_56654,
		126 MicpuC2_58498,
		127 MicpuC2_56831,
		128 Vcarteri_82410,
		129 Cre_g543400,
		130 Cre_g543350,
		131 AT5G42250,
		132 AT1G22430,
		133 AT4G22110,
		134 AT1G22440,
		135 Pp1s37_37V6,
		136 AT5G24760,
		137 AT1G32780,
		138 AT1G64710,
		139 AT1G77120,
		140 Pp1s506_15V6,
		141 Pp1s65_226V6,
		142 AT5G43940,
		143 Ostta4_21556,
		144 OstRCC809_2_95755,
		145 Ost9901_3_27414,
		146 Ost9901_3_4268,
		147 Coc_C169_1_53256,
		148 Pp1s142_105V6,
		149 AT5G63620,
		150 Pp1s95_68V6,
		151 Vcarteri_101312,
		152 ChlNC64A_1_24278,
		153 Vcarteri_90474,
		154 Cre_g431550,
		155 Pp1s65_246V6,
		156 Pp1s166_89V6,
		157 Pp1s173_100V6,
		158 AT5G51970,
		159 Pp1s321_11V6,
		160 Pp1s36_261V6,
		161 ChlNC64A_1_30796,
		162 Coc_C169_1_53616,
		163 MicpuC2_5435,
		164 MicpuN3_57654,
		165 Vcarteri_59353,
		166 Cre_g674050,
		167 Coc_C169_1_46461,
		168 Pp1s144_108V6,
		169 AT3G56460,
		170 ChlNC64A_1_59824,
		171 MicpuC2_15288,
		172 MicpuN3_102719,
		173 Ostta4_33112,
		174 OstRCC809_2_91831,
		175 Ost9901_3_45840,
		176 AT5G61510,
		177 Pp1s47_62V6,
		178 Pp1s47_50V6,
		179 Pp1s51_160V6;
		tree No_001 = (((((1:0.0,(2:0.11614,(3:0.73891,4:0.09633):0.07942):0.21167):3.23586,((5:0.20028,6:0.09373):0.19593,((7:0.0,((8:0.0,9:0.02641):0.00882,10:0.027):0.01759):0.24140,11:0.40058):0.0):0.90759):0.7073,(12:0.69129,((13:0.25848,14:0.4089):0.26428,(15:0.48788,16:0.32257):0.25585):0.0):1.021):1.28176,((((17:0.60839,((18:0.45807,19:0.64176):0.26652,((20:0.51343,21:0.38565):0.85452,(22:0.1732,…
END;
