# Supplementary material for: Prevalence, Evolution, and cis-Regulation of Diel Transcription in Chlamydomonas reinhardtii
Source: G3 (Bethesda). 2014 Oct 28;4(12):2461–71. doi: 10.1534/g3.114.015032 (PMC4267941; doi:10.1534/g3.114.015032)
Supplement: Supporting Information [file supp_g3.114.015032_FileS2.zip › AllTrees/RAxML_result.PF00108.18.midpoint.nex]

#NEXUS
BEGIN trees;
	translate
		1 Ost9901_3_35936,
		2 Ost9901_3_36073,
		3 Ost9901_3_35845,
		4 Ost9901_3_36281,
		5 Ostta4_15850,
		6 Ostta4_15736,
		7 ChlNC64A_1_27559,
		8 Vcarteri_83790,
		9 Cre_g765250,
		10 Ost9901_3_35878,
		11 Ostta4_25038,
		12 MicpuN3_107432,
		13 MicpuC2_49639,
		14 MicpuN3_98127,
		15 MicpuC2_35193,
		16 Pp1s108_176V6,
		17 AT2G04540,
		18 Pp1s107_54V6,
		19 ChlNC64A_1_59740,
		20 Coc_C169_1_11277,
		21 MicpuN3_62746,
		22 MicpuC2_3199,
		23 ChlNC64A_1_143855,
		24 ChlNC64A_1_143854,
		25 ChlNC64A_1_25846,
		26 AT2G33150,
		27 AT1G04710,
		28 AT5G48880,
		29 Pp1s67_59V6,
		30 Pp1s55_275V6,
		31 Vcarteri_102696,
		32 Cre_g723650,
		33 Coc_C169_1_54043,
		34 MicpuN3_105088,
		35 MicpuC2_44754,
		36 OstRCC809_2_57923,
		37 Ost9901_3_40909,
		38 Ostta4_18063,
		39 Coc_C169_1_37141,
		40 Pp1s2_33V6,
		41 Pp1s45_112V6,
		42 ChlNC64A_1_27161,
		43 AT5G48230,
		44 AT5G47720,
		45 Pp1s160_44V6,
		46 Vcarteri_100740,
		47 Vcarteri_105267,
		48 Vcarteri_75176,
		49 Vcarteri_84843,
		50 Vcarteri_84837,
		51 Vcarteri_81647,
		52 Cre_g146050,
		53 Ost9901_3_89176;
		tree No_001 = (((((1:0.0,2:0.0):0.01241,(3:0.0,4:0.0):0.0):0.22436,(5:0.0,6:0.0):0.17033):2.44292,((7:0.0,((8:0.0,9:0.0):0.0,((10:0.05655,(11:0.03024,(12:0.05557,13:0.06366):0.09276):0.02747):0.07614,((14:0.16757,15:0.0359):0.49953,16:0.30197):0.28427):0.08469):0.02773):1.12202,((17:0.20879,18:0.20944):0.13597,((19:0.07917,20:0.3223):0.16915,(21:0.40925,22:0.287):0.22443):0.07092):0.04159):1.1217…
END;
