# Supplementary material for: Prevalence, Evolution, and cis-Regulation of Diel Transcription in Chlamydomonas reinhardtii
Source: G3 (Bethesda). 2014 Oct 28;4(12):2461–71. doi: 10.1534/g3.114.015032 (PMC4267941; doi:10.1534/g3.114.015032)
Supplement: Supporting Information [file supp_g3.114.015032_FileS2.zip › AllTrees/RAxML_result.PF00109.21.midpoint.nex]

#NEXUS
BEGIN trees;
	translate
		1 Coc_C169_1_44339,
		2 Coc_C169_1_58178,
		3 Coc_C169_1_58181,
		4 Coc_C169_1_58179,
		5 Coc_C169_1_42572,
		6 Coc_C169_1_47508,
		7 Coc_C169_1_49000,
		8 Ost9901_3_36316,
		9 ChlNC64A_1_22890,
		10 MicpuC2_22787,
		11 MicpuC2_36496,
		12 ChlNC64A_1_27629,
		13 ChlNC64A_1_37230,
		14 Ostta4_19524,
		15 Ostta4_6238,
		16 Ostta4_6118,
		17 Ostta4_15853,
		18 Ost9901_3_10419,
		19 Ost9901_3_10377,
		20 Ost9901_3_10382,
		21 MicpuC2_11321,
		22 MicpuN3_55049,
		23 ChlNC64A_1_12241,
		24 Ostta4_6273,
		25 MicpuC2_7760,
		26 MicpuC2_6775,
		27 Ostta4_15470,
		28 Ost9901_3_30104,
		29 MicpuC2_13794,
		30 Ost9901_3_36284,
		31 Ostta4_9754,
		32 Ostta4_15850,
		33 Ostta4_15736,
		34 Ost9901_3_36281,
		35 Ost9901_3_35845,
		36 Ost9901_3_35936,
		37 Ost9901_3_36073,
		38 MicpuC2_13786,
		39 Ostta4_15789,
		40 Ost9901_3_29828,
		41 MicpuC2_55217,
		42 Ostta4_15935,
		43 Coc_C169_1_45398,
		44 Ostta4_15413,
		45 Ostta4_15831,
		46 Ost9901_3_35888,
		47 MicpuC2_14310,
		48 ChlNC64A_1_9558,
		49 Coc_C169_1_39545,
		50 ChlNC64A_1_27686,
		51 ChlNC64A_1_27430,
		52 Coc_C169_1_60294,
		53 ChlNC64A_1_32900,
		54 Ostta4_15777,
		55 Ost9901_3_36356,
		56 Ost9901_3_35956,
		57 Ost9901_3_35914,
		58 MicpuC2_7173,
		59 MicpuC2_13836,
		60 MicpuN3_107347,
		61 ChlNC64A_1_12211,
		62 ChlNC64A_1_57723,
		63 Vcarteri_92400,
		64 Cre_g449750,
		65 MicpuC2_6771,
		66 MicpuC2_14392,
		67 MicpuC2_14140,
		68 Ostta4_9752,
		69 AT5G48230,
		70 Coc_C169_1_37141,
		71 Pp1s160_44V6,
		72 Vcarteri_75176,
		73 Vcarteri_84837,
		74 Vcarteri_84843,
		75 Vcarteri_105267,
		76 Cre_g146050,
		77 ChlNC64A_1_143854,
		78 OstRCC809_2_29559,
		79 Ost9901_3_29849,
		80 Ostta4_31357,
		81 ChlNC64A_1_59740,
		82 Coc_C169_1_11277,
		83 Cre_g438050,
		84 Vcarteri_101657,
		85 AT2G04540,
		86 Pp1s107_54V6,
		87 MicpuC2_3199,
		88 MicpuN3_62746,
		89 MicpuC2_35193,
		90 MicpuN3_98127,
		91 AT5G46290,
		92 Pp1s52_45V6,
		93 Pp1s56_233V6,
		94 Pp1s201_89V6,
		95 Ostta4_25038,
		96 Ost9901_3_35878,
		97 OstRCC809_2_29934,
		98 MicpuC2_49639,
		99 MicpuN3_107432,
		100 Coc_C169_1_54810,
		101 Vcarteri_83790,
		102 Cre_g765250,
		103 ChlNC64A_1_27559,
		104 Pp1s159_47V6,
		105 Pp1s60_261V6,
		106 Pp1s107_1V6,
		107 Pp1s146_109V6,
		108 Pp1s108_176V6,
		109 AT1G74960,
		110 Cre_g335300,
		111 Vcarteri_104947,
		112 ChlNC64A_1_31085,
		113 Coc_C169_1_54967,
		114 MicpuN3_107159,
		115 MicpuC2_59921,
		116 Ostta4_13792,
		117 Ost9901_3_13257,
		118 Ost9901_3_18112,
		119 OstRCC809_2_95770;
		tree No_001 = (((((((1:0.007,2:0.01407):0.0,3:0.00706):0.01413,4:0.0):0.44415,(5:0.09873,6:0.11816):0.34603):0.23496,7:0.23404):1.67792,(((8:3.07789,9:1.45177):0.77506,(((((10:1.82902,11:2.14093):0.59927,(12:0.96424,13:0.96627):0.56499):0.36106,((((14:0.15196,(15:0.0,(16:0.0,17:0.0):0.0266):0.03537):0.24674,(18:0.06264,(19:0.0,20:0.0):0.0):0.30457):1.57,(21:1.59193,22:2.59116):1.01323):0.43814,23…
END;
