# Supplementary material for: Prevalence, Evolution, and cis-Regulation of Diel Transcription in Chlamydomonas reinhardtii
Source: G3 (Bethesda). 2014 Oct 28;4(12):2461–71. doi: 10.1534/g3.114.015032 (PMC4267941; doi:10.1534/g3.114.015032)
Supplement: Supporting Information [file supp_g3.114.015032_FileS2.zip › AllTrees/RAxML_result.PF00111.22.midpoint.nex]

#NEXUS
BEGIN trees;
	translate
		1 Pp1s336_65V6,
		2 Coc_C169_1_47926,
		3 ChlNC64A_1_138911,
		4 Vcarteri_72164,
		5 Ostta4_20476,
		6 Ost9901_3_39049,
		7 OstRCC809_2_63775,
		8 MicpuN3_64564,
		9 ChlNC64A_1_21051,
		10 Cre_g535950,
		11 Vcarteri_75683,
		12 Coc_C169_1_25314,
		13 AT5G37510,
		14 Pp1s170_67V6,
		15 MicpuC2_36280,
		16 Cre_g006100,
		17 Vcarteri_94570,
		18 Cre_g744450,
		19 Pp1s44_126V6,
		20 AT4G34890,
		21 AT4G34900,
		22 MicpuN3_83794,
		23 Coc_C169_1_53984,
		24 Vcarteri_63971,
		25 Cre_g545050,
		26 ChlNC64A_1_136969,
		27 AT2G27150,
		28 AT5G20960,
		29 AT3G43600,
		30 AT1G04580,
		31 Pp1s93_48V6,
		32 Pp1s170_32V6,
		33 Coc_C169_1_36000,
		34 AT4G05450,
		35 AT4G21090,
		36 Pp1s90_53V6,
		37 ChlNC64A_1_49152,
		38 OstRCC809_2_41304,
		39 Ost9901_3_8463,
		40 Ost9901_3_40562,
		41 Vcarteri_80638,
		42 Cre_g559950,
		43 MicpuC2_22237,
		44 MicpuN3_98372,
		45 Coc_C169_1_8444,
		46 ChlNC64A_1_145238,
		47 Ost9901_3_10664,
		48 Ostta4_7732,
		49 OstRCC809_2_96435,
		50 MicpuN3_104777,
		51 MicpuC2_37020,
		52 Vcarteri_120406,
		53 Cre_g306350,
		54 ChlNC64A_1_15322,
		55 AT5G10000,
		56 Pp1s47_183V6,
		57 ChlNC64A_1_21597,
		58 Cre_g658400,
		59 Coc_C169_1_31164,
		60 Pp1s65_120V6,
		61 Vcarteri_90108,
		62 Cre_g700950,
		63 Pp1s17_390V6,
		64 Cre_g487900,
		65 Vcarteri_81803,
		66 Vcarteri_110096,
		67 ChlNC64A_1_138861,
		68 Cre_g626700,
		69 Pp1s381_46V6,
		70 Pp1s143_177V6,
		71 Pp1s143_176V6,
		72 Pp1s146_120V6,
		73 Coc_C169_1_25236,
		74 MicpuC2_30100,
		75 MicpuN3_96644,
		76 AT1G10960,
		77 AT1G60950,
		78 Ostta4_22077,
		79 OstRCC809_2_26538,
		80 Ost9901_3_37765,
		81 Pp1s145_77V6,
		82 AT2G27510,
		83 Ost9901_3_9385,
		84 OstRCC809_2_57428,
		85 Ostta4_7667,
		86 MicpuC2_58790,
		87 MicpuN3_108124,
		88 ChlNC64A_1_34552,
		89 Vcarteri_86991,
		90 Cre_g183850,
		91 AT1G32550,
		92 Pp1s98_233V6,
		93 Coc_C169_1_18627,
		94 MicpuN3_61126,
		95 MicpuC2_27711,
		96 Ostta4_17674,
		97 OstRCC809_2_26910,
		98 Ost9901_3_8944,
		99 AT4G14890,
		100 Pp1s341_24V6,
		101 Cre_g334800,
		102 Vcarteri_74853,
		103 ChlNC64A_1_14186,
		104 MicpuN3_62848,
		105 Cre_g005650,
		106 Vcarteri_75978,
		107 ChlNC64A_1_15141,
		108 MicpuC2_42706,
		109 Ostta4_7730,
		110 MicpuC2_56172,
		111 MicpuN3_63971,
		112 Cre_g291650,
		113 Vcarteri_64100,
		114 AT3G16250,
		115 Pp1s36_1V6,
		116 AT4G32590,
		117 Ostta4_36769,
		118 OstRCC809_2_55138;
		tree No_001 = ((1:0.33663,((2:0.539,(((3:0.34563,((((4:1.17800,(5:0.0,(6:0.0,7:0.0):0.0):0.0):0.11002,8:0.01735):0.0,(((9:0.09702,((10:0.01914,11:0.02737):0.07539,12:0.07765):0.01534):0.06967,(13:0.03042,14:0.13425):0.04049):0.13050,15:0.02052):0.01864):1.88974,(16:0.01582,17:0.12937):0.51094):0.58921):1.58312,18:0.38123):0.53593,(19:0.0,((20:0.0,21:0.05478):0.20871,(22:0.11266,(23:0.13246,((24:0…
END;
