# Supplementary material for: Prevalence, Evolution, and cis-Regulation of Diel Transcription in Chlamydomonas reinhardtii
Source: G3 (Bethesda). 2014 Oct 28;4(12):2461–71. doi: 10.1534/g3.114.015032 (PMC4267941; doi:10.1534/g3.114.015032)
Supplement: Supporting Information [file supp_g3.114.015032_FileS2.zip › AllTrees/RAxML_result.PF00112.18.midpoint.nex]

#NEXUS
BEGIN trees;
	translate
		1 AT5G05050,
		2 AT1G03720,
		3 AT5G17140,
		4 AT5G17080,
		5 Cre_g381050,
		6 Cre_g631100,
		7 Cre_g631150,
		8 Cre_g697300,
		9 Cre_g456950,
		10 Cre_g404250,
		11 Cre_g376750,
		12 Cre_g736100,
		13 Pp1s7_406V6,
		14 Pp1s79_128V6,
		15 Pp1s58_52V6,
		16 AT4G01610,
		17 AT1G02300,
		18 AT1G02305,
		19 MicpuN3_94015,
		20 Ostta4_23810,
		21 Ost9901_3_94479,
		22 OstRCC809_2_23337,
		23 MicpuC2_58764,
		24 MicpuC2_22888,
		25 MicpuN3_87440,
		26 Ostta4_36498,
		27 Ost9901_3_5520,
		28 OstRCC809_2_43278,
		29 MicpuC2_54148,
		30 MicpuN3_100793,
		31 MicpuC2_66431,
		32 ChlNC64A_1_35526,
		33 Coc_C169_1_15830,
		34 Coc_C169_1_28006,
		35 Vcarteri_120530,
		36 Cre_g498850,
		37 Cre_g659750,
		38 MicpuN3_104906,
		39 Ostta4_4500,
		40 OstRCC809_2_27591,
		41 Ost9901_3_39605,
		42 Pp1s169_91V6,
		43 ChlNC64A_1_136485,
		44 ChlNC64A_1_136354,
		45 Vcarteri_106905,
		46 Cre_g119900,
		47 Coc_C169_1_68437,
		48 Coc_C169_1_47921,
		49 MicpuC2_47739,
		50 Vcarteri_102626,
		51 Vcarteri_102625,
		52 Cre_g196250,
		53 Vcarteri_98250,
		54 Cre_g471950,
		55 Vcarteri_97816,
		56 Vcarteri_75193,
		57 Vcarteri_97809,
		58 Vcarteri_107389,
		59 Vcarteri_107390,
		60 Vcarteri_104939,
		61 MicpuN3_61096,
		62 Ostta4_6180,
		63 OstRCC809_2_28190,
		64 Ost9901_3_7559,
		65 MicpuN3_90296,
		66 MicpuC2_36125,
		67 MicpuN3_105164,
		68 OstRCC809_2_35462,
		69 Ost9901_3_16085,
		70 Ostta4_33802,
		71 OstRCC809_2_35434,
		72 Ost9901_3_16088,
		73 Ostta4_33805,
		74 MicpuN3_113461,
		75 MicpuC2_57362,
		76 OstRCC809_2_29440,
		77 Ost9901_3_4995,
		78 Ostta4_5401,
		79 AT2G21430,
		80 AT4G39090,
		81 AT4G16190,
		82 Ostta4_8769,
		83 Ost9901_3_26082,
		84 OstRCC809_2_59098,
		85 MicpuC2_14932,
		86 MicpuN3_98307,
		87 AT3G54940,
		88 Pp1s52_60V6,
		89 Pp1s315_40V6,
		90 AT5G60360,
		91 AT3G45310,
		92 Pp1s199_134V6,
		93 AT5G50260,
		94 AT3G48340,
		95 AT3G48350,
		96 AT5G45890,
		97 AT3G49340,
		98 AT2G34080,
		99 AT1G29110,
		100 AT1G29080,
		101 AT1G29090,
		102 AT2G27420,
		103 AT1G06260,
		104 AT4G35350,
		105 AT1G20850,
		106 Pp1s285_10V6,
		107 Pp1s49_32V6,
		108 Pp1s19_362V6,
		109 Pp1s369_30V6,
		110 Pp1s292_39V6,
		111 AT3G19390,
		112 AT3G43960,
		113 AT3G19400,
		114 AT5G43060,
		115 AT1G47128,
		116 AT4G36880,
		117 ChlNC64A_1_18068,
		118 Coc_C169_1_67334,
		119 AT1G09850,
		120 AT4G23520,
		121 AT4G11310,
		122 AT4G11320,
		123 Vcarteri_76255,
		124 Cre_g407700,
		125 Coc_C169_1_21961,
		126 Ostta4_4131,
		127 OstRCC809_2_39608,
		128 Ost9901_3_13119,
		129 MicpuC2_28221,
		130 MicpuN3_104847,
		131 ChlNC64A_1_56822,
		132 ChlNC64A_1_59551,
		133 Cre_g247750,
		134 Vcarteri_103269,
		135 Cre_g247800,
		136 Coc_C169_1_18161,
		137 ChlNC64A_1_139276,
		138 Coc_C169_1_65409,
		139 ChlNC64A_1_136123,
		140 Cre_g786400,
		141 Vcarteri_79608,
		142 Vcarteri_71624,
		143 Cre_g333000,
		144 Vcarteri_100247,
		145 ChlNC64A_1_142355,
		146 Coc_C169_1_52923,
		147 ChlNC64A_1_25277,
		148 ChlNC64A_1_133216,
		149 ChlNC64A_1_17664,
		150 ChlNC64A_1_143437,
		151 ChlNC64A_1_143823,
		152 ChlNC64A_1_142269,
		153 ChlNC64A_1_132900,
		154 ChlNC64A_1_54361,
		155 ChlNC64A_1_133255,
		156 ChlNC64A_1_133241;
		tree No_001 = ((1:2.90158,(2:1.8706,(3:0.89689,4:0.79667):0.84813):0.72019):0.98406,(((5:1.17542,((6:0.05936,7:0.11945):0.76708,(8:0.74464,(((9:0.28155,10:0.5127):0.21816,11:0.71019):0.17854,12:0.62388):0.14413):0.14542):0.9269):0.06479,((((((13:0.05423,(14:0.10042,15:0.07584):0.04045):0.19653,(16:0.13416,(17:0.14492,18:0.01664):0.0533):0.23792):0.70461,((19:0.31123,((20:0.16809,(21:0.18638,22:0.…
END;
