# Supplementary material for: Prevalence, Evolution, and cis-Regulation of Diel Transcription in Chlamydomonas reinhardtii
Source: G3 (Bethesda). 2014 Oct 28;4(12):2461–71. doi: 10.1534/g3.114.015032 (PMC4267941; doi:10.1534/g3.114.015032)
Supplement: Supporting Information [file supp_g3.114.015032_FileS2.zip › AllTrees/RAxML_result.PF00117.23.midpoint.nex]

#NEXUS
BEGIN trees;
	translate
		1 Vcarteri_67859,
		2 ChlNC64A_1_55988,
		3 AT4G26900,
		4 Pp1s43_232V6,
		5 MicpuN3_87151,
		6 MicpuC2_48216,
		7 OstRCC809_2_94519,
		8 Ost9901_3_26336,
		9 Ostta4_12742,
		10 Coc_C169_1_28990,
		11 Ostta4_29939,
		12 Ostta4_27383,
		13 OstRCC809_2_89593,
		14 Ost9901_3_28993,
		15 MicpuN3_55251,
		16 MicpuC2_70230,
		17 AT4G02120,
		18 AT4G20320,
		19 AT2G34890,
		20 AT1G30820,
		21 AT3G12670,
		22 Coc_C169_1_25157,
		23 ChlNC64A_1_139286,
		24 Cre_g406050,
		25 Vcarteri_84560,
		26 Pp1s108_182V6,
		27 Pp1s161_105V6,
		28 Coc_C169_1_64380,
		29 ChlNC64A_1_133025,
		30 Coc_C169_1_54091,
		31 Pp1s26_236V6,
		32 Pp1s90_221V6,
		33 MicpuN3_76094,
		34 Vcarteri_106317,
		35 ChlNC64A_1_52559,
		36 Coc_C169_1_31205,
		37 Pp1s149_125V6,
		38 Pp1s329_19V6,
		39 AT1G78660,
		40 AT1G78670,
		41 AT1G78680,
		42 Cre_g275050,
		43 Pp1s199_42V6,
		44 Pp1s83_29V6,
		45 AT4G30550,
		46 AT2G23960,
		47 AT4G30530,
		48 AT4G30540,
		49 AT2G23970,
		50 ChlNC64A_1_141352,
		51 Coc_C169_1_61836,
		52 Coc_C169_1_53611,
		53 Cre_g346650,
		54 MicpuC2_52848,
		55 MicpuN3_61746,
		56 Coc_C169_1_36970,
		57 Ost9901_3_27778,
		58 OstRCC809_2_94490,
		59 Ostta4_21910,
		60 MicpuN3_64504,
		61 MicpuC2_29652,
		62 ChlNC64A_1_144859,
		63 Cre_g092900,
		64 Vcarteri_120281,
		65 Pp1s8_124V6,
		66 Pp1s55_252V6,
		67 AT1G63660,
		68 OstRCC809_2_42129,
		69 Ost9901_3_42151,
		70 Ostta4_22317,
		71 AT2G28880,
		72 Pp1s149_275V6,
		73 Cre_g181400,
		74 Vcarteri_56121,
		75 ChlNC64A_1_143188,
		76 MicpuC2_23429,
		77 MicpuN3_79586,
		78 AT5G57890,
		79 AT1G24909,
		80 AT1G25083,
		81 AT1G25155,
		82 AT1G24807,
		83 AT1G25220,
		84 Pp1s381_24V6,
		85 Pp1s198_161V6,
		86 Vcarteri_81469,
		87 Cre_g620300,
		88 MicpuN3_84762,
		89 MicpuC2_23759,
		90 OstRCC809_2_24715,
		91 Ost9901_3_38312,
		92 Ostta4_19644,
		93 Coc_C169_1_42580,
		94 ChlNC64A_1_11586,
		95 Ostta4_9165,
		96 Ost9901_3_28074,
		97 OstRCC809_2_60528,
		98 MicpuC2_46001,
		99 MicpuN3_105618,
		100 ChlNC64A_1_18988,
		101 Cre_g308500,
		102 Vcarteri_81499,
		103 Coc_C169_1_54860,
		104 AT3G27740,
		105 Pp1s42_59V6,
		106 Pp1s11_3V6,
		107 ChlNC64A_1_51527,
		108 Pp1s136_3V6,
		109 AT1G15040,
		110 AT1G66860,
		111 AT5G38200;
		tree No_001 = ((((1:0.0,(2:0.20175,(((3:0.26656,4:0.30044):0.12393,((5:0.1263,6:0.11980):0.16799,(7:0.0,(8:0.02132,9:0.08093):0.02597):0.17773):0.22896):0.15326,10:0.22374):0.08692):0.20956):1.45345,(11:1.41862,(((12:0.03987,(13:0.05964,14:0.01378):0.05812):0.10718,(15:0.06946,16:0.10573):0.17499):0.13876,((17:0.2449,((18:0.16834,(19:0.17363,20:0.04214):0.04976):0.03968,21:0.14820):0.10915):0.048…
END;
