# Supplementary material for: Prevalence, Evolution, and cis-Regulation of Diel Transcription in Chlamydomonas reinhardtii
Source: G3 (Bethesda). 2014 Oct 28;4(12):2461–71. doi: 10.1534/g3.114.015032 (PMC4267941; doi:10.1534/g3.114.015032)
Supplement: Supporting Information [file supp_g3.114.015032_FileS2.zip › AllTrees/RAxML_result.PF00118.19.midpoint.nex]

#NEXUS
BEGIN trees;
	translate
		1 Cre_g439100,
		2 Vcarteri_108884,
		3 ChlNC64A_1_56162,
		4 Coc_C169_1_28069,
		5 AT3G20050,
		6 Pp1s200_112V6,
		7 Pp1s97_11V6,
		8 Pp1s39_248V6,
		9 MicpuC2_46385,
		10 MicpuN3_90096,
		11 OstRCC809_2_33651,
		12 Ost9901_3_34049,
		13 Ostta4_27986,
		14 ChlNC64A_1_133857,
		15 AT5G20890,
		16 Pp1s307_63V6,
		17 Pp1s116_55V6,
		18 Coc_C169_1_68235,
		19 Cre_g416750,
		20 Vcarteri_83502,
		21 MicpuN3_108805,
		22 MicpuC2_45559,
		23 Ostta4_8648,
		24 OstRCC809_2_58482,
		25 Ost9901_3_42602,
		26 MicpuN3_106612,
		27 MicpuC2_44294,
		28 OstRCC809_2_60125,
		29 Ost9901_3_25463,
		30 Ostta4_9055,
		31 Cre_g026550,
		32 Vcarteri_108310,
		33 ChlNC64A_1_58635,
		34 Coc_C169_1_30283,
		35 AT3G11830,
		36 Pp1s29_54V6,
		37 Pp1s318_64V6,
		38 Pp1s65_215V6,
		39 Pp1s36_196V6,
		40 Pp1s26_208V6,
		41 AT1G34260,
		42 AT1G71010,
		43 AT4G33240,
		44 AT3G14270,
		45 MicpuC2_18243,
		46 MicpuN3_61078,
		47 Cre_g523050,
		48 Vcarteri_88405,
		49 AT5G26360,
		50 Pp1s141_125V6,
		51 Pp1s47_114V6,
		52 Pp1s201_109V6,
		53 Pp1s56_219V6,
		54 MicpuC2_35033,
		55 MicpuN3_59360,
		56 Ostta4_20753,
		57 Ost9901_3_19811,
		58 Ost9901_3_25908,
		59 OstRCC809_2_40253,
		60 Vcarteri_62848,
		61 Cre_g443250,
		62 Coc_C169_1_44765,
		63 ChlNC64A_1_30487,
		64 ChlNC64A_1_32512,
		65 Coc_C169_1_54294,
		66 Ost9901_3_49043,
		67 Ostta4_16209,
		68 OstRCC809_2_90656,
		69 MicpuC2_49719,
		70 MicpuN3_93952,
		71 AT1G24510,
		72 Pp1s241_103V6,
		73 Cre_g156750,
		74 Vcarteri_80959,
		75 ChlNC64A_1_34242,
		76 AT3G18190,
		77 Pp1s234_71V6,
		78 Pp1s162_9V6,
		79 OstRCC809_2_91970,
		80 Ost9901_3_87451,
		81 Ostta4_8487,
		82 MicpuN3_81357,
		83 MicpuC2_47517,
		84 Vcarteri_79453,
		85 Cre_g769900,
		86 Coc_C169_1_25996,
		87 Cre_g720000,
		88 OstRCC809_2_33928,
		89 Ostta4_23507,
		90 Ost9901_3_34150,
		91 MicpuN3_104761,
		92 MicpuC2_31125,
		93 AT4G08640,
		94 AT3G03960,
		95 Pp1s419_39V6,
		96 Vcarteri_66389,
		97 Cre_g168450,
		98 Coc_C169_1_52849,
		99 ChlNC64A_1_34430,
		100 Cre_g178200,
		101 Pp1s138_31V6,
		102 Pp1s130_213V6,
		103 AT5G16070,
		104 AT3G02530,
		105 MicpuC2_34990,
		106 MicpuN3_94492,
		107 Ostta4_20954,
		108 OstRCC809_2_40190,
		109 Ost9901_3_29714,
		110 Ost9901_3_19801,
		111 Coc_C169_1_38097,
		112 ChlNC64A_1_22097,
		113 Vcarteri_65637,
		114 Cre_g397200,
		115 MicpuN3_58949,
		116 Coc_C169_1_36901,
		117 ChlNC64A_1_59809,
		118 Cre_g741450,
		119 Cre_g339150,
		120 Vcarteri_81582,
		121 AT1G26230,
		122 AT5G56500,
		123 AT1G55490,
		124 AT3G13470,
		125 Pp1s14_298V6,
		126 Pp1s276_75V6,
		127 Pp1s15_485V6,
		128 MicpuN3_98964,
		129 MicpuC2_33182,
		130 Ostta4_22888,
		131 OstRCC809_2_58115,
		132 Ost9901_3_46128,
		133 AT2G28000,
		134 AT5G18820,
		135 Pp1s170_46V6,
		136 Pp1s16_322V6,
		137 Pp1s114_95V6,
		138 Cre_g781650,
		139 Vcarteri_105311,
		140 Coc_C169_1_54483,
		141 ChlNC64A_1_59237,
		142 MicpuN3_105208,
		143 MicpuC2_45207,
		144 Ostta4_8928,
		145 Ost9901_3_51123,
		146 OstRCC809_2_59804,
		147 Coc_C169_1_36959,
		148 Ost9901_3_25997,
		149 OstRCC809_2_59169,
		150 Ostta4_28971,
		151 MicpuC2_43728,
		152 MicpuN3_108921,
		153 AT3G13860,
		154 AT3G23990,
		155 AT2G33210,
		156 Pp1s44_339V6,
		157 Pp1s378_9V6,
		158 Pp1s149_289V6,
		159 Pp1s52_245V6,
		160 ChlNC64A_1_51922,
		161 Vcarteri_79395,
		162 Cre_g309100;
		tree No_001 = ((((((((1:0.07987,2:0.03886):0.11428,(3:0.15525,4:0.10896):0.01906):0.06017,(5:0.1279,(6:0.04014,(7:0.02306,8:0.02073):0.01347):0.06225):0.11368):0.02892,((9:0.03308,10:0.06463):0.08475,((11:0.04868,12:0.03790):0.02846,13:0.05228):0.14327):0.05065):0.7112,((14:0.10335,((15:0.14260,(16:0.01748,17:0.03701):0.05831):0.08617,(18:0.14724,((19:0.04008,20:0.03944):0.13755,((21:0.06893,22:0…
END;
