# Supplementary material for: Prevalence, Evolution, and cis-Regulation of Diel Transcription in Chlamydomonas reinhardtii
Source: G3 (Bethesda). 2014 Oct 28;4(12):2461–71. doi: 10.1534/g3.114.015032 (PMC4267941; doi:10.1534/g3.114.015032)
Supplement: Supporting Information [file supp_g3.114.015032_FileS2.zip › AllTrees/RAxML_result.PF00120.19.midpoint.nex]

#NEXUS
BEGIN trees;
	translate
		1 AT1G66200,
		2 AT5G37600,
		3 AT5G35630,
		4 Pp1s345_24V6,
		5 Pp1s345_10V6,
		6 Pp1s19_279V6,
		7 Pp1s19_281V6,
		8 AT5G16570,
		9 ChlNC64A_1_143431,
		10 Coc_C169_1_23517,
		11 Vcarteri_73314,
		12 Vcarteri_103492,
		13 Cre_g530650,
		14 Cre_g530600,
		15 Pp1s40_17V6,
		16 Pp1s241_33V6,
		17 Coc_C169_1_30043,
		18 Coc_C169_1_31742,
		19 Cre_g207250,
		20 Vcarteri_104729,
		21 Coc_C169_1_23194,
		22 Cre_g113200,
		23 Vcarteri_77041,
		24 ChlNC64A_1_56005,
		25 MicpuC2_4228,
		26 MicpuN3_58286,
		27 AT1G48470,
		28 AT3G17820,
		29 MicpuN3_113822,
		30 MicpuC2_30309,
		31 MicpuN3_112708,
		32 MicpuC2_55724,
		33 Ost9901_3_39960,
		34 Ostta4_15060,
		35 OstRCC809_2_89446,
		36 Pp1s6_256V6,
		37 Pp1s152_124V6,
		38 Cre_g062050,
		39 Coc_C169_1_4616,
		40 ChlNC64A_1_141615,
		41 AT3G53180,
		42 Pp1s162_143V6,
		43 Pp1s475_21V6,
		44 Pp1s355_39V6,
		45 Pp1s34_68V6;
		tree No_001 = (((1:0.04026,2:0.04002):0.02896,(((3:0.19076,((4:0.00913,5:0.0):0.03342,(6:0.00454,7:0.0):0.0336):0.07357):0.04045,8:0.08244):0.01335,((((((9:0.09077,(10:0.09261,((11:0.0,12:0.0):0.05840,(13:0.0,14:0.0):0.03686):0.17616):0.04467):0.13356,(15:0.01061,16:0.00762):0.12362):0.42982,((17:0.53863,(18:0.44858,(19:0.08447,20:0.27571):0.97802):0.32022):0.13815,(21:0.07902,((22:0.041,23:0.016…
END;
