# Supplementary material for: Prevalence, Evolution, and cis-Regulation of Diel Transcription in Chlamydomonas reinhardtii
Source: G3 (Bethesda). 2014 Oct 28;4(12):2461–71. doi: 10.1534/g3.114.015032 (PMC4267941; doi:10.1534/g3.114.015032)
Supplement: Supporting Information [file supp_g3.114.015032_FileS2.zip › AllTrees/RAxML_result.PF00122.15.midpoint.nex]

#NEXUS
BEGIN trees;
	translate
		1 Pp1s175_49V6,
		2 Pp1s31_60V6,
		3 Pp1s136_149V6,
		4 AT3G13900,
		5 AT1G54280,
		6 AT1G17500,
		7 AT1G72700,
		8 AT3G27870,
		9 AT3G25610,
		10 AT1G13210,
		11 AT1G26130,
		12 AT1G68710,
		13 Coc_C169_1_38292,
		14 Ostta4_17724,
		15 OstRCC809_2_33624,
		16 Ost9901_3_49740,
		17 MicpuN3_84330,
		18 MicpuC2_35603,
		19 Vcarteri_40206,
		20 Cre_g536050,
		21 Cre_g536000,
		22 Vcarteri_104891,
		23 AT5G44240,
		24 Pp1s177_30V6,
		25 AT5G04930,
		26 Pp1s38_368V6,
		27 Pp1s39_64V6,
		28 Pp1s130_289V6,
		29 MicpuC2_53903,
		30 MicpuN3_82204,
		31 Vcarteri_95397,
		32 Cre_g656500,
		33 Cre_g316950,
		34 Coc_C169_1_55286,
		35 ChlNC64A_1_20630,
		36 Coc_C169_1_65278,
		37 Pp1s87_152V6,
		38 AT1G59820,
		39 Pp1s62_171V6,
		40 Pp1s210_54V6,
		41 Cre_g093700,
		42 Vcarteri_108270,
		43 MicpuN3_65275,
		44 Pp1s7_322V6,
		45 AT5G23630,
		46 Coc_C169_1_13828,
		47 ChlNC64A_1_142059,
		48 Vcarteri_107850,
		49 Cre_g760250,
		50 MicpuC2_28325,
		51 MicpuN3_59266,
		52 Ost9901_3_199,
		53 Ost9901_3_516,
		54 Ostta4_150,
		55 OstRCC809_2_59937,
		56 Pp1s75_234V6,
		57 Pp1s269_43V6,
		58 Coc_C169_1_16699,
		59 Coc_C169_1_16800,
		60 AT3G60330,
		61 Pp1s136_168V6,
		62 AT3G47950,
		63 AT5G62670,
		64 AT4G30190,
		65 AT2G18960,
		66 AT4G11730,
		67 AT5G57350,
		68 AT2G24520,
		69 Pp1s302_18V6,
		70 Pp1s404_34V6,
		71 AT3G42640,
		72 AT2G07560,
		73 AT1G17260,
		74 Pp1s321_30V6,
		75 Pp1s137_291V6,
		76 Pp1s321_33V6,
		77 Pp1s133_22V6,
		78 Pp1s6_11V6,
		79 AT1G80660,
		80 ChlNC64A_1_133797,
		81 Coc_C169_1_49038,
		82 Coc_C169_1_23431,
		83 Cre_g459200,
		84 Vcarteri_103448,
		85 Cre_g164600,
		86 Vcarteri_61631,
		87 Cre_g165050,
		88 Vcarteri_105176,
		89 ChlNC64A_1_37518,
		90 Coc_C169_1_66048,
		91 Ostta4_288,
		92 OstRCC809_2_33943,
		93 Ost9901_3_41354,
		94 MicpuC2_18050,
		95 MicpuN3_105467,
		96 MicpuN3_61746,
		97 Ost9901_3_42210,
		98 OstRCC809_2_42927,
		99 Ostta4_22629,
		100 MicpuC2_35744,
		101 MicpuN3_94794,
		102 Ostta4_14037,
		103 Ost9901_3_40728,
		104 OstRCC809_2_20336,
		105 MicpuC2_38716,
		106 MicpuN3_104915,
		107 Ost9901_3_164,
		108 OstRCC809_2_58906,
		109 Ostta4_26194,
		110 AT3G22910,
		111 AT3G63380,
		112 Pp1s8_288V6,
		113 Pp1s92_14V6,
		114 Pp1s290_16V6,
		115 AT5G53010,
		116 AT3G21180,
		117 AT5G57110,
		118 AT4G29900,
		119 Pp1s37_351V6,
		120 AT1G27770,
		121 AT4G37640,
		122 AT2G22950,
		123 AT2G41560,
		124 AT3G57330,
		125 Pp1s34_48V6,
		126 Coc_C169_1_31297,
		127 ChlNC64A_1_6358,
		128 ChlNC64A_1_59377,
		129 Cre_g036350,
		130 Cre_g145100,
		131 Cre_g681750,
		132 Vcarteri_104340,
		133 Cre_g505350,
		134 Vcarteri_88435,
		135 Cre_g388850,
		136 Vcarteri_106513,
		137 MicpuC2_21782,
		138 MicpuN3_85385,
		139 Vcarteri_60962,
		140 Cre_g209150,
		141 Coc_C169_1_44195,
		142 ChlNC64A_1_58678,
		143 Coc_C169_1_26789,
		144 Cre_g242350,
		145 Vcarteri_84661,
		146 Ost9901_3_29095,
		147 Ostta4_14957,
		148 OstRCC809_2_28753,
		149 MicpuC2_36018,
		150 MicpuN3_97933,
		151 AT4G00900,
		152 Pp1s248_28V6,
		153 Pp1s78_99V6,
		154 Pp1s80_36V6,
		155 AT1G07670,
		156 AT1G07810,
		157 Pp1s38_13V6,
		158 ChlNC64A_1_145247,
		159 MicpuN3_78119,
		160 Coc_C169_1_66699,
		161 ChlNC64A_1_138587,
		162 Vcarteri_105844,
		163 Cre_g762350,
		164 ChlNC64A_1_135455,
		165 Pp1s239_19V6,
		166 AT1G10130,
		167 Ost9901_3_14777,
		168 Ostta4_31920,
		169 OstRCC809_2_33076,
		170 MicpuC2_50020,
		171 Cre_g410050,
		172 Cre_g410100,
		173 Pp1s268_6V6,
		174 Pp1s32_294V6,
		175 Pp1s40_228V6,
		176 Pp1s3_448V6,
		177 Pp1s188_74V6,
		178 Pp1s117_175V6,
		179 ChlNC64A_1_22876,
		180 ChlNC64A_1_56139,
		181 Vcarteri_78789,
		182 Cre_g263950,
		183 Ostta4_22671,
		184 Ost9901_3_48492,
		185 OstRCC809_2_28308,
		186 Pp1s121_53V6,
		187 Pp1s19_275V6,
		188 AT4G33520,
		189 Cre_g424800,
		190 Vcarteri_64450,
		191 ChlNC64A_1_21268,
		192 Coc_C169_1_54290,
		193 MicpuC2_51334,
		194 MicpuN3_98178,
		195 Ostta4_8848,
		196 Ost9901_3_13063,
		197 OstRCC809_2_38859,
		198 Coc_C169_1_28011,
		199 ChlNC64A_1_6585,
		200 Cre_g422200,
		201 Vcarteri_95682,
		202 OstRCC809_2_93040,
		203 Ost9901_3_611,
		204 Ostta4_18425,
		205 MicpuN3_60072,
		206 MicpuC2_61412,
		207 Pp1s197_85V6,
		208 AT5G21930,
		209 Cre_g406400,
		210 Vcarteri_108247,
		211 Cre_g064350,
		212 Vcarteri_102604,
		213 Coc_C169_1_59206,
		214 Pp1s83_69V6,
		215 AT1G63440,
		216 AT5G44790,
		217 Pp1s94_96V6,
		218 Pp1s184_124V6,
		219 ChlNC64A_1_135599,
		220 MicpuC2_58940,
		221 MicpuN3_58693,
		222 Ostta4_28276,
		223 OstRCC809_2_57230,
		224 Ost9901_3_203,
		225 ChlNC64A_1_49546,
		226 Coc_C169_1_47590,
		227 MicpuN3_107941,
		228 MicpuC2_56356,
		229 ChlNC64A_1_140903,
		230 Coc_C169_1_1142,
		231 AT4G30110,
		232 AT2G19110,
		233 AT4G30120,
		234 Pp1s53_207V6,
		235 Pp1s237_84V6,
		236 MicpuC2_50631,
		237 Ost9901_3_1206,
		238 Ostta4_15479,
		239 OstRCC809_2_21022,
		240 MicpuN3_94613,
		241 Pp1s8292_1V6,
		242 Vcarteri_117840,
		243 Cre_g720400,
		244 AT4G37270,
		245 Pp1s287_13V6,
		246 Pp1s55_292V6,
		247 Ost9901_3_43082,
		248 Ost9901_3_27426,
		249 OstRCC809_2_60217,
		250 MicpuC2_47831,
		251 MicpuN3_86725,
		252 MicpuN3_62740,
		253 Coc_C169_1_66857,
		254 ChlNC64A_1_136900;
		tree No_001 = ((1:0.33145,(((((2:0.05558,3:0.07787):0.26653,((4:0.08277,5:0.06588):0.1104,(6:0.05870,7:0.10152):0.10764):0.25676):0.12939,(8:0.31822,((9:0.08648,10:0.13186):0.13263,(11:0.1204,12:0.11202):0.13250):0.13722):0.16072):0.16273,(13:0.5317,(((14:0.19625,(15:0.17466,16:0.13615):0.07476):0.28149,(17:0.15178,18:0.24370):0.23504):0.55679,(((19:0.42463,20:0.15149):0.40704,(21:0.17283,22:0.11…
END;
