# Supplementary material for: Prevalence, Evolution, and cis-Regulation of Diel Transcription in Chlamydomonas reinhardtii
Source: G3 (Bethesda). 2014 Oct 28;4(12):2461–71. doi: 10.1534/g3.114.015032 (PMC4267941; doi:10.1534/g3.114.015032)
Supplement: Supporting Information [file supp_g3.114.015032_FileS2.zip › AllTrees/RAxML_result.PF00125.19.midpoint.nex]

#NEXUS
BEGIN trees;
	translate
		1 Pp1s148_126V6,
		2 AT1G09030,
		3 AT2G47810,
		4 AT5G47640,
		5 AT4G14540,
		6 AT5G47670,
		7 AT1G21970,
		8 Pp1s302_35V6,
		9 Pp1s462_7V6,
		10 Pp1s83_179V6,
		11 Pp1s25_89V6,
		12 ChlNC64A_1_17734,
		13 Vcarteri_117284,
		14 Coc_C169_1_11556,
		15 OstRCC809_2_29120,
		16 AT2G37060,
		17 AT3G53340,
		18 MicpuC2_20274,
		19 MicpuN3_89813,
		20 Ost9901_3_35958,
		21 AT2G13570,
		22 MicpuC2_8478,
		23 ChlNC64A_1_14485,
		24 Coc_C169_1_53049,
		25 Vcarteri_105243,
		26 Cre_g341800,
		27 ChlNC64A_1_14739,
		28 Coc_C169_1_63166,
		29 AT5G43250,
		30 Cre_g770550,
		31 Vcarteri_36244,
		32 AT5G02560,
		33 AT5G59870,
		34 AT5G27670,
		35 Coc_C169_1_9113,
		36 Coc_C169_1_17011,
		37 Coc_C169_1_37153,
		38 Coc_C169_1_18444,
		39 Coc_C169_1_41814,
		40 Coc_C169_1_19898,
		41 Coc_C169_1_19992,
		42 Coc_C169_1_19850,
		43 AT5G54640,
		44 AT4G27230,
		45 Pp1s145_46V6,
		46 Pp1s47_181V6,
		47 Pp1s47_180V6,
		48 Pp1s219_44V6,
		49 Pp1s46_245V6,
		50 Pp1s376_22V6,
		51 AT1G52740,
		52 AT3G54560,
		53 AT4G13570,
		54 AT2G38810,
		55 Coc_C169_1_25614,
		56 ChlNC64A_1_133450,
		57 Vcarteri_109344,
		58 Cre_g567700,
		59 MicpuC2_27647,
		60 Ost9901_3_45008,
		61 Ostta4_8126,
		62 OstRCC809_2_90254,
		63 MicpuN3_97845,
		64 MicpuN3_107416,
		65 Pp1s72_85V6,
		66 Pp1s117_154V6,
		67 Pp1s72_86V6,
		68 Pp1s472_12V6,
		69 Ostta4_24301,
		70 Ostta4_9126,
		71 Ostta4_18690,
		72 Ost9901_3_9152,
		73 OstRCC809_2_59247,
		74 Ost9901_3_8995,
		75 OstRCC809_2_63684,
		76 OstRCC809_2_95031,
		77 MicpuC2_17393,
		78 MicpuC2_12375,
		79 MicpuC2_11887,
		80 MicpuN3_81242,
		81 MicpuN3_88573,
		82 MicpuN3_83469,
		83 AT3G20670,
		84 AT1G54690,
		85 AT1G08880,
		86 Pp1s55_112V6,
		87 Pp1s188_35V6,
		88 Pp1s452_4V6,
		89 AT1G51060,
		90 Vcarteri_55315,
		91 Vcarteri_73615,
		92 Cre_g593000,
		93 Vcarteri_67437,
		94 Vcarteri_67498,
		95 Vcarteri_97854,
		96 Vcarteri_81576,
		97 Vcarteri_80244,
		98 Vcarteri_101753,
		99 Cre_g506250,
		100 Cre_g570100,
		101 Cre_g591150,
		102 Cre_g276500,
		103 Cre_g711700,
		104 Vcarteri_65832,
		105 Vcarteri_101861,
		106 Cre_g714500,
		107 Vcarteri_80056,
		108 Vcarteri_55141,
		109 Cre_g504750,
		110 Cre_g274800,
		111 Cre_g714100,
		112 Cre_g264750,
		113 Cre_g590800,
		114 Cre_g708550,
		115 Cre_g271350,
		116 Cre_g268050,
		117 Cre_g276950,
		118 Cre_g275850,
		119 Cre_g264950,
		120 Cre_g505550,
		121 Cre_g274200,
		122 Cre_g273900,
		123 Cre_g266700,
		124 Vcarteri_57070,
		125 Cre_g504500,
		126 Cre_g710400,
		127 Cre_g709200,
		128 Cre_g265350,
		129 Cre_g268300,
		130 Cre_g713400,
		131 ChlNC64A_1_52799,
		132 ChlNC64A_1_54972,
		133 ChlNC64A_1_21904,
		134 ChlNC64A_1_28450,
		135 ChlNC64A_1_27894,
		136 ChlNC64A_1_54989,
		137 ChlNC64A_1_48410,
		138 AT1G07980,
		139 Cre_g680050,
		140 MicpuN3_74029,
		141 Pp1s37_218V6,
		142 ChlNC64A_1_135742,
		143 AT5G50480,
		144 AT5G50490,
		145 AT5G27910,
		146 AT5G38140,
		147 AT5G50470,
		148 Pp1s370_63V6,
		149 Pp1s159_32V6,
		150 Pp1s315_9V6,
		151 Pp1s158_8V6,
		152 AT3G48590,
		153 AT5G63470,
		154 Pp1s51_318V6,
		155 Pp1s409_32V6,
		156 AT1G56170,
		157 AT1G54830,
		158 AT1G08970,
		159 Coc_C169_1_66996,
		160 MicpuC2_28511,
		161 MicpuN3_62865,
		162 Cre_g556400,
		163 Vcarteri_47883,
		164 OstRCC809_2_26879,
		165 Ost9901_3_7962,
		166 Ostta4_24219,
		167 Cre_g193900,
		168 Coc_C169_1_40465,
		169 ChlNC64A_1_56806,
		170 MicpuN3_63410,
		171 MicpuC2_40449,
		172 Ostta4_36534,
		173 Ost9901_3_19031,
		174 OstRCC809_2_12072,
		175 ChlNC64A_1_52003,
		176 Pp1s149_89V6,
		177 Pp1s329_24V6,
		178 Pp1s256_64V6,
		179 Pp1s56_226V6,
		180 Pp1s98_232V6,
		181 Ost9901_3_42755,
		182 Ost9901_3_13105,
		183 Vcarteri_106812,
		184 Vcarteri_56996,
		185 Vcarteri_83782,
		186 Vcarteri_83773,
		187 Vcarteri_67428,
		188 Vcarteri_127214,
		189 Vcarteri_116708,
		190 Vcarteri_78860,
		191 Vcarteri_101754,
		192 Vcarteri_58196,
		193 Vcarteri_55168,
		194 Vcarteri_55252,
		195 Vcarteri_78503,
		196 Vcarteri_61590,
		197 Cre_g591200,
		198 Cre_g590750,
		199 Cre_g268250,
		200 Cre_g709150,
		201 Cre_g505600,
		202 Cre_g264900,
		203 Cre_g273850,
		204 Cre_g711750,
		205 Cre_g710450,
		206 Cre_g268100,
		207 Cre_g570050,
		208 Cre_g266750,
		209 Cre_g265400,
		210 Cre_g714550,
		211 Cre_g714050,
		212 Cre_g708600,
		213 Cre_g274250,
		214 Cre_g264800,
		215 Cre_g504550,
		216 Cre_g275800,
		217 Cre_g276900,
		218 Cre_g506200,
		219 Cre_g274750,
		220 Cre_g713450,
		221 Cre_g504700,
		222 Cre_g276550,
		223 MicpuN3_108622,
		224 MicpuN3_81107,
		225 MicpuC2_58125,
		226 MicpuC2_35705,
		227 MicpuC2_13212,
		228 MicpuN3_101755,
		229 OstRCC809_2_35846,
		230 Ostta4_20501,
		231 OstRCC809_2_39787,
		232 Ostta4_18630,
		233 ChlNC64A_1_37593,
		234 Coc_C169_1_9230,
		235 Coc_C169_1_19942,
		236 Coc_C169_1_9232,
		237 Coc_C169_1_9291,
		238 Coc_C169_1_9247,
		239 Coc_C169_1_38559,
		240 Coc_C169_1_9180,
		241 Coc_C169_1_9295,
		242 Coc_C169_1_17575,
		243 AT1G08170,
		244 ChlNC64A_1_25860,
		245 ChlNC64A_1_48411,
		246 ChlNC64A_1_27834,
		247 ChlNC64A_1_23970,
		248 ChlNC64A_1_28493,
		249 ChlNC64A_1_55388,
		250 ChlNC64A_1_27882,
		251 ChlNC64A_1_27806,
		252 Vcarteri_58230,
		253 Cre_g766900,
		254 Pp1s98_235V6,
		255 Pp1s117_2V6,
		256 AT5G22880,
		257 AT1G07790,
		258 AT5G02570,
		259 AT3G09480,
		260 AT3G53650,
		261 AT2G37470,
		262 AT3G45980,
		263 AT3G46030,
		264 AT5G59910,
		265 AT2G28720,
		266 Pp1s201_81V6,
		267 Pp1s34_255V6,
		268 Pp1s98_237V6,
		269 Pp1s37_236V6,
		270 Pp1s243_60V6,
		271 MicpuC2_60038,
		272 MicpuN3_62623,
		273 Coc_C169_1_9668,
		274 Vcarteri_48621,
		275 Pp1s342_32V6,
		276 Pp1s117_6V6,
		277 Pp1s197_4V6,
		278 Pp1s279_86V6,
		279 Pp1s259_63V6,
		280 AT1G07660,
		281 AT3G53730,
		282 Pp1s269_48V6,
		283 AT1G07820,
		284 Pp1s83_240V6,
		285 Pp1s164_30V6,
		286 Pp1s133_103V6,
		287 AT3G46320,
		288 AT5G59690,
		289 Pp1s378_30V6,
		290 AT2G28740,
		291 Pp1s2_218V6,
		292 AT3G45930,
		293 AT5G59970,
		294 Pp1s100_192V6,
		295 Ostta4_20264,
		296 Ostta4_24945,
		297 MicpuN3_81444,
		298 Ost9901_3_44220,
		299 OstRCC809_2_28767,
		300 OstRCC809_2_38993,
		301 MicpuC2_51276,
		302 MicpuN3_97966,
		303 MicpuC2_52643,
		304 MicpuN3_97965,
		305 Ostta4_27452,
		306 MicpuC2_20662,
		307 MicpuC2_17893,
		308 MicpuN3_103510,
		309 Ost9901_3_14029,
		310 ChlNC64A_1_134363,
		311 ChlNC64A_1_139973,
		312 ChlNC64A_1_27849,
		313 ChlNC64A_1_48891,
		314 Coc_C169_1_59616,
		315 Coc_C169_1_17033,
		316 Coc_C169_1_59588,
		317 Coc_C169_1_41816,
		318 Coc_C169_1_17200,
		319 Coc_C169_1_59597,
		320 Pp1s100_200V6,
		321 Vcarteri_57217,
		322 Vcarteri_55291,
		323 Vcarteri_102370,
		324 Vcarteri_88140,
		325 Vcarteri_55542,
		326 Vcarteri_65854,
		327 Vcarteri_78755,
		328 Vcarteri_102100,
		329 Vcarteri_56769,
		330 Vcarteri_55394,
		331 Vcarteri_57294,
		332 Vcarteri_63165,
		333 Vcarteri_67420,
		334 Cre_g648550,
		335 Cre_g570000,
		336 Cre_g274150,
		337 Cre_g709100,
		338 Cre_g273950,
		339 Cre_g506450,
		340 Cre_g265200,
		341 Cre_g264600,
		342 Cre_g265450,
		343 Cre_g505450,
		344 Cre_g504600,
		345 Cre_g275700,
		346 Cre_g714000,
		347 Cre_g504850,
		348 Cre_g268400,
		349 Cre_g506350,
		350 Cre_g276800,
		351 Cre_g276650,
		352 Cre_g708200,
		353 Cre_g274300,
		354 Cre_g266600,
		355 Cre_g711800,
		356 Cre_g650250,
		357 Cre_g268000,
		358 Cre_g708650,
		359 Cre_g649950,
		360 Cre_g714600,
		361 Cre_g271300,
		362 Cre_g274900,
		363 Cre_g713500,
		364 Cre_g265050,
		365 Cre_g710500,
		366 Ost9901_3_41510,
		367 OstRCC809_2_40441,
		368 Pp1s54_134V6,
		369 AT1G04950,
		370 Cre_g349950,
		371 Vcarteri_68197,
		372 Pp1s568_8V6,
		373 Coc_C169_1_24064,
		374 ChlNC64A_1_20865,
		375 Cre_g104800,
		376 Vcarteri_69930,
		377 Cre_g661450,
		378 MicpuN3_93197,
		379 MicpuC2_64879,
		380 OstRCC809_2_55592,
		381 Ost9901_3_40354,
		382 Ostta4_15107,
		383 Coc_C169_1_41361,
		384 ChlNC64A_1_142342,
		385 Coc_C169_1_31070,
		386 AT5G12910,
		387 AT5G65350,
		388 AT1G09200,
		389 AT5G10400,
		390 AT5G10390,
		391 AT5G65360,
		392 AT3G27360,
		393 AT1G75600,
		394 AT1G13370,
		395 AT1G19890,
		396 Pp1s275_13V6,
		397 Pp1s1963_1V6,
		398 Pp1s3_367V6,
		399 Pp1s3_594V6,
		400 AT4G40030,
		401 AT4G40040,
		402 AT5G10980,
		403 Pp1s3_368V6,
		404 Vcarteri_82938,
		405 Vcarteri_97860,
		406 Cre_g506500,
		407 Cre_g274850,
		408 Cre_g648500,
		409 Cre_g711850,
		410 Vcarteri_63197,
		411 Cre_g265250,
		412 Cre_g265500,
		413 Cre_g708700,
		414 Cre_g268350,
		415 Cre_g569950,
		416 Cre_g274350,
		417 Cre_g267950,
		418 Cre_g504650,
		419 Cre_g275750,
		420 Vcarteri_56755,
		421 Cre_g271250,
		422 Cre_g650300,
		423 Cre_g714650,
		424 Cre_g265000,
		425 Vcarteri_57055,
		426 Vcarteri_57650,
		427 Cre_g710550,
		428 Cre_g709050,
		429 Cre_g274050,
		430 Vcarteri_108835,
		431 Cre_g266650,
		432 Cre_g264650,
		433 Vcarteri_56978,
		434 Cre_g276600,
		435 Cre_g713550,
		436 Cre_g708150,
		437 Vcarteri_63067,
		438 Vcarteri_97851,
		439 Cre_g506300,
		440 Cre_g713950,
		441 Cre_g505500,
		442 Cre_g504800,
		443 Cre_g274000,
		444 Cre_g276850,
		445 Cre_g649900,
		446 Vcarteri_101585,
		447 ChlNC64A_1_27880,
		448 ChlNC64A_1_139997,
		449 ChlNC64A_1_27828,
		450 ChlNC64A_1_141496,
		451 ChlNC64A_1_59160,
		452 ChlNC64A_1_24354,
		453 ChlNC64A_1_28967,
		454 ChlNC64A_1_48847,
		455 ChlNC64A_1_141512,
		456 Coc_C169_1_17246,
		457 Coc_C169_1_41817,
		458 Coc_C169_1_38357,
		459 Coc_C169_1_44881,
		460 Coc_C169_1_44903,
		461 Coc_C169_1_26007,
		462 Coc_C169_1_42902,
		463 Ostta4_22907,
		464 Ost9901_3_32891,
		465 OstRCC809_2_94746,
		466 OstRCC809_2_31847,
		467 Ost9901_3_38934,
		468 Ostta4_8460,
		469 Ostta4_19980,
		470 Ost9901_3_17380,
		471 Pp1s26_96V6,
		472 MicpuN3_94116,
		473 MicpuN3_58772,
		474 MicpuC2_48289,
		475 MicpuN3_63067,
		476 MicpuC2_27286,
		477 MicpuN3_86780,
		478 MicpuC2_48264,
		479 MicpuC2_37404,
		480 Pp1s540_5V6,
		481 Pp1s156_75V6,
		482 Pp1s410_38V6,
		483 Pp1s16_208V6,
		484 Pp1s164_20V6,
		485 Pp1s12_93V6,
		486 Pp1s35_164V6,
		487 Pp1s96_114V6,
		488 Pp1s9_383V6,
		489 Vcarteri_109338,
		490 Cre_g197050,
		491 ChlNC64A_1_56611,
		492 AT1G01370;
		tree No_001 = ((((((1:0.3423,((2:0.30878,3:0.09683):0.08478,((4:0.03917,(5:0.0,(((6:0.06029,7:0.08736):0.36472,(8:0.0,(9:0.0,10:0.0):0.0):0.01623):0.0,(11:0.0,(((12:0.05483,13:0.01760):0.03614,(14:0.04996,((15:0.01753,(16:0.03454,17:0.03596):0.06989):0.01680,(18:0.0,19:0.0):0.0):0.0):0.00438):0.00317,20:0.03532):0.00874):0.05007):0.03416):0.03067):0.0713,21:0.11746):0.04789):0.14106):0.74878,(22:…
END;
