# Supplementary material for: Prevalence, Evolution, and cis-Regulation of Diel Transcription in Chlamydomonas reinhardtii
Source: G3 (Bethesda). 2014 Oct 28;4(12):2461–71. doi: 10.1534/g3.114.015032 (PMC4267941; doi:10.1534/g3.114.015032)
Supplement: Supporting Information [file supp_g3.114.015032_FileS2.zip › AllTrees/RAxML_result.PF00128.19.midpoint.nex]

#NEXUS
BEGIN trees;
	translate
		1 Coc_C169_1_57018,
		2 ChlNC64A_1_30901,
		3 ChlNC64A_1_145119,
		4 MicpuC2_63839,
		5 MicpuN3_68279,
		6 MicpuC2_46298,
		7 MicpuN3_59406,
		8 MicpuC2_34447,
		9 MicpuN3_62796,
		10 Pp1s148_45V6,
		11 OstRCC809_2_58102,
		12 Ostta4_8566,
		13 Ost9901_3_35756,
		14 MicpuN3_96256,
		15 MicpuC2_26488,
		16 AT1G76130,
		17 Pp1s526_11V6,
		18 Pp1s7_147V6,
		19 Pp1s342_20V6,
		20 Pp1s100_191V6,
		21 Ostta4_35006,
		22 Ost9901_3_46693,
		23 OstRCC809_2_11353,
		24 OstRCC809_2_10548,
		25 MicpuN3_97885,
		26 MicpuC2_30498,
		27 AT1G69830,
		28 ChlNC64A_1_35990,
		29 Coc_C169_1_17342,
		30 ChlNC64A_1_56714,
		31 Coc_C169_1_47893,
		32 ChlNC64A_1_31136,
		33 Vcarteri_74960,
		34 Cre_g362450,
		35 MicpuN3_96388,
		36 MicpuC2_28161,
		37 Ostta4_13924,
		38 Ost9901_3_18258,
		39 OstRCC809_2_60095,
		40 Coc_C169_1_19451,
		41 MicpuC2_26376,
		42 MicpuN3_55966,
		43 Cre_g384750,
		44 Cre_g385500,
		45 Vcarteri_82772,
		46 ChlNC64A_1_50463,
		47 ChlNC64A_1_29945,
		48 Ost9901_3_36075,
		49 OstRCC809_2_56137,
		50 MicpuC2_52425,
		51 MicpuN3_96728,
		52 Coc_C169_1_28437,
		53 Pp1s13_335V6,
		54 Pp1s223_59V6,
		55 AT4G25000,
		56 OstRCC809_2_30349,
		57 Ost9901_3_45076,
		58 Ostta4_31530,
		59 MicpuC2_49461,
		60 MicpuN3_51374,
		61 AT5G03650,
		62 AT2G36390,
		63 ChlNC64A_1_29960,
		64 Vcarteri_78904,
		65 Cre_g270100,
		66 Cre_g444700,
		67 Vcarteri_62803,
		68 Coc_C169_1_25768,
		69 Pp1s54_189V6,
		70 Pp1s15_181V6,
		71 Pp1s64_78V6,
		72 Vcarteri_83180,
		73 Cre_g289850,
		74 ChlNC64A_1_33566,
		75 Coc_C169_1_52862,
		76 MicpuC2_19221,
		77 MicpuN3_104965,
		78 Ostta4_28187,
		79 OstRCC809_2_31135,
		80 Ost9901_3_31320,
		81 MicpuN3_84396,
		82 MicpuC2_44337,
		83 Pp1s200_23V6,
		84 AT3G20440,
		85 Vcarteri_105728,
		86 Cre_g373450,
		87 ChlNC64A_1_141631,
		88 AT5G04360,
		89 MicpuC2_24397,
		90 Ostta4_30315,
		91 Cre_g476650,
		92 Vcarteri_127255,
		93 Vcarteri_118899,
		94 MicpuN3_106402,
		95 MicpuC2_70243,
		96 MicpuC2_34146,
		97 Pp1s36_254V6,
		98 AT2G39930,
		99 Ostta4_21174,
		100 OstRCC809_2_43362,
		101 Ost9901_3_43578,
		102 Coc_C169_1_27254,
		103 ChlNC64A_1_58311,
		104 Vcarteri_69514,
		105 Cre_g155000,
		106 MicpuN3_105010,
		107 MicpuC2_45924,
		108 Ostta4_35733,
		109 Ost9901_3_19757,
		110 OstRCC809_2_93497,
		111 Cre_g755050,
		112 Vcarteri_117715,
		113 Vcarteri_127254,
		114 Coc_C169_1_25887,
		115 ChlNC64A_1_34754,
		116 AT4G09020,
		117 Pp1s25_63V6,
		118 Pp1s62_201V6,
		119 AT1G03310;
		tree No_001 = (((1:3.99231,(2:0.06328,3:0.0106):1.15655):1.12612,((4:0.05709,5:0.28024):1.14246,((6:0.16040,7:0.22579):0.6568,(8:0.09915,9:0.23048):0.49559):0.4352):1.46542):0.17772,((10:0.30760,((((((11:0.03846,(12:0.12787,13:0.03039):0.03804):0.05200,(14:0.08536,15:0.07038):0.26440):0.35951,((16:0.27505,(17:0.30533,18:0.27481):0.14672):0.25033,(((19:0.05330,20:0.0259):0.28265,((((21:0.09316,(22…
END;
