# Supplementary material for: Prevalence, Evolution, and cis-Regulation of Diel Transcription in Chlamydomonas reinhardtii
Source: G3 (Bethesda). 2014 Oct 28;4(12):2461–71. doi: 10.1534/g3.114.015032 (PMC4267941; doi:10.1534/g3.114.015032)
Supplement: Supporting Information [file supp_g3.114.015032_FileS2.zip › AllTrees/RAxML_result.PF00132.19.midpoint.nex]

#NEXUS
BEGIN trees;
	translate
		1 Vcarteri_120926,
		2 MicpuN3_59536,
		3 Coc_C169_1_26874,
		4 ChlNC64A_1_133102,
		5 AT4G29540,
		6 Pp1s377_21V6,
		7 Coc_C169_1_48885,
		8 Ost9901_3_969,
		9 Pp1s110_19V6,
		10 AT4G05210,
		11 AT4G21220,
		12 Vcarteri_71857,
		13 AT4G30570,
		14 AT3G55590,
		15 AT2G39770,
		16 Pp1s323_19V6,
		17 Pp1s114_202V6,
		18 Pp1s18_93V6,
		19 Pp1s44_311V6,
		20 Pp1s8_66V6,
		21 AT1G74910,
		22 AT2G04650,
		23 Vcarteri_81984,
		24 Cre_g672800,
		25 OstRCC809_2_36082,
		26 Pp1s144_52V6,
		27 AT5G19485,
		28 ChlNC64A_1_20587,
		29 Cre_g415850,
		30 Vcarteri_83469,
		31 Coc_C169_1_13424,
		32 MicpuN3_91621,
		33 MicpuC2_59458,
		34 Pp1s31_190V6,
		35 Pp1s207_12V6,
		36 Pp1s13_238V6,
		37 AT1G47260,
		38 AT5G66510,
		39 Coc_C169_1_7241,
		40 AT1G19580,
		41 Coc_C169_1_67501,
		42 ChlNC64A_1_35390,
		43 MicpuN3_85539,
		44 MicpuC2_70282,
		45 Cre_g293850,
		46 Vcarteri_72782,
		47 Cre_g516450,
		48 Vcarteri_73531,
		49 AT5G56760,
		50 Vcarteri_74427,
		51 Vcarteri_90349,
		52 Coc_C169_1_13649,
		53 Cre_g466750,
		54 MicpuC2_30855,
		55 MicpuN3_96480,
		56 OstRCC809_2_38916,
		57 Ost9901_3_44289,
		58 MicpuC2_20362,
		59 MicpuN3_63208,
		60 Ostta4_20056,
		61 OstRCC809_2_34754,
		62 Ost9901_3_87889,
		63 Ostta4_3949,
		64 Pp1s212_107V6,
		65 Pp1s403_25V6,
		66 Pp1s187_23V6,
		67 Vcarteri_105655,
		68 Cre_g713850,
		69 Coc_C169_1_52176,
		70 ChlNC64A_1_35524,
		71 ChlNC64A_1_27053,
		72 AT4G35640,
		73 AT2G17640,
		74 MicpuN3_76256,
		75 MicpuC2_23038,
		76 OstRCC809_2_42044,
		77 Ost9901_3_5580,
		78 Ostta4_4140,
		79 Pp1s222_99V6,
		80 AT3G13110,
		81 AT1G55920,
		82 Pp1s65_270V6,
		83 Cre_g454150,
		84 MicpuC2_70895,
		85 Ost9901_3_87610,
		86 Ostta4_33567,
		87 MicpuN3_57187,
		88 MicpuN3_62311,
		89 MicpuC2_47974,
		90 Ostta4_10771,
		91 Cre_g331300,
		92 Coc_C169_1_12402;
		tree No_001 = (((((1:1.26159,2:0.92569):0.27479,((3:0.70537,4:0.58116):0.84548,(5:0.25689,6:0.19534):0.88057):0.39160):0.29487,((7:0.64245,(8:0.17364,(9:0.46076,(10:0.06482,11:0.06525):0.21037):0.86502):0.25865):0.41714,12:1.30827):0.16017):0.24994,(((((13:0.17822,(14:0.07133,15:0.0847):0.09269):0.03538,(16:0.0,17:0.01497):0.20013):0.14468,(((18:0.0,(19:0.06827,(20:0.06159,(21:0.0,22:0.10918):0.1…
END;
