# Supplementary material for: Prevalence, Evolution, and cis-Regulation of Diel Transcription in Chlamydomonas reinhardtii
Source: G3 (Bethesda). 2014 Oct 28;4(12):2461–71. doi: 10.1534/g3.114.015032 (PMC4267941; doi:10.1534/g3.114.015032)
Supplement: Supporting Information [file supp_g3.114.015032_FileS2.zip › AllTrees/RAxML_result.PF00133.17.midpoint.nex]

#NEXUS
BEGIN trees;
	translate
		1 AT4G04350,
		2 Coc_C169_1_35259,
		3 Cre_g578450,
		4 Vcarteri_89222,
		5 ChlNC64A_1_55974,
		6 MicpuN3_89596,
		7 MicpuC2_58989,
		8 Ostta4_28462,
		9 OstRCC809_2_33969,
		10 Ost9901_3_41128,
		11 Pp1s75_41V6,
		12 Ost9901_3_42662,
		13 OstRCC809_2_39231,
		14 Ostta4_8663,
		15 MicpuC2_47388,
		16 MicpuN3_84188,
		17 Pp1s70_257V6,
		18 AT5G16715,
		19 Vcarteri_107675,
		20 Cre_g350500,
		21 ChlNC64A_1_56341,
		22 Coc_C169_1_64318,
		23 AT1G14610,
		24 Pp1s84_125V6,
		25 MicpuC2_45875,
		26 MicpuN3_96323,
		27 OstRCC809_2_29981,
		28 Ost9901_3_33832,
		29 Ostta4_16246,
		30 Coc_C169_1_38458,
		31 ChlNC64A_1_141931,
		32 Vcarteri_60821,
		33 Cre_g537100,
		34 AT3G23145,
		35 AT4G10320,
		36 Pp1s197_25V6,
		37 Cre_g651650,
		38 Cre_g651750,
		39 Vcarteri_81773,
		40 MicpuC2_31655,
		41 MicpuN3_107348,
		42 OstRCC809_2_56020,
		43 Ostta4_15817,
		44 Ost9901_3_48635,
		45 ChlNC64A_1_137710,
		46 Coc_C169_1_24197,
		47 Vcarteri_93543,
		48 ChlNC64A_1_36907,
		49 Coc_C169_1_26592,
		50 MicpuN3_97914,
		51 MicpuC2_46060,
		52 Ostta4_22793,
		53 OstRCC809_2_31336,
		54 Ost9901_3_45389,
		55 Pp1s26_83V6,
		56 AT5G49030,
		57 AT4G13780,
		58 Pp1s107_189V6,
		59 MicpuC2_49468,
		60 MicpuN3_67532,
		61 OstRCC809_2_91418,
		62 Ostta4_17529,
		63 Ost9901_3_31516,
		64 OstRCC809_2_30951,
		65 Ost9901_3_36966,
		66 Ostta4_28113,
		67 MicpuC2_70268,
		68 MicpuN3_58148,
		69 Coc_C169_1_34706,
		70 Cre_g487100,
		71 Vcarteri_58186,
		72 Pp1s450_27V6,
		73 Pp1s66_139V6,
		74 AT3G55400,
		75 ChlNC64A_1_31569,
		76 Coc_C169_1_35728,
		77 AT2G31170,
		78 MicpuC2_46077,
		79 Pp1s10015_1V6,
		80 Cre_g293600,
		81 Vcarteri_103034,
		82 ChlNC64A_1_32859,
		83 Coc_C169_1_54564,
		84 AT1G09620,
		85 Pp1s38_176V6,
		86 MicpuN3_80747,
		87 MicpuC2_46961,
		88 Ostta4_10601,
		89 OstRCC809_2_91185,
		90 Ost9901_3_31093;
		tree No_001 = (((((1:0.12717,(((2:0.25277,((3:0.02489,4:0.10093):0.11341,5:0.17644):0.07662):0.08094,(6:0.19838,(7:0.1439,(8:0.06069,(9:0.05714,10:0.04997):0.03499):0.11438):0.03136):0.12364):0.10824,11:0.18593):0.13772):1.87135,(((((12:0.0368,13:0.04022):0.02368,14:0.04930):0.12452,(15:0.09081,16:0.0764):0.09514):0.16187,((17:0.11512,18:0.31545):0.12094,((19:0.20529,20:0.06475):0.09634,(21:0.166…
END;
