# Supplementary material for: Prevalence, Evolution, and cis-Regulation of Diel Transcription in Chlamydomonas reinhardtii
Source: G3 (Bethesda). 2014 Oct 28;4(12):2461–71. doi: 10.1534/g3.114.015032 (PMC4267941; doi:10.1534/g3.114.015032)
Supplement: Supporting Information [file supp_g3.114.015032_FileS2.zip › AllTrees/RAxML_result.PF00134.18.midpoint.nex]

#NEXUS
BEGIN trees;
	translate
		1 MicpuN3_104783,
		2 OstRCC809_2_60744,
		3 Ost9901_3_28367,
		4 Ostta4_22334,
		5 MicpuC2_49242,
		6 MicpuC2_52621,
		7 MicpuN3_61883,
		8 OstRCC809_2_27735,
		9 Ost9901_3_29226,
		10 Ostta4_30602,
		11 Coc_C169_1_39008,
		12 Pp1s100_27V6,
		13 AT4G03270,
		14 AT5G02110,
		15 AT2G22490,
		16 AT5G10440,
		17 Coc_C169_1_67269,
		18 Vcarteri_47793,
		19 Vcarteri_127509,
		20 Cre_g118050,
		21 AT3G60550,
		22 AT2G45080,
		23 AT2G44740,
		24 AT5G07450,
		25 AT5G61650,
		26 AT3G63120,
		27 AT3G21870,
		28 Pp1s62_120V6,
		29 Pp1s387_48V6,
		30 Pp1s44_106V6,
		31 Pp1s8_315V6,
		32 Pp1s387_45V6,
		33 AT3G05327,
		34 AT5G65420,
		35 AT1G70210,
		36 Pp1s24_216V6,
		37 Pp1s359_22V6,
		38 AT4G34160,
		39 AT3G50070,
		40 AT5G67260,
		41 AT4G37630,
		42 AT1G14750,
		43 Cre_g698150,
		44 Cre_g711550,
		45 Vcarteri_96837,
		46 Coc_C169_1_55309,
		47 ChlNC64A_1_134953,
		48 Vcarteri_107638,
		49 Cre_g453050,
		50 Coc_C169_1_60988,
		51 Cre_g613900,
		52 Vcarteri_120142,
		53 MicpuN3_107365,
		54 OstRCC809_2_90299,
		55 Ostta4_25209,
		56 Ost9901_3_48698,
		57 MicpuC2_64909,
		58 Pp1s119_132V6,
		59 Pp1s80_193V6,
		60 Pp1s264_33V6,
		61 Pp1s86_187V6,
		62 AT1G27630,
		63 AT4G19560,
		64 AT4G19600,
		65 AT5G45190,
		66 AT1G35440,
		67 Coc_C169_1_67754,
		68 ChlNC64A_1_138256,
		69 ChlNC64A_1_58033,
		70 AT3G10330,
		71 AT2G41630,
		72 ChlNC64A_1_36274,
		73 Vcarteri_127508,
		74 Vcarteri_120958,
		75 Cre_g321650,
		76 Coc_C169_1_13180,
		77 AT2G26430,
		78 Pp1s131_199V6,
		79 Pp1s253_50V6,
		80 Ostta4_34344,
		81 OstRCC809_2_93372,
		82 Ost9901_3_42531,
		83 MicpuN3_61685,
		84 MicpuC2_3819,
		85 Ost9901_3_5465,
		86 Ostta4_31671,
		87 OstRCC809_2_24610,
		88 MicpuN3_64801,
		89 MicpuC2_11155,
		90 AT5G27620,
		91 Pp1s54_236V6,
		92 Pp1s263_21V6,
		93 ChlNC64A_1_134227,
		94 Vcarteri_121058,
		95 Coc_C169_1_64615,
		96 AT5G48640,
		97 AT5G48630,
		98 Pp1s18_263V6,
		99 Pp1s427_18V6,
		100 Cre_g174476,
		101 Vcarteri_127505,
		102 Vcarteri_70148,
		103 MicpuC2_53911,
		104 MicpuN3_100676,
		105 AT2G01905,
		106 OstRCC809_2_65659,
		107 Ostta4_14373,
		108 Ost9901_3_28336,
		109 MicpuC2_54394,
		110 Vcarteri_127267,
		111 Cre_g207900,
		112 Coc_C169_1_41937,
		113 AT1G47220,
		114 AT1G47230,
		115 AT1G47210,
		116 AT5G43080,
		117 AT5G11300,
		118 AT5G25380,
		119 AT1G80370,
		120 AT1G15570,
		121 AT1G77390,
		122 AT1G44110,
		123 Pp1s147_123V6,
		124 Pp1s84_1V6,
		125 Pp1s237_91V6,
		126 Pp1s163_7V6,
		127 Pp1s147_164V6,
		128 Pp1s84_31V6,
		129 Pp1s147_169V6,
		130 Pp1s69_51V6,
		131 Pp1s68_164V6,
		132 Pp1s642_3V6,
		133 OstRCC809_2_90113,
		134 AT2G17620,
		135 AT4G35620,
		136 AT1G20610,
		137 AT1G20590,
		138 AT1G76310,
		139 Pp1s89_130V6,
		140 Pp1s271_10V6,
		141 AT1G16330,
		142 AT2G26760,
		143 AT4G37490,
		144 AT1G34460,
		145 AT5G06150,
		146 AT3G11520,
		147 Vcarteri_127276,
		148 Cre_g370400,
		149 ChlNC64A_1_10568,
		150 Coc_C169_1_22601,
		151 MicpuC2_36034,
		152 MicpuN3_95175,
		153 OstRCC809_2_28330,
		154 Ost9901_3_39570,
		155 Ostta4_14639,
		156 Ostta4_27656,
		157 Ost9901_3_30099,
		158 MicpuC2_31383,
		159 MicpuN3_107361,
		160 Vcarteri_103021,
		161 Cre_g437150,
		162 Cre_g511400,
		163 ChlNC64A_1_142374,
		164 ChlNC64A_1_18031,
		165 Cre_g466200,
		166 Vcarteri_127293,
		167 Vcarteri_39316,
		168 Cre_g221300,
		169 Pp1s285_26V6,
		170 Pp1s49_69V6,
		171 Pp1s9_26V6,
		172 Vcarteri_91630,
		173 Cre_g284350,
		174 Vcarteri_106766,
		175 Vcarteri_127287,
		176 Vcarteri_99592,
		177 Vcarteri_127277,
		178 Cre_g289750,
		179 Cre_g763200,
		180 Vcarteri_127283,
		181 Vcarteri_96983,
		182 Vcarteri_96988,
		183 Vcarteri_127282,
		184 Vcarteri_96986,
		185 Vcarteri_127284,
		186 Vcarteri_92202,
		187 Cre_g414450,
		188 Vcarteri_91463,
		189 Vcarteri_127321;
		tree No_001 = (((1:0.02828,((2:0.22705,(3:0.02512,4:0.17500):0.05146):0.60949,5:0.04455):0.03871):1.06210,(((6:0.46552,7:0.30352):0.46130,(8:0.18459,(9:0.24828,10:0.6386):0.14198):0.87914):0.83156,(11:1.04042,(12:1.94077,(((13:0.96534,(14:1.58643,((15:0.26569,(16:0.19172,((17:0.25894,(((18:0.0,19:0.0):0.09085,20:0.04413):0.2813,((((21:0.02700,22:0.04494):0.68922,(23:0.05011,(24:0.10997,25:0.12603…
END;
