# Supplementary material for: Prevalence, Evolution, and cis-Regulation of Diel Transcription in Chlamydomonas reinhardtii
Source: G3 (Bethesda). 2014 Oct 28;4(12):2461–71. doi: 10.1534/g3.114.015032 (PMC4267941; doi:10.1534/g3.114.015032)
Supplement: Supporting Information [file supp_g3.114.015032_FileS2.zip › AllTrees/RAxML_result.PF00135.23.midpoint.nex]

#NEXUS
BEGIN trees;
	translate
		1 Pp1s108_134V6,
		2 Pp1s131_174V6,
		3 MicpuC2_52052,
		4 MicpuC2_52053,
		5 MicpuN3_99880,
		6 OstRCC809_2_56280,
		7 Ostta4_10268,
		8 Ost9901_3_92448,
		9 ChlNC64A_1_144155,
		10 Coc_C169_1_43532,
		11 Cre_g221000,
		12 Pp1s74_172V6,
		13 Pp1s196_45V6,
		14 Pp1s62_226V6,
		15 AT1G26120,
		16 AT3G02410,
		17 AT5G15860,
		18 MicpuN3_106062,
		19 MicpuC2_23717,
		20 Ost9901_3_25096,
		21 OstRCC809_2_42746,
		22 OstRCC809_2_37750,
		23 Ostta4_19823,
		24 Coc_C169_1_31755,
		25 ChlNC64A_1_144725,
		26 Cre_g119050,
		27 Cre_g119100,
		28 Vcarteri_66123,
		29 Vcarteri_66089,
		30 Vcarteri_101091,
		31 Vcarteri_97493,
		32 Vcarteri_102615,
		33 Cre_g105900,
		34 Pp1s297_21V6,
		35 AT5G16080,
		36 AT1G68620,
		37 AT1G47480,
		38 AT1G49660,
		39 AT1G49640,
		40 AT3G48700,
		41 AT3G48690,
		42 AT2G03550,
		43 AT1G19190,
		44 AT3G63010,
		45 AT3G05120,
		46 AT5G27320,
		47 Coc_C169_1_67454,
		48 Coc_C169_1_55630,
		49 Pp1s91_36V6,
		50 AT5G23530,
		51 Pp1s540_9V6,
		52 AT3G27320,
		53 AT5G14310,
		54 AT2G45600,
		55 AT5G62180,
		56 AT5G06570;
		tree No_001 = (((1:3.30552,((2:0.61802,(((((3:0.0,4:0.0):0.539,5:0.13512):0.41062,(6:0.11136,(7:0.10318,8:0.163):0.07952):0.4781):0.42353,(9:0.37125,10:0.55262):0.09669):0.00426,11:0.56183):0.21903):0.89139,(((12:0.37969,(13:0.08042,14:0.20073):0.19668):0.17271,(15:0.27943,(16:0.10402,17:0.06814):0.09067):0.28791):0.26185,(((18:0.12860,19:0.53431):0.40508,(20:0.20738,((21:0.0,22:0.0):0.10827,23:0…
END;
