# Supplementary material for: Prevalence, Evolution, and cis-Regulation of Diel Transcription in Chlamydomonas reinhardtii
Source: G3 (Bethesda). 2014 Oct 28;4(12):2461–71. doi: 10.1534/g3.114.015032 (PMC4267941; doi:10.1534/g3.114.015032)
Supplement: Supporting Information [file supp_g3.114.015032_FileS2.zip › AllTrees/RAxML_result.PF00136.16.midpoint.nex]

#NEXUS
BEGIN trees;
	translate
		1 Pp1s65_111V6,
		2 Cre_g198750,
		3 Vcarteri_94884,
		4 ChlNC64A_1_137624,
		5 Coc_C169_1_46149,
		6 Pp1s665_2V6,
		7 Pp1s283_37V6,
		8 Pp1s307_39V6,
		9 Pp1s32_13V6,
		10 Pp1s120_45V6,
		11 Pp1s343_4V6,
		12 Pp1s206_6V6,
		13 Pp1s307_40V6,
		14 Pp1s104_185V6,
		15 Pp1s104_194V6,
		16 Pp1s242_62V6,
		17 Pp1s22_117V6,
		18 Pp1s226_33V6,
		19 Pp1s158_72V6,
		20 Pp1s15_368V6,
		21 Pp1s326_50V6,
		22 Pp1s29_169V6,
		23 AT5G63960,
		24 Pp1s54_271V6,
		25 Pp1s14_182V6,
		26 Ost9901_3_44713,
		27 OstRCC809_2_29570,
		28 Ostta4_31253,
		29 MicpuN3_97378,
		30 MicpuC2_46825,
		31 Coc_C169_1_16696,
		32 ChlNC64A_1_140309,
		33 Cre_g015250,
		34 Vcarteri_67281,
		35 OstRCC809_2_36240,
		36 Ostta4_18655,
		37 Ost9901_3_297,
		38 MicpuN3_59630,
		39 MicpuC2_26708,
		40 ChlNC64A_1_139024,
		41 Vcarteri_107737,
		42 Cre_g214350,
		43 Coc_C169_1_52325,
		44 Pp1s257_37V6,
		45 AT5G67100,
		46 AT2G27120,
		47 ChlNC64A_1_26745,
		48 Vcarteri_116136,
		49 Coc_C169_1_41124,
		50 MicpuC2_51203,
		51 MicpuN3_63095,
		52 Ost9901_3_150,
		53 OstRCC809_2_59416,
		54 Ostta4_101,
		55 Pp1s133_35V6,
		56 AT1G08260,
		57 AT1G67500,
		58 Coc_C169_1_26670,
		59 ChlNC64A_1_6685,
		60 Vcarteri_66026,
		61 Cre_g387400,
		62 MicpuC2_908,
		63 MicpuN3_75058,
		64 Pp1s265_31V6;
		tree No_001 = (((1:0.6479,((2:0.23269,3:0.4891):0.08719,(4:0.42467,5:0.28249):0.14635):0.45014):0.78266,((((6:0.07085,7:0.06308):0.01385,((8:0.04519,9:0.09988):0.06122,10:0.12752):0.02085):0.0,((11:0.02145,12:0.04335):0.00829,((13:0.12344,((14:0.07353,15:0.05367):0.04319,((16:0.04356,17:0.15176):0.03597,18:0.15220):0.04334):0.0063):0.01336,((19:0.19883,(20:0.02818,21:0.03619):0.00945):0.00614,22:…
END;
