# Supplementary material for: Prevalence, Evolution, and cis-Regulation of Diel Transcription in Chlamydomonas reinhardtii
Source: G3 (Bethesda). 2014 Oct 28;4(12):2461–71. doi: 10.1534/g3.114.015032 (PMC4267941; doi:10.1534/g3.114.015032)
Supplement: Supporting Information [file supp_g3.114.015032_FileS2.zip › AllTrees/RAxML_result.PF00137.16.midpoint.nex]

#NEXUS
BEGIN trees;
	translate
		1 ATCG00140,
		2 Cre_g731950,
		3 Vcarteri_83693,
		4 Vcarteri_83692,
		5 Cre_g732000,
		6 ATMG00040,
		7 AT2G07671,
		8 ATMG01080,
		9 MicpuN3_90064,
		10 MicpuC2_44231,
		11 Ost9901_3_35397,
		12 OstRCC809_2_58104,
		13 Ostta4_15314,
		14 Ost9901_3_13768,
		15 OstRCC809_2_55688,
		16 Pp1s96_87V6,
		17 Pp1s118_76V6,
		18 Pp1s143_106V6,
		19 Pp1s35_224V6,
		20 AT4G32530,
		21 AT2G25610,
		22 Vcarteri_109870,
		23 Cre_g529100,
		24 ChlNC64A_1_35077,
		25 Coc_C169_1_8240,
		26 MicpuC2_52829,
		27 MicpuN3_58766,
		28 Ostta4_23915,
		29 ChlNC64A_1_30996,
		30 Ostta4_23316,
		31 Ost9901_3_8633,
		32 OstRCC809_2_56077,
		33 MicpuN3_109221,
		34 Coc_C169_1_32039,
		35 AT2G16510,
		36 AT4G34720,
		37 AT1G19910,
		38 AT4G38920,
		39 AT1G75630,
		40 Pp1s200_79V6,
		41 Pp1s2_120V6,
		42 Pp1s1_66V6,
		43 Pp1s45_97V6,
		44 Pp1s45_100V6,
		45 Vcarteri_107886,
		46 Cre_g257450;
		tree No_001 = ((1:1.2097,((((2:0.0,3:0.0):0.0,4:0.0):0.0,5:0.0):0.09973,(6:0.55834,(7:0.0,8:0.0):0.0):0.87995):1.84383):0.73712,(9:0.0,(10:0.09426,((11:0.02002,(12:0.01003,(((13:0.04539,(14:0.03272,15:0.04849):0.00876):0.08494,(((((16:0.03529,(17:0.0,18:0.00867):0.0):0.0,19:0.02628):0.10964,(20:0.0,21:0.0):0.06412):0.21083,((22:0.09847,23:0.04649):0.12952,(24:0.2103,25:0.16428):0.10409):0.11255):…
END;
