# Supplementary material for: Prevalence, Evolution, and cis-Regulation of Diel Transcription in Chlamydomonas reinhardtii
Source: G3 (Bethesda). 2014 Oct 28;4(12):2461–71. doi: 10.1534/g3.114.015032 (PMC4267941; doi:10.1534/g3.114.015032)
Supplement: Supporting Information [file supp_g3.114.015032_FileS2.zip › AllTrees/RAxML_result.PF00141.18.midpoint.nex]

#NEXUS
BEGIN trees;
	translate
		1 Cre_g331150,
		2 Vcarteri_87571,
		3 Cre_g332100,
		4 Coc_C169_1_64006,
		5 MicpuN3_98561,
		6 MicpuC2_58664,
		7 AT4G35970,
		8 AT4G35000,
		9 Pp1s21_105V6,
		10 Pp1s152_82V6,
		11 Pp1s152_86V6,
		12 AT1G07890,
		13 AT3G09640,
		14 Coc_C169_1_20424,
		15 Coc_C169_1_26227,
		16 Vcarteri_82395,
		17 Cre_g087700,
		18 ChlNC64A_1_19036,
		19 Pp1s424_33V6,
		20 AT1G77490,
		21 AT4G08390,
		22 OstRCC809_2_28449,
		23 Ostta4_4519,
		24 Ost9901_3_6186,
		25 MicpuN3_109237,
		26 MicpuC2_48214,
		27 MicpuN3_70576,
		28 Cre_g045700,
		29 Vcarteri_121525,
		30 Coc_C169_1_29785,
		31 Vcarteri_84225,
		32 Cre_g139650,
		33 ChlNC64A_1_56419,
		34 MicpuN3_109115,
		35 MicpuC2_34503,
		36 Ost9901_3_4354,
		37 OstRCC809_2_36728,
		38 Ostta4_28778,
		39 Coc_C169_1_19106,
		40 Pp1s277_34V6,
		41 AT4G32320,
		42 MicpuC2_8305,
		43 MicpuN3_70664,
		44 Ost9901_3_32890,
		45 Ostta4_18741,
		46 OstRCC809_2_35866,
		47 ChlNC64A_1_28686,
		48 Coc_C169_1_58469,
		49 Vcarteri_62034,
		50 Cre_g285150,
		51 AT1G30870,
		52 Pp1s184_82V6,
		53 Pp1s178_39V6,
		54 Pp1s201_73V6,
		55 Pp1s256_49V6,
		56 Pp1s56_140V6,
		57 Pp1s56_54V6,
		58 AT3G17070,
		59 AT3G42570,
		60 Pp1s8_186V6,
		61 Pp1s16_148V6,
		62 Pp1s62_126V6,
		63 Pp1s10_225V6,
		64 Pp1s44_71V6,
		65 AT4G21960,
		66 AT2G37130,
		67 Pp1s433_15V6,
		68 Pp1s104_177V6,
		69 Pp1s104_40V6,
		70 Pp1s12_174V6,
		71 Pp1s112_99V6,
		72 Pp1s35_32V6,
		73 AT1G34510,
		74 AT4G26010,
		75 AT3G03670,
		76 AT5G17820,
		77 AT5G22410,
		78 Pp1s22_159V6,
		79 Pp1s22_167V6,
		80 AT2G43480,
		81 AT5G24070,
		82 AT1G71695,
		83 Pp1s55_121V6,
		84 Pp1s67_214V6,
		85 Pp1s356_14V6,
		86 Pp1s201_38V6,
		87 Pp1s266_31V6,
		88 Pp1s354_23V6,
		89 Pp1s309_93V6,
		90 Pp1s232_69V6,
		91 Pp1s219_6V6,
		92 Pp1s219_8V6,
		93 Pp1s25_74V6,
		94 Pp1s37_275V6,
		95 Pp1s381_53V6,
		96 Pp1s1_614V6,
		97 Pp1s256_84V6,
		98 Pp1s256_82V6,
		99 Pp1s256_80V6,
		100 Pp1s306_26V6,
		101 Pp1s81_174V6,
		102 Pp1s114_160V6,
		103 Pp1s114_162V6,
		104 Pp1s260_25V6,
		105 Pp1s47_273V6,
		106 Pp1s146_95V6,
		107 Pp1s46_76V6,
		108 Pp1s9_70V6,
		109 Pp1s43_154V6,
		110 Pp1s1060_1V6,
		111 Pp1s20_77V6,
		112 AT4G25980,
		113 AT1G77100,
		114 AT2G41480,
		115 AT5G64110,
		116 AT5G64100,
		117 AT5G39580,
		118 AT5G64120,
		119 AT4G33870,
		120 AT1G68850,
		121 AT2G35380,
		122 AT1G44970,
		123 AT5G66390,
		124 AT3G50990,
		125 AT4G36430,
		126 AT2G18150,
		127 AT2G18140,
		128 Pp1s26_77V6,
		129 Pp1s112_96V6,
		130 Pp1s60_86V6,
		131 AT4G16270,
		132 AT2G22420,
		133 AT5G05340,
		134 AT5G58390,
		135 AT5G58400,
		136 AT1G14540,
		137 AT1G14550,
		138 Pp1s306_37V6,
		139 Pp1s306_39V6,
		140 Pp1s60_103V6,
		141 AT1G49570,
		142 AT2G38390,
		143 AT2G38380,
		144 AT3G32980,
		145 AT4G08770,
		146 AT4G08780,
		147 AT3G49110,
		148 AT3G49120,
		149 AT5G19880,
		150 AT5G06730,
		151 AT5G06720,
		152 AT5G19890,
		153 AT1G05250,
		154 AT1G05240,
		155 AT3G01190,
		156 AT5G15180,
		157 AT1G05260,
		158 AT3G21770,
		159 AT4G11290,
		160 AT2G39040,
		161 AT3G28200,
		162 AT5G40150,
		163 AT1G24110,
		164 AT4G17690,
		165 AT5G47000,
		166 AT2G34060,
		167 AT5G14130,
		168 AT2G18980,
		169 AT4G30170,
		170 AT4G37520,
		171 AT4G37530,
		172 AT5G67400,
		173 AT3G49960,
		174 AT2G24800,
		175 AT4G31760,
		176 AT4G33420,
		177 AT5G42180,
		178 AT5G51890,
		179 Pp1s89_182V6,
		180 Pp1s66_27V6,
		181 Pp1s160_154V6,
		182 Pp1s411_26V6,
		183 Pp1s1_302V6,
		184 Pp1s385_42V6,
		185 OstRCC809_2_65311,
		186 OstRCC809_2_96649,
		187 OstRCC809_2_89800,
		188 Ost9901_3_28854,
		189 Coc_C169_1_49139,
		190 ChlNC64A_1_48220,
		191 Vcarteri_105827,
		192 Cre_g233900,
		193 MicpuN3_103239,
		194 Ostta4_24061,
		195 OstRCC809_2_37103,
		196 Ost9901_3_93205,
		197 MicpuN3_51963,
		198 MicpuC2_56164,
		199 AT4G09010,
		200 Pp1s43_80V6,
		201 Pp1s30_255V6;
		tree No_001 = (((((1:0.15188,(2:0.16117,3:0.01205):0.10986):2.17337,4:1.21675):0.44657,(5:0.5768,6:0.53386):1.16852):0.31750,(7:0.17368,((8:0.15336,9:0.17823):0.05700,(((10:0.0,11:0.07):0.20019,(12:0.11321,13:0.13954):0.11107):0.10472,((((((14:0.28534,15:0.21813):0.12794,((16:0.0808,17:0.0535):0.18122,18:0.33492):0.1185):0.01327,(19:0.16471,(20:0.12471,21:0.06014):0.1079):0.0694):0.11144,((22:0.1…
END;
