# Supplementary material for: Prevalence, Evolution, and cis-Regulation of Diel Transcription in Chlamydomonas reinhardtii
Source: G3 (Bethesda). 2014 Oct 28;4(12):2461–71. doi: 10.1534/g3.114.015032 (PMC4267941; doi:10.1534/g3.114.015032)
Supplement: Supporting Information [file supp_g3.114.015032_FileS2.zip › AllTrees/RAxML_result.PF00144.19.midpoint.nex]

#NEXUS
BEGIN trees;
	translate
		1 Pp1s27_304V6,
		2 AT5G24810,
		3 Pp1s93_33V6,
		4 Pp1s81_95V6,
		5 Cre_g362600,
		6 Coc_C169_1_45789,
		7 Cre_g186250,
		8 MicpuN3_61075,
		9 Vcarteri_97155,
		10 Cre_g568250,
		11 Coc_C169_1_39956,
		12 Coc_C169_1_46827,
		13 Ost9901_3_33214,
		14 Ostta4_34451,
		15 Ostta4_32836,
		16 Ost9901_3_31665,
		17 OstRCC809_2_32519;
		tree No_001 = ((1:1.68425,(((2:0.42054,(3:0.09038,4:0.16947):0.23930):1.28992,(5:2.09547,6:1.89142):0.41458):0.13736,(7:1.54055,(8:1.36555,(9:0.33612,10:0.526):0.83898):0.74582):0.37026):0.24942):0.18793,((11:0.28369,12:0.38558):2.25666,((13:0.16499,14:0.06412):0.88051,(15:0.18945,(16:0.34227,17:0.32702):0.22173):0.3343):0.80536):0.44251);
END;
