# Supplementary material for: Prevalence, Evolution, and cis-Regulation of Diel Transcription in Chlamydomonas reinhardtii
Source: G3 (Bethesda). 2014 Oct 28;4(12):2461–71. doi: 10.1534/g3.114.015032 (PMC4267941; doi:10.1534/g3.114.015032)
Supplement: Supporting Information [file supp_g3.114.015032_FileS2.zip › AllTrees/RAxML_result.PF00145.12.midpoint.nex]

#NEXUS
BEGIN trees;
	translate
		1 Vcarteri_63767,
		2 Cre_g484600,
		3 MicpuC2_57303,
		4 MicpuN3_79083,
		5 Ost9901_3_87728,
		6 Ostta4_33778,
		7 OstRCC809_2_63366,
		8 MicpuC2_45851,
		9 OstRCC809_2_92245,
		10 Ost9901_3_87597,
		11 Ostta4_4613,
		12 MicpuN3_84170,
		13 AT5G25480,
		14 Pp1s128_120V6,
		15 Coc_C169_1_28375,
		16 ChlNC64A_1_139582,
		17 MicpuC2_45915,
		18 OstRCC809_2_31473,
		19 Ostta4_28116,
		20 Ost9901_3_49280,
		21 MicpuN3_64620,
		22 Pp1s104_134V6,
		23 Pp1s271_1V6,
		24 AT5G14620,
		25 AT5G15380,
		26 ChlNC64A_1_52434,
		27 Coc_C169_1_49374,
		28 Coc_C169_1_43000,
		29 MicpuN3_55395,
		30 MicpuC2_71051,
		31 MicpuC2_64906,
		32 Ostta4_32733,
		33 Ost9901_3_24513,
		34 OstRCC809_2_57011,
		35 Ostta4_37931,
		36 Ost9901_3_25785,
		37 OstRCC809_2_37889,
		38 OstRCC809_2_60660,
		39 MicpuN3_57348,
		40 MicpuC2_49223,
		41 MicpuN3_59797,
		42 Pp1s52_118V6,
		43 Pp1s1_561V6,
		44 Pp1s7883_2V6,
		45 MicpuC2_20949,
		46 MicpuN3_55779,
		47 MicpuN3_64962,
		48 MicpuC2_16926,
		49 ChlNC64A_1_50474,
		50 ChlNC64A_1_135136,
		51 Coc_C169_1_55739,
		52 Coc_C169_1_39341,
		53 Cre_g200750,
		54 Cre_g202150,
		55 Pp1s117_71V6,
		56 AT1G80740,
		57 AT1G69770,
		58 AT4G19020,
		59 ChlNC64A_1_52630,
		60 Coc_C169_1_20657,
		61 Cre_g461750,
		62 Vcarteri_104541,
		63 Pp1s31_379V6,
		64 AT5G49160,
		65 AT4G13610,
		66 AT4G14140,
		67 AT4G08990,
		68 ChlNC64A_1_137705,
		69 Coc_C169_1_20733,
		70 Cre_g249350,
		71 Cre_g249500,
		72 Cre_g286650,
		73 ChlNC64A_1_139634,
		74 MicpuC2_55624,
		75 MicpuC2_55186,
		76 MicpuC2_51514;
		tree No_001 = ((((((1:0.24014,2:0.28832):0.99195,(((3:0.41664,4:0.48989):0.18873,((5:0.27383,6:0.30245):0.11607,7:0.30156):0.97):0.41422,((8:0.30106,((9:0.14440,(10:0.13077,11:0.30075):0.10064):0.60778,12:0.38510):0.08396):0.43562,((13:0.39597,14:0.46263):0.41184,15:0.55912):0.17868):0.29498):0.12455):1.69713,((16:1.87555,((17:0.02357,(((18:0.02332,19:0.02625):0.01511,20:0.02011):0.15925,21:0.110…
END;
