# Supplementary material for: Prevalence, Evolution, and cis-Regulation of Diel Transcription in Chlamydomonas reinhardtii
Source: G3 (Bethesda). 2014 Oct 28;4(12):2461–71. doi: 10.1534/g3.114.015032 (PMC4267941; doi:10.1534/g3.114.015032)
Supplement: Supporting Information [file supp_g3.114.015032_FileS2.zip › AllTrees/RAxML_result.PF00149.23.midpoint.nex]

#NEXUS
BEGIN trees;
	translate
		1 Coc_C169_1_5863,
		2 ChlNC64A_1_28144,
		3 Pp1s256_32V6,
		4 AT5G58200,
		5 OstRCC809_2_38363,
		6 Vcarteri_104564,
		7 Cre_g152900,
		8 ChlNC64A_1_144467,
		9 MicpuN3_113551,
		10 Cre_g657450,
		11 MicpuC2_19876,
		12 MicpuN3_82680,
		13 Pp1s118_177V6,
		14 AT3G09960,
		15 AT3G09970,
		16 ChlNC64A_1_134928,
		17 MicpuN3_79866,
		18 Coc_C169_1_10340,
		19 ChlNC64A_1_21755,
		20 Ost9901_3_33447,
		21 Ostta4_3617,
		22 OstRCC809_2_36558,
		23 Cre_g271188,
		24 MicpuC2_43305,
		25 Pp1s44_62V6,
		26 MicpuN3_67496,
		27 OstRCC809_2_35385,
		28 Ostta4_34044,
		29 Ost9901_3_87857,
		30 Pp1s441_23V6,
		31 AT1G53710,
		32 ChlNC64A_1_50727,
		33 Coc_C169_1_35854,
		34 Pp1s98_64V6,
		35 AT1G18480,
		36 Vcarteri_90147,
		37 Cre_g718800,
		38 MicpuC2_54428,
		39 OstRCC809_2_60729,
		40 Ost9901_3_28347,
		41 MicpuN3_99756,
		42 Vcarteri_103602,
		43 Cre_g144900,
		44 OstRCC809_2_43148,
		45 Ost9901_3_89674,
		46 Ostta4_21075,
		47 MicpuN3_69434,
		48 MicpuC2_27563,
		49 Pp1s194_144V6,
		50 Pp1s412_38V6,
		51 Vcarteri_87011,
		52 Cre_g185200,
		53 Coc_C169_1_30480,
		54 ChlNC64A_1_9678,
		55 MicpuN3_62511,
		56 MicpuC2_60158,
		57 Ost9901_3_3839,
		58 Ostta4_32574,
		59 OstRCC809_2_31427,
		60 Coc_C169_1_68178,
		61 ChlNC64A_1_141323,
		62 Cre_g031550,
		63 Vcarteri_96335,
		64 ChlNC64A_1_141350,
		65 Coc_C169_1_66067,
		66 AT4G24730,
		67 Pp1s99_117V6,
		68 Pp1s10_111V6,
		69 MicpuC2_5295,
		70 Ost9901_3_5767,
		71 OstRCC809_2_37162,
		72 MicpuN3_88004,
		73 Coc_C169_1_12655,
		74 ChlNC64A_1_138033,
		75 OstRCC809_2_28577,
		76 MicpuC2_57207,
		77 MicpuN3_55765,
		78 AT2G01880,
		79 AT1G25230,
		80 AT2G01890,
		81 AT1G14700,
		82 AT3G17790,
		83 Pp1s87_19V6,
		84 Pp1s86_67V6,
		85 Pp1s11_381V6,
		86 Coc_C169_1_66390,
		87 ChlNC64A_1_32423,
		88 ChlNC64A_1_141434,
		89 ChlNC64A_1_141436,
		90 ChlNC64A_1_55362,
		91 ChlNC64A_1_24571,
		92 Cre_g259650,
		93 MicpuN3_57856,
		94 MicpuC2_5488,
		95 Coc_C169_1_5483,
		96 ChlNC64A_1_138537,
		97 Coc_C169_1_59751,
		98 Pp1s147_29V6,
		99 Pp1s72_100V6,
		100 Cre_g150800,
		101 AT4G23000,
		102 AT4G11800,
		103 Ost9901_3_92717,
		104 Ostta4_32741,
		105 OstRCC809_2_31878,
		106 Vcarteri_105635,
		107 Cre_g468500,
		108 ChlNC64A_1_137433,
		109 ChlNC64A_1_141642,
		110 Coc_C169_1_62733,
		111 Coc_C169_1_29324,
		112 Coc_C169_1_65479,
		113 Coc_C169_1_66680,
		114 Pp1s53_156V6,
		115 Pp1s21_33V6,
		116 Pp1s105_164V6,
		117 AT1G13900,
		118 AT2G03450,
		119 MicpuN3_55658,
		120 MicpuC2_48357,
		121 Ost9901_3_1604,
		122 OstRCC809_2_21391,
		123 Ostta4_15401,
		124 Pp1s1_135V6,
		125 AT1G13750,
		126 AT5G50400,
		127 AT4G24890,
		128 Pp1s35_126V6,
		129 Pp1s291_30V6,
		130 Vcarteri_48355,
		131 Coc_C169_1_55946,
		132 Cre_g500200,
		133 ChlNC64A_1_12511,
		134 MicpuN3_68601,
		135 MicpuN3_85046,
		136 Cre_g672250,
		137 Pp1s137_216V6,
		138 Pp1s405_21V6,
		139 Pp1s166_60V6,
		140 Pp1s101_103V6,
		141 AT4G13700,
		142 AT3G07130,
		143 AT2G32770,
		144 ChlNC64A_1_15847,
		145 Coc_C169_1_11624,
		146 AT5G34850,
		147 Pp1s33_340V6,
		148 Pp1s235_62V6,
		149 AT2G16430,
		150 AT2G27190,
		151 AT1G56360,
		152 AT4G36350,
		153 AT1G52940,
		154 AT3G46120,
		155 AT2G18130,
		156 AT3G52780,
		157 AT3G52820,
		158 AT3G52810,
		159 Pp1s152_144V6,
		160 Pp1s49_289V6,
		161 Pp1s134_152V6,
		162 Pp1s10_401V6,
		163 AT3G20500,
		164 MicpuC2_3567,
		165 OstRCC809_2_23730,
		166 Ost9901_3_2983,
		167 Ostta4_3232,
		168 MicpuN3_68182,
		169 Coc_C169_1_60417,
		170 ChlNC64A_1_17423,
		171 Cre_g476700,
		172 Cre_g578350,
		173 Vcarteri_77270,
		174 ChlNC64A_1_58566,
		175 ChlNC64A_1_133298,
		176 ChlNC64A_1_144837,
		177 Coc_C169_1_58128,
		178 Coc_C169_1_48521,
		179 Coc_C169_1_40119,
		180 ChlNC64A_1_21438,
		181 ChlNC64A_1_144120,
		182 ChlNC64A_1_140781,
		183 ChlNC64A_1_21818,
		184 ChlNC64A_1_57826,
		185 Vcarteri_79277,
		186 Cre_g180600,
		187 Cre_g180550,
		188 MicpuC2_52989,
		189 Ostta4_35751,
		190 Ost9901_3_26712,
		191 OstRCC809_2_58540,
		192 Cre_g556900,
		193 Vcarteri_55838,
		194 ChlNC64A_1_139495,
		195 Coc_C169_1_46938,
		196 Cre_g146950,
		197 Coc_C169_1_15677,
		198 MicpuN3_69261,
		199 MicpuC2_3958,
		200 OstRCC809_2_38521,
		201 Ost9901_3_25255,
		202 Ostta4_35612,
		203 Pp1s101_150V6,
		204 AT4G31770,
		205 ChlNC64A_1_57928,
		206 MicpuN3_61359,
		207 MicpuC2_70239,
		208 OstRCC809_2_95867,
		209 Ostta4_11562,
		210 Ost9901_3_43144,
		211 AT5G54260,
		212 Pp1s18_235V6,
		213 MicpuN3_58028,
		214 MicpuC2_39231,
		215 Vcarteri_99768,
		216 ChlNC64A_1_133158,
		217 Coc_C169_1_49124,
		218 ChlNC64A_1_134697,
		219 AT5G57140,
		220 AT2G46880,
		221 AT5G63140,
		222 Pp1s97_107V6,
		223 Pp1s195_29V6,
		224 Pp1s52_190V6,
		225 Cre_g061000,
		226 AT3G10150,
		227 Pp1s163_43V6,
		228 MicpuC2_70872,
		229 Cre_g326800,
		230 Vcarteri_75665,
		231 AT2G42810,
		232 Pp1s80_144V6,
		233 Pp1s87_139V6,
		234 MicpuC2_24753,
		235 MicpuN3_56380,
		236 AT5G43380,
		237 AT1G64040,
		238 AT4G11240,
		239 AT3G05580,
		240 AT5G27840,
		241 AT2G39840,
		242 AT5G59160,
		243 AT3G46820,
		244 AT2G29400,
		245 Pp1s39_109V6,
		246 Pp1s283_48V6,
		247 Pp1s97_286V6,
		248 Pp1s22_185V6,
		249 Cre_g292550,
		250 Vcarteri_106144,
		251 ChlNC64A_1_59792,
		252 Coc_C169_1_30972,
		253 Ost9901_3_27323,
		254 MicpuN3_104871,
		255 MicpuC2_26683,
		256 OstRCC809_2_95650,
		257 Ostta4_29521,
		258 Cre_g575200,
		259 Vcarteri_89599,
		260 AT1G03445,
		261 AT4G03080,
		262 Pp1s43_58V6,
		263 Coc_C169_1_30199,
		264 Vcarteri_84366,
		265 Cre_g050850,
		266 ChlNC64A_1_135536,
		267 OstRCC809_2_94219,
		268 Ost9901_3_200,
		269 Ostta4_387,
		270 MicpuC2_32951,
		271 MicpuN3_79019,
		272 Pp1s293_11V6,
		273 Pp1s72_97V6,
		274 Pp1s117_164V6,
		275 Pp1s43_56V6,
		276 AT1G08420,
		277 AT2G27210,
		278 AT2G42500,
		279 AT3G58500,
		280 Pp1s88_180V6,
		281 Pp1s88_179V6,
		282 Pp1s81_198V6,
		283 AT1G69960,
		284 AT1G59830,
		285 AT1G10430,
		286 Pp1s357_57V6,
		287 Pp1s102_196V6,
		288 Vcarteri_84678,
		289 Cre_g751950,
		290 ChlNC64A_1_59530,
		291 Coc_C169_1_35942,
		292 MicpuC2_59555,
		293 MicpuN3_107418,
		294 Cre_g126400,
		295 Vcarteri_80191,
		296 Ostta4_18276,
		297 Ost9901_3_32588,
		298 OstRCC809_2_34556,
		299 MicpuN3_50969,
		300 MicpuC2_37960,
		301 AT1G50370,
		302 AT3G19980,
		303 Pp1s207_36V6,
		304 Pp1s31_220V6,
		305 Coc_C169_1_19093,
		306 MicpuC2_49227,
		307 MicpuN3_57361,
		308 OstRCC809_2_96465,
		309 Ostta4_22342,
		310 Ost9901_3_42032,
		311 ChlNC64A_1_32918,
		312 Cre_g308350,
		313 Vcarteri_109804,
		314 ChlNC64A_1_140020,
		315 Pp1s387_53V6,
		316 Pp1s212_18V6,
		317 AT4G26720,
		318 AT5G55260,
		319 Vcarteri_97917,
		320 Cre_g494900,
		321 Coc_C169_1_31357,
		322 Ostta4_28049,
		323 Ost9901_3_12475,
		324 Ost9901_3_36487,
		325 OstRCC809_2_90989,
		326 MicpuC2_18067,
		327 MicpuN3_60369,
		328 ChlNC64A_1_24970,
		329 ChlNC64A_1_20762,
		330 Cre_g500350,
		331 Vcarteri_103728,
		332 Coc_C169_1_35839,
		333 ChlNC64A_1_140677,
		334 Pp1s100_38V6,
		335 Pp1s206_15V6,
		336 Pp1s89_67V6,
		337 AT5G63870,
		338 AT1G48120,
		339 AT5G10900,
		340 MicpuN3_101179,
		341 MicpuC2_3768,
		342 Ostta4_28687,
		343 OstRCC809_2_54806,
		344 Ost9901_3_16331,
		345 Ostta4_19857,
		346 Ost9901_3_3117,
		347 OstRCC809_2_93724,
		348 MicpuN3_55903,
		349 Pp1s184_136V6,
		350 Pp1s49_13V6,
		351 AT3G03305,
		352 ChlNC64A_1_50941,
		353 MicpuC2_59625,
		354 Coc_C169_1_28343,
		355 ChlNC64A_1_133211;
		tree No_001 = ((((((1:0.5046,2:0.69797):0.20096,(3:0.4599,4:0.59778):0.3636):1.94932,(5:3.08751,(6:0.0,(7:0.15414,(8:0.37714,9:0.96469):0.26357):0.13771):1.37813):1.13745):1.203,((((10:1.54385,(11:0.0,(12:0.63297,(13:0.36983,(14:0.10671,15:0.06282):0.37646):0.67028):0.46893):1.39015):2.01866,(16:3.02747,((((17:0.86443,(18:0.27667,19:0.43792):0.55197):0.39435,((20:0.37549,21:0.6424):0.3992,22:0.47…
END;
