# Supplementary material for: Prevalence, Evolution, and cis-Regulation of Diel Transcription in Chlamydomonas reinhardtii
Source: G3 (Bethesda). 2014 Oct 28;4(12):2461–71. doi: 10.1534/g3.114.015032 (PMC4267941; doi:10.1534/g3.114.015032)
Supplement: Supporting Information [file supp_g3.114.015032_FileS2.zip › AllTrees/RAxML_result.PF00150.13.midpoint.nex]

#NEXUS
BEGIN trees;
	translate
		1 Pp1s298_71V6,
		2 Coc_C169_1_68001,
		3 Cre_g320850,
		4 AT1G45191,
		5 AT5G24540,
		6 Pp1s114_176V6,
		7 Pp1s94_121V6,
		8 AT3G26130,
		9 AT1G13130,
		10 AT3G26140,
		11 AT5G17500,
		12 AT5G16700,
		13 Coc_C169_1_63419,
		14 Coc_C169_1_63418,
		15 Coc_C169_1_48485,
		16 Coc_C169_1_61296,
		17 Coc_C169_1_40396,
		18 Coc_C169_1_46570,
		19 Coc_C169_1_59785,
		20 MicpuN3_102881,
		21 Ostta4_30105,
		22 OstRCC809_2_28043,
		23 Ost9901_3_92070,
		24 Pp1s304_43V6,
		25 Pp1s61_134V6,
		26 MicpuC2_31367,
		27 Ost9901_3_4036,
		28 OstRCC809_2_14289,
		29 Ostta4_15478,
		30 ChlNC64A_1_49839,
		31 Coc_C169_1_49277,
		32 Coc_C169_1_11448,
		33 Coc_C169_1_55731,
		34 Coc_C169_1_52258,
		35 Coc_C169_1_67382,
		36 Coc_C169_1_15802,
		37 ChlNC64A_1_52718,
		38 Cre_g492800,
		39 Coc_C169_1_46774,
		40 MicpuC2_15943,
		41 MicpuN3_58085,
		42 Ostta4_3718,
		43 Ost9901_3_3863,
		44 ChlNC64A_1_142964,
		45 Coc_C169_1_64306,
		46 ChlNC64A_1_137118,
		47 Coc_C169_1_13500,
		48 ChlNC64A_1_142015,
		49 Cre_g048350,
		50 Vcarteri_58383,
		51 MicpuN3_83090,
		52 MicpuC2_3588,
		53 Ostta4_22559,
		54 Ost9901_3_42201,
		55 OstRCC809_2_96847,
		56 Coc_C169_1_53449,
		57 Coc_C169_1_48791,
		58 MicpuC2_3730,
		59 Coc_C169_1_31812,
		60 Pp1s83_137V6,
		61 Pp1s115_190V6,
		62 Pp1s5_225V6,
		63 Pp1s22_64V6,
		64 AT5G01930,
		65 AT4G28320,
		66 AT2G20680,
		67 Pp1s180_63V6,
		68 Pp1s23_181V6,
		69 Pp1s429_16V6,
		70 Pp1s41_160V6,
		71 Pp1s53_47V6,
		72 AT5G66460,
		73 AT3G10890,
		74 AT3G10900,
		75 AT3G30540,
		76 AT1G02310,
		77 ChlNC64A_1_136075,
		78 Vcarteri_117611,
		79 Cre_g098000,
		80 Cre_g343950,
		81 Vcarteri_120116,
		82 Coc_C169_1_48074,
		83 Coc_C169_1_56572,
		84 Cre_g337750,
		85 Coc_C169_1_44382,
		86 Vcarteri_86264,
		87 ChlNC64A_1_133732,
		88 ChlNC64A_1_145302,
		89 ChlNC64A_1_133891;
		tree No_001 = ((1:1.61394,(2:1.31245,(3:1.31363,(4:0.41487,5:0.5566):0.73296):2.83520):0.52988):0.70123,((((6:0.19301,7:0.14950):0.4564,(8:0.29252,((9:0.09556,10:0.20983):0.14284,(11:0.32594,12:0.26863):0.13339):0.12092):0.46105):0.74903,((((13:0.55315,14:0.47367):0.27906,15:0.64572):0.34266,((16:0.28553,(17:0.36955,18:0.32072):0.18982):0.24619,19:0.57158):0.12713):1.28738,20:0.95358):0.56874):0.…
END;
