# Supplementary material for: Prevalence, Evolution, and cis-Regulation of Diel Transcription in Chlamydomonas reinhardtii
Source: G3 (Bethesda). 2014 Oct 28;4(12):2461–71. doi: 10.1534/g3.114.015032 (PMC4267941; doi:10.1534/g3.114.015032)
Supplement: Supporting Information [file supp_g3.114.015032_FileS2.zip › AllTrees/RAxML_result.PF00152.15.midpoint.nex]

#NEXUS
BEGIN trees;
	translate
		1 AT3G02760,
		2 Ost9901_3_16561,
		3 OstRCC809_2_94947,
		4 Ostta4_28668,
		5 MicpuC2_33627,
		6 MicpuN3_84428,
		7 ChlNC64A_1_35428,
		8 Cre_g126350,
		9 Vcarteri_58252,
		10 Coc_C169_1_12097,
		11 Pp1s11819_1V6,
		12 AT4G33760,
		13 Pp1s9_39V6,
		14 AT3G30805,
		15 AT3G11710,
		16 Pp1s143_109V6,
		17 Pp1s339_3V6,
		18 Pp1s108_187V6,
		19 MicpuN3_103834,
		20 MicpuC2_53494,
		21 Ost9901_3_29494,
		22 OstRCC809_2_61085,
		23 Ostta4_36567,
		24 ChlNC64A_1_138835,
		25 Vcarteri_76143,
		26 Cre_g160500,
		27 Coc_C169_1_11897,
		28 Coc_C169_1_11048,
		29 AT3G13490,
		30 Pp1s303_55V6,
		31 MicpuC2_20661,
		32 MicpuN3_87128,
		33 Ostta4_1738,
		34 Ost9901_3_50879,
		35 OstRCC809_2_38767,
		36 ChlNC64A_1_57712,
		37 Vcarteri_62618,
		38 Cre_g296250,
		39 ChlNC64A_1_33640,
		40 Coc_C169_1_53188,
		41 Vcarteri_72624,
		42 Cre_g279150,
		43 AT4G26870,
		44 AT4G31180,
		45 Pp1s235_87V6,
		46 OstRCC809_2_39000,
		47 Ost9901_3_88658,
		48 Ostta4_20243,
		49 MicpuN3_98184,
		50 MicpuC2_44735,
		51 AT1G68420,
		52 AT1G70980,
		53 AT5G56680,
		54 AT3G07420,
		55 Pp1s56_242V6,
		56 Pp1s56_236V6,
		57 Pp1s28_231V6,
		58 AT4G17300,
		59 MicpuN3_59321,
		60 MicpuC2_63451,
		61 Ostta4_36191,
		62 Ost9901_3_19266,
		63 Ost9901_3_51201,
		64 OstRCC809_2_40355,
		65 Coc_C169_1_15475,
		66 ChlNC64A_1_21495,
		67 Cre_g193800,
		68 Vcarteri_77490,
		69 MicpuN3_63150,
		70 MicpuC2_51256,
		71 OstRCC809_2_94732,
		72 Ost9901_3_88630,
		73 Ostta4_19977,
		74 Vcarteri_77052,
		75 Cre_g124450,
		76 MicpuC2_70771,
		77 Coc_C169_1_16778,
		78 Pp1s358_20V6,
		79 AT4G39280;
		tree No_001 = (1:7.29208,(((((2:0.04788,(3:0.09228,4:0.0821):0.02118):0.21328,(5:0.13586,6:0.10349):0.08911):0.20227,((7:0.20143,(8:0.06997,9:0.19642):0.20839):0.11772,10:0.35007):0.09264):0.04273,(11:0.87709,(12:0.34422,13:0.30386):0.13978):0.12642):0.66434,((((((14:0.79655,15:0.20734):0.05402,(16:0.01756,(17:0.35362,18:0.01509):0.01773):0.21392):0.11875,((((19:0.07568,20:0.08311):0.17533,((21:0…
END;
