# Supplementary material for: Prevalence, Evolution, and cis-Regulation of Diel Transcription in Chlamydomonas reinhardtii
Source: G3 (Bethesda). 2014 Oct 28;4(12):2461–71. doi: 10.1534/g3.114.015032 (PMC4267941; doi:10.1534/g3.114.015032)
Supplement: Supporting Information [file supp_g3.114.015032_FileS2.zip › AllTrees/RAxML_result.PF00153.22.midpoint.nex]

#NEXUS
BEGIN trees;
	translate
		1 Coc_C169_1_37165,
		2 MicpuN3_81614,
		3 OstRCC809_2_60532,
		4 Ost9901_3_37703,
		5 Ostta4_22116,
		6 MicpuN3_107682,
		7 MicpuC2_45665,
		8 MicpuC2_30402,
		9 MicpuN3_105366,
		10 OstRCC809_2_96490,
		11 Ost9901_3_25740,
		12 Ostta4_14380,
		13 Pp1s233_41V6,
		14 Coc_C169_1_15268,
		15 Cre_g172300,
		16 Vcarteri_79372,
		17 ChlNC64A_1_32522,
		18 Pp1s308_15V6,
		19 Pp1s2_600V6,
		20 Pp1s2_605V6,
		21 Pp1s61_113V6,
		22 Pp1s61_90V6,
		23 Pp1s134_72V6,
		24 Pp1s6_64V6,
		25 Pp1s5_438V6,
		26 AT2G17270,
		27 AT3G48850,
		28 AT5G14040,
		29 Ostta4_35978,
		30 Ost9901_3_26925,
		31 OstRCC809_2_95205,
		32 ChlNC64A_1_48478,
		33 MicpuC2_44233,
		34 MicpuN3_78421,
		35 OstRCC809_2_93085,
		36 Ost9901_3_16269,
		37 Ostta4_18162,
		38 Pp1s54_186V6,
		39 Pp1s15_443V6,
		40 AT5G58970,
		41 AT3G54110,
		42 Vcarteri_79001,
		43 Cre_g278750,
		44 Coc_C169_1_53032,
		45 Vcarteri_98630,
		46 Cre_g218650,
		47 ChlNC64A_1_11705,
		48 Pp1s370_8V6,
		49 AT1G14140,
		50 AT2G22500,
		51 AT4G24570,
		52 AT5G09470,
		53 Pp1s447_9V6,
		54 Pp1s232_12V6,
		55 Pp1s232_9V6,
		56 Pp1s22_120V6,
		57 Pp1s347_37V6,
		58 Pp1s327_45V6,
		59 MicpuN3_91669,
		60 MicpuC2_49774,
		61 Ost9901_3_25107,
		62 OstRCC809_2_37648,
		63 Ostta4_19853,
		64 Vcarteri_105677,
		65 Cre_g672650,
		66 Coc_C169_1_64804,
		67 ChlNC64A_1_56352,
		68 Pp1s372_14V6,
		69 Pp1s287_29V6,
		70 Pp1s287_30V6,
		71 AT5G19760,
		72 OstRCC809_2_56177,
		73 Ost9901_3_14154,
		74 MicpuC2_38984,
		75 MicpuN3_58429,
		76 Ostta4_9932,
		77 MicpuC2_49395,
		78 MicpuN3_101480,
		79 ChlNC64A_1_48477,
		80 Pp1s167_55V6,
		81 Ost9901_3_5982,
		82 OstRCC809_2_60228,
		83 Ostta4_5104,
		84 MicpuC2_59842,
		85 MicpuN3_86156,
		86 AT4G03115,
		87 Cre_g257550,
		88 Vcarteri_83295,
		89 Cre_g641200,
		90 ChlNC64A_1_134006,
		91 Coc_C169_1_67919,
		92 Coc_C169_1_43573,
		93 Ostta4_14854,
		94 Ost9901_3_29018,
		95 OstRCC809_2_55595,
		96 MicpuN3_94166,
		97 MicpuC2_15239,
		98 Ost9901_3_34271,
		99 OstRCC809_2_30179,
		100 Ostta4_31704,
		101 MicpuC2_68602,
		102 MicpuN3_80647,
		103 ChlNC64A_1_24985,
		104 Ost9901_3_28180,
		105 OstRCC809_2_41912,
		106 Ostta4_37565,
		107 MicpuC2_63142,
		108 MicpuN3_63337,
		109 Vcarteri_97694,
		110 Cre_g017050,
		111 ChlNC64A_1_59714,
		112 Coc_C169_1_39812,
		113 MicpuC2_51339,
		114 MicpuN3_103548,
		115 AT4G15010,
		116 Pp1s185_84V6,
		117 Pp1s224_50V6,
		118 Cre_g449100,
		119 Vcarteri_32409,
		120 Cre_g136500,
		121 MicpuC2_51387,
		122 OstRCC809_2_38791,
		123 Ost9901_3_44281,
		124 Ostta4_35623,
		125 Vcarteri_55200,
		126 Cre_g260200,
		127 Coc_C169_1_64082,
		128 Ostta4_18382,
		129 Ost9901_3_16237,
		130 OstRCC809_2_93041,
		131 AT5G01340,
		132 Pp1s138_170V6,
		133 Pp1s155_46V6,
		134 Pp1s333_27V6,
		135 Ost9901_3_89833,
		136 Ost9901_3_89011,
		137 OstRCC809_2_24352,
		138 MicpuN3_108490,
		139 MicpuC2_57931,
		140 AT1G34065,
		141 AT4G39460,
		142 Pp1s139_9V6,
		143 Pp1s450_16V6,
		144 MicpuC2_55363,
		145 MicpuN3_54925,
		146 MicpuN3_83095,
		147 Ostta4_30357,
		148 OstRCC809_2_28446,
		149 Ost9901_3_39985,
		150 ChlNC64A_1_27414,
		151 Coc_C169_1_43786,
		152 Cre_g286250,
		153 Vcarteri_86841,
		154 MicpuC2_60603,
		155 MicpuN3_76127,
		156 Pp1s3_515V6,
		157 Pp1s33_152V6,
		158 Pp1s27_254V6,
		159 Pp1s27_307V6,
		160 Pp1s33_153V6,
		161 AT4G11440,
		162 ChlNC64A_1_139333,
		163 Coc_C169_1_35168,
		164 Cre_g688000,
		165 Cre_g312450,
		166 Vcarteri_121274,
		167 Coc_C169_1_14375,
		168 Ostta4_30360,
		169 Ost9901_3_28989,
		170 OstRCC809_2_27616,
		171 MicpuN3_112701,
		172 MicpuC2_55665,
		173 Vcarteri_96117,
		174 Cre_g396350,
		175 Pp1s16_67V6,
		176 Coc_C169_1_17729,
		177 Coc_C169_1_60899,
		178 ChlNC64A_1_141389,
		179 Cre_g776600,
		180 Vcarteri_89479,
		181 Cre_g340600,
		182 Vcarteri_105233,
		183 OstRCC809_2_28727,
		184 Ostta4_30135,
		185 Ostta4_37114,
		186 Ost9901_3_92084,
		187 Pp1s251_73V6,
		188 AT5G42130,
		189 Pp1s105_245V6,
		190 Vcarteri_94610,
		191 Cre_g007450,
		192 AT2G26360,
		193 Pp1s61_37V6,
		194 Pp1s2_777V6,
		195 AT2G35800,
		196 Ostta4_20185,
		197 OstRCC809_2_12524,
		198 MicpuC2_51314,
		199 MicpuN3_65976,
		200 Coc_C169_1_34704,
		201 AT1G74240,
		202 Pp1s244_83V6,
		203 Vcarteri_89727,
		204 Cre_g092050,
		205 ChlNC64A_1_137033,
		206 Coc_C169_1_17475,
		207 MicpuN3_109486,
		208 MicpuN3_64128,
		209 MicpuC2_15293,
		210 Ostta4_19300,
		211 OstRCC809_2_36936,
		212 Ost9901_3_88251,
		213 AT5G26200,
		214 AT1G72820,
		215 Pp1s43_25V6,
		216 Pp1s43_27V6,
		217 AT5G15640,
		218 Pp1s113_94V6,
		219 Coc_C169_1_28932,
		220 Cre_g695950,
		221 Vcarteri_62264,
		222 ChlNC64A_1_22033,
		223 Coc_C169_1_25571,
		224 Pp1s370_67V6,
		225 Pp1s532_6V6,
		226 AT2G30160,
		227 AT1G07030,
		228 MicpuC2_35490,
		229 MicpuN3_79004,
		230 Ost9901_3_15926,
		231 OstRCC809_2_35367,
		232 Ostta4_5106,
		233 Pp1s80_108V6,
		234 Vcarteri_86592,
		235 Cre_g090900,
		236 OstRCC809_2_30557,
		237 Ost9901_3_30460,
		238 Ostta4_16109,
		239 MicpuC2_52245,
		240 MicpuN3_81116,
		241 AT1G07025,
		242 MicpuN3_76122,
		243 MicpuC2_30232,
		244 Ostta4_24643,
		245 Ost9901_3_4792,
		246 OstRCC809_2_41564,
		247 ChlNC64A_1_30535,
		248 Vcarteri_84294,
		249 Cre_g750950,
		250 Vcarteri_82831,
		251 Cre_g658850,
		252 Pp1s184_88V6,
		253 Pp1s101_238V6,
		254 Pp1s44_34V6,
		255 ChlNC64A_1_24892,
		256 Coc_C169_1_21687,
		257 AT5G46800,
		258 Pp1s475_26V6,
		259 Pp1s266_46V6,
		260 Pp1s75_251V6,
		261 Pp1s532_4V6,
		262 MicpuN3_90479,
		263 MicpuC2_29190,
		264 MicpuC2_52137,
		265 Ost9901_3_30578,
		266 OstRCC809_2_56316,
		267 Ostta4_27812,
		268 ChlNC64A_1_133472,
		269 Vcarteri_89594,
		270 Cre_g295400,
		271 Coc_C169_1_14954,
		272 Cre_g222750,
		273 Cre_g223300,
		274 Vcarteri_61165,
		275 Cre_g757600,
		276 Vcarteri_84232,
		277 ChlNC64A_1_141587,
		278 Coc_C169_1_48294,
		279 Ostta4_30055,
		280 OstRCC809_2_23642,
		281 Ost9901_3_92055,
		282 MicpuN3_96895,
		283 MicpuC2_38483,
		284 AT2G33820,
		285 Pp1s295_40V6,
		286 AT1G79900,
		287 Pp1s85_111V6,
		288 Pp1s185_46V6,
		289 ChlNC64A_1_53838,
		290 Coc_C169_1_29996,
		291 Vcarteri_32074,
		292 Cre_g069350,
		293 Ostta4_4982,
		294 Ost9901_3_36045,
		295 MicpuC2_60024,
		296 MicpuN3_70979,
		297 MicpuN3_103448,
		298 MicpuC2_41643,
		299 MicpuN3_100289,
		300 Coc_C169_1_11561,
		301 Coc_C169_1_16908,
		302 ChlNC64A_1_145428,
		303 Vcarteri_115865,
		304 Cre_g267800,
		305 Pp1s101_119V6,
		306 Pp1s134_166V6,
		307 AT2G46320,
		308 AT4G27940,
		309 Ost9901_3_28374,
		310 OstRCC809_2_42457,
		311 Ostta4_37772,
		312 MicpuN3_57404,
		313 MicpuC2_49248,
		314 Pp1s122_120V6,
		315 MicpuN3_59145,
		316 MicpuC2_34885,
		317 OstRCC809_2_95090,
		318 Ost9901_3_88774,
		319 Ostta4_13087,
		320 Cre_g286050,
		321 Vcarteri_99596,
		322 ChlNC64A_1_145279,
		323 Coc_C169_1_17887,
		324 OstRCC809_2_59878,
		325 Ost9901_3_5273,
		326 Ost9901_3_5140,
		327 Ostta4_20935,
		328 MicpuC2_39698,
		329 MicpuN3_54497,
		330 Vcarteri_127437,
		331 Cre_g752150,
		332 ChlNC64A_1_18725,
		333 Coc_C169_1_14856,
		334 Pp1s81_164V6,
		335 AT3G21390,
		336 AT5G48970,
		337 AT3G55640,
		338 AT3G53940,
		339 AT2G37890,
		340 Pp1s59_238V6,
		341 Pp1s183_53V6,
		342 Cre_g547900,
		343 Vcarteri_119361,
		344 ChlNC64A_1_35348,
		345 Coc_C169_1_5855,
		346 OstRCC809_2_57967,
		347 Ost9901_3_5951,
		348 MicpuN3_70377,
		349 MicpuC2_4935,
		350 Pp1s235_147V6,
		351 Pp1s91_149V6,
		352 Pp1s52_69V6,
		353 AT5G01500,
		354 AT3G51870,
		355 MicpuC2_4326,
		356 MicpuN3_69609,
		357 OstRCC809_2_41524,
		358 Ost9901_3_40647,
		359 Ostta4_21956,
		360 ChlNC64A_1_35290,
		361 Coc_C169_1_11469,
		362 Coc_C169_1_11385,
		363 Cre_g270150,
		364 Vcarteri_78902,
		365 MicpuN3_75689,
		366 MicpuC2_4304,
		367 OstRCC809_2_36585,
		368 Ost9901_3_38298,
		369 Ostta4_19908,
		370 ChlNC64A_1_23011,
		371 AT4G01100,
		372 Pp1s21_344V6,
		373 Pp1s84_131V6,
		374 MicpuN3_75681,
		375 MicpuC2_24681,
		376 Ost9901_3_34060,
		377 OstRCC809_2_57775,
		378 Ostta4_16524,
		379 Vcarteri_68624,
		380 Cre_g202400,
		381 Coc_C169_1_31472,
		382 ChlNC64A_1_34838,
		383 Pp1s218_61V6,
		384 Pp1s113_75V6,
		385 AT5G51050,
		386 AT5G07320,
		387 AT5G61810,
		388 MicpuN3_81715,
		389 MicpuC2_14714,
		390 Vcarteri_79133,
		391 Cre_g439050,
		392 Coc_C169_1_46358,
		393 ChlNC64A_1_27595,
		394 Coc_C169_1_45941,
		395 Cre_g394800,
		396 Vcarteri_96112,
		397 Cre_g307300,
		398 Vcarteri_44831,
		399 Pp1s215_95V6,
		400 Pp1s242_64V6,
		401 AT5G56450,
		402 AT5G17400,
		403 Pp1s434_14V6,
		404 Pp1s434_9V6,
		405 Pp1s434_8V6,
		406 Pp1s69_29V6,
		407 Pp1s269_11V6,
		408 Pp1s269_10V6,
		409 Cre_g386650,
		410 Vcarteri_73105,
		411 Pp1s346_26V6,
		412 AT5G13490,
		413 AT3G08580,
		414 AT4G28390,
		415 Coc_C169_1_55113,
		416 Coc_C169_1_52074,
		417 ChlNC64A_1_136213,
		418 MicpuN3_108589,
		419 MicpuC2_46279,
		420 OstRCC809_2_54882,
		421 Ost9901_3_17060,
		422 Ostta4_28962,
		423 AT4G26180,
		424 AT1G14560,
		425 Pp1s357_30V6,
		426 Coc_C169_1_20947,
		427 ChlNC64A_1_145437,
		428 Vcarteri_44344,
		429 Cre_g774900,
		430 MicpuC2_58439,
		431 MicpuC2_5272,
		432 MicpuN3_70640,
		433 MicpuN3_60975,
		434 Ost9901_3_5965,
		435 OstRCC809_2_93419,
		436 Ostta4_4113,
		437 MicpuC2_59979,
		438 Ostta4_15404,
		439 OstRCC809_2_29958,
		440 Ost9901_3_24002,
		441 AT1G78180,
		442 AT5G64970,
		443 Coc_C169_1_39101,
		444 Vcarteri_103320,
		445 Cre_g404450,
		446 MicpuC2_12392,
		447 MicpuN3_70538,
		448 OstRCC809_2_57860,
		449 Ostta4_25334,
		450 Ost9901_3_33920,
		451 Ost9901_3_1898,
		452 Ostta4_3497,
		453 MicpuC2_12622,
		454 MicpuN3_56570,
		455 Coc_C169_1_67030,
		456 Vcarteri_86705,
		457 Cre_g437350,
		458 MicpuN3_64178,
		459 OstRCC809_2_23849,
		460 Ost9901_3_26689,
		461 Pp1s293_16V6,
		462 Pp1s104_62V6,
		463 AT3G20240,
		464 AT4G32400,
		465 Pp1s107_200V6,
		466 Pp1s1_265V6,
		467 Pp1s22_276V6,
		468 Pp1s61_194V6,
		469 Pp1s153_66V6,
		470 Coc_C169_1_41522,
		471 ChlNC64A_1_11132,
		472 MicpuN3_108700,
		473 MicpuC2_11064,
		474 ChlNC64A_1_133793,
		475 Coc_C169_1_47197,
		476 MicpuN3_87061,
		477 MicpuC2_20521,
		478 Ostta4_35550,
		479 Ost9901_3_44261,
		480 OstRCC809_2_38393,
		481 Vcarteri_62332,
		482 Cre_g211000,
		483 Coc_C169_1_19222,
		484 ChlNC64A_1_51574,
		485 AT1G25380,
		486 AT2G47490,
		487 Pp1s15_43V6,
		488 Pp1s59_245V6,
		489 Pp1s145_102V6,
		490 MicpuC2_23883,
		491 MicpuN3_64885,
		492 Ostta4_23174,
		493 Ost9901_3_13728,
		494 OstRCC809_2_28880,
		495 Pp1s75_53V6,
		496 Pp1s86_66V6,
		497 Pp1s22_257V6,
		498 Pp1s90_55V6,
		499 AT5G27520,
		500 AT3G05290,
		501 Ostta4_21190,
		502 Ost9901_3_43906,
		503 OstRCC809_2_43584,
		504 MicpuC2_18223,
		505 MicpuN3_103691,
		506 ChlNC64A_1_140450,
		507 Vcarteri_44148,
		508 Cre_g353300,
		509 Vcarteri_69839,
		510 Cre_g094250,
		511 Coc_C169_1_68085,
		512 Pp1s277_18V6,
		513 Pp1s90_152V6,
		514 Pp1s302_60V6,
		515 Pp1s252_86V6,
		516 AT2G39970,
		517 Ost9901_3_6022,
		518 Ost9901_3_5879,
		519 Ostta4_20729,
		520 OstRCC809_2_40109,
		521 MicpuC2_60741,
		522 MicpuN3_97537,
		523 Cre_g650200,
		524 Vcarteri_44313,
		525 Coc_C169_1_35450,
		526 ChlNC64A_1_25287,
		527 AT5G66380,
		528 Pp1s125_102V6;
		tree No_001 = (((1:0.2162,(2:0.22129,(3:0.02132,(4:0.09637,5:0.03207):0.0292):0.1668):0.26421):2.80478,((6:0.66821,7:0.4299):1.37198,((((8:0.05422,9:0.05929):0.09438,((10:0.0154,11:0.02756):0.0198,12:0.06481):0.05655):0.65093,(13:0.26765,((14:0.14167,((15:0.0421,16:0.06327):0.06076,17:0.13898):0.07624):0.06027,((18:0.29932,((19:0.0,20:0.0):0.08168,(21:0.0,22:0.0):0.02509):0.07209):0.07744,((((23:…
END;
