# Supplementary material for: Prevalence, Evolution, and cis-Regulation of Diel Transcription in Chlamydomonas reinhardtii
Source: G3 (Bethesda). 2014 Oct 28;4(12):2461–71. doi: 10.1534/g3.114.015032 (PMC4267941; doi:10.1534/g3.114.015032)
Supplement: Supporting Information [file supp_g3.114.015032_FileS2.zip › AllTrees/RAxML_result.PF00154.16.midpoint.nex]

#NEXUS
BEGIN trees;
	translate
		1 Pp1s98_157V6,
		2 AT3G32920,
		3 AT2G19490,
		4 AT3G10140,
		5 Pp1s412_17V6,
		6 AT1G79050,
		7 MicpuC2_61635,
		8 MicpuN3_59802,
		9 Ostta4_19698,
		10 Ost9901_3_26240,
		11 Cre_g314650,
		12 Vcarteri_121385,
		13 Vcarteri_103167,
		14 Cre_g184650,
		15 Pp1s137_214V6,
		16 AT1G07745,
		17 ChlNC64A_1_133185,
		18 MicpuC2_60599,
		19 MicpuN3_96417,
		20 Ostta4_13084,
		21 Ost9901_3_17589,
		22 Pp1s129_197V6,
		23 MicpuN3_64031,
		24 MicpuC2_56117,
		25 Pp1s42_140V6,
		26 Pp1s31_236V6,
		27 AT5G20850,
		28 Cre_g622850,
		29 Ost9901_3_33041,
		30 Ostta4_18636,
		31 MicpuN3_112646,
		32 MicpuC2_58104,
		33 Cre_g646900,
		34 Pp1s9_248V6,
		35 AT3G22880,
		36 Ostta4_35537,
		37 Ost9901_3_17346,
		38 MicpuC2_70177,
		39 MicpuN3_112647;
		tree No_001 = (((1:0.38689,((2:0.22466,3:0.00273):0.19595,4:0.86334):0.13444):0.38986,(((5:0.12748,6:0.12109):0.26221,(7:0.09189,(8:0.07153,(9:0.05722,10:0.04613):0.09190):0.02986):0.20442):0.12895,(11:0.09257,12:0.05615):0.41907):0.06772):1.83033,(((13:0.78787,14:0.42114):0.21207,(((15:1.07888,16:0.86443):0.57055,17:0.95533):0.20377,((18:0.11202,19:0.06665):0.14899,(20:0.10579,21:0.14957):0.2460…
END;
