# Supplementary material for: Prevalence, Evolution, and cis-Regulation of Diel Transcription in Chlamydomonas reinhardtii
Source: G3 (Bethesda). 2014 Oct 28;4(12):2461–71. doi: 10.1534/g3.114.015032 (PMC4267941; doi:10.1534/g3.114.015032)
Supplement: Supporting Information [file supp_g3.114.015032_FileS2.zip › AllTrees/RAxML_result.PF00155.16.midpoint.nex]

#NEXUS
BEGIN trees;
	translate
		1 Pp1s72_111V6,
		2 Coc_C169_1_27659,
		3 Vcarteri_66358,
		4 ChlNC64A_1_35132,
		5 Coc_C169_1_11965,
		6 Pp1s2_113V6,
		7 AT1G64660,
		8 MicpuC2_45644,
		9 MicpuN3_63461,
		10 Ost9901_3_27367,
		11 OstRCC809_2_95699,
		12 Ostta4_24509,
		13 MicpuN3_64649,
		14 MicpuC2_45789,
		15 MicpuC2_25455,
		16 MicpuC2_49729,
		17 Pp1s7066_1V6,
		18 Coc_C169_1_65461,
		19 Ostta4_14445,
		20 OstRCC809_2_41715,
		21 Ost9901_3_37794,
		22 MicpuN3_96092,
		23 Pp1s126_82V6,
		24 Pp1s51_154V6,
		25 AT5G04620,
		26 Pp1s118_234V6,
		27 MicpuC2_49296,
		28 MicpuN3_85005,
		29 OstRCC809_2_59130,
		30 Ostta4_5827,
		31 Ost9901_3_3070,
		32 Coc_C169_1_34890,
		33 Coc_C169_1_55900,
		34 Vcarteri_78219,
		35 Cre_g733650,
		36 ChlNC64A_1_22749,
		37 Pp1s311_79V6,
		38 AT4G36480,
		39 Cre_g061750,
		40 Vcarteri_82885,
		41 ChlNC64A_1_138531,
		42 Coc_C169_1_17160,
		43 MicpuN3_56988,
		44 MicpuC2_55722,
		45 Ostta4_16186,
		46 OstRCC809_2_55706,
		47 Ost9901_3_40179,
		48 Pp1s377_35V6,
		49 AT3G48780,
		50 AT3G48790,
		51 AT5G23670,
		52 Coc_C169_1_53835,
		53 ChlNC64A_1_144864,
		54 Vcarteri_92508,
		55 Vcarteri_61904,
		56 Cre_g796250,
		57 Ost9901_3_40144,
		58 Ostta4_16411,
		59 Coc_C169_1_11833,
		60 Pp1s26_28V6,
		61 Pp1s3_273V6,
		62 Pp1s167_103V6,
		63 AT4G24670,
		64 AT1G70560,
		65 AT1G23320,
		66 AT1G34060,
		67 AT1G34040,
		68 Pp1s88_153V6,
		69 Pp1s23_275V6,
		70 AT1G71920,
		71 AT5G10330,
		72 Pp1s175_129V6,
		73 Coc_C169_1_20907,
		74 ChlNC64A_1_49237,
		75 Vcarteri_109854,
		76 Cre_g065150,
		77 Ostta4_31051,
		78 Ost9901_3_30059,
		79 MicpuN3_107360,
		80 MicpuC2_49460,
		81 OstRCC809_2_29112,
		82 Pp1s39_322V6,
		83 Pp1s76_18V6,
		84 AT5G49810,
		85 AT5G51690,
		86 AT1G62960,
		87 Pp1s235_83V6,
		88 AT4G26200,
		89 AT4G11280,
		90 AT1G01480,
		91 AT3G61510,
		92 AT5G65800,
		93 AT3G49700,
		94 AT4G37770,
		95 AT2G22810,
		96 AT4G08040,
		97 Pp1s376_33V6,
		98 Pp1s46_238V6,
		99 Coc_C169_1_57347,
		100 Ostta4_18718,
		101 Ost9901_3_42674,
		102 OstRCC809_2_93406,
		103 MicpuC2_16049,
		104 MicpuN3_80585,
		105 Vcarteri_120406,
		106 Cre_g306400,
		107 ChlNC64A_1_137035,
		108 Pp1s2770_1V6,
		109 Pp1s8563_1V6,
		110 MicpuN3_84974,
		111 MicpuC2_48899,
		112 Cre_g449020,
		113 Vcarteri_97893,
		114 Vcarteri_119422,
		115 Cre_g608700,
		116 ChlNC64A_1_144288,
		117 ChlNC64A_1_133915,
		118 Coc_C169_1_44586,
		119 AT5G53970,
		120 AT5G36160,
		121 AT4G28420,
		122 AT2G20610,
		123 AT4G23590,
		124 AT4G23600,
		125 AT4G28410,
		126 AT2G24850,
		127 Pp1s121_161V6,
		128 MicpuC2_25369,
		129 MicpuN3_113229,
		130 OstRCC809_2_27915,
		131 Ostta4_14847,
		132 Ost9901_3_3820,
		133 Cre_g451950,
		134 Vcarteri_73258,
		135 ChlNC64A_1_57929,
		136 Coc_C169_1_26706,
		137 AT1G70580,
		138 AT1G23310,
		139 Pp1s64_220V6,
		140 Pp1s215_28V6,
		141 Pp1s341_73V6,
		142 Cre_g284700,
		143 Vcarteri_120326,
		144 Coc_C169_1_23319,
		145 ChlNC64A_1_29318,
		146 AT1G72330,
		147 AT1G17290,
		148 Pp1s7_123V6,
		149 Pp1s120_131V6,
		150 Ost9901_3_30612,
		151 OstRCC809_2_90516,
		152 MicpuN3_90107,
		153 MicpuC2_46391,
		154 Coc_C169_1_34872,
		155 ChlNC64A_1_22926,
		156 Vcarteri_58256,
		157 Cre_g051800,
		158 Coc_C169_1_34233,
		159 AT1G80360,
		160 Pp1s9_356V6,
		161 Coc_C169_1_47579,
		162 Vcarteri_88940,
		163 Cre_g047850,
		164 Coc_C169_1_64789,
		165 MicpuN3_86848,
		166 MicpuC2_51190,
		167 Ost9901_3_19738,
		168 OstRCC809_2_38748,
		169 Ostta4_3951,
		170 Pp1s63_52V6,
		171 AT2G22250,
		172 ChlNC64A_1_48481,
		173 Vcarteri_103084,
		174 Cre_g147200,
		175 MicpuN3_59090,
		176 MicpuC2_71025,
		177 Ostta4_21962,
		178 OstRCC809_2_38512,
		179 Ost9901_3_89248,
		180 Coc_C169_1_66020,
		181 MicpuN3_96669,
		182 MicpuC2_71026,
		183 Ostta4_17731,
		184 Ost9901_3_87535,
		185 OstRCC809_2_57522,
		186 MicpuN3_95446,
		187 MicpuC2_16971,
		188 Pp1s14_332V6,
		189 AT1G77670,
		190 Pp1s135_118V6,
		191 Pp1s63_61V6,
		192 Vcarteri_106184,
		193 Cre_g034050,
		194 ChlNC64A_1_56274,
		195 Coc_C169_1_15889,
		196 AT2G13810,
		197 AT4G33680,
		198 MicpuC2_55549,
		199 MicpuN3_54982,
		200 OstRCC809_2_54438,
		201 Ostta4_22755,
		202 Ost9901_3_30412,
		203 Coc_C169_1_23979,
		204 Cre_g734200,
		205 Vcarteri_81843,
		206 Pp1s37_113V6,
		207 Pp1s6088_1V6,
		208 Pp1s3133_1V6,
		209 Cre_g600800,
		210 Vcarteri_86399,
		211 OstRCC809_2_42380,
		212 Ost9901_3_28388,
		213 Ostta4_37783,
		214 OstRCC809_2_63731,
		215 Ost9901_3_33121,
		216 Ostta4_18951,
		217 MicpuC2_47432,
		218 MicpuN3_108836,
		219 Cre_g423550,
		220 Coc_C169_1_48528,
		221 AT3G04520,
		222 AT1G08630,
		223 Coc_C169_1_24164,
		224 MicpuC2_70682,
		225 MicpuC2_54780,
		226 Pp1s271_30V6,
		227 ChlNC64A_1_57183,
		228 Coc_C169_1_37761,
		229 Pp1s19_25V6,
		230 MicpuC2_38219,
		231 Ostta4_8278,
		232 Ost9901_3_19438,
		233 OstRCC809_2_33813,
		234 Coc_C169_1_37143,
		235 Vcarteri_81153,
		236 Cre_g097900,
		237 ChlNC64A_1_137913,
		238 MicpuN3_99771,
		239 MicpuC2_30404,
		240 Cre_g122250,
		241 Vcarteri_82929,
		242 ChlNC64A_1_59799,
		243 Coc_C169_1_54664,
		244 Pp1s132_95V6,
		245 AT5G19550,
		246 AT1G62800,
		247 AT5G11520,
		248 Coc_C169_1_18195,
		249 Ost9901_3_31597,
		250 Ostta4_32764,
		251 OstRCC809_2_31766,
		252 AT2G30970,
		253 Pp1s223_31V6,
		254 Cre_g257950,
		255 AT4G31990,
		256 Pp1s245_98V6,
		257 Pp1s540_7V6,
		258 Coc_C169_1_26357;
		tree No_001 = (((1:1.06799,((2:0.53201,(((3:0.3362,(4:0.22078,5:0.21466):0.06934):0.04868,(6:0.24358,7:0.23444):0.21360):0.39203,((8:0.06232,9:0.18329):0.31667,(((10:0.03568,11:0.02379):0.01139,12:0.02502):0.0531,(13:0.03444,14:0.05649):0.02089):0.58645):0.67508):0.28440):0.54584,15:1.09903):0.85305):0.39660,((16:0.0,(((17:0.76584,18:0.28112):0.14271,(19:0.03309,(20:0.03801,21:0.02095):0.00984):0…
END;
