# Supplementary material for: Prevalence, Evolution, and cis-Regulation of Diel Transcription in Chlamydomonas reinhardtii
Source: G3 (Bethesda). 2014 Oct 28;4(12):2461–71. doi: 10.1534/g3.114.015032 (PMC4267941; doi:10.1534/g3.114.015032)
Supplement: Supporting Information [file supp_g3.114.015032_FileS2.zip › AllTrees/RAxML_result.PF00156.22.midpoint.nex]

#NEXUS
BEGIN trees;
	translate
		1 AT1G71750,
		2 Pp1s9_79V6,
		3 MicpuN3_107405,
		4 MicpuC2_18683,
		5 ChlNC64A_1_144875,
		6 Cre_g708100,
		7 Vcarteri_121469,
		8 Cre_g358900,
		9 Ostta4_34741,
		10 Ost9901_3_35145,
		11 OstRCC809_2_58908,
		12 Ostta4_27570,
		13 AT2G35390,
		14 AT2G44530,
		15 Pp1s403_8V6,
		16 Pp1s123_105V6,
		17 Pp1s42_193V6,
		18 ChlNC64A_1_31270,
		19 Coc_C169_1_16861,
		20 Cre_g378850,
		21 Vcarteri_82029,
		22 Pp1s212_43V6,
		23 Pp1s152_123V6,
		24 AT1G32380,
		25 MicpuC2_13173,
		26 MicpuN3_83316,
		27 MicpuN3_81070,
		28 MicpuC2_32755,
		29 Ostta4_9132,
		30 OstRCC809_2_59265,
		31 Ost9901_3_18322,
		32 AT2G42910,
		33 AT1G10700,
		34 Pp1s80_57V6,
		35 Pp1s224_47V6,
		36 Vcarteri_109956,
		37 Cre_g394550,
		38 Coc_C169_1_20575,
		39 MicpuC2_44911,
		40 MicpuN3_88694,
		41 OstRCC809_2_40727,
		42 Ost9901_3_27455,
		43 Ost9901_3_43177,
		44 Ostta4_13753,
		45 AT2G16570,
		46 AT4G34740,
		47 Pp1s8_239V6,
		48 Pp1s55_196V6,
		49 AT4G38880,
		50 Vcarteri_120418,
		51 Coc_C169_1_27283,
		52 Ostta4_35723,
		53 Ost9901_3_19754,
		54 OstRCC809_2_63792,
		55 MicpuC2_27999,
		56 MicpuN3_109142,
		57 ChlNC64A_1_133324,
		58 Coc_C169_1_34114,
		59 MicpuC2_43815,
		60 MicpuN3_97665,
		61 Pp1s131_4V6,
		62 AT3G53900,
		63 Ost9901_3_32758,
		64 Ostta4_8587,
		65 OstRCC809_2_34520,
		66 Vcarteri_104172,
		67 Vcarteri_101545,
		68 Vcarteri_80294,
		69 Cre_g048950,
		70 ChlNC64A_1_135487,
		71 Coc_C169_1_54059,
		72 OstRCC809_2_56422,
		73 Ostta4_27952,
		74 Ost9901_3_14493,
		75 MicpuC2_21243,
		76 MicpuN3_80764,
		77 AT3G54470,
		78 Pp1s25_361V6,
		79 Pp1s142_119V6,
		80 MicpuN3_98140,
		81 MicpuC2_51070,
		82 Ost9901_3_26413,
		83 OstRCC809_2_94602,
		84 Ostta4_20144,
		85 ChlNC64A_1_27518,
		86 Vcarteri_104397,
		87 Cre_g704850,
		88 Coc_C169_1_32370,
		89 Pp1s114_124V6,
		90 AT1G27450,
		91 AT4G22570,
		92 AT4G12440,
		93 AT1G80050,
		94 AT5G11160,
		95 Cre_g600600;
		tree No_001 = (((((1:0.45027,(2:0.34282,(((3:0.42886,4:0.51368):0.31954,(5:0.42266,(6:0.09835,7:0.08797):0.34177):0.07385):0.13995,8:0.27948):0.28223):0.09037):0.45478,((9:0.28782,10:0.19033):0.10460,11:0.26243):0.78084):1.82944,(12:0.0,((13:0.0197,(14:0.0317,((15:0.01128,(((16:0.0,17:0.00979):0.04038,((18:0.03121,(19:0.02314,(20:0.0,21:0.01952):0.03717):0.00778):0.11487,22:0.03468):0.0):0.0,23:0…
END;
