# Supplementary material for: Prevalence, Evolution, and cis-Regulation of Diel Transcription in Chlamydomonas reinhardtii
Source: G3 (Bethesda). 2014 Oct 28;4(12):2461–71. doi: 10.1534/g3.114.015032 (PMC4267941; doi:10.1534/g3.114.015032)
Supplement: Supporting Information [file supp_g3.114.015032_FileS2.zip › AllTrees/RAxML_result.PF00158.21.midpoint.nex]

#NEXUS
BEGIN trees;
	translate
		1 Vcarteri_88550,
		2 Cre_g512400,
		3 Coc_C169_1_53335,
		4 ChlNC64A_1_56815,
		5 Pp1s91_37V6,
		6 AT5G15450,
		7 Pp1s62_161V6,
		8 Pp1s196_10V6,
		9 Ost9901_3_24612,
		10 MicpuC2_56397,
		11 MicpuN3_57068,
		12 AT1G74310,
		13 Pp1s300_55V6,
		14 AT5G49840,
		15 OstRCC809_2_58324,
		16 Ostta4_36832,
		17 Ost9901_3_776,
		18 AT3G09660,
		19 MicpuC2_12229,
		20 Ostta4_20481,
		21 Ost9901_3_39165,
		22 OstRCC809_2_59651,
		23 Cre_g746450,
		24 Vcarteri_57497,
		25 Vcarteri_61636,
		26 ChlNC64A_1_56016,
		27 Coc_C169_1_12044,
		28 Vcarteri_40352,
		29 Cre_g749650,
		30 Vcarteri_104868,
		31 MicpuN3_78285,
		32 Ostta4_24775,
		33 OstRCC809_2_61587,
		34 Ost9901_3_19306,
		35 MicpuC2_65129,
		36 Cre_g465550,
		37 Vcarteri_59785,
		38 MicpuC2_59476,
		39 MicpuN3_61300,
		40 Coc_C169_1_55366,
		41 Pp1s27_248V6,
		42 Pp1s3_208V6,
		43 AT3G48870,
		44 AT5G50920,
		45 Pp1s23_102V6,
		46 MicpuC2_44966,
		47 MicpuN3_92311,
		48 Ostta4_24444,
		49 Ost9901_3_29402,
		50 OstRCC809_2_96970,
		51 Coc_C169_1_28166,
		52 Vcarteri_75431,
		53 ChlNC64A_1_32555,
		54 Pp1s88_195V6,
		55 Pp1s81_51V6,
		56 Pp1s252_87V6,
		57 Ostta4_18219,
		58 OstRCC809_2_34527,
		59 Ost9901_3_46264,
		60 MicpuN3_65881,
		61 MicpuC2_45481,
		62 Coc_C169_1_53588,
		63 Vcarteri_79066,
		64 Vcarteri_79064,
		65 Cre_g090850,
		66 AT2G25140;
		tree No_001 = (((((1:0.23663,2:0.50146):0.65676,3:0.5758):1.04314,4:0.47723):6.18522,5:0.0):0.0256,((6:0.11555,(7:0.0,8:0.0092):0.05317):0.07642,(((9:0.09167,(10:0.04722,11:0.00928):0.06379):0.15197,((((12:0.08802,13:0.1178):0.23454,(((14:2.42529,((15:0.29943,(16:0.4795,17:0.36905):0.49648):1.9784,(18:0.20286,(19:0.47200,(20:0.02388,(21:0.0,22:0.04187):0.00918):0.14052):0.21786):2.54086):1.25262)…
END;
