# Supplementary material for: Prevalence, Evolution, and cis-Regulation of Diel Transcription in Chlamydomonas reinhardtii
Source: G3 (Bethesda). 2014 Oct 28;4(12):2461–71. doi: 10.1534/g3.114.015032 (PMC4267941; doi:10.1534/g3.114.015032)
Supplement: Supporting Information [file supp_g3.114.015032_FileS2.zip › AllTrees/RAxML_result.PF00160.16.midpoint.nex]

#NEXUS
BEGIN trees;
	translate
		1 Pp1s271_6V6,
		2 MicpuC2_61552,
		3 Vcarteri_106423,
		4 OstRCC809_2_33801,
		5 MicpuN3_60192,
		6 MicpuC2_50932,
		7 MicpuN3_62832,
		8 OstRCC809_2_58382,
		9 Ost9901_3_32984,
		10 Vcarteri_105231,
		11 Cre_g603950,
		12 AT4G17070,
		13 Pp1s99_146V6,
		14 Pp1s213_46V6,
		15 ChlNC64A_1_57683,
		16 Coc_C169_1_27318,
		17 Vcarteri_92618,
		18 Cre_g628450,
		19 MicpuN3_59943,
		20 MicpuC2_50419,
		21 Pp1s71_222V6,
		22 AT1G26940,
		23 ChlNC64A_1_13084,
		24 Coc_C169_1_39489,
		25 Cre_g292500,
		26 Vcarteri_64009,
		27 MicpuN3_72957,
		28 MicpuC2_37402,
		29 Ostta4_5936,
		30 OstRCC809_2_26109,
		31 Ost9901_3_7826,
		32 Pp1s204_121V6,
		33 Pp1s37_111V6,
		34 AT3G15520,
		35 MicpuC2_54143,
		36 MicpuN3_81505,
		37 Ostta4_4182,
		38 Ost9901_3_3267,
		39 OstRCC809_2_22106,
		40 Cre_g303300,
		41 Coc_C169_1_23266,
		42 MicpuN3_56647,
		43 Vcarteri_108119,
		44 Cre_g189800,
		45 AT3G01480,
		46 Pp1s149_77V6,
		47 Pp1s90_50V6,
		48 Pp1s211_59V6,
		49 Coc_C169_1_28185,
		50 ChlNC64A_1_33486,
		51 OstRCC809_2_32565,
		52 Ostta4_17492,
		53 Ost9901_3_38395,
		54 MicpuC2_55699,
		55 MicpuN3_55466,
		56 Pp1s31_297V6,
		57 Ostta4_21399,
		58 OstRCC809_2_40619,
		59 Ost9901_3_7470,
		60 MicpuN3_72034,
		61 MicpuC2_7681,
		62 AT4G33060,
		63 Pp1s170_73V6,
		64 Coc_C169_1_7866,
		65 ChlNC64A_1_18801,
		66 Cre_g215950,
		67 Vcarteri_68363,
		68 Ost9901_3_3507,
		69 OstRCC809_2_95164,
		70 Ostta4_3181,
		71 Coc_C169_1_13222,
		72 ChlNC64A_1_56335,
		73 Cre_g479850,
		74 Vcarteri_67884,
		75 Pp1s45_218V6,
		76 AT1G53780,
		77 AT1G53720,
		78 MicpuC2_70676,
		79 MicpuN3_55025,
		80 Pp1s70_57V6,
		81 MicpuC2_31157,
		82 MicpuN3_99137,
		83 Ost9901_3_14660,
		84 OstRCC809_2_33156,
		85 Ostta4_16199,
		86 Pp1s12_412V6,
		87 Cre_g499400,
		88 Vcarteri_79909,
		89 ChlNC64A_1_135966,
		90 Coc_C169_1_27533,
		91 AT2G36130,
		92 OstRCC809_2_29972,
		93 Ost9901_3_14434,
		94 Ostta4_1623,
		95 MicpuC2_64038,
		96 MicpuN3_66893,
		97 Pp1s33_64V6,
		98 AT5G67530,
		99 Cre_g457000,
		100 Vcarteri_56137,
		101 ChlNC64A_1_49208,
		102 Coc_C169_1_59621,
		103 OstRCC809_2_60282,
		104 Ost9901_3_18195,
		105 Ostta4_21682,
		106 Cre_g106150,
		107 Vcarteri_101939,
		108 Coc_C169_1_31089,
		109 ChlNC64A_1_51644,
		110 AT1G01940,
		111 Pp1s150_31V6,
		112 MicpuN3_86534,
		113 MicpuC2_19333,
		114 Ostta4_29862,
		115 MicpuC2_36760,
		116 MicpuN3_76594,
		117 MicpuN3_106116,
		118 AT3G44600,
		119 Pp1s131_23V6,
		120 Vcarteri_61491,
		121 Cre_g453900,
		122 ChlNC64A_1_28034,
		123 Coc_C169_1_26420,
		124 Ostta4_30542,
		125 OstRCC809_2_89410,
		126 Ost9901_3_40159,
		127 MicpuC2_36146,
		128 MicpuN3_98423,
		129 Pp1s212_50V6,
		130 Pp1s222_75V6,
		131 Pp1s152_119V6,
		132 AT3G66654,
		133 AT2G47320,
		134 Cre_g544200,
		135 Vcarteri_34900,
		136 OstRCC809_2_92143,
		137 Ostta4_33446,
		138 Ost9901_3_41204,
		139 MicpuN3_85900,
		140 MicpuC2_58812,
		141 Pp1s4_490V6,
		142 AT1G74070,
		143 Cre_g174750,
		144 Vcarteri_108643,
		145 ChlNC64A_1_132922,
		146 Coc_C169_1_14530,
		147 Cre_g070500,
		148 Vcarteri_108027,
		149 ChlNC64A_1_136515,
		150 OstRCC809_2_58996,
		151 Ostta4_34605,
		152 Ost9901_3_16669,
		153 MicpuC2_56183,
		154 Coc_C169_1_57768,
		155 OstRCC809_2_90920,
		156 Ostta4_23645,
		157 Ost9901_3_31361,
		158 Pp1s396_19V6,
		159 AT5G35100,
		160 Cre_g561000,
		161 Vcarteri_89777,
		162 ChlNC64A_1_26066,
		163 MicpuN3_113352,
		164 MicpuC2_26066,
		165 Cre_g417500,
		166 Vcarteri_120616,
		167 OstRCC809_2_58193,
		168 Ostta4_6672,
		169 Ost9901_3_32742,
		170 MicpuN3_107701,
		171 MicpuC2_33009,
		172 MicpuN3_84408,
		173 MicpuC2_20826,
		174 AT4G32420,
		175 AT3G63400,
		176 Pp1s279_37V6,
		177 Pp1s41_63V6,
		178 MicpuC2_8217,
		179 Ostta4_8685,
		180 Ost9901_3_35139,
		181 OstRCC809_2_36892,
		182 MicpuN3_73476,
		183 MicpuC2_8202,
		184 OstRCC809_2_37974,
		185 Ost9901_3_8483,
		186 Ostta4_19603,
		187 ChlNC64A_1_13673,
		188 Coc_C169_1_11218,
		189 Vcarteri_61255,
		190 Cre_g619300,
		191 Pp1s136_153V6,
		192 Pp1s138_66V6,
		193 Cre_g262300,
		194 OstRCC809_2_55732,
		195 Ost9901_3_8393,
		196 Ostta4_6682,
		197 Vcarteri_74454,
		198 Cre_g460600,
		199 Cre_g460650,
		200 ChlNC64A_1_137318,
		201 Vcarteri_86136,
		202 AT3G22920,
		203 MicpuC2_17355,
		204 MicpuN3_97605,
		205 Pp1s23_261V6,
		206 Pp1s53_251V6,
		207 Pp1s42_94V6,
		208 Pp1s138_144V6,
		209 Pp1s56_27V6,
		210 Coc_C169_1_18417,
		211 ChlNC64A_1_24996,
		212 Vcarteri_64147,
		213 Cre_g037400,
		214 Vcarteri_80339,
		215 Cre_g588100,
		216 Coc_C169_1_12651,
		217 MicpuC2_57442,
		218 Ost9901_3_8538,
		219 Ostta4_6913,
		220 OstRCC809_2_36920,
		221 MicpuN3_56070,
		222 ChlNC64A_1_12885,
		223 OstRCC809_2_57490,
		224 Ostta4_6824,
		225 Ost9901_3_41188,
		226 MicpuC2_21108,
		227 MicpuN3_60515,
		228 ChlNC64A_1_35742,
		229 ChlNC64A_1_29941,
		230 Coc_C169_1_26133,
		231 OstRCC809_2_54684,
		232 Ostta4_27939,
		233 Ost9901_3_34076,
		234 Ostta4_6901,
		235 OstRCC809_2_39457,
		236 Ost9901_3_42852,
		237 MicpuN3_60844,
		238 MicpuC2_58285,
		239 MicpuN3_107024,
		240 MicpuC2_35671,
		241 Vcarteri_109901,
		242 Cre_g002300,
		243 Pp1s42_264V6,
		244 Pp1s71_165V6,
		245 Pp1s249_62V6,
		246 AT2G21130,
		247 AT4G38740,
		248 AT2G16600,
		249 AT4G34870,
		250 MicpuN3_84244,
		251 MicpuC2_44364,
		252 Ostta4_19795,
		253 OstRCC809_2_54853,
		254 Ost9901_3_38323,
		255 AT5G13120,
		256 AT3G62030,
		257 Pp1s133_102V6,
		258 Pp1s196_68V6,
		259 Pp1s176_133V6,
		260 Pp1s82_98V6,
		261 Vcarteri_109223,
		262 Cre_g544150,
		263 Coc_C169_1_47524,
		264 OstRCC809_2_59655,
		265 Ostta4_8882,
		266 Ost9901_3_7102,
		267 MicpuN3_97666,
		268 ChlNC64A_1_143107,
		269 Cre_g496000,
		270 Vcarteri_81413,
		271 MicpuN3_106992,
		272 MicpuC2_50452,
		273 Pp1s37_154V6,
		274 Pp1s114_203V6,
		275 Pp1s323_28V6,
		276 AT5G58710,
		277 AT3G55920,
		278 Coc_C169_1_16087,
		279 AT2G29960,
		280 ChlNC64A_1_26227,
		281 Vcarteri_84601,
		282 Cre_g284900,
		283 AT4G34960,
		284 AT3G56070,
		285 MicpuN3_98302,
		286 Coc_C169_1_29609,
		287 OstRCC809_2_65447,
		288 Ostta4_29712,
		289 Ost9901_3_28138,
		290 MicpuN3_58982,
		291 MicpuC2_30266,
		292 Pp1s232_73V6,
		293 AT2G38730,
		294 Coc_C169_1_24264,
		295 ChlNC64A_1_22373,
		296 Vcarteri_81250,
		297 Cre_g533800,
		298 Coc_C169_1_26908,
		299 Cre_g047700,
		300 Vcarteri_46767,
		301 Pp1s219_24V6,
		302 Pp1s46_106V6,
		303 Pp1s181_43V6,
		304 AT2G15790,
		305 Vcarteri_75661,
		306 Cre_g114700,
		307 MicpuC2_41216,
		308 MicpuN3_96416,
		309 Ost9901_3_8845,
		310 Ostta4_6890,
		311 OstRCC809_2_62578,
		312 MicpuN3_58507,
		313 MicpuC2_8090;
		tree No_001 = ((((1:0.6421,((2:1.59562,3:0.57345):0.14488,(((4:0.41759,5:0.48799):0.32404,(((6:0.18552,(7:0.1829,(8:0.20973,9:0.2187):0.39755):0.19927):0.51862,(10:0.11878,11:0.16632):1.01798):0.52109,(12:0.47817,(13:0.14947,14:0.18314):0.41493):0.42445):0.10141):0.27835,(15:0.49644,(16:0.45018,(17:0.2721,18:0.12528):0.4734):0.07942):0.42957):0.1864):0.32614):0.72926,(19:0.28036,20:0.41992):1.387…
END;
