# Supplementary material for: Prevalence, Evolution, and cis-Regulation of Diel Transcription in Chlamydomonas reinhardtii
Source: G3 (Bethesda). 2014 Oct 28;4(12):2461–71. doi: 10.1534/g3.114.015032 (PMC4267941; doi:10.1534/g3.114.015032)
Supplement: Supporting Information [file supp_g3.114.015032_FileS2.zip › AllTrees/RAxML_result.PF00162.14.midpoint.nex]

#NEXUS
BEGIN trees;
	translate
		1 Pp1s118_27V6,
		2 Pp1s145_142V6,
		3 Pp1s293_91V6,
		4 Pp1s59_111V6,
		5 Ostta4_9880,
		6 Ost9901_3_30288,
		7 MicpuC2_69728,
		8 MicpuN3_104803,
		9 Cre_g354250,
		10 Vcarteri_82167,
		11 Coc_C169_1_53354,
		12 Coc_C169_1_39868,
		13 ChlNC64A_1_138104,
		14 ChlNC64A_1_29609,
		15 Pp1s957_2V6,
		16 Pp1s223_16V6,
		17 Pp1s223_26V6,
		18 Pp1s56_223V6,
		19 Pp1s201_82V6,
		20 AT1G79550,
		21 AT1G56190,
		22 AT3G12780,
		23 MicpuC2_17660,
		24 MicpuN3_104767,
		25 Ostta4_28479,
		26 OstRCC809_2_62817,
		27 Ost9901_3_46028,
		28 ChlNC64A_1_48457,
		29 Coc_C169_1_17028,
		30 Cre_g763250,
		31 Vcarteri_81546;
		tree No_001 = ((((1:0.11968,2:0.01992):0.08076,(3:0.04008,4:0.04696):0.104):0.27617,((5:0.12992,6:0.13374):0.20468,(7:0.19116,8:0.22143):0.1975):0.22917):1.03142,(((9:0.14824,10:0.17634):0.47944,11:0.48401):0.38103,(12:0.3335,((13:0.2047,14:0.0):0.27207,(((15:0.0,(16:0.0,17:0.0):0.0):0.12193,(18:0.08136,19:0.06881):0.07917):0.21922,((20:0.12867,(21:0.03049,22:0.02175):0.0485):0.13274,((((23:0.03622,24:0.05354):0.06182,(25:0.09694,(26:0.06142,27:0.03798):0.02715):0.04186):0.1315,28:0.16886):0.03698,(29:0.1619,(30:0.05358,31:0.04262):0.08971):0.02497):0.04924):0.08757):0.04074):0.10366):0.24846):0.6427);
END;
