# Supplementary material for: Prevalence, Evolution, and cis-Regulation of Diel Transcription in Chlamydomonas reinhardtii
Source: G3 (Bethesda). 2014 Oct 28;4(12):2461–71. doi: 10.1534/g3.114.015032 (PMC4267941; doi:10.1534/g3.114.015032)
Supplement: Supporting Information [file supp_g3.114.015032_FileS2.zip › AllTrees/RAxML_result.PF00163.14.midpoint.nex]

#NEXUS
BEGIN trees;
	translate
		1 Ost9901_3_29359,
		2 MicpuN3_109412,
		3 AT5G15750,
		4 Pp1s52_170V6,
		5 Coc_C169_1_36555,
		6 ChlNC64A_1_32779,
		7 Vcarteri_76931,
		8 Cre_g170750,
		9 MicpuC2_7899,
		10 OstRCC809_2_60974,
		11 Ostta4_29405,
		12 ATCG00380,
		13 Pp1s13_410V6,
		14 Pp1s91_122V6,
		15 Pp1s223_95V6,
		16 Pp1s47_40V6,
		17 Pp1s197_65V6,
		18 Pp1s14_31V6,
		19 Pp1s54_123V6,
		20 AT5G15200,
		21 AT5G39850,
		22 Vcarteri_110081,
		23 Cre_g359750,
		24 Coc_C169_1_36196,
		25 ChlNC64A_1_56085,
		26 MicpuN3_93744,
		27 MicpuC2_49506,
		28 Ostta4_28795,
		29 Ost9901_3_94716,
		30 OstRCC809_2_93927;
		tree No_001 = ((1:0.00095,((2:0.0,((3:0.35899,(4:0.27216,((5:0.15591,6:0.13108):0.03638,(7:0.05887,8:0.09567):0.10303):0.08649):0.09124):0.0,9:0.10319):0.05609):0.33308,(10:0.04636,11:0.05902):0.04059):0.09217):1.61943,(12:1.88074,(((((((13:0.0,14:0.0):0.0,(15:0.0,16:0.0):0.0):0.01094,(17:0.05268,(18:0.0,19:0.01024):0.0):0.00967):0.0607,(20:0.04757,21:0.03155):0.01622):0.0824,(22:0.02048,23:0.0):0.0602):0.03267,24:0.12021):0.01817,(25:0.10054,((26:0.02899,27:0.06389):0.03246,(28:0.03027,(29:0.0,30:0.01044):0.03041):0.0236):0.09206):0.0):0.57374):0.59646);
END;
