# Supplementary material for: Prevalence, Evolution, and cis-Regulation of Diel Transcription in Chlamydomonas reinhardtii
Source: G3 (Bethesda). 2014 Oct 28;4(12):2461–71. doi: 10.1534/g3.114.015032 (PMC4267941; doi:10.1534/g3.114.015032)
Supplement: Supporting Information [file supp_g3.114.015032_FileS2.zip › AllTrees/RAxML_result.PF00164.20.midpoint.nex]

#NEXUS
BEGIN trees;
	translate
		1 AT2G07675,
		2 ATMG00980,
		3 ATCG01230,
		4 ATCG00905,
		5 ATCG00065,
		6 Cre_g144400,
		7 Vcarteri_104738,
		8 MicpuN3_89912,
		9 MicpuC2_48397,
		10 Ostta4_22864,
		11 OstRCC809_2_54639,
		12 Ost9901_3_32119,
		13 Vcarteri_79846,
		14 Cre_g504200,
		15 ChlNC64A_1_59661,
		16 Coc_C169_1_27343,
		17 AT3G09680,
		18 AT5G02960,
		19 Pp1s61_268V6,
		20 Pp1s287_20V6,
		21 Pp1s372_2V6,
		22 Pp1s135_33V6,
		23 Pp1s264_73V6;
		tree No_001 = ((((1:0.0,2:0.0):0.60412,(3:0.0,(4:0.0,5:0.0):0.0):0.25457):0.21917,(6:0.22904,7:0.03299):0.25848):0.60174,((8:0.0,9:0.01590):0.0,(((10:0.0,11:0.0):0.0,12:0.0):0.01877,((((13:0.0,14:0.0):0.02754,15:0.03976):0.01493,16:0.03794):0.03336,((17:0.03959,18:0.01040):0.03832,(((19:0.0,20:0.0):0.0,(21:0.0,22:0.0):0.0):0.0,23:0.0):0.01431):0.04766):0.09666):0.03299):1.16981);
END;
