# Supplementary material for: Prevalence, Evolution, and cis-Regulation of Diel Transcription in Chlamydomonas reinhardtii
Source: G3 (Bethesda). 2014 Oct 28;4(12):2461–71. doi: 10.1534/g3.114.015032 (PMC4267941; doi:10.1534/g3.114.015032)
Supplement: Supporting Information [file supp_g3.114.015032_FileS2.zip › AllTrees/RAxML_result.PF00166.16.midpoint.nex]

#NEXUS
BEGIN trees;
	translate
		1 AT3G60210,
		2 AT2G44650,
		3 Pp1s257_13V6,
		4 Pp1s343_50V6,
		5 Cre_g178450,
		6 Coc_C169_1_52534,
		7 MicpuC2_22465,
		8 MicpuN3_88611,
		9 Ostta4_29608,
		10 OstRCC809_2_41444,
		11 Ost9901_3_27813,
		12 ChlNC64A_1_30526,
		13 AT1G14980,
		14 AT1G23100,
		15 Pp1s8_118V6,
		16 Pp1s155_1V6,
		17 Pp1s287_18V6,
		18 Pp1s8_120V6,
		19 OstRCC809_2_43561,
		20 Ost9901_3_6783,
		21 Ostta4_21325,
		22 MicpuC2_48966,
		23 MicpuN3_106433,
		24 Vcarteri_80038,
		25 Cre_g505850,
		26 ChlNC64A_1_54241,
		27 Coc_C169_1_27626,
		28 Coc_C169_1_66780,
		29 ChlNC64A_1_59679,
		30 Cre_g776900,
		31 Vcarteri_104171,
		32 AT5G20720,
		33 Pp1s12_216V6,
		34 Pp1s12_215V6,
		35 Pp1s553_2V6,
		36 Pp1s300_1V6,
		37 ChlNC64A_1_140815,
		38 Cre_g065600,
		39 Coc_C169_1_53211,
		40 MicpuN3_57413,
		41 MicpuC2_54455,
		42 OstRCC809_2_42509,
		43 Ost9901_3_28342,
		44 Ostta4_37745;
		tree No_001 = ((1:0.0,(2:0.08609,(3:0.19753,4:0.0):0.53595):0.10247):0.80427,((((5:0.30354,(6:0.27157,((7:0.13499,8:0.10086):0.10037,(9:0.32168,(10:0.24196,11:0.22634):0.10768):0.25663):0.09336):0.05828):0.03634,12:0.21483):0.06767,((13:0.18428,14:0.13084):0.15645,((15:0.07872,(16:0.01997,17:0.07325):0.07196):0.1706,18:0.18588):0.19878):0.05593):0.63720,((((((19:0.01851,(20:0.04411,21:0.12236):0.…
END;
