# Supplementary material for: Prevalence, Evolution, and cis-Regulation of Diel Transcription in Chlamydomonas reinhardtii
Source: G3 (Bethesda). 2014 Oct 28;4(12):2461–71. doi: 10.1534/g3.114.015032 (PMC4267941; doi:10.1534/g3.114.015032)
Supplement: Supporting Information [file supp_g3.114.015032_FileS2.zip › AllTrees/RAxML_result.PF00168.25.midpoint.nex]

#NEXUS
BEGIN trees;
	translate
		1 MicpuN3_62507,
		2 MicpuC2_60162,
		3 MicpuN3_60269,
		4 OstRCC809_2_41521,
		5 Ostta4_37305,
		6 Ost9901_3_8959,
		7 AT1G05500,
		8 AT5G11100,
		9 Ost9901_3_33544,
		10 Pp1s35_107V6,
		11 Pp1s214_61V6,
		12 Pp1s16_198V6,
		13 Pp1s44_81V6,
		14 Pp1s62_94V6,
		15 ChlNC64A_1_136649,
		16 Cre_g559450,
		17 Vcarteri_86525,
		18 AT3G61050,
		19 AT3G61030,
		20 AT3G60950,
		21 MicpuC2_49155,
		22 MicpuN3_100786,
		23 ChlNC64A_1_137906,
		24 Cre_g690750,
		25 OstRCC809_2_43667,
		26 Ostta4_13554,
		27 MicpuC2_49235,
		28 Ost9901_3_24634,
		29 ChlNC64A_1_51691,
		30 ChlNC64A_1_143184,
		31 ChlNC64A_1_141362,
		32 OstRCC809_2_27521,
		33 Ost9901_3_28884,
		34 Ostta4_31947,
		35 AT3G59660,
		36 Pp1s83_249V6,
		37 Vcarteri_94625,
		38 Cre_g002450,
		39 ChlNC64A_1_141758,
		40 AT5G47710,
		41 AT5G37740,
		42 AT1G73580,
		43 AT3G17980,
		44 AT1G48590,
		45 AT1G66360,
		46 AT2G01540,
		47 AT1G70790,
		48 AT1G70800,
		49 Pp1s341_16V6,
		50 AT4G13550,
		51 AT1G23140,
		52 AT1G70810,
		53 AT4G05330,
		54 AT4G21160,
		55 AT3G07940,
		56 Pp1s275_103V6,
		57 Pp1s191_12V6,
		58 Pp1s33_273V6,
		59 MicpuN3_106563,
		60 MicpuC2_36336,
		61 AT4G38530,
		62 AT5G58670,
		63 AT3G47290,
		64 AT3G47220,
		65 AT5G58700,
		66 AT5G58690,
		67 AT3G55940,
		68 AT3G08510,
		69 AT2G40116,
		70 Pp1s101_171V6,
		71 Pp1s134_113V6,
		72 Pp1s192_94V6,
		73 Pp1s87_141V6,
		74 Pp1s204_123V6,
		75 Pp1s13_9V6,
		76 Pp1s450_4V6,
		77 OstRCC809_2_35774,
		78 Ost9901_3_50249,
		79 MicpuC2_55672,
		80 Pp1s284_24V6,
		81 Pp1s84_65V6,
		82 Pp1s173_112V6,
		83 MicpuC2_47219,
		84 MicpuN3_59622,
		85 Pp1s383_3V6,
		86 MicpuC2_57933,
		87 MicpuC2_58763,
		88 AT1G03370,
		89 AT5G50170,
		90 Pp1s26_247V6,
		91 Pp1s145_136V6,
		92 Pp1s284_21V6,
		93 Pp1s288_2V6,
		94 Pp1s67_169V6,
		95 ChlNC64A_1_140516,
		96 Pp1s109_136V6,
		97 Pp1s328_47V6,
		98 Pp1s31_131V6,
		99 Pp1s136_15V6,
		100 Pp1s4_434V6,
		101 AT3G14590,
		102 AT1G53590,
		103 Cre_g490700,
		104 Vcarteri_102136,
		105 Cre_g170150,
		106 Cre_g170200,
		107 Vcarteri_76928,
		108 Vcarteri_121478,
		109 ChlNC64A_1_142828,
		110 ChlNC64A_1_30221,
		111 AT5G07300,
		112 AT5G61900,
		113 AT5G61910,
		114 AT1G08860,
		115 Pp1s307_59V6,
		116 Coc_C169_1_46488,
		117 ChlNC64A_1_58513,
		118 Coc_C169_1_45975,
		119 Coc_C169_1_63427,
		120 Coc_C169_1_44371,
		121 ChlNC64A_1_56823,
		122 OstRCC809_2_31264,
		123 Vcarteri_119783,
		124 Cre_g563550,
		125 Ost9901_3_24349,
		126 MicpuN3_61618,
		127 MicpuN3_105740,
		128 Ostta4_36226,
		129 OstRCC809_2_59920,
		130 Ost9901_3_27161,
		131 Ost9901_3_29748,
		132 AT1G44120,
		133 AT1G77460,
		134 AT2G22125,
		135 Pp1s71_240V6,
		136 Pp1s20_50V6,
		137 MicpuN3_109021,
		138 Coc_C169_1_56339,
		139 MicpuC2_48676,
		140 Coc_C169_1_45729,
		141 MicpuN3_59753,
		142 AT5G04220,
		143 Pp1s156_68V6,
		144 Pp1s9_391V6,
		145 Pp1s16_213V6,
		146 AT1G20080,
		147 AT2G21010,
		148 AT2G21040,
		149 AT2G20990,
		150 MicpuC2_63907,
		151 MicpuN3_61242,
		152 MicpuC2_59547,
		153 Vcarteri_116921,
		154 MicpuN3_61192,
		155 Coc_C169_1_68048,
		156 Cre_g450650,
		157 Cre_g318950,
		158 ChlNC64A_1_51690,
		159 Cre_g450850,
		160 Cre_g450600,
		161 MicpuC2_66804,
		162 OstRCC809_2_27412,
		163 Ost9901_3_23970,
		164 Ostta4_23250,
		165 MicpuC2_29414,
		166 MicpuN3_109018,
		167 Ostta4_36712,
		168 OstRCC809_2_40798,
		169 Ost9901_3_17956,
		170 MicpuN3_57376,
		171 Cre_g270200,
		172 Cre_g752900,
		173 Vcarteri_100188,
		174 Cre_g561800,
		175 Coc_C169_1_38692,
		176 AT1G52570,
		177 AT3G15730,
		178 Pp1s58_143V6,
		179 Pp1s10_149V6,
		180 Pp1s94_26V6,
		181 Pp1s8_170V6,
		182 AT2G42010,
		183 AT4G00240,
		184 AT4G11850,
		185 AT4G11830,
		186 AT4G11840,
		187 Pp1s36_339V6,
		188 Pp1s165_123V6,
		189 Pp1s324_22V6,
		190 Pp1s19_310V6,
		191 AT4G35790,
		192 MicpuN3_99929,
		193 Pp1s120_96V6,
		194 Pp1s69_195V6,
		195 Pp1s375_16V6,
		196 Pp1s280_45V6,
		197 Pp1s280_48V6,
		198 Pp1s375_14V6,
		199 AT5G17980,
		200 AT1G74720,
		201 AT3G03680,
		202 AT5G12970,
		203 AT3G57880,
		204 AT1G51570,
		205 AT5G48060,
		206 AT5G06850,
		207 AT4G11610,
		208 AT4G00700,
		209 AT3G61300,
		210 AT1G22610,
		211 AT1G04150,
		212 AT5G03435,
		213 AT3G61720,
		214 AT5G44760,
		215 AT4G20080,
		216 AT3G18370,
		217 Pp1s359_10V6,
		218 Pp1s316_67V6,
		219 Pp1s88_134V6,
		220 Pp1s194_98V6,
		221 Coc_C169_1_61028,
		222 Cre_g074900,
		223 Vcarteri_88088,
		224 AT1G50260,
		225 AT3G19830,
		226 Pp1s456_28V6,
		227 Cre_g064750,
		228 Vcarteri_93072,
		229 ChlNC64A_1_135755,
		230 AT4G34150,
		231 Pp1s29_189V6,
		232 Pp1s78_70V6,
		233 Ost9901_3_9049,
		234 Ostta4_31169,
		235 OstRCC809_2_26621,
		236 Vcarteri_106750,
		237 Cre_g002000,
		238 Cre_g110350,
		239 Vcarteri_97168,
		240 Vcarteri_95761,
		241 Cre_g748800,
		242 Cre_g748450,
		243 Cre_g748500,
		244 Cre_g748750,
		245 Cre_g485200,
		246 Vcarteri_103553,
		247 Cre_g748700,
		248 Cre_g723700,
		249 Pp1s352_43V6,
		250 Pp1s198_12V6,
		251 Vcarteri_74309,
		252 Cre_g705000,
		253 Vcarteri_87207,
		254 Cre_g305750,
		255 Vcarteri_119476,
		256 Cre_g015500,
		257 MicpuC2_51529,
		258 Pp1s235_78V6,
		259 Pp1s211_113V6,
		260 Pp1s211_112V6,
		261 Pp1s211_108V6,
		262 Pp1s33_361V6,
		263 Pp1s36_227V6,
		264 Pp1s336_70V6,
		265 Pp1s369_19V6,
		266 AT1G09070,
		267 AT4G15740,
		268 Coc_C169_1_49363,
		269 MicpuN3_59018,
		270 AT3G62780,
		271 AT3G16510,
		272 AT4G15755,
		273 AT5G23950,
		274 AT1G07310,
		275 AT3G61190,
		276 AT4G01200,
		277 AT3G04360,
		278 AT1G04540,
		279 AT2G33320,
		280 AT2G13350,
		281 Pp1s33_351V6,
		282 Pp1s235_33V6,
		283 Pp1s266_56V6,
		284 AT1G50570,
		285 AT5G55530,
		286 AT5G12300,
		287 AT3G05440,
		288 Pp1s146_37V6,
		289 Pp1s198_70V6,
		290 Pp1s46_323V6,
		291 Pp1s397_9V6,
		292 ChlNC64A_1_139599,
		293 ChlNC64A_1_49971,
		294 Cre_g076050,
		295 Pp1s300_12V6,
		296 Pp1s111_83V6,
		297 ChlNC64A_1_135735,
		298 AT3G55470,
		299 AT1G63220,
		300 AT4G00467;
		tree No_001 = ((((((((((1:0.36483,2:0.61257):0.83176,3:1.34291):0.70294,(4:0.48888,(5:0.67701,6:0.11812):0.13853):0.99227):0.41055,((7:0.29207,(8:0.10675,((((9:2.12602,(10:2.03773,11:0.19699):0.62107):0.42209,((12:0.22452,13:0.41853):0.21562,14:0.20749):0.31750):0.05910,(15:1.3569,(16:0.3223,17:0.33394):0.92334):0.94093):0.41976,(18:0.02684,(19:0.0,20:0.0):0.24934):0.35397):0.72178):0.02536):1.16…
END;
