# Supplementary material for: Prevalence, Evolution, and cis-Regulation of Diel Transcription in Chlamydomonas reinhardtii
Source: G3 (Bethesda). 2014 Oct 28;4(12):2461–71. doi: 10.1534/g3.114.015032 (PMC4267941; doi:10.1534/g3.114.015032)
Supplement: Supporting Information [file supp_g3.114.015032_FileS2.zip › AllTrees/RAxML_result.PF00169.24.midpoint.nex]

#NEXUS
BEGIN trees;
	translate
		1 ChlNC64A_1_143140,
		2 Pp1s38_177V6,
		3 Pp1s426_19V6,
		4 Pp1s33_163V6,
		5 Pp1s109_214V6,
		6 AT1G59610,
		7 AT1G10290,
		8 Vcarteri_106572,
		9 Cre_g079550,
		10 Coc_C169_1_64712,
		11 ChlNC64A_1_57648,
		12 AT3G05630,
		13 AT4G23895,
		14 AT5G19390,
		15 AT5G12150,
		16 AT4G24580,
		17 Pp1s78_26V6,
		18 Pp1s271_62V6,
		19 AT4G17140,
		20 Pp1s11_57V6,
		21 Pp1s253_34V6,
		22 Pp1s67_241V6,
		23 AT2G28320,
		24 AT3G54800,
		25 AT1G77730,
		26 AT4G08180,
		27 AT4G12460,
		28 AT4G22540,
		29 Pp1s427_40V6,
		30 Pp1s67_260V6,
		31 AT2G31020,
		32 AT2G30880,
		33 Pp1s405_38V6,
		34 MicpuC2_57171,
		35 MicpuN3_60652,
		36 MicpuN3_62353,
		37 MicpuC2_41054,
		38 ChlNC64A_1_53170,
		39 Cre_g616050,
		40 OstRCC809_2_58751,
		41 Ostta4_24143,
		42 Ost9901_3_9067,
		43 MicpuN3_62269,
		44 Coc_C169_1_46190,
		45 ChlNC64A_1_37039,
		46 Vcarteri_119370,
		47 Cre_g548900,
		48 ChlNC64A_1_13944,
		49 Coc_C169_1_24886,
		50 Vcarteri_108821,
		51 Cre_g614350,
		52 AT2G29700,
		53 AT5G05710,
		54 Pp1s194_101V6,
		55 Pp1s116_32V6,
		56 Pp1s88_12V6,
		57 MicpuN3_60175,
		58 MicpuC2_12472,
		59 OstRCC809_2_39580,
		60 Ost9901_3_13112,
		61 Ostta4_20678,
		62 ChlNC64A_1_54344,
		63 Cre_g119150,
		64 Ost9901_3_27255,
		65 Ost9901_3_29655,
		66 OstRCC809_2_64903,
		67 MicpuC2_33513,
		68 MicpuN3_89004,
		69 Pp1s249_58V6,
		70 Pp1s36_9V6,
		71 Pp1s177_40V6,
		72 AT5G13300,
		73 AT5G61980,
		74 AT1G60860,
		75 AT1G10870,
		76 Cre_g154150,
		77 Vcarteri_117454,
		78 MicpuN3_55855;
		tree No_001 = (((1:1.85031,(((2:0.00621,(3:0.07405,(4:0.0704,5:0.2346):0.1616):0.08390):0.63611,(6:0.0552,7:0.02625):0.39709):0.64434,(((8:0.01941,9:0.19794):1.12463,10:0.4388):0.16902,11:0.6307):0.50967):0.13866):1.04635,((12:3.17007,(13:3.47510,((14:0.03483,(15:0.03957,16:0.18154):0.01407):0.15849,(17:0.02186,18:0.04263):0.12804):1.54526):0.12058):0.6929,(((19:3.12783,20:1.27694):0.38161,((21:1…
END;
