# Supplementary material for: Prevalence, Evolution, and cis-Regulation of Diel Transcription in Chlamydomonas reinhardtii
Source: G3 (Bethesda). 2014 Oct 28;4(12):2461–71. doi: 10.1534/g3.114.015032 (PMC4267941; doi:10.1534/g3.114.015032)
Supplement: Supporting Information [file supp_g3.114.015032_FileS2.zip › AllTrees/RAxML_result.PF00170.16.midpoint.nex]

#NEXUS
BEGIN trees;
	translate
		1 MicpuN3_109106,
		2 MicpuC2_69288,
		3 Coc_C169_1_46386,
		4 Cre_g321550,
		5 Vcarteri_104481,
		6 Cre_g590350,
		7 Vcarteri_91555,
		8 Cre_g413050,
		9 Coc_C169_1_32175,
		10 Vcarteri_103787,
		11 Cre_g510200,
		12 Vcarteri_97157,
		13 Coc_C169_1_60096,
		14 Coc_C169_1_40110,
		15 ChlNC64A_1_141168,
		16 Coc_C169_1_57694,
		17 Cre_g631750,
		18 ChlNC64A_1_55506,
		19 AT1G42990,
		20 MicpuC2_46920,
		21 Coc_C169_1_34541,
		22 Coc_C169_1_60316,
		23 ChlNC64A_1_137939,
		24 Cre_g238250,
		25 Vcarteri_121646,
		26 Pp1s25_341V6,
		27 Pp1s158_117V6,
		28 AT2G40950,
		29 AT3G10800,
		30 AT3G56660,
		31 ChlNC64A_1_138475,
		32 MicpuN3_57601,
		33 MicpuC2_48531,
		34 Pp1s447_20V6,
		35 OstRCC809_2_30114,
		36 Ost9901_3_30605,
		37 Ostta4_31718,
		38 AT5G11260,
		39 AT3G17609,
		40 Pp1s80_72V6,
		41 Pp1s87_156V6,
		42 Coc_C169_1_56693,
		43 Vcarteri_49090,
		44 Cre_g310500,
		45 Ost9901_3_29020,
		46 OstRCC809_2_18815,
		47 Ostta4_30391,
		48 MicpuN3_56115,
		49 MicpuC2_70234,
		50 Pp1s49_161V6,
		51 AT3G44460,
		52 AT2G36270,
		53 AT5G44080,
		54 AT1G03970,
		55 AT2G41070,
		56 AT3G56850,
		57 AT5G42910,
		58 AT1G49720,
		59 AT3G19290,
		60 AT4G34000,
		61 Vcarteri_86573,
		62 Cre_g557300,
		63 Coc_C169_1_67968,
		64 ChlNC64A_1_143929,
		65 Coc_C169_1_54523,
		66 AT2G17770,
		67 AT4G35900,
		68 ChlNC64A_1_133235,
		69 OstRCC809_2_40700,
		70 Ostta4_36809,
		71 Cre_g318050,
		72 Vcarteri_95062,
		73 Coc_C169_1_57232,
		74 Coc_C169_1_60312,
		75 Coc_C169_1_55146,
		76 Coc_C169_1_63523,
		77 Cre_g692250,
		78 Vcarteri_92771,
		79 MicpuN3_74761,
		80 MicpuC2_16466,
		81 Ost9901_3_9763,
		82 Ostta4_23585,
		83 AT4G01120,
		84 AT2G46270,
		85 Pp1s33_301V6,
		86 Pp1s3_150V6,
		87 Pp1s27_273V6,
		88 AT4G36730,
		89 MicpuN3_105183,
		90 MicpuC2_46386,
		91 MicpuC2_47798,
		92 MicpuN3_61021,
		93 Pp1s150_133V6,
		94 AT1G19490,
		95 Ost9901_3_30638,
		96 Ostta4_31757,
		97 ChlNC64A_1_133990,
		98 Coc_C169_1_56026,
		99 MicpuN3_74241,
		100 MicpuC2_9929,
		101 AT1G32150,
		102 AT2G35530,
		103 AT5G49450,
		104 ChlNC64A_1_139516,
		105 MicpuN3_103573,
		106 MicpuC2_51388,
		107 Coc_C169_1_41588,
		108 ChlNC64A_1_133153,
		109 Vcarteri_90675,
		110 Vcarteri_87166,
		111 Vcarteri_99359,
		112 Cre_g051150,
		113 Coc_C169_1_41370,
		114 ChlNC64A_1_49552,
		115 AT1G22070,
		116 AT1G77920,
		117 AT5G06839,
		118 AT1G08320,
		119 Pp1s258_7V6,
		120 Pp1s126_196V6,
		121 Pp1s30_324V6,
		122 Pp1s257_96V6,
		123 AT1G68640,
		124 AT3G12250,
		125 AT5G06960,
		126 AT5G06950,
		127 AT5G65210,
		128 AT5G10030,
		129 Coc_C169_1_40283,
		130 AT4G35040,
		131 AT2G16770,
		132 AT3G51960,
		133 Pp1s34_90V6,
		134 AT5G24800,
		135 MicpuC2_63688,
		136 MicpuN3_64602,
		137 Pp1s220_101V6,
		138 Pp1s206_123V6,
		139 Pp1s206_122V6,
		140 Pp1s189_104V6,
		141 Pp1s213_13V6,
		142 Pp1s220_102V6,
		143 AT5G28770,
		144 AT3G54620,
		145 AT4G02640,
		146 Coc_C169_1_46687,
		147 Cre_g438850,
		148 MicpuN3_56291,
		149 Ost9901_3_32448,
		150 Ostta4_11592,
		151 OstRCC809_2_92707,
		152 Pp1s355_22V6,
		153 Pp1s355_24V6,
		154 Pp1s48_101V6,
		155 Pp1s7_246V6,
		156 Pp1s147_89V6,
		157 Pp1s68_33V6,
		158 AT2G18160,
		159 AT1G75390,
		160 AT4G34590,
		161 AT3G62420,
		162 AT1G59530,
		163 AT3G49760,
		164 AT2G22850,
		165 AT4G37730,
		166 AT1G68880,
		167 AT5G38800,
		168 AT3G30530,
		169 AT5G15830,
		170 AT1G13600,
		171 AT2G04038,
		172 AT5G08141,
		173 AT5G60830,
		174 Pp1s158_113V6,
		175 Pp1s69_141V6,
		176 AT2G13150,
		177 AT2G12940,
		178 AT2G12900,
		179 AT1G58110,
		180 Pp1s282_2V6,
		181 Pp1s38_310V6,
		182 Pp1s2_72V6,
		183 Pp1s22_364V6,
		184 Pp1s93_157V6,
		185 AT3G58120,
		186 AT2G42380,
		187 Pp1s62_67V6,
		188 Pp1s16_138V6,
		189 Cre_g758600,
		190 AT5G07160,
		191 Vcarteri_88603,
		192 Cre_g489000,
		193 Ost9901_3_32832,
		194 Coc_C169_1_64454,
		195 Pp1s3_401V6,
		196 Pp1s20_118V6,
		197 Pp1s20_119V6,
		198 Pp1s71_364V6,
		199 Ost9901_3_27099,
		200 Vcarteri_88185,
		201 Cre_g501600,
		202 Coc_C169_1_66962,
		203 AT2G21230,
		204 AT4G38900,
		205 AT1G06850,
		206 AT2G40620,
		207 AT1G43700,
		208 AT1G06070,
		209 AT2G31370,
		210 Pp1s20_116V6,
		211 Pp1s512_3V6;
		tree No_001 = ((((1:0.0,2:0.23907):1.45974,((((3:0.97463,((((4:0.68077,(5:0.02310,6:0.30207):0.3744):0.62805,(7:0.00598,8:0.1546):0.26455):0.25741,(9:0.54585,((10:0.0,11:0.21233):0.29872,12:0.9818):0.0253):0.33875):0.23333,((13:1.26601,14:0.21655):0.35157,15:0.51598):0.00363):0.15484):0.21922,16:1.10637):0.2564,17:0.77963):0.25238,18:1.2728):0.12414):0.31629,19:0.85835):0.15653,((((20:0.80411,((2…
END;
