# Supplementary material for: Prevalence, Evolution, and cis-Regulation of Diel Transcription in Chlamydomonas reinhardtii
Source: G3 (Bethesda). 2014 Oct 28;4(12):2461–71. doi: 10.1534/g3.114.015032 (PMC4267941; doi:10.1534/g3.114.015032)
Supplement: Supporting Information [file supp_g3.114.015032_FileS2.zip › AllTrees/RAxML_result.PF00171.17.midpoint.nex]

#NEXUS
BEGIN trees;
	translate
		1 Ostta4_1566,
		2 Pp1s22_40V6,
		3 AT2G39800,
		4 Coc_C169_1_37765,
		5 Cre_g061800,
		6 Vcarteri_65082,
		7 MicpuC2_30966,
		8 MicpuN3_59938,
		9 Ost9901_3_1184,
		10 OstRCC809_2_58662,
		11 ChlNC64A_1_141971,
		12 ChlNC64A_1_58567,
		13 Cre_g758200,
		14 Vcarteri_119931,
		15 Vcarteri_108102,
		16 MicpuN3_106815,
		17 AT1G54100,
		18 Pp1s237_29V6,
		19 MicpuN3_67700,
		20 OstRCC809_2_33705,
		21 Pp1s41_177V6,
		22 AT5G62530,
		23 ChlNC64A_1_32475,
		24 Coc_C169_1_54900,
		25 Cre_g520350,
		26 Vcarteri_69010,
		27 Ostta4_27857,
		28 Ost9901_3_30910,
		29 Pp1s27_198V6,
		30 AT2G14170,
		31 Cre_g675650,
		32 Vcarteri_59269,
		33 ChlNC64A_1_48751,
		34 Coc_C169_1_29754,
		35 Coc_C169_1_67265,
		36 Coc_C169_1_19137,
		37 Pp1s111_161V6,
		38 Ostta4_18724,
		39 OstRCC809_2_93185,
		40 Ost9901_3_42872,
		41 MicpuN3_96453,
		42 MicpuC2_33399,
		43 Coc_C169_1_34715,
		44 ChlNC64A_1_48452,
		45 Cre_g381707,
		46 Cre_g381700,
		47 Vcarteri_93805,
		48 AT1G79440,
		49 Pp1s6_180V6,
		50 Pp1s279_72V6,
		51 AT3G24503,
		52 Pp1s218_26V6,
		53 Pp1s496_1V6,
		54 AT1G23800,
		55 AT3G48000,
		56 ChlNC64A_1_133364,
		57 ChlNC64A_1_50233,
		58 Coc_C169_1_54894,
		59 Coc_C169_1_31641,
		60 Cre_g500150,
		61 Vcarteri_73567,
		62 Pp1s93_81V6,
		63 Pp1s23_38V6,
		64 AT1G74920,
		65 AT3G48170,
		66 Cre_g605650,
		67 Vcarteri_73155,
		68 Coc_C169_1_37718,
		69 Ostta4_28991,
		70 OstRCC809_2_58690,
		71 Ost9901_3_50750,
		72 MicpuC2_23534,
		73 MicpuC2_21064,
		74 MicpuN3_96517,
		75 Ostta4_17705,
		76 Ost9901_3_12614,
		77 OstRCC809_2_57479,
		78 ChlNC64A_1_37743,
		79 Coc_C169_1_52649,
		80 Cre_g556600,
		81 Vcarteri_56054,
		82 Pp1s98_160V6,
		83 Pp1s73_32V6,
		84 Pp1s148_154V6,
		85 Pp1s16_156V6,
		86 Pp1s47_64V6,
		87 Pp1s10_228V6,
		88 Pp1s44_64V6,
		89 AT2G24270,
		90 MicpuN3_62836,
		91 Pp1s18_148V6,
		92 Cre_g069750,
		93 MicpuN3_113300,
		94 MicpuC2_55745,
		95 Ost9901_3_13873,
		96 OstRCC809_2_61342,
		97 Ostta4_14714,
		98 AT4G36250,
		99 Pp1s71_128V6,
		100 Pp1s272_3V6,
		101 AT1G44170,
		102 AT4G34240,
		103 Pp1s26_253V6,
		104 Pp1s90_226V6,
		105 Pp1s124_90V6,
		106 ChlNC64A_1_143835,
		107 AT3G66658,
		108 MicpuN3_81136,
		109 MicpuC2_21368,
		110 OstRCC809_2_58008,
		111 Ostta4_19419,
		112 Ost9901_3_16034,
		113 Coc_C169_1_12562,
		114 Cre_g033350,
		115 Vcarteri_84639,
		116 Pp1s2658_1V6;
		tree No_001 = (((1:0.01455,((((2:0.20724,3:0.18189):0.21546,(4:0.40926,(5:0.09590,6:0.13613):0.1892):0.14006):0.15287,(7:0.18085,8:0.13603):0.11774):0.25076,(9:0.04974,10:0.03154):0.03520):0.03913):1.88818,(11:0.10055,(12:0.19268,(13:0.11212,(14:0.02893,15:0.02955):0.06161):0.1289):0.05579):1.75849):1.04751,((16:1.71918,((17:0.10760,18:0.21616):0.5716,19:1.02313):0.39033):0.05082,((20:0.05639,(((…
END;
