# Supplementary material for: Prevalence, Evolution, and cis-Regulation of Diel Transcription in Chlamydomonas reinhardtii
Source: G3 (Bethesda). 2014 Oct 28;4(12):2461–71. doi: 10.1534/g3.114.015032 (PMC4267941; doi:10.1534/g3.114.015032)
Supplement: Supporting Information [file supp_g3.114.015032_FileS2.zip › AllTrees/RAxML_result.PF00173.23.midpoint.nex]

#NEXUS
BEGIN trees;
	translate
		1 ChlNC64A_1_14565,
		2 Coc_C169_1_31572,
		3 Cre_g659300,
		4 Cre_g659350,
		5 Vcarteri_106432,
		6 AT5G48810,
		7 AT2G32720,
		8 Pp1s120_113V6,
		9 Pp1s69_203V6,
		10 AT5G53560,
		11 AT1G26340,
		12 AT2G46650,
		13 Pp1s12_349V6,
		14 Pp1s27_368V6,
		15 Ost9901_3_94891,
		16 OstRCC809_2_58661,
		17 Ostta4_25711,
		18 Ost9901_3_31472,
		19 OstRCC809_2_91368,
		20 MicpuC2_18625,
		21 MicpuN3_84886,
		22 MicpuC2_50428,
		23 MicpuN3_59937,
		24 Ost9901_3_9095,
		25 OstRCC809_2_26473,
		26 Ostta4_15034,
		27 MicpuC2_36033,
		28 MicpuN3_95185,
		29 MicpuC2_41211,
		30 Ostta4_20648,
		31 OstRCC809_2_39140,
		32 Ost9901_3_10064,
		33 MicpuN3_59129,
		34 Pp1s64_155V6,
		35 Pp1s103_99V6,
		36 Vcarteri_80369,
		37 Cre_g586550,
		38 MicpuC2_9021,
		39 Ost9901_3_9043,
		40 Ostta4_37307,
		41 OstRCC809_2_19155,
		42 MicpuN3_109539,
		43 AT1G60660,
		44 Pp1s304_23V6,
		45 Pp1s233_114V6,
		46 AT2G46210,
		47 AT3G61580,
		48 MicpuC2_8276,
		49 MicpuC2_12257,
		50 MicpuN3_72181,
		51 OstRCC809_2_29146,
		52 Ost9901_3_29865,
		53 MicpuC2_18054,
		54 MicpuN3_81485,
		55 Ost9901_3_38393,
		56 OstRCC809_2_57240,
		57 MicpuN3_58769,
		58 Vcarteri_59178,
		59 Cre_g571450,
		60 Coc_C169_1_53041,
		61 MicpuN3_113376,
		62 Pp1s97_92V6,
		63 AT3G48890,
		64 AT5G52240,
		65 Pp1s22_58V6,
		66 Pp1s38_353V6,
		67 ChlNC64A_1_34937,
		68 Coc_C169_1_46368,
		69 Vcarteri_64254,
		70 Cre_g042850,
		71 Pp1s63_213V6,
		72 AT2G24940,
		73 AT4G14965,
		74 Pp1s27_28V6,
		75 Pp1s33_164V6,
		76 Cre_g148100,
		77 Vcarteri_90628,
		78 Ostta4_35268,
		79 Coc_C169_1_47604,
		80 MicpuN3_108230,
		81 MicpuC2_30731,
		82 OstRCC809_2_91004,
		83 Ostta4_2998,
		84 Ost9901_3_15110,
		85 MicpuN3_109534,
		86 MicpuC2_48880,
		87 MicpuC2_71053,
		88 Pp1s3_40V6,
		89 Pp1s286_53V6,
		90 MicpuN3_55257,
		91 OstRCC809_2_89903,
		92 Ost9901_3_28687,
		93 Ostta4_35194,
		94 Cre_g037700,
		95 Vcarteri_121243,
		96 MicpuC2_60778,
		97 MicpuN3_59313,
		98 Ost9901_3_17840,
		99 Ost9901_3_29780,
		100 OstRCC809_2_40461,
		101 Ostta4_36188,
		102 MicpuN3_82337,
		103 MicpuC2_32578,
		104 OstRCC809_2_59992,
		105 Ost9901_3_3430,
		106 Ostta4_8947,
		107 Pp1s12_180V6,
		108 MicpuN3_89455,
		109 MicpuC2_64806,
		110 Cre_g403200,
		111 Vcarteri_79473,
		112 Coc_C169_1_13727,
		113 MicpuN3_99801,
		114 Ost9901_3_18771,
		115 Ostta4_7605,
		116 OstRCC809_2_60775,
		117 ChlNC64A_1_137687,
		118 Coc_C169_1_52322,
		119 Pp1s83_225V6,
		120 MicpuC2_12703,
		121 MicpuN3_55144,
		122 Ostta4_20424,
		123 Ost9901_3_88841,
		124 Cre_g210200,
		125 Vcarteri_81306,
		126 ChlNC64A_1_30609,
		127 Coc_C169_1_15353,
		128 OstRCC809_2_39206,
		129 Coc_C169_1_12839,
		130 ChlNC64A_1_36685,
		131 Vcarteri_46640,
		132 Cre_g574800,
		133 AT5G09680,
		134 Pp1s241_93V6,
		135 MicpuN3_73928,
		136 Ost9901_3_15510,
		137 OstRCC809_2_32036,
		138 Ostta4_17390,
		139 MicpuC2_7497,
		140 Cre_g453600,
		141 Vcarteri_92130,
		142 Pp1s69_244V6,
		143 Pp1s65_21V6,
		144 Pp1s113_2V6,
		145 Cre_g659250,
		146 OstRCC809_2_37605,
		147 Ostta4_19576,
		148 Ost9901_3_37938,
		149 MicpuN3_113975,
		150 MicpuC2_70878,
		151 Coc_C169_1_53001,
		152 Vcarteri_74407,
		153 Cre_g303050,
		154 MicpuC2_15771,
		155 OstRCC809_2_17744,
		156 Ostta4_35081,
		157 MicpuN3_103833,
		158 Ost9901_3_26067,
		159 Cre_g410950,
		160 Vcarteri_76569,
		161 Coc_C169_1_29226,
		162 Coc_C169_1_37154,
		163 ChlNC64A_1_56304,
		164 OstRCC809_2_18810,
		165 Ostta4_36626,
		166 Ost9901_3_29549,
		167 MicpuN3_63434,
		168 MicpuC2_59254,
		169 Pp1s58_252V6,
		170 Pp1s58_249V6,
		171 Pp1s79_76V6,
		172 AT1G77760,
		173 AT1G37130,
		174 MicpuN3_104854,
		175 MicpuC2_63395,
		176 OstRCC809_2_95428,
		177 Ost9901_3_52061,
		178 Ost9901_3_27122,
		179 Ostta4_26727,
		180 Ost9901_3_12783,
		181 OstRCC809_2_36258,
		182 Ostta4_23984,
		183 MicpuN3_55953,
		184 MicpuC2_13489;
		tree No_001 = (((1:0.32953,(2:0.20755,(3:0.9924,(4:0.07900,5:0.10592):0.09687):0.1407):0.08508):0.2653,(6:0.04924,(7:0.12245,((8:0.02001,9:0.08883):0.09665,(10:0.15419,((11:0.16084,12:0.40487):0.14549,((13:0.08144,14:0.23304):0.23117,(((15:0.02858,16:0.09234):0.29519,(((17:0.11839,(18:0.06876,19:0.1013):0.05558):0.16819,(20:0.12222,21:0.05371):0.15898):0.34149,(22:0.0,23:0.38477):0.38847):0.18051…
END;
