# Supplementary material for: Prevalence, Evolution, and cis-Regulation of Diel Transcription in Chlamydomonas reinhardtii
Source: G3 (Bethesda). 2014 Oct 28;4(12):2461–71. doi: 10.1534/g3.114.015032 (PMC4267941; doi:10.1534/g3.114.015032)
Supplement: Supporting Information [file supp_g3.114.015032_FileS2.zip › AllTrees/RAxML_result.PF00174.14.midpoint.nex]

#NEXUS
BEGIN trees;
	translate
		1 ChlNC64A_1_30609,
		2 Coc_C169_1_15353,
		3 Vcarteri_81306,
		4 Cre_g210200,
		5 MicpuN3_113975,
		6 Ostta4_19576,
		7 OstRCC809_2_37605,
		8 Ost9901_3_37938,
		9 MicpuC2_57689,
		10 MicpuN3_68463,
		11 Ost9901_3_3554,
		12 OstRCC809_2_38083,
		13 AT1G77760,
		14 AT1G37130,
		15 Pp1s79_76V6,
		16 Pp1s58_249V6,
		17 Pp1s58_252V6,
		18 Cre_g410950,
		19 Vcarteri_76569,
		20 ChlNC64A_1_56304,
		21 Coc_C169_1_37154,
		22 Coc_C169_1_29226,
		23 MicpuC2_70878,
		24 Pp1s248_26V6,
		25 Pp1s190_72V6,
		26 Pp1s139_35V6,
		27 AT3G01910,
		28 MicpuN3_59992,
		29 MicpuC2_50365,
		30 Ost9901_3_26273,
		31 Ostta4_35300,
		32 OstRCC809_2_36561;
		tree No_001 = ((1:0.02419,(2:0.44568,((3:0.14242,4:0.1462):0.08248,(((5:0.24636,((6:0.11199,(7:1.10008,8:0.01973):0.15612):0.31212,(((9:0.12163,10:0.06295):0.08461,(11:0.06858,12:0.09391):0.06789):0.22222,(((13:0.12074,14:0.15123):0.1615,(15:0.03764,(16:0.0,17:0.0):0.06304):0.1844):0.29159,(((18:0.04152,19:0.07967):0.10714,(20:0.20733,21:0.22947):0.17537):0.08335,22:0.31756):0.11104):0.17952):0.17934):0.1394):0.37047,23:0.43726):0.64801,((24:0.31819,25:0.0):0.20487,(26:1.01268,27:0.28421):0.06709):0.47456):0.28606):0.12638):0.2049):0.32806,((28:0.6221,29:0.39030):0.20508,((30:0.27939,31:0.6525):0.09290,32:0.28780):0.29366):2.63256);
END;
