# Supplementary material for: Prevalence, Evolution, and cis-Regulation of Diel Transcription in Chlamydomonas reinhardtii
Source: G3 (Bethesda). 2014 Oct 28;4(12):2461–71. doi: 10.1534/g3.114.015032 (PMC4267941; doi:10.1534/g3.114.015032)
Supplement: Supporting Information [file supp_g3.114.015032_FileS2.zip › AllTrees/RAxML_result.PF00175.16.midpoint.nex]

#NEXUS
BEGIN trees;
	translate
		1 Vcarteri_101530,
		2 Coc_C169_1_29226,
		3 MicpuC2_70878,
		4 MicpuN3_113975,
		5 Ost9901_3_37938,
		6 Ostta4_19576,
		7 OstRCC809_2_37605,
		8 ChlNC64A_1_56304,
		9 Coc_C169_1_37154,
		10 OstRCC809_2_59405,
		11 Ostta4_22984,
		12 Ost9901_3_6009,
		13 MicpuC2_35319,
		14 MicpuN3_63089,
		15 Ostta4_8762,
		16 OstRCC809_2_59118,
		17 Ost9901_3_38305,
		18 MicpuC2_70828,
		19 MicpuN3_113259,
		20 Coc_C169_1_33121,
		21 Pp1s63_214V6,
		22 Pp1s165_105V6,
		23 AT5G17770,
		24 ChlNC64A_1_141423,
		25 Coc_C169_1_42152,
		26 Vcarteri_74532,
		27 Cre_g059450,
		28 Coc_C169_1_30343,
		29 Pp1s14_150V6,
		30 AT5G20080,
		31 Vcarteri_107549,
		32 ChlNC64A_1_10756,
		33 AT1G77760,
		34 AT1G37130,
		35 Pp1s79_76V6,
		36 Pp1s58_252V6,
		37 Pp1s58_249V6,
		38 Cre_g410950,
		39 Vcarteri_76569,
		40 AT5G49740,
		41 Pp1s663_3V6,
		42 AT1G01580,
		43 OstRCC809_2_65735,
		44 AT5G50160,
		45 ChlNC64A_1_20933,
		46 Cre_g155350,
		47 ChlNC64A_1_133853,
		48 OstRCC809_2_60714,
		49 Ost9901_3_28333,
		50 Cre_g476750,
		51 Vcarteri_106598,
		52 ChlNC64A_1_35035,
		53 Pp1s174_107V6,
		54 Pp1s253_8V6,
		55 Ost9901_3_37787,
		56 MicpuC2_28682,
		57 OstRCC809_2_38977,
		58 Ost9901_3_46903,
		59 Ost9901_3_50814,
		60 Ostta4_20081,
		61 ChlNC64A_1_48513,
		62 Coc_C169_1_35227,
		63 Vcarteri_83643,
		64 Cre_g551850,
		65 AT3G02280,
		66 Pp1s89_265V6,
		67 Ost9901_3_40283,
		68 Ostta4_24549,
		69 OstRCC809_2_55697,
		70 MicpuC2_21957,
		71 MicpuN3_104620,
		72 Vcarteri_76078,
		73 Cre_g039350,
		74 ChlNC64A_1_36035,
		75 AT4G30210,
		76 AT4G24520,
		77 OstRCC809_2_28455,
		78 Ost9901_3_44507,
		79 Ostta4_14922,
		80 MicpuC2_55430,
		81 MicpuN3_93204,
		82 Pp1s34_443V6,
		83 Pp1s260_41V6,
		84 Pp1s122_17V6,
		85 Pp1s539_10V6,
		86 Coc_C169_1_30296,
		87 Coc_C169_1_36399,
		88 Cre_g180300,
		89 Vcarteri_86939,
		90 ChlNC64A_1_57386,
		91 Cre_g683550,
		92 Vcarteri_59322,
		93 ChlNC64A_1_7300,
		94 MicpuN3_75222,
		95 Pp1s131_175V6,
		96 Pp1s131_154V6,
		97 AT1G30510,
		98 AT4G05390,
		99 AT1G20020,
		100 AT5G66190,
		101 Coc_C169_1_54553,
		102 Ostta4_14371,
		103 MicpuN3_106827,
		104 MicpuC2_54402,
		105 MicpuC2_59728,
		106 MicpuN3_61087,
		107 Ostta4_31177,
		108 OstRCC809_2_90089,
		109 Ost9901_3_6211,
		110 Cre_g000350,
		111 Vcarteri_106094,
		112 AT1G15140,
		113 Pp1s4_215V6,
		114 ChlNC64A_1_30113,
		115 Coc_C169_1_52836;
		tree No_001 = (((1:1.24297,(2:0.09355,((3:0.19174,(4:0.16525,((5:0.05884,6:0.14314):0.03604,7:0.10677):0.57946):0.08239):0.56034,(((8:0.27527,9:0.21087):0.1267,((((10:0.0903,(11:0.16846,12:0.12629):0.05402):0.44599,(13:0.22963,14:0.12984):0.06901):0.15028,(((15:0.09306,(16:0.13175,17:0.0111):0.15606):0.2433,(18:0.22127,19:0.36079):0.15675):0.4276,((20:1.09755,(((21:0.03774,22:0.09085):0.14644,23:…
END;
