# Supplementary material for: Prevalence, Evolution, and cis-Regulation of Diel Transcription in Chlamydomonas reinhardtii
Source: G3 (Bethesda). 2014 Oct 28;4(12):2461–71. doi: 10.1534/g3.114.015032 (PMC4267941; doi:10.1534/g3.114.015032)
Supplement: Supporting Information [file supp_g3.114.015032_FileS2.zip › AllTrees/RAxML_result.PF00176.18.I338.midpoint.nex]

#NEXUS
BEGIN trees;
	translate
		1 AT3G54280,
		2 Pp1s74_188V6,
		3 Cre_g687250,
		4 Vcarteri_74566,
		5 ChlNC64A_1_34017,
		6 Coc_C169_1_16858,
		7 Ostta4_20168,
		8 OstRCC809_2_59303,
		9 Ost9901_3_88543,
		10 MicpuN3_62843,
		11 MicpuC2_50939,
		12 MicpuC2_15861,
		13 MicpuN3_96340,
		14 OstRCC809_2_56762,
		15 Ost9901_3_10033,
		16 Ostta4_16774,
		17 AT5G63950,
		18 Pp1s34_212V6,
		19 Pp1s84_259V6,
		20 Vcarteri_120362,
		21 Cre_g183350,
		22 ChlNC64A_1_49470,
		23 Vcarteri_120230,
		24 Cre_g270850,
		25 Coc_C169_1_34894,
		26 AT2G18760,
		27 Pp1s66_144V6,
		28 MicpuC2_56715,
		29 MicpuN3_58407,
		30 Ostta4_15472,
		31 OstRCC809_2_90380,
		32 Ost9901_3_35826,
		33 ChlNC64A_1_134981,
		34 Ost9901_3_29917,
		35 Ostta4_31284,
		36 OstRCC809_2_28977,
		37 Cre_g143800,
		38 ChlNC64A_1_136777,
		39 AT1G03750,
		40 Pp1s155_61V6,
		41 Coc_C169_1_20093,
		42 MicpuN3_58392,
		43 MicpuC2_15096,
		44 Cre_g201850,
		45 Vcarteri_107785,
		46 OstRCC809_2_20249,
		47 Ostta4_18619,
		48 Ost9901_3_42731,
		49 MicpuN3_60933,
		50 MicpuC2_11467,
		51 MicpuC2_58384,
		52 Vcarteri_40456,
		53 Cre_g430950,
		54 ChlNC64A_1_55816,
		55 ChlNC64A_1_136249,
		56 Coc_C169_1_40188,
		57 AT3G19210,
		58 Pp1s341_67V6,
		59 Pp1s236_78V6,
		60 Pp1s212_41V6,
		61 Coc_C169_1_64873,
		62 ChlNC64A_1_143831,
		63 Cre_g189000,
		64 Vcarteri_99672,
		65 ChlNC64A_1_143830,
		66 MicpuN3_99013,
		67 MicpuC2_57638,
		68 Ost9901_3_1809,
		69 Ostta4_1479,
		70 OstRCC809_2_36966,
		71 OstRCC809_2_36711,
		72 Ost9901_3_2002,
		73 Ostta4_19180,
		74 MicpuC2_1194,
		75 MicpuN3_58699,
		76 AT2G21450,
		77 AT2G16390,
		78 AT3G32330,
		79 Pp1s7_128V6,
		80 Pp1s28_129V6,
		81 AT3G42670,
		82 AT5G20420,
		83 Pp1s168_33V6,
		84 AT1G05490,
		85 AT3G24340,
		86 OstRCC809_2_37544,
		87 Pp1s5_92V6,
		88 Pp1s145_26V6,
		89 Coc_C169_1_11765,
		90 AT1G79890,
		91 ChlNC64A_1_137064,
		92 Cre_g287950,
		93 Pp1s173_140V6,
		94 AT1G08600,
		95 Pp1s34_370V6,
		96 Ostta4_847,
		97 Ost9901_3_754,
		98 AT3G12810,
		99 Pp1s452_20V6,
		100 Pp1s55_124V6,
		101 Cre_g618850,
		102 Coc_C169_1_221,
		103 MicpuC2_18757,
		104 MicpuC2_59573,
		105 MicpuN3_104935,
		106 MicpuN3_104934,
		107 OstRCC809_2_20205,
		108 AT3G57300,
		109 Pp1s45_2V6,
		110 Pp1s304_7V6,
		111 ChlNC64A_1_13557,
		112 MicpuC2_51787,
		113 MicpuN3_60550,
		114 Pp1s245_50V6,
		115 Pp1s338_32V6,
		116 AT4G31900,
		117 AT2G25170,
		118 Pp1s33_329V6,
		119 Pp1s235_76V6,
		120 Vcarteri_101331,
		121 AT5G44800,
		122 Pp1s47_44V6,
		123 Pp1s223_99V6,
		124 Coc_C169_1_46223,
		125 Vcarteri_91309,
		126 Cre_g793250,
		127 ChlNC64A_1_138032,
		128 Vcarteri_30242,
		129 Cre_g377200,
		130 ChlNC64A_1_144734,
		131 Ost9901_3_40372,
		132 Ostta4_15222,
		133 OstRCC809_2_61253,
		134 MicpuN3_64845,
		135 MicpuC2_52710,
		136 MicpuC2_21809,
		137 Cre_g158550,
		138 Vcarteri_117484,
		139 MicpuN3_60518,
		140 MicpuC2_21039,
		141 OstRCC809_2_57605,
		142 Ostta4_17772,
		143 Ost9901_3_41134,
		144 Pp1s166_101V6,
		145 Pp1s291_20V6,
		146 ChlNC64A_1_17845,
		147 Cre_g179300,
		148 Vcarteri_120343,
		149 Coc_C169_1_47361,
		150 AT2G13370,
		151 Pp1s317_10V6,
		152 Pp1s93_123V6,
		153 Pp1s136_72V6,
		154 Pp1s123_125V6,
		155 AT3G06400,
		156 AT5G18620,
		157 ChlNC64A_1_34395,
		158 Vcarteri_80059,
		159 Cre_g508150,
		160 Coc_C169_1_46779,
		161 MicpuC2_28265,
		162 MicpuN3_59206,
		163 MicpuN3_91017,
		164 OstRCC809_2_63541,
		165 Ostta4_34063,
		166 Ost9901_3_12759,
		167 Pp1s293_34V6,
		168 AT2G44980,
		169 MicpuN3_62221,
		170 Coc_C169_1_31120,
		171 ChlNC64A_1_9749,
		172 Cre_g390000,
		173 Ostta4_20661,
		174 Ost9901_3_39168,
		175 OstRCC809_2_39085,
		176 MicpuC2_12258,
		177 MicpuN3_56506,
		178 Pp1s298_34V6,
		179 Pp1s3_294V6,
		180 Pp1s129_178V6,
		181 Pp1s281_92V6,
		182 Pp1s65_183V6,
		183 AT5G66750,
		184 MicpuC2_54122,
		185 MicpuN3_58978,
		186 OstRCC809_2_41952,
		187 Ost9901_3_37662,
		188 Ostta4_913,
		189 ChlNC64A_1_142432,
		190 ChlNC64A_1_22847,
		191 Coc_C169_1_45866,
		192 Vcarteri_81789,
		193 Cre_g647600,
		194 Vcarteri_37155,
		195 Coc_C169_1_12787,
		196 Vcarteri_43161,
		197 MicpuN3_56143,
		198 Pp1s54_314V6,
		199 AT5G19310,
		200 AT3G06010,
		201 Ost9901_3_35598,
		202 OstRCC809_2_93059,
		203 Ostta4_1225,
		204 MicpuC2_60694,
		205 MicpuN3_59225,
		206 Pp1s158_37V6,
		207 Pp1s25_252V6,
		208 AT2G46020,
		209 Vcarteri_91908,
		210 Cre_g325700,
		211 ChlNC64A_1_56509,
		212 Coc_C169_1_14080,
		213 Coc_C169_1_13454,
		214 Vcarteri_30537,
		215 Cre_g162700,
		216 ChlNC64A_1_9310,
		217 AT2G28290,
		218 Pp1s360_39V6,
		219 Pp1s259_46V6,
		220 Pp1s279_74V6,
		221 Pp1s256_75V6,
		222 AT2G02090,
		223 Vcarteri_118418,
		224 Cre_g087600,
		225 ChlNC64A_1_17545,
		226 Coc_C169_1_46585,
		227 Ostta4_17347,
		228 OstRCC809_2_31902,
		229 Ost9901_3_38436,
		230 MicpuN3_60953,
		231 MicpuC2_58412,
		232 MicpuN3_99853,
		233 MicpuC2_48508,
		234 Ost9901_3_32497,
		235 Ostta4_34652,
		236 OstRCC809_2_22901,
		237 Vcarteri_98711,
		238 Cre_g236950,
		239 Coc_C169_1_49196,
		240 Pp1s197_19V6,
		241 AT1G48310,
		242 MicpuC2_1244,
		243 MicpuN3_87840,
		244 Ost9901_3_1244,
		245 Ostta4_26819,
		246 OstRCC809_2_65983,
		247 Coc_C169_1_28813,
		248 Vcarteri_103414,
		249 Cre_g199350,
		250 AT5G07810,
		251 Pp1s86_142V6,
		252 Ostta4_12701,
		253 Ost9901_3_26262,
		254 OstRCC809_2_63849,
		255 MicpuC2_50566,
		256 MicpuN3_59808,
		257 Vcarteri_91789,
		258 ChlNC64A_1_57917,
		259 Coc_C169_1_48741,
		260 ChlNC64A_1_136835,
		261 Pp1s73_179V6,
		262 AT5G05130,
		263 Cre_g614400,
		264 Vcarteri_115608,
		265 ChlNC64A_1_135608,
		266 MicpuN3_99199,
		267 MicpuC2_323,
		268 Ostta4_14616,
		269 Ostta4_33162,
		270 Cre_g297050,
		271 Pp1s177_124V6,
		272 AT5G41360,
		273 AT5G41370,
		274 Coc_C169_1_35557,
		275 MicpuN3_77343,
		276 MicpuC2_50046,
		277 Ostta4_8301,
		278 Ost9901_3_34480,
		279 OstRCC809_2_63141,
		280 ChlNC64A_1_57434,
		281 OstRCC809_2_35310,
		282 Ostta4_18553,
		283 Ost9901_3_35638,
		284 MicpuN3_56202,
		285 AT3G03300,
		286 Pp1s82_159V6,
		287 Pp1s149_36V6,
		288 AT1G01040,
		289 ChlNC64A_1_36987,
		290 MicpuN3_104501,
		291 ChlNC64A_1_136932,
		292 MicpuN3_62585,
		293 MicpuC2_7977,
		294 OstRCC809_2_56781,
		295 Ostta4_32258,
		296 Ost9901_3_31122;
		tree No_001 = ((((((((1:0.30113,2:0.10563):0.15359,(((3:0.17444,4:0.01924):0.45169,(5:0.26057,6:0.46638):0.04542):0.08638,((7:0.02419,(8:0.04221,9:0.07334):0.03452):0.18305,(10:0.16282,11:0.12139):0.08193):0.33779):0.12177):1.01896,((((12:0.14475,13:0.11332):0.21708,(14:0.15207,(15:0.11713,16:0.13247):0.07465):0.3916):0.35525,((17:0.34466,(18:0.04277,19:0.10067):0.30206):0.20700,((20:0.12693,21:0…
END;
