# Supplementary material for: Prevalence, Evolution, and cis-Regulation of Diel Transcription in Chlamydomonas reinhardtii
Source: G3 (Bethesda). 2014 Oct 28;4(12):2461–71. doi: 10.1534/g3.114.015032 (PMC4267941; doi:10.1534/g3.114.015032)
Supplement: Supporting Information [file supp_g3.114.015032_FileS2.zip › AllTrees/RAxML_result.PF00176.18.I357.midpoint.nex]

#NEXUS
BEGIN trees;
	translate
		1 ChlNC64A_1_54357,
		2 AT3G54460,
		3 Pp1s15_94V6,
		4 Coc_C169_1_47939,
		5 Cre_g230750,
		6 Vcarteri_93875,
		7 MicpuC2_37728,
		8 MicpuN3_96640,
		9 MicpuC2_69598,
		10 Ostta4_33075,
		11 OstRCC809_2_32450,
		12 Ost9901_3_31894,
		13 Cre_g230800,
		14 Pp1s14_367V6,
		15 Coc_C169_1_49100,
		16 Cre_g756150,
		17 Vcarteri_104918,
		18 MicpuC2_47189,
		19 MicpuN3_59710;
		tree No_001 = ((1:1.02461,((2:0.616,3:0.49352):0.54427,(4:1.14602,((5:0.65206,6:0.15802):0.61236,(7:1.70659,(((8:0.3112,9:0.24986):0.29175,(10:0.16526,(11:0.17816,12:0.10784):0.08828):0.5272):0.63985,13:1.55025):0.1741):0.17942):0.08269):0.18531):0.32636):0.87373,(14:0.82317,((15:0.59193,(16:0.2901,17:0.44007):0.58496):0.32098,(18:0.80354,19:0.31979):0.67909):0.14628):1.74295);
END;
