# Supplementary material for: Prevalence, Evolution, and cis-Regulation of Diel Transcription in Chlamydomonas reinhardtii
Source: G3 (Bethesda). 2014 Oct 28;4(12):2461–71. doi: 10.1534/g3.114.015032 (PMC4267941; doi:10.1534/g3.114.015032)
Supplement: Supporting Information [file supp_g3.114.015032_FileS2.zip › AllTrees/RAxML_result.PF00176.18.I43.midpoint.nex]

#NEXUS
BEGIN trees;
	translate
		1 AT5G43530,
		2 AT5G22750,
		3 Pp1s41_174V6,
		4 AT1G02670,
		5 AT1G05120,
		6 Cre_g479300,
		7 Coc_C169_1_38028,
		8 Vcarteri_107529,
		9 MicpuN3_81085,
		10 MicpuC2_58044,
		11 Ostta4_20757,
		12 OstRCC809_2_40160,
		13 Ost9901_3_1396,
		14 Ost9901_3_857,
		15 Coc_C169_1_35050,
		16 Vcarteri_58399,
		17 Cre_g046200,
		18 ChlNC64A_1_57890,
		19 Coc_C169_1_40099,
		20 Pp1s132_19V6,
		21 Pp1s3_639V6,
		22 AT1G11100,
		23 AT1G61140,
		24 AT1G50410,
		25 AT3G16600,
		26 AT3G20010,
		27 MicpuN3_56440,
		28 MicpuC2_31150,
		29 Coc_C169_1_67093;
		tree No_001 = (((1:0.48054,(2:0.48399,3:0.46996):0.15354):0.68234,(((4:0.68737,5:0.16560):0.38222,(6:0.70480,(7:0.23366,8:0.38804):0.24607):0.0):0.41812,(9:0.19665,(10:0.20071,(11:0.04026,(12:0.06927,(13:0.0,14:0.0):0.14277):0.13239):0.24132):0.09728):0.6673):0.85905):0.51116,(((((15:0.85430,(16:0.22218,17:0.76136):0.44419):0.0,18:0.95397):0.16965,19:2.00922):0.35497,((20:0.14875,21:0.07902):0.37955,((22:0.28554,23:0.08160):0.28794,(24:0.09967,(25:0.79837,26:0.17787):0.06336):0.39697):0.20614):0.46031):0.39882,((27:0.74095,28:0.18983):0.59131,29:1.29257):0.44875):0.0949);
END;
