# Supplementary material for: Prevalence, Evolution, and cis-Regulation of Diel Transcription in Chlamydomonas reinhardtii
Source: G3 (Bethesda). 2014 Oct 28;4(12):2461–71. doi: 10.1534/g3.114.015032 (PMC4267941; doi:10.1534/g3.114.015032)
Supplement: Supporting Information [file supp_g3.114.015032_FileS2.zip › AllTrees/RAxML_result.PF00177.16.midpoint.nex]

#NEXUS
BEGIN trees;
	translate
		1 ChlNC64A_1_15925,
		2 AT2G07696,
		3 ATMG01270,
		4 Cre_g618700,
		5 Vcarteri_59573,
		6 Vcarteri_87295,
		7 OstRCC809_2_90500,
		8 Ost9901_3_12674,
		9 Ostta4_26045,
		10 MicpuC2_48485,
		11 MicpuN3_90425,
		12 AT2G37270,
		13 AT3G11940,
		14 Coc_C169_1_28475,
		15 ChlNC64A_1_37294,
		16 Vcarteri_120316,
		17 Cre_g290950,
		18 Pp1s114_146V6,
		19 Pp1s114_143V6,
		20 Pp1s400_33V6,
		21 Pp1s101_208V6,
		22 Pp1s10_385V6,
		23 ATCG00900,
		24 ATCG01240;
		tree No_001 = ((1:0.58597,((2:0.0,3:0.0):0.57548,((4:0.37776,5:0.0562):0.64467,6:1.0794):0.17374):0.24819):0.26718,((7:0.0,((8:0.01877,9:0.01228):0.00577,((10:0.00597,11:0.00616):0.03864,((12:0.0,13:0.00599):0.03439,((14:0.04316,(15:0.09176,(16:0.0,17:0.01225):0.02737):0.00992):0.02686,(((18:0.0,19:0.0):0.0,20:0.0):0.0,(21:0.0,22:0.0):0.0):0.0):0.00809):0.03682):0.01838):0.01245):1.18461,(23:0.0,24:0.0):0.56743):0.37963);
END;
