# Supplementary material for: Prevalence, Evolution, and cis-Regulation of Diel Transcription in Chlamydomonas reinhardtii
Source: G3 (Bethesda). 2014 Oct 28;4(12):2461–71. doi: 10.1534/g3.114.015032 (PMC4267941; doi:10.1534/g3.114.015032)
Supplement: Supporting Information [file supp_g3.114.015032_FileS2.zip › AllTrees/RAxML_result.PF00179.21.midpoint.nex]

#NEXUS
BEGIN trees;
	translate
		1 Cre_g167000,
		2 Vcarteri_85621,
		3 MicpuN3_97341,
		4 MicpuN3_63982,
		5 MicpuC2_14889,
		6 Vcarteri_102189,
		7 Cre_g142000,
		8 ChlNC64A_1_59526,
		9 Coc_C169_1_28225,
		10 MicpuC2_49619,
		11 MicpuN3_93648,
		12 Ostta4_17770,
		13 Ost9901_3_24651,
		14 OstRCC809_2_57421,
		15 Vcarteri_81731,
		16 Cre_g019450,
		17 ChlNC64A_1_144242,
		18 Coc_C169_1_38584,
		19 AT3G57870,
		20 Pp1s101_152V6,
		21 Pp1s212_86V6,
		22 Ostta4_19079,
		23 Ost9901_3_33350,
		24 OstRCC809_2_37073,
		25 MicpuC2_33249,
		26 MicpuN3_93513,
		27 Coc_C169_1_54120,
		28 Cre_g515450,
		29 Vcarteri_103689,
		30 ChlNC64A_1_133844,
		31 ChlNC64A_1_30002,
		32 Coc_C169_1_22502,
		33 MicpuN3_92203,
		34 MicpuC2_27434,
		35 OstRCC809_2_61174,
		36 Ostta4_29441,
		37 Ost9901_3_8844,
		38 AT1G14400,
		39 AT2G02760,
		40 Pp1s219_106V6,
		41 Pp1s91_87V6,
		42 Pp1s91_88V6,
		43 AT5G62540,
		44 Vcarteri_83518,
		45 Cre_g294850,
		46 Cre_g297650,
		47 Pp1s187_58V6,
		48 ChlNC64A_1_59324,
		49 Cre_g141450,
		50 Vcarteri_95153,
		51 Coc_C169_1_67139,
		52 AT4G36410,
		53 AT1G75440,
		54 AT5G42990,
		55 AT1G45050,
		56 Pp1s193_49V6,
		57 Pp1s211_21V6,
		58 ChlNC64A_1_139054,
		59 Pp1s75_236V6,
		60 Pp1s7_438V6,
		61 Pp1s171_143V6,
		62 Pp1s171_53V6,
		63 AT3G46460,
		64 AT3G55380,
		65 AT5G59300,
		66 Coc_C169_1_52410,
		67 Vcarteri_106071,
		68 Cre_g546650,
		69 MicpuC2_34736,
		70 MicpuN3_86515,
		71 Ost9901_3_15194,
		72 OstRCC809_2_31242,
		73 Ostta4_17056,
		74 Ostta4_8373,
		75 OstRCC809_2_56682,
		76 Ost9901_3_12468,
		77 MicpuN3_97701,
		78 MicpuC2_59129,
		79 ChlNC64A_1_48229,
		80 ChlNC64A_1_48683,
		81 Cre_g370850,
		82 Vcarteri_109434,
		83 Coc_C169_1_26089,
		84 AT4G36800,
		85 AT2G18600,
		86 Pp1s45_71V6,
		87 Pp1s61_126V6,
		88 Pp1s6_291V6,
		89 Pp1s102_139V6,
		90 Pp1s52_134V6,
		91 Pp1s242_76V6,
		92 ChlNC64A_1_57433,
		93 Coc_C169_1_22325,
		94 AT2G46030,
		95 AT5G41340,
		96 AT1G63800,
		97 Pp1s161_122V6,
		98 Pp1s37_166V6,
		99 Vcarteri_65865,
		100 Cre_g027200,
		101 ChlNC64A_1_36102,
		102 OstRCC809_2_91619,
		103 Ostta4_17283,
		104 Ost9901_3_38691,
		105 Coc_C169_1_37514,
		106 Pp1s238_21V6,
		107 AT1G16890,
		108 MicpuN3_106902,
		109 MicpuC2_46797,
		110 AT1G78870,
		111 Pp1s66_28V6,
		112 Cre_g026600,
		113 Vcarteri_84644,
		114 AT5G50870,
		115 OstRCC809_2_95294,
		116 Pp1s192_49V6,
		117 Pp1s16_326V6,
		118 Vcarteri_62621,
		119 Cre_g046850,
		120 ChlNC64A_1_19318,
		121 Coc_C169_1_52084,
		122 OstRCC809_2_57136,
		123 Ost9901_3_31727,
		124 Ostta4_25784,
		125 MicpuC2_14767,
		126 MicpuN3_108256,
		127 Pp1s319_37V6,
		128 Coc_C169_1_20517,
		129 ChlNC64A_1_13870,
		130 AT3G24515,
		131 Vcarteri_104180,
		132 Cre_g570300,
		133 AT2G32790,
		134 AT3G13550,
		135 ChlNC64A_1_48816,
		136 Coc_C169_1_31896,
		137 Vcarteri_84429,
		138 Cre_g292800,
		139 Pp1s210_48V6,
		140 Pp1s268_17V6,
		141 Ostta4_8474,
		142 OstRCC809_2_57323,
		143 Ost9901_3_38392,
		144 MicpuN3_81538,
		145 MicpuC2_44427,
		146 AT1G36340,
		147 Cre_g693150,
		148 Cre_g693700,
		149 Vcarteri_80460,
		150 Coc_C169_1_22161,
		151 ChlNC64A_1_53431,
		152 Ost9901_3_43750,
		153 Ostta4_21197,
		154 OstRCC809_2_43489,
		155 MicpuN3_109415,
		156 MicpuC2_36703,
		157 Coc_C169_1_65161,
		158 AT5G56150,
		159 AT2G16740,
		160 Pp1s533_11V6,
		161 AT5G41700,
		162 AT1G64230,
		163 AT4G27960,
		164 AT5G53300,
		165 Pp1s69_31V6,
		166 Pp1s69_142V6,
		167 Pp1s65_161V6,
		168 Pp1s34_302V6,
		169 AT3G08700,
		170 AT3G08690,
		171 AT1G50490,
		172 AT3G20060,
		173 Pp1s177_14V6,
		174 ChlNC64A_1_59234,
		175 Coc_C169_1_29873,
		176 Ostta4_26053,
		177 Ost9901_3_7340,
		178 OstRCC809_2_30502,
		179 MicpuN3_90093,
		180 MicpuC2_45195,
		181 Coc_C169_1_14433,
		182 Vcarteri_120065,
		183 Cre_g753050,
		184 Ostta4_33376,
		185 Ost9901_3_10549,
		186 OstRCC809_2_33961,
		187 MicpuN3_71095,
		188 MicpuC2_21083,
		189 Pp1s407_50V6,
		190 AT3G17000,
		191 ChlNC64A_1_12197,
		192 Coc_C169_1_29709,
		193 Cre_g372400,
		194 Vcarteri_103384,
		195 MicpuC2_6876,
		196 Pp1s366_17V6,
		197 AT5G50430,
		198 AT1G17280,
		199 Coc_C169_1_65899,
		200 MicpuN3_92347,
		201 MicpuC2_30002,
		202 Ost9901_3_29356,
		203 Ostta4_21207,
		204 OstRCC809_2_43603,
		205 Cre_g342506,
		206 ChlNC64A_1_54899,
		207 Coc_C169_1_67088,
		208 Cre_g430050,
		209 Vcarteri_82625,
		210 Pp1s30_111V6,
		211 AT5G05080,
		212 Ostta4_6434,
		213 Ost9901_3_31651,
		214 OstRCC809_2_57078,
		215 MicpuC2_70237,
		216 MicpuN3_55138,
		217 ChlNC64A_1_56059,
		218 Coc_C169_1_30660,
		219 Pp1s159_159V6,
		220 AT5G25760,
		221 ChlNC64A_1_27560,
		222 Vcarteri_63302,
		223 Cre_g240150,
		224 Coc_C169_1_34145,
		225 MicpuC2_23938,
		226 Ost9901_3_34833,
		227 Ostta4_34926,
		228 OstRCC809_2_93796,
		229 MicpuN3_77783,
		230 Coc_C169_1_22787,
		231 AT2G36060,
		232 AT3G52560,
		233 AT1G23260,
		234 AT1G70660,
		235 AT1G70650,
		236 Pp1s311_60V6,
		237 Pp1s490_20V6,
		238 Pp1s60_129V6,
		239 Cre_g247600,
		240 Vcarteri_73030,
		241 ChlNC64A_1_134163,
		242 Vcarteri_64713,
		243 ChlNC64A_1_141888,
		244 Coc_C169_1_65707,
		245 Pp1s460_7V6,
		246 Coc_C169_1_19606,
		247 ChlNC64A_1_14051,
		248 Cre_g212401,
		249 Vcarteri_35628,
		250 Vcarteri_116740,
		251 Cre_g510300,
		252 MicpuC2_37198,
		253 MicpuN3_84687,
		254 ChlNC64A_1_140553,
		255 AT2G16920,
		256 AT2G33770,
		257 Pp1s83_136V6,
		258 Pp1s126_37V6,
		259 Coc_C169_1_20108,
		260 MicpuC2_48363,
		261 MicpuN3_71665,
		262 AT3G15355,
		263 AT1G53025,
		264 AT1G53023,
		265 MicpuN3_101773,
		266 MicpuC2_6556;
		tree No_001 = (((((1:0.21279,2:0.25751):0.38550,(((3:0.12282,4:0.02315):0.06075,((5:0.19637,(((6:0.03537,7:0.03252):0.06688,8:0.18474):0.02707,9:0.13859):0.07868):0.04665,((((10:0.13848,11:0.05574):0.08092,((12:0.0874,13:0.03068):0.07111,14:0.05268):0.29723):0.0774,(((15:0.08928,16:0.20347):0.51488,17:0.2586):0.19636,18:0.31357):0.05977):0.16431,(19:0.10637,(20:0.0,21:0.01388):0.07265):0.10199):0…
END;
