# Supplementary material for: Prevalence, Evolution, and cis-Regulation of Diel Transcription in Chlamydomonas reinhardtii
Source: G3 (Bethesda). 2014 Oct 28;4(12):2461–71. doi: 10.1534/g3.114.015032 (PMC4267941; doi:10.1534/g3.114.015032)
Supplement: Supporting Information [file supp_g3.114.015032_FileS2.zip › AllTrees/RAxML_result.PF00180.15.midpoint.nex]

#NEXUS
BEGIN trees;
	translate
		1 MicpuN3_97369,
		2 MicpuC2_15406,
		3 Ostta4_36334,
		4 Ost9901_3_47417,
		5 Ost9901_3_29641,
		6 OstRCC809_2_40245,
		7 AT5G14590,
		8 Pp1s245_29V6,
		9 Pp1s379_28V6,
		10 Pp1s241_32V6,
		11 AT1G54340,
		12 AT1G65930,
		13 Coc_C169_1_57881,
		14 Cre_g214500,
		15 Vcarteri_77629,
		16 ChlNC64A_1_55969,
		17 Coc_C169_1_54299,
		18 Cre_g325400,
		19 Vcarteri_106647,
		20 ChlNC64A_1_56307,
		21 Pp1s303_31V6,
		22 Pp1s12_40V6,
		23 AT1G80555,
		24 AT1G80560,
		25 AT5G14200,
		26 AT1G31180,
		27 OstRCC809_2_43115,
		28 Ost9901_3_29616,
		29 Ostta4_9048,
		30 MicpuN3_63361,
		31 MicpuC2_34079,
		32 ChlNC64A_1_34882,
		33 Pp1s78_143V6,
		34 Pp1s83_44V6,
		35 Pp1s199_33V6,
		36 AT5G03290,
		37 AT3G09810,
		38 Cre_g143250,
		39 Vcarteri_104752,
		40 Coc_C169_1_65965,
		41 Vcarteri_119675,
		42 Cre_g728800,
		43 Coc_C169_1_47333,
		44 Pp1s101_151V6,
		45 Pp1s212_85V6,
		46 Pp1s152_81V6,
		47 AT4G35650,
		48 AT4G35260,
		49 AT1G32480,
		50 AT2G17130;
		tree No_001 = ((((1:0.03991,2:0.08689):0.08132,(3:0.05583,((4:0.0,5:0.0):0.04593,6:0.05083):0.03070):0.11367):1.47218,((7:0.11128,((8:0.08597,(9:0.23055,10:0.06648):0.09204):0.04562,(11:0.12448,12:0.06740):0.05816):0.0582):0.17832,(13:0.16816,((14:0.03017,15:0.07259):0.10238,16:0.12547):0.04997):0.10734):0.86526):1.47463,(((17:0.19807,((18:0.0419,19:0.04308):0.20164,20:0.18615):0.06539):0.09105,(…
END;
