# Supplementary material for: Prevalence, Evolution, and cis-Regulation of Diel Transcription in Chlamydomonas reinhardtii
Source: G3 (Bethesda). 2014 Oct 28;4(12):2461–71. doi: 10.1534/g3.114.015032 (PMC4267941; doi:10.1534/g3.114.015032)
Supplement: Supporting Information [file supp_g3.114.015032_FileS2.zip › AllTrees/RAxML_result.PF00183.13.midpoint.nex]

#NEXUS
BEGIN trees;
	translate
		1 OstRCC809_2_94303,
		2 Ostta4_12525,
		3 Ost9901_3_26010,
		4 MicpuN3_61484,
		5 MicpuC2_37178,
		6 Coc_C169_1_54922,
		7 ChlNC64A_1_134150,
		8 ChlNC64A_1_57527,
		9 Vcarteri_73112,
		10 Cre_g386750,
		11 MicpuC2_26319,
		12 MicpuN3_106749,
		13 Ostta4_29007,
		14 OstRCC809_2_59087,
		15 Ost9901_3_26093,
		16 Pp1s258_52V6,
		17 Pp1s83_80V6,
		18 Pp1s314_13V6,
		19 Pp1s220_79V6,
		20 Pp1s220_83V6,
		21 Pp1s291_62V6,
		22 AT5G52640,
		23 AT5G56030,
		24 AT5G56000,
		25 AT5G56010,
		26 Ostta4_15101,
		27 OstRCC809_2_28464,
		28 Ost9901_3_23829,
		29 MicpuN3_55581,
		30 MicpuC2_14003,
		31 Coc_C169_1_19714,
		32 Vcarteri_79927,
		33 Cre_g514850,
		34 ChlNC64A_1_140066,
		35 AT2G04030,
		36 AT3G07770,
		37 Pp1s267_30V6,
		38 Pp1s118_219V6,
		39 Pp1s20_176V6,
		40 ChlNC64A_1_19360,
		41 ChlNC64A_1_59468,
		42 Coc_C169_1_26572,
		43 Cre_g080650,
		44 Vcarteri_80696,
		45 MicpuN3_62210,
		46 MicpuC2_49037,
		47 Ostta4_29705,
		48 OstRCC809_2_41560,
		49 Ost9901_3_27951,
		50 AT4G24190,
		51 Pp1s7_487V6,
		52 Pp1s126_38V6,
		53 Pp1s8_67V6;
		tree No_001 = (((1:0.09569,(2:0.13479,3:0.08376):0.04212):0.4135,(4:0.22931,5:0.22690):0.31769):1.78766,((((6:0.11869,(7:0.33076,(8:0.30231,(9:0.03251,10:0.02758):0.04095):0.03415):0.03368):0.02937,((11:0.03502,12:0.03028):0.04335,(13:0.01593,(14:0.01205,15:0.0162):0.01026):0.05459):0.05703):0.03685,((16:0.02874,((17:0.03665,(18:1.62100,(19:0.0,20:0.0):0.0):0.03209):0.00769,21:0.02166):0.00748):0…
END;
