# Supplementary material for: Prevalence, Evolution, and cis-Regulation of Diel Transcription in Chlamydomonas reinhardtii
Source: G3 (Bethesda). 2014 Oct 28;4(12):2461–71. doi: 10.1534/g3.114.015032 (PMC4267941; doi:10.1534/g3.114.015032)
Supplement: Supporting Information [file supp_g3.114.015032_FileS2.zip › AllTrees/RAxML_result.PF00185.19.midpoint.nex]

#NEXUS
BEGIN trees;
	translate
		1 Cre_g079700,
		2 Vcarteri_102225,
		3 Coc_C169_1_29636,
		4 ChlNC64A_1_48757,
		5 Ost9901_3_13232,
		6 Ostta4_9051,
		7 OstRCC809_2_38709,
		8 AT3G20330,
		9 Pp1s38_256V6,
		10 Pp1s239_40V6,
		11 MicpuC2_19938,
		12 MicpuN3_98407,
		13 AT1G75330,
		14 Cre_g489700,
		15 Vcarteri_80138,
		16 Coc_C169_1_56472,
		17 ChlNC64A_1_48133,
		18 Ostta4_9328,
		19 OstRCC809_2_28508,
		20 Ost9901_3_28754,
		21 MicpuC2_25133,
		22 MicpuN3_55476,
		23 Pp1s213_9V6,
		24 Pp1s189_99V6;
		tree No_001 = (((1:0.1296,2:0.10891):0.15046,((3:0.20906,4:0.22009):0.03426,((5:0.03425,(6:0.06625,7:0.06060):0.02459):0.26107,((8:0.17008,(9:0.06594,10:0.02075):0.11194):0.1265,(11:0.2084,12:0.12479):0.19298):0.07900):0.13964):0.02788):1.90503,(13:0.15881,(((((14:0.04993,15:0.04726):0.32350,16:0.18961):0.03712,17:0.24062):0.10010,((18:0.31928,(19:0.05964,20:0.07949):0.0466):0.14728,(21:0.1691,22:0.10346):0.20545):0.14474):0.08203,(23:0.03056,24:0.06324):0.0779):0.09228):1.76731);
END;
