# Supplementary material for: Prevalence, Evolution, and cis-Regulation of Diel Transcription in Chlamydomonas reinhardtii
Source: G3 (Bethesda). 2014 Oct 28;4(12):2461–71. doi: 10.1534/g3.114.015032 (PMC4267941; doi:10.1534/g3.114.015032)
Supplement: Supporting Information [file supp_g3.114.015032_FileS2.zip › AllTrees/RAxML_result.PF00187.14.midpoint.nex]

#NEXUS
BEGIN trees;
	translate
		1 AT3G04720,
		2 Pp1s223_71V6,
		3 Pp1s15_171V6,
		4 Pp1s197_7V6,
		5 AT3G54420,
		6 AT2G43610,
		7 AT2G43620,
		8 Pp1s184_140V6,
		9 Pp1s134_173V6,
		10 Pp1s178_23V6,
		11 AT2G43590,
		12 Cre_g570700,
		13 AT2G43570,
		14 AT2G43580,
		15 Pp1s309_86V6,
		16 AT3G12500,
		17 Pp1s171_80V6,
		18 Pp1s309_77V6,
		19 Cre_g233200,
		20 Pp1s97_66V6;
		tree No_001 = ((1:0.35834,((2:0.39872,(3:0.50728,4:0.33785):0.21324):0.23679,((5:0.48862,((((6:0.28324,7:0.09396):0.13539,((8:1.03273,(9:0.04917,10:0.36472):0.23070):0.15856,11:0.09884):0.13360):0.09553,(12:1.27389,13:0.42019):0.0):0.0899,14:0.18163):0.11808):0.1783,15:0.42362):0.06797):0.08559):0.25426,(16:0.47063,((17:1.51012,(18:0.96196,19:0.6699):0.76097):0.4257,20:0.0):0.06106):0.00483);
END;
