# Supplementary material for: Prevalence, Evolution, and cis-Regulation of Diel Transcription in Chlamydomonas reinhardtii
Source: G3 (Bethesda). 2014 Oct 28;4(12):2461–71. doi: 10.1534/g3.114.015032 (PMC4267941; doi:10.1534/g3.114.015032)
Supplement: Supporting Information [file supp_g3.114.015032_FileS2.zip › AllTrees/RAxML_result.PF00188.21.midpoint.nex]

#NEXUS
BEGIN trees;
	translate
		1 Cre_g049200,
		2 ChlNC64A_1_52903,
		3 ChlNC64A_1_135097,
		4 ChlNC64A_1_133112,
		5 ChlNC64A_1_26372,
		6 AT5G66590,
		7 Pp1s241_56V6,
		8 Pp1s72_307V6,
		9 Pp1s395_46V6,
		10 Pp1s297_72V6,
		11 Pp1s33_124V6,
		12 Pp1s33_117V6,
		13 AT5G26130,
		14 AT4G33710,
		15 AT1G50060,
		16 AT1G50050,
		17 AT2G14580,
		18 AT2G14610,
		19 AT4G33720,
		20 AT2G19990,
		21 AT2G19970,
		22 AT2G19980,
		23 AT3G19690,
		24 AT4G33730,
		25 AT4G07820,
		26 AT1G01310,
		27 AT3G09590,
		28 AT5G02730,
		29 AT4G30320,
		30 AT4G31470,
		31 AT4G25790,
		32 AT5G57625,
		33 Pp1s39_142V6,
		34 AT4G25780,
		35 Pp1s215_2V6,
		36 Pp1s173_37V6,
		37 Coc_C169_1_58075,
		38 ChlNC64A_1_140572,
		39 ChlNC64A_1_142002,
		40 ChlNC64A_1_49781,
		41 ChlNC64A_1_138178,
		42 Vcarteri_90221,
		43 Cre_g589400,
		44 Vcarteri_99452,
		45 Cre_g011700,
		46 Vcarteri_92694,
		47 Vcarteri_118015,
		48 Vcarteri_86225,
		49 Vcarteri_102802,
		50 Vcarteri_86343,
		51 Cre_g011650,
		52 Cre_g013100,
		53 Vcarteri_55088,
		54 Vcarteri_55562,
		55 Vcarteri_92974,
		56 Vcarteri_92972,
		57 Vcarteri_55219,
		58 Vcarteri_95940,
		59 Vcarteri_95941,
		60 Vcarteri_86230,
		61 Vcarteri_86227,
		62 Vcarteri_55043,
		63 Cre_g598450,
		64 Vcarteri_92588,
		65 Vcarteri_36229,
		66 Vcarteri_77846,
		67 MicpuC2_49003,
		68 Vcarteri_107377,
		69 Vcarteri_73740,
		70 Vcarteri_82450,
		71 Vcarteri_75954,
		72 Vcarteri_108621,
		73 Vcarteri_106085,
		74 ChlNC64A_1_135079,
		75 Vcarteri_94508,
		76 Cre_g598700,
		77 Vcarteri_94353,
		78 Vcarteri_94361,
		79 Cre_g083100,
		80 Vcarteri_64274,
		81 Cre_g045000,
		82 Vcarteri_127359,
		83 Cre_g596350,
		84 Cre_g596250,
		85 Vcarteri_127358,
		86 Vcarteri_104287,
		87 Cre_g559750,
		88 ChlNC64A_1_143489,
		89 Cre_g596650,
		90 Cre_g745250,
		91 Vcarteri_99270,
		92 ChlNC64A_1_139641,
		93 ChlNC64A_1_144630,
		94 ChlNC64A_1_141739;
		tree No_001 = ((1:1.09693,(((2:0.16695,3:0.27632):0.67054,4:0.35929):0.12270,((5:0.75094,(((((6:1.12199,7:0.28935):0.10380,(8:0.44084,(9:0.30733,(10:0.2342,(11:0.02189,12:0.04400):0.77889):0.05986):0.10783):0.06974):0.22877,((((((((13:0.1049,14:0.22286):0.21519,(15:0.25873,16:0.21571):0.27888):0.06282,(17:0.09324,18:0.1476):0.13779):0.07080,(19:0.14080,(20:0.39546,(21:0.23507,22:0.24233):0.47594)…
END;
