# Supplementary material for: Prevalence, Evolution, and cis-Regulation of Diel Transcription in Chlamydomonas reinhardtii
Source: G3 (Bethesda). 2014 Oct 28;4(12):2461–71. doi: 10.1534/g3.114.015032 (PMC4267941; doi:10.1534/g3.114.015032)
Supplement: Supporting Information [file supp_g3.114.015032_FileS2.zip › AllTrees/RAxML_result.PF00189.15.midpoint.nex]

#NEXUS
BEGIN trees;
	translate
		1 Vcarteri_107510,
		2 Cre_g744000,
		3 ATCG00800,
		4 Coc_C169_1_7635,
		5 MicpuC2_26239,
		6 MicpuN3_91459,
		7 Ostta4_28059,
		8 Ost9901_3_49305,
		9 OstRCC809_2_56834,
		10 Vcarteri_120230,
		11 Cre_g102250,
		12 AT3G53870,
		13 AT2G31610,
		14 AT5G35530,
		15 Pp1s487_22V6,
		16 Pp1s136_175V6,
		17 Pp1s41_146V6,
		18 Pp1s31_178V6,
		19 Pp1s29_222V6,
		20 Pp1s454_3V6,
		21 Pp1s127_74V6,
		22 ChlNC64A_1_59796,
		23 ATMG00090;
		tree No_001 = (((1:0.05343,2:0.45474):0.90575,3:0.88139):0.19312,((4:0.0,((5:0.00687,(6:0.03832,(7:0.01308,(8:0.0,9:0.01235):0.0114):0.14784):0.0203):0.11259,((((10:0.0,11:0.01218):0.01523,(12:0.02453,(13:0.0,14:0.0123):0.0):0.0237):0.06097,(15:0.24000,((16:0.0,(17:0.0,(18:0.0,19:0.0):0.0):0.0):0.0,(20:0.0,21:0.0):0.0):0.0):0.0367):0.02068,22:0.06755):0.02901):0.02572):1.13646,23:0.6152):0.06504);
END;
