# Supplementary material for: Prevalence, Evolution, and cis-Regulation of Diel Transcription in Chlamydomonas reinhardtii
Source: G3 (Bethesda). 2014 Oct 28;4(12):2461–71. doi: 10.1534/g3.114.015032 (PMC4267941; doi:10.1534/g3.114.015032)
Supplement: Supporting Information [file supp_g3.114.015032_FileS2.zip › AllTrees/RAxML_result.PF00190.17.midpoint.nex]

#NEXUS
BEGIN trees;
	translate
		1 Pp1s149_229V6,
		2 Pp1s149_238V6,
		3 Pp1s149_228V6,
		4 Pp1s149_191V6,
		5 Coc_C169_1_52070,
		6 AT1G18970,
		7 AT1G18980,
		8 AT1G74820,
		9 AT1G02335,
		10 AT3G62020,
		11 AT5G26700,
		12 AT3G05930,
		13 AT1G09560,
		14 Pp1s27_53V6,
		15 AT3G10080,
		16 AT5G38960,
		17 AT5G38950,
		18 AT5G38930,
		19 AT5G38940,
		20 AT5G38910,
		21 AT3G04200,
		22 AT3G04150,
		23 AT3G04170,
		24 AT3G04180,
		25 AT3G04190,
		26 AT3G05950,
		27 AT5G39110,
		28 AT5G39120,
		29 AT5G39180,
		30 AT5G39150,
		31 AT5G39100,
		32 AT5G39190,
		33 AT5G39160,
		34 AT5G39130,
		35 AT4G14630,
		36 Pp1s86_31V6,
		37 Pp1s9_457V6,
		38 Pp1s10_279V6,
		39 AT1G10460,
		40 Pp1s82_3V6,
		41 Pp1s82_6V6,
		42 AT5G61750,
		43 Pp1s338_52V6,
		44 Pp1s68_12V6,
		45 Pp1s68_19V6,
		46 Pp1s68_22V6,
		47 Pp1s21_279V6,
		48 Pp1s21_274V6,
		49 Pp1s273_57V6,
		50 Pp1s337_9V6,
		51 AT1G72610,
		52 AT5G20630,
		53 Coc_C169_1_42471,
		54 Coc_C169_1_64000,
		55 Pp1s206_126V6,
		56 Pp1s156_53V6,
		57 Pp1s39_136V6,
		58 Pp1s97_57V6,
		59 Pp1s97_59V6,
		60 ChlNC64A_1_141775,
		61 AT4G36700,
		62 AT2G18540,
		63 AT2G28490,
		64 AT4G28520,
		65 AT1G03880,
		66 AT5G44120,
		67 AT1G03890,
		68 AT1G07750,
		69 AT2G28680,
		70 Pp1s69_28V6,
		71 ChlNC64A_1_58866,
		72 Cre_g335100,
		73 Vcarteri_119720,
		74 Cre_g349250,
		75 ChlNC64A_1_138777,
		76 ChlNC64A_1_140481,
		77 ChlNC64A_1_140484,
		78 ChlNC64A_1_14125,
		79 Vcarteri_35798,
		80 Cre_g295550,
		81 Pp1s287_35V6,
		82 ChlNC64A_1_17596,
		83 AT3G22640;
		tree No_001 = (((((((1:0.0,2:0.10838):0.0238,(3:0.0,4:0.0):0.01749):0.89775,5:1.30504):0.44017,((((((6:0.10605,(7:0.06615,8:0.52866):0.01360):0.56957,((9:0.14228,10:0.10439):0.14996,((11:0.22263,12:0.29905):0.13147,13:0.22339):0.05687):0.18483):0.0406,14:1.55289):0.01433,(15:0.88403,(((16:0.14212,((17:0.20888,(18:0.03673,19:0.01396):0.1039):0.02336,20:0.22337):0.04280):0.07654,((((21:0.18063,((22…
END;
