# Supplementary material for: Prevalence, Evolution, and cis-Regulation of Diel Transcription in Chlamydomonas reinhardtii
Source: G3 (Bethesda). 2014 Oct 28;4(12):2461–71. doi: 10.1534/g3.114.015032 (PMC4267941; doi:10.1534/g3.114.015032)
Supplement: Supporting Information [file supp_g3.114.015032_FileS2.zip › AllTrees/RAxML_result.PF00194.16.midpoint.nex]

#NEXUS
BEGIN trees;
	translate
		1 Pp1s185_117V6,
		2 Pp1s185_116V6,
		3 ChlNC64A_1_11032,
		4 Cre_g415700,
		5 Vcarteri_109995,
		6 Coc_C169_1_67822,
		7 ChlNC64A_1_19445,
		8 ChlNC64A_1_59547,
		9 ChlNC64A_1_59546,
		10 Vcarteri_109791,
		11 Vcarteri_61206,
		12 Vcarteri_71391,
		13 Cre_g223050,
		14 Cre_g223100,
		15 Coc_C169_1_48539,
		16 Pp1s884_2V6,
		17 Pp1s719_1V6,
		18 Pp1s4821_1V6,
		19 MicpuC2_9513,
		20 MicpuN3_96952,
		21 AT5G04180,
		22 AT4G21000,
		23 AT4G20990,
		24 AT3G52720,
		25 AT1G08065,
		26 Pp1s44_235V6,
		27 Pp1s1722_1V6,
		28 Pp1s288_3V6,
		29 AT5G56330,
		30 AT1G08080,
		31 AT2G28210;
		tree No_001 = (((((1:0.7723,((2:1.61579,3:0.7036):0.19230,(4:0.04987,5:0.04757):0.32277):0.25735):0.52545,(6:1.51756,(((7:0.83259,(8:0.16731,9:0.19112):0.46729):0.42868,(((10:0.04637,11:0.06407):0.02918,12:0.02312):0.31849,(13:0.04977,14:0.01534):0.43865):0.77737):0.3886,15:1.44305):0.33511):0.4978):0.45955,((16:0.0,17:0.0):1.47066,18:0.77461):0.09575):0.19233,(19:0.25329,20:0.37259):1.03414):0.30387,(21:0.34123,((22:0.15734,23:0.10464):0.33425,(24:0.93019,((25:0.18852,((26:0.6907,(27:1.37302,28:1.32000):0.3246):0.87983,29:0.10155):0.16155):0.22245,(30:0.2014,31:0.18353):0.11445):0.10245):0.18054):0.27906):0.02311);
END;
