# Supplementary material for: Prevalence, Evolution, and cis-Regulation of Diel Transcription in Chlamydomonas reinhardtii
Source: G3 (Bethesda). 2014 Oct 28;4(12):2461–71. doi: 10.1534/g3.114.015032 (PMC4267941; doi:10.1534/g3.114.015032)
Supplement: Supporting Information [file supp_g3.114.015032_FileS2.zip › AllTrees/RAxML_result.PF00195.14.midpoint.nex]

#NEXUS
BEGIN trees;
	translate
		1 Coc_C169_1_12451,
		2 Coc_C169_1_18441,
		3 Coc_C169_1_48294,
		4 AT2G46720,
		5 AT1G04220,
		6 AT2G16280,
		7 AT4G34250,
		8 AT2G15090,
		9 AT4G34520,
		10 Pp1s35_53V6,
		11 Pp1s118_54V6,
		12 Pp1s245_24V6,
		13 Pp1s30_335V6,
		14 Pp1s21_102V6,
		15 AT1G71160,
		16 AT5G49070,
		17 AT1G68530,
		18 AT3G52160,
		19 Pp1s268_29V6,
		20 Pp1s416_17V6,
		21 Vcarteri_61822,
		22 Cre_g228150,
		23 Vcarteri_91861,
		24 Vcarteri_95052,
		25 Cre_g320550,
		26 Cre_g319600,
		27 Cre_g318500,
		28 Coc_C169_1_44199,
		29 Coc_C169_1_57989,
		30 Coc_C169_1_64433,
		31 AT5G13930,
		32 Pp1s228_25V6,
		33 Pp1s39_349V6,
		34 Pp1s303_8V6,
		35 Pp1s303_6V6,
		36 Pp1s292_1V6,
		37 Pp1s365_22V6,
		38 Pp1s365_24V6,
		39 Pp1s463_7V6,
		40 Pp1s463_13V6,
		41 Pp1s1_12V6,
		42 Pp1s463_8V6,
		43 Pp1s426_47V6,
		44 Pp1s500_3V6,
		45 Pp1s22_4V6,
		46 Pp1s16_414V6,
		47 Pp1s425_8V6,
		48 Pp1s20_292V6,
		49 Pp1s20_301V6,
		50 Pp1s25_362V6,
		51 Pp1s304_59V6,
		52 AT4G34850,
		53 AT1G02050,
		54 AT4G00040,
		55 Pp1s25_363V6,
		56 Coc_C169_1_45842,
		57 Pp1s34_206V6,
		58 Pp1s38_8V6,
		59 Pp1s61_65V6;
		tree No_001 = ((1:0.34042,(2:0.60969,((3:0.18549,(4:0.40242,((5:0.14940,((6:0.15728,((7:0.14861,8:0.07452):0.15824,9:0.19564):0.07758):0.15302,((10:0.05745,11:0.22436):0.20642,(12:0.0647,(13:0.10607,14:0.03637):0.06028):0.04947):0.0489):0.07323):0.12495,(((15:0.52867,16:0.27414):0.23682,17:0.18095):0.16087,(18:0.52042,(19:0.5111,(20:0.46884,((21:0.09596,22:0.18115):0.32163,(23:0.20949,(24:0.17437…
END;
