# Supplementary material for: Prevalence, Evolution, and cis-Regulation of Diel Transcription in Chlamydomonas reinhardtii
Source: G3 (Bethesda). 2014 Oct 28;4(12):2461–71. doi: 10.1534/g3.114.015032 (PMC4267941; doi:10.1534/g3.114.015032)
Supplement: Supporting Information [file supp_g3.114.015032_FileS2.zip › AllTrees/RAxML_result.PF00198.18.midpoint.nex]

#NEXUS
BEGIN trees;
	translate
		1 Coc_C169_1_31081,
		2 Vcarteri_80947,
		3 Cre_g158900,
		4 Pp1s223_50V6,
		5 Pp1s351_30V6,
		6 Pp1s291_55V6,
		7 AT3G25860,
		8 AT1G34430,
		9 Ost9901_3_2905,
		10 Ostta4_16523,
		11 OstRCC809_2_30053,
		12 MicpuN3_68004,
		13 MicpuC2_42270,
		14 AT5G55070,
		15 AT4G26910,
		16 Pp1s154_6V6,
		17 Pp1s2_220V6,
		18 Vcarteri_81632,
		19 Cre_g343450,
		20 Cre_g343700,
		21 Ostta4_28460,
		22 OstRCC809_2_29485,
		23 Ost9901_3_14203,
		24 MicpuC2_65465,
		25 MicpuN3_104943,
		26 ChlNC64A_1_48552,
		27 Coc_C169_1_39599,
		28 ChlNC64A_1_58670,
		29 Cre_g228350,
		30 Vcarteri_61926,
		31 Pp1s130_277V6,
		32 AT3G06850,
		33 Coc_C169_1_55557,
		34 OstRCC809_2_24108,
		35 Ost9901_3_4381,
		36 Ostta4_4503,
		37 MicpuN3_96619,
		38 MicpuC2_30461,
		39 Cre_g252550,
		40 ChlNC64A_1_48412,
		41 Coc_C169_1_23293,
		42 AT3G52200,
		43 Pp1s83_184V6,
		44 Pp1s101_125V6,
		45 Pp1s78_56V6,
		46 Pp1s359_35V6,
		47 AT1G54220,
		48 AT3G13930,
		49 OstRCC809_2_57165,
		50 Ostta4_25665,
		51 Ost9901_3_31760,
		52 MicpuC2_25687,
		53 MicpuN3_96637,
		54 Coc_C169_1_26915,
		55 Cre_g778200,
		56 Vcarteri_79498,
		57 ChlNC64A_1_137866;
		tree No_001 = (((((1:0.1576,(2:0.11721,3:0.04099):0.08415):0.12993,(((4:0.02090,5:0.00777):0.03874,6:0.05602):0.12153,(7:0.22103,8:0.12048):0.06749):0.20911):0.18313,((9:0.01248,(10:0.07403,11:0.05483):0.02176):0.2118,(12:0.05507,13:0.07435):0.0903):0.19733):0.98638,((((14:0.02152,15:0.01599):0.10529,(16:0.06099,17:0.06512):0.06837):0.07563,((18:0.05202,(19:0.30421,20:0.01816):0.02901):0.14743,((…
END;
