# Supplementary material for: Prevalence, Evolution, and cis-Regulation of Diel Transcription in Chlamydomonas reinhardtii
Source: G3 (Bethesda). 2014 Oct 28;4(12):2461–71. doi: 10.1534/g3.114.015032 (PMC4267941; doi:10.1534/g3.114.015032)
Supplement: Supporting Information [file supp_g3.114.015032_FileS2.zip › AllTrees/RAxML_result.PF00201.13.midpoint.nex]

#NEXUS
BEGIN trees;
	translate
		1 ChlNC64A_1_134998,
		2 Cre_g080500,
		3 Vcarteri_94406,
		4 ChlNC64A_1_57900,
		5 ChlNC64A_1_134126,
		6 ChlNC64A_1_140490,
		7 Coc_C169_1_67635,
		8 Coc_C169_1_46052,
		9 Cre_g406750,
		10 Coc_C169_1_65542,
		11 Coc_C169_1_46961,
		12 Coc_C169_1_66757,
		13 Coc_C169_1_47003,
		14 Coc_C169_1_62318,
		15 Cre_g322884,
		16 Ost9901_3_93762,
		17 Pp1s110_116V6,
		18 AT1G43620,
		19 Pp1s90_132V6,
		20 AT3G07020,
		21 Pp1s245_59V6,
		22 Pp1s281_20V6,
		23 Pp1s159_62V6,
		24 Pp1s209_111V6,
		25 AT3G02100,
		26 AT3G22250,
		27 AT3G55700,
		28 AT3G55710,
		29 AT3G11340,
		30 AT5G05860,
		31 AT5G05900,
		32 AT5G05890,
		33 AT5G05880,
		34 AT5G05870,
		35 AT3G46670,
		36 AT3G46660,
		37 AT5G38040,
		38 AT5G37950,
		39 AT5G38010,
		40 AT5G59580,
		41 AT5G59590,
		42 AT3G46650,
		43 AT3G46720,
		44 AT3G46680,
		45 AT3G46700,
		46 AT3G46690,
		47 AT2G26480,
		48 AT1G22400,
		49 AT1G22380,
		50 AT1G22340,
		51 AT1G22370,
		52 AT1G22360,
		53 AT1G78270,
		54 AT4G14090,
		55 AT4G15550,
		56 AT1G05560,
		57 AT1G05530,
		58 AT2G23260,
		59 AT2G23250,
		60 AT4G15480,
		61 AT4G15500,
		62 AT4G15490,
		63 AT3G21560,
		64 AT1G24100,
		65 AT2G31750,
		66 AT1G05675,
		67 AT1G05680,
		68 AT2G31790,
		69 AT2G43840,
		70 AT2G43820,
		71 AT5G17050,
		72 AT1G30530,
		73 AT5G17040,
		74 AT5G17030,
		75 Pp1s4_21V6,
		76 Pp1s6_30V6,
		77 Pp1s77_100V6,
		78 AT2G28080,
		79 AT2G36970,
		80 AT2G30140,
		81 AT2G30150,
		82 AT1G50580,
		83 AT3G29630,
		84 AT4G27560,
		85 AT4G27570,
		86 AT4G09500,
		87 AT2G22930,
		88 AT5G54010,
		89 AT5G53990,
		90 AT1G64920,
		91 AT1G64910,
		92 AT5G54060,
		93 AT5G49690,
		94 AT5G65550,
		95 AT2G22590,
		96 Pp1s317_44V6,
		97 Pp1s120_123V6,
		98 Pp1s46_163V6,
		99 Pp1s15_417V6,
		100 Pp1s45_276V6,
		101 Pp1s232_57V6,
		102 Pp1s339_8V6,
		103 Pp1s44_128V6,
		104 Pp1s73_170V6,
		105 Pp1s243_16V6,
		106 AT5G03490,
		107 AT1G51210,
		108 AT1G06000,
		109 AT1G73880,
		110 AT5G12890,
		111 AT2G15490,
		112 AT2G15480,
		113 AT4G34135,
		114 AT4G34131,
		115 AT4G34138,
		116 AT3G53150,
		117 AT3G53160,
		118 AT2G36790,
		119 AT2G36800,
		120 AT2G36750,
		121 AT2G36780,
		122 AT2G36770,
		123 AT2G36760,
		124 AT5G14860,
		125 AT2G16890,
		126 AT1G10400,
		127 AT3G16520,
		128 Pp1s93_74V6,
		129 AT3G21760,
		130 AT3G21750,
		131 AT3G21780,
		132 AT3G21800,
		133 AT3G21790,
		134 AT4G15260,
		135 AT4G15280,
		136 AT2G29710,
		137 AT2G29730,
		138 AT1G07240,
		139 AT2G29740,
		140 AT2G29750,
		141 AT1G07260,
		142 AT1G07250,
		143 AT4G36770,
		144 AT5G66690,
		145 AT5G26310,
		146 AT3G50740,
		147 AT2G18560,
		148 AT2G18570,
		149 AT1G01420,
		150 AT1G01390,
		151 AT4G01070;
		tree No_001 = (((1:0.90364,(((2:0.26226,3:0.10805):2.41179,(((4:0.01059,5:0.04100):0.1287,6:0.1758):0.94725,((7:0.52857,8:0.45045):0.20980,(9:1.52455,(((10:0.30278,11:0.3001):0.17387,12:0.72947):0.20798,(13:0.13963,14:0.16740):0.54772):0.14594):0.08812):0.25544):0.42757):0.23192,15:1.1011):0.55561):0.42179,(16:2.10804,(17:0.03635,((((18:0.54762,19:0.22765):0.13224,20:0.32512):0.10565,(21:0.09882,…
END;
