# Supplementary material for: Prevalence, Evolution, and cis-Regulation of Diel Transcription in Chlamydomonas reinhardtii
Source: G3 (Bethesda). 2014 Oct 28;4(12):2461–71. doi: 10.1534/g3.114.015032 (PMC4267941; doi:10.1534/g3.114.015032)
Supplement: Supporting Information [file supp_g3.114.015032_FileS2.zip › AllTrees/RAxML_result.PF00202.16.midpoint.nex]

#NEXUS
BEGIN trees;
	translate
		1 Cre_g277200,
		2 Vcarteri_40597,
		3 ChlNC64A_1_145418,
		4 MicpuN3_59263,
		5 MicpuC2_34980,
		6 Ost9901_3_591,
		7 Ost9901_3_597,
		8 Ostta4_8959,
		9 OstRCC809_2_40173,
		10 Pp1s68_291V6,
		11 AT5G57590,
		12 Coc_C169_1_810,
		13 Pp1s9495_1V6,
		14 Coc_C169_1_45784,
		15 ChlNC64A_1_35898,
		16 Vcarteri_127260,
		17 Cre_g596500,
		18 MicpuN3_109320,
		19 MicpuC2_59169,
		20 Ostta4_2828,
		21 Ost9901_3_19153,
		22 OstRCC809_2_43490,
		23 AT1G80600,
		24 Pp1s4_335V6,
		25 Pp1s382_41V6,
		26 AT5G46180,
		27 Pp1s51_154V6,
		28 Pp1s126_82V6,
		29 Coc_C169_1_54590,
		30 Vcarteri_102366,
		31 Cre_g474800,
		32 ChlNC64A_1_57535,
		33 Pp1s53_153V6,
		34 Pp1s355_46V6,
		35 AT3G22200,
		36 Coc_C169_1_36628,
		37 ChlNC64A_1_19399,
		38 Cre_g650650,
		39 Vcarteri_92827,
		40 AT3G08860,
		41 AT2G38400,
		42 AT4G39660,
		43 Coc_C169_1_29200,
		44 ChlNC64A_1_143782,
		45 Vcarteri_79310,
		46 Cre_g182800,
		47 Pp1s32_198V6,
		48 MicpuN3_63905,
		49 MicpuN3_60002,
		50 MicpuC2_43822,
		51 Ostta4_8791,
		52 Ost9901_3_38108,
		53 OstRCC809_2_58689,
		54 Cre_g413750,
		55 Vcarteri_90848,
		56 ChlNC64A_1_8428,
		57 Coc_C169_1_53099,
		58 Vcarteri_91724,
		59 Vcarteri_100329,
		60 ChlNC64A_1_34843,
		61 MicpuN3_60617,
		62 Pp1s54_66V6,
		63 Pp1s15_292V6,
		64 AT5G63570,
		65 AT3G48730,
		66 Coc_C169_1_29973,
		67 ChlNC64A_1_37143,
		68 Cre_g158000,
		69 Vcarteri_74470,
		70 Ost9901_3_28523,
		71 OstRCC809_2_60919,
		72 Ostta4_24711,
		73 MicpuN3_61667,
		74 MicpuC2_29561;
		tree No_001 = ((((((1:0.21997,2:0.16630):0.40609,(3:0.44797,(((4:0.23972,5:0.21170):0.21886,((6:0.0,7:0.0):0.07484,(8:0.14872,9:0.12282):0.03340):0.30187):0.32481,(10:0.29107,11:0.392):0.26919):0.16457):0.08507):0.09342,12:0.54348):2.27534,(13:0.88699,(14:0.20106,(15:0.19044,((16:0.06903,17:0.07276):0.21780,(((18:0.12970,19:0.14464):0.14506,(20:0.10226,(21:0.07248,22:0.1315):0.05527):0.29284):0.1…
END;
