# Supplementary material for: Prevalence, Evolution, and cis-Regulation of Diel Transcription in Chlamydomonas reinhardtii
Source: G3 (Bethesda). 2014 Oct 28;4(12):2461–71. doi: 10.1534/g3.114.015032 (PMC4267941; doi:10.1534/g3.114.015032)
Supplement: Supporting Information [file supp_g3.114.015032_FileS2.zip › AllTrees/RAxML_result.PF00203.16.midpoint.nex]

#NEXUS
BEGIN trees;
	translate
		1 AT5G63070,
		2 Ost9901_3_39331,
		3 Ostta4_29259,
		4 OstRCC809_2_64845,
		5 MicpuN3_89585,
		6 MicpuC2_30685,
		7 ChlNC64A_1_48682,
		8 Coc_C169_1_31273,
		9 Cre_g360900,
		10 Vcarteri_120952,
		11 Pp1s223_96V6,
		12 Pp1s47_42V6,
		13 Pp1s13_413V6,
		14 Pp1s91_124V6,
		15 AT5G09510,
		16 AT1G04270,
		17 AT5G43640,
		18 AT5G09500,
		19 AT5G09490,
		20 Pp1s164_64V6,
		21 Vcarteri_63198,
		22 Cre_g375250,
		23 Pp1s112_257V6,
		24 AT5G47320,
		25 Coc_C169_1_12421,
		26 ATCG00820;
		tree No_001 = ((1:0.10789,((((2:0.03284,(3:0.04067,4:0.05338):0.0325):0.20297,5:0.01204):0.09976,6:0.01394):0.06179,(7:0.11117,((((8:0.0445,(9:0.0,10:0.0):0.16736):0.03470,11:0.0):0.0129,(((12:0.0,13:0.0):0.0,14:0.0):0.0,((15:0.0,16:0.01303):0.0,((17:0.00278,18:0.03567):0.01989,19:0.10694):0.02085):0.02599):0.0):0.00753,20:0.03218):0.04564):0.05606):0.19669):0.9957,((21:0.13464,22:0.06082):0.58560,(((23:0.21020,24:0.60817):0.0,25:0.88634):0.32456,26:0.84299):0.22942):0.20247);
END;
