# Supplementary material for: Prevalence, Evolution, and cis-Regulation of Diel Transcription in Chlamydomonas reinhardtii
Source: G3 (Bethesda). 2014 Oct 28;4(12):2461–71. doi: 10.1534/g3.114.015032 (PMC4267941; doi:10.1534/g3.114.015032)
Supplement: Supporting Information [file supp_g3.114.015032_FileS2.zip › AllTrees/RAxML_result.PF00204.20.midpoint.nex]

#NEXUS
BEGIN trees;
	translate
		1 MicpuC2_46870,
		2 MicpuN3_58377,
		3 Ost9901_3_41836,
		4 Ostta4_36039,
		5 OstRCC809_2_60064,
		6 Coc_C169_1_36592,
		7 ChlNC64A_1_137783,
		8 Vcarteri_94598,
		9 Cre_g009250,
		10 Pp1s109_208V6,
		11 Pp1s33_203V6,
		12 AT3G23890,
		13 MicpuC2_31797,
		14 MicpuN3_79742,
		15 Ostta4_8258,
		16 Ost9901_3_30508,
		17 OstRCC809_2_62003,
		18 AT5G04110,
		19 AT3G10270,
		20 AT5G04130,
		21 Pp1s517_8V6,
		22 Pp1s275_106V6,
		23 Cre_g440750,
		24 Vcarteri_79115,
		25 Coc_C169_1_27516,
		26 ChlNC64A_1_48978,
		27 Pp1s9294_1V6;
		tree No_001 = ((1:0.05555,(2:0.07119,((3:0.0079,(4:0.10392,5:0.01409):0.0213):0.15404,((6:0.27454,(7:0.13717,(8:0.1465,9:0.0):0.42968):0.09686):0.15094,((10:0.01626,11:0.04175):0.16241,12:0.14334):0.103):0.38020):0.10203):0.0):1.14209,((((((13:0.11818,14:0.07265):0.11907,(15:0.09006,(16:0.03249,17:0.06646):0.02848):0.20476):0.23503,(((18:0.3166,19:0.02334):0.012,20:0.02803):0.27901,(21:0.04275,22:0.02918):0.11157):0.1211):0.06214,(23:0.14973,24:0.11906):0.3698):0.05895,(25:0.2691,26:0.24201):0.06141):0.07653,27:0.94443):1.50388);
END;
