# Supplementary material for: Prevalence, Evolution, and cis-Regulation of Diel Transcription in Chlamydomonas reinhardtii
Source: G3 (Bethesda). 2014 Oct 28;4(12):2461–71. doi: 10.1534/g3.114.015032 (PMC4267941; doi:10.1534/g3.114.015032)
Supplement: Supporting Information [file supp_g3.114.015032_FileS2.zip › AllTrees/RAxML_result.PF00205.17.midpoint.nex]

#NEXUS
BEGIN trees;
	translate
		1 Cre_g165700,
		2 Vcarteri_105183,
		3 AT5G54960,
		4 AT4G33070,
		5 AT5G01330,
		6 AT5G01320,
		7 Pp1s170_72V6,
		8 Pp1s161_2V6,
		9 Pp1s344_20V6,
		10 Pp1s25_218V6,
		11 Pp1s59_326V6,
		12 Coc_C169_1_38356,
		13 ChlNC64A_1_52583,
		14 ChlNC64A_1_35601,
		15 Coc_C169_1_19013,
		16 Pp1s182_18V6,
		17 ChlNC64A_1_18274,
		18 Coc_C169_1_18867,
		19 AT5G17380,
		20 Pp1s333_20V6,
		21 Coc_C169_1_37553,
		22 ChlNC64A_1_33230,
		23 Ost9901_3_51596,
		24 OstRCC809_2_41388,
		25 Ostta4_27000,
		26 MicpuC2_36361,
		27 MicpuN3_88562,
		28 AT3G48560,
		29 Pp1s40_15V6,
		30 Pp1s32_312V6,
		31 Vcarteri_73117,
		32 Cre_g778850;
		tree No_001 = (((1:0.111,2:0.1338):0.18897,(((((3:0.05735,(4:0.04489,(5:0.05964,6:0.0317):0.03147):0.10176):0.05017,(7:0.15366,(8:0.04908,9:0.0):0.14738):0.24484):0.03690,(10:0.2586,11:0.20395):0.07120):0.12714,(12:0.48277,13:0.47906):0.18929):0.1107,14:0.52857):0.12524):1.3681,((((15:0.51100,16:0.17819):0.56947,17:1.64907):0.26905,(18:0.60142,(19:0.19863,20:0.13662):0.1485):0.52779):0.0717,(21:0.05394,(22:0.20949,((((23:0.0,(24:0.05302,25:0.07482):0.01307):0.18047,(26:0.07991,27:0.06841):0.05176):0.14894,(28:0.18943,(29:0.02168,30:0.00961):0.1733):0.14046):0.0968,(31:0.06046,32:0.04356):0.30238):0.05354):0.09816):0.9839):0.28628);
END;
