# Supplementary material for: Prevalence, Evolution, and cis-Regulation of Diel Transcription in Chlamydomonas reinhardtii
Source: G3 (Bethesda). 2014 Oct 28;4(12):2461–71. doi: 10.1534/g3.114.015032 (PMC4267941; doi:10.1534/g3.114.015032)
Supplement: Supporting Information [file supp_g3.114.015032_FileS2.zip › AllTrees/RAxML_result.PF00206.15.midpoint.nex]

#NEXUS
BEGIN trees;
	translate
		1 Pp1s9537_1V6,
		2 MicpuN3_87614,
		3 MicpuC2_53554,
		4 Ostta4_29465,
		5 Ost9901_3_29392,
		6 OstRCC809_2_96959,
		7 Vcarteri_87784,
		8 Cre_g565450,
		9 ChlNC64A_1_142879,
		10 Coc_C169_1_43912,
		11 Pp1s78_3V6,
		12 AT1G36280,
		13 AT4G18440,
		14 Pp1s1825_1V6,
		15 AT5G10920,
		16 OstRCC809_2_39390,
		17 Ostta4_36002,
		18 Ost9901_3_26950,
		19 MicpuN3_79415,
		20 MicpuC2_12633,
		21 ChlNC64A_1_26929,
		22 Cre_g021250,
		23 Vcarteri_102036,
		24 Coc_C169_1_42456,
		25 Ostta4_14378,
		26 OstRCC809_2_42146,
		27 Ost9901_3_13405,
		28 MicpuC2_16392,
		29 MicpuN3_107122,
		30 Pp1s1467_1V6,
		31 Vcarteri_62042,
		32 AT5G50950,
		33 AT2G47510,
		34 Pp1s49_154V6,
		35 Pp1s9_243V6,
		36 ChlNC64A_1_34079,
		37 Coc_C169_1_12444,
		38 Ostta4_35119,
		39 Ost9901_3_46735,
		40 OstRCC809_2_37620,
		41 MicpuC2_43834,
		42 MicpuN3_96474;
		tree No_001 = ((1:1.95819,(2:0.0079,(3:0.11957,((4:0.05957,(5:0.04165,6:0.01924):0.02302):0.17197,((((7:0.04860,8:0.07975):0.17120,(9:0.17821,10:0.20392):0.03932):0.09532,11:0.24127):0.0612,(12:0.05022,13:0.03421):0.37454):0.1366):0.11034):0.07957):2.07052):1.28997,((14:1.56840,(15:0.92224,((16:0.0539,(17:0.15204,18:0.05118):0.01253):0.10499,((19:0.03194,20:0.07183):0.0813,(21:0.09273,((22:0.0450…
END;
