# Supplementary material for: Prevalence, Evolution, and cis-Regulation of Diel Transcription in Chlamydomonas reinhardtii
Source: G3 (Bethesda). 2014 Oct 28;4(12):2461–71. doi: 10.1534/g3.114.015032 (PMC4267941; doi:10.1534/g3.114.015032)
Supplement: Supporting Information [file supp_g3.114.015032_FileS2.zip › AllTrees/RAxML_result.PF00207.17.midpoint.nex]

#NEXUS
BEGIN trees;
	translate
		1 MicpuN3_56571,
		2 Vcarteri_108402,
		3 Cre_g067150,
		4 Cre_g066800,
		5 Cre_g067059,
		6 Vcarteri_99980;
		tree No_001 = (1:1.31099,((2:0.42194,((3:0.01060,4:0.02145):0.01048,5:0.0):0.14209):0.16003,6:0.03128):0.72903);
END;
