# Supplementary material for: Prevalence, Evolution, and cis-Regulation of Diel Transcription in Chlamydomonas reinhardtii
Source: G3 (Bethesda). 2014 Oct 28;4(12):2461–71. doi: 10.1534/g3.114.015032 (PMC4267941; doi:10.1534/g3.114.015032)
Supplement: Supporting Information [file supp_g3.114.015032_FileS2.zip › AllTrees/RAxML_result.PF00208.16.midpoint.nex]

#NEXUS
BEGIN trees;
	translate
		1 AT1G51720,
		2 Pp1s7_208V6,
		3 Pp1s28_103V6,
		4 Pp1s34_402V6,
		5 Coc_C169_1_42482,
		6 ChlNC64A_1_25065,
		7 ChlNC64A_1_52469,
		8 Cre_g388800,
		9 Vcarteri_65188,
		10 Cre_g232150,
		11 Vcarteri_63307,
		12 Coc_C169_1_63513,
		13 Coc_C169_1_28153,
		14 ChlNC64A_1_31314,
		15 ChlNC64A_1_34336,
		16 AT5G07440,
		17 Pp1s62_236V6,
		18 AT3G03910,
		19 AT5G18170,
		20 Pp1s143_156V6,
		21 Pp1s142_146V6,
		22 Pp1s204_106V6;
		tree No_001 = ((((1:0.49358,(2:0.09327,(3:0.06541,4:0.07913):0.02184):0.0931):0.53716,5:0.41392):0.05908,(6:0.36509,7:0.23836):0.1637):0.84522,((((8:0.15182,9:0.06721):0.67034,(((10:0.09119,11:0.03664):0.18449,(12:0.21650,13:0.33706):0.11142):0.04888,(14:0.12897,15:0.19024):0.11386):0.0547):0.25763,(16:0.14367,(17:0.26652,(18:0.09226,19:0.0363):0.14419):0.06653):0.41909):0.21208,(20:0.01334,(21:0.10733,22:0.04262):0.06888):0.99849):0.64317);
END;
