# Supplementary material for: Prevalence, Evolution, and cis-Regulation of Diel Transcription in Chlamydomonas reinhardtii
Source: G3 (Bethesda). 2014 Oct 28;4(12):2461–71. doi: 10.1534/g3.114.015032 (PMC4267941; doi:10.1534/g3.114.015032)
Supplement: Supporting Information [file supp_g3.114.015032_FileS2.zip › AllTrees/RAxML_result.PF00210.19.midpoint.nex]

#NEXUS
BEGIN trees;
	translate
		1 Coc_C169_1_57040,
		2 Coc_C169_1_57039,
		3 Coc_C169_1_43468,
		4 ChlNC64A_1_144557,
		5 ChlNC64A_1_51692,
		6 Coc_C169_1_19440,
		7 Ost9901_3_7252,
		8 Ostta4_5942,
		9 OstRCC809_2_29841,
		10 Ost9901_3_6922,
		11 MicpuC2_49734,
		12 MicpuN3_96750,
		13 ChlNC64A_1_144828,
		14 Cre_g574500,
		15 Vcarteri_127483,
		16 Coc_C169_1_67369,
		17 Coc_C169_1_25419,
		18 ChlNC64A_1_58473,
		19 Cre_g387800,
		20 Vcarteri_81290,
		21 Pp1s59_356V6,
		22 Pp1s51_217V6,
		23 Pp1s126_186V6,
		24 Pp1s223_33V6,
		25 AT5G01600,
		26 AT3G61010,
		27 AT3G11050,
		28 AT2G40300,
		29 AT3G56090;
		tree No_001 = (((1:0.22187,2:0.19766):0.18236,3:0.25139):1.1362,((4:0.68565,5:0.74843):0.13068,(6:0.30384,(((((7:0.04617,8:0.07540):0.018,9:0.09321):0.04487,10:0.09287):0.16901,(11:0.08940,12:0.06528):0.17383):0.20637,((13:0.4227,((14:0.06996,15:0.11191):0.47928,(16:0.0923,17:0.11553):0.0942):0.05856):0.03821,((18:0.23684,(19:0.03096,20:0.08709):0.14735):0.08353,(((21:0.06651,(22:0.0671,23:0.02819):0.02342):0.04099,24:0.39559):0.0428,((25:0.16396,(26:0.2219,27:0.01636):0.11634):0.04193,(28:0.07443,29:0.08393):0.01076):0.10888):0.10376):0.07018):0.08515):0.18786):0.22472):0.35474);
END;
