# Supplementary material for: Prevalence, Evolution, and cis-Regulation of Diel Transcription in Chlamydomonas reinhardtii
Source: G3 (Bethesda). 2014 Oct 28;4(12):2461–71. doi: 10.1534/g3.114.015032 (PMC4267941; doi:10.1534/g3.114.015032)
Supplement: Supporting Information [file supp_g3.114.015032_FileS2.zip › AllTrees/RAxML_result.PF00211.15.midpoint.nex]

#NEXUS
BEGIN trees;
	translate
		1 ChlNC64A_1_132869,
		2 Coc_C169_1_14531,
		3 Ost9901_3_31861,
		4 OstRCC809_2_32667,
		5 Ostta4_17421,
		6 MicpuC2_15376,
		7 Cre_g300500,
		8 Vcarteri_89530,
		9 Pp1s134_58V6,
		10 Vcarteri_99000,
		11 Cre_g140400,
		12 Cre_g451250,
		13 Vcarteri_86457,
		14 Vcarteri_90322,
		15 Cre_g018550,
		16 Cre_g629900,
		17 Cre_g635000,
		18 Cre_g373700,
		19 Vcarteri_118195,
		20 Cre_g624450,
		21 Cre_g464800,
		22 Cre_g081800,
		23 Cre_g729350,
		24 Cre_g729400,
		25 Cre_g427900,
		26 Cre_g427950,
		27 Cre_g607100,
		28 Vcarteri_95068,
		29 Cre_g360450,
		30 Cre_g535050,
		31 Cre_g034200,
		32 Vcarteri_95074,
		33 Vcarteri_97255,
		34 Cre_g162900,
		35 Vcarteri_98288,
		36 Cre_g133400,
		37 Cre_g090000,
		38 Cre_g394900,
		39 Vcarteri_95133,
		40 Vcarteri_95771,
		41 Cre_g103200,
		42 Vcarteri_92293,
		43 Cre_g346000,
		44 Cre_g015103,
		45 Cre_g533500,
		46 Cre_g746200,
		47 Cre_g465300,
		48 Cre_g488650,
		49 Vcarteri_98383,
		50 Vcarteri_118024,
		51 Cre_g192450,
		52 Cre_g019300,
		53 Cre_g175650,
		54 Cre_g677050,
		55 Vcarteri_127247,
		56 Vcarteri_117230,
		57 Cre_g628600,
		58 Vcarteri_103346,
		59 Cre_g356500,
		60 Cre_g356550,
		61 Cre_g356450,
		62 Cre_g447700,
		63 Cre_g025700,
		64 Cre_g594000,
		65 Cre_g629850,
		66 Vcarteri_97751,
		67 Vcarteri_89849,
		68 Cre_g676800,
		69 Cre_g677550,
		70 Vcarteri_89848,
		71 Vcarteri_95039,
		72 Vcarteri_100917,
		73 Ost9901_3_40949,
		74 Ostta4_33159,
		75 OstRCC809_2_33035,
		76 OstRCC809_2_55683,
		77 Ostta4_30289,
		78 MicpuC2_52807,
		79 Cre_g391050,
		80 Coc_C169_1_67530,
		81 ChlNC64A_1_53489,
		82 Cre_g207750,
		83 Vcarteri_119753,
		84 Cre_g140650,
		85 Vcarteri_100489,
		86 MicpuN3_61771,
		87 MicpuC2_51048,
		88 ChlNC64A_1_53186,
		89 Vcarteri_116897,
		90 Cre_g053450,
		91 Coc_C169_1_56833,
		92 MicpuN3_62949,
		93 MicpuN3_62793,
		94 MicpuC2_59862,
		95 Cre_g550550,
		96 Vcarteri_88329,
		97 Cre_g518350,
		98 Vcarteri_108107,
		99 Cre_g200800,
		100 Cre_g321000,
		101 Cre_g527700,
		102 Vcarteri_58677,
		103 Cre_g574400,
		104 Vcarteri_61364,
		105 Cre_g320700,
		106 Cre_g320750,
		107 Cre_g321150,
		108 Vcarteri_32554,
		109 Cre_g688901,
		110 Cre_g564800,
		111 Cre_g649050,
		112 Vcarteri_92892,
		113 Vcarteri_55024,
		114 Vcarteri_55553,
		115 Cre_g612200,
		116 Cre_g489900,
		117 Vcarteri_63683,
		118 Vcarteri_69406,
		119 Vcarteri_33241,
		120 Cre_g020850,
		121 Cre_g547351,
		122 Vcarteri_97434,
		123 Cre_g388650,
		124 Cre_g387350,
		125 Cre_g387200,
		126 Vcarteri_96602,
		127 Cre_g348650,
		128 Cre_g237800,
		129 Vcarteri_91697,
		130 Cre_g223350,
		131 Cre_g236650,
		132 Cre_g776550,
		133 Vcarteri_89480,
		134 Vcarteri_87700,
		135 Cre_g085100,
		136 Vcarteri_98166,
		137 Vcarteri_49063,
		138 Cre_g479000,
		139 Cre_g616550,
		140 Cre_g616450,
		141 Vcarteri_98081,
		142 Cre_g744950,
		143 Cre_g412600,
		144 Vcarteri_97792,
		145 Vcarteri_93268,
		146 Cre_g643451,
		147 Cre_g329900,
		148 Cre_g477400,
		149 Vcarteri_65353,
		150 Cre_g074150,
		151 Vcarteri_95631,
		152 Cre_g606250,
		153 Vcarteri_92035,
		154 Cre_g591600,
		155 Cre_g259500,
		156 Vcarteri_55177,
		157 Cre_g628850,
		158 Cre_g629250,
		159 Cre_g628550,
		160 Cre_g629150,
		161 Vcarteri_61961,
		162 Vcarteri_70115,
		163 Vcarteri_70118,
		164 Cre_g021700,
		165 Cre_g260750,
		166 Cre_g260550,
		167 Cre_g117000,
		168 Vcarteri_36088,
		169 Vcarteri_93585,
		170 Vcarteri_61927,
		171 Vcarteri_92477,
		172 Cre_g071500,
		173 Cre_g146450,
		174 Cre_g074750,
		175 Cre_g074800,
		176 Cre_g548050,
		177 Vcarteri_66980,
		178 Cre_g603350,
		179 Cre_g682500,
		180 Cre_g679850,
		181 Cre_g678500,
		182 Vcarteri_59350,
		183 Vcarteri_89917,
		184 Vcarteri_63045,
		185 Vcarteri_65454,
		186 Cre_g772350,
		187 Cre_g431250,
		188 Vcarteri_36357,
		189 Vcarteri_63096,
		190 Vcarteri_63219,
		191 Vcarteri_34187,
		192 Vcarteri_37926,
		193 Vcarteri_67390,
		194 Vcarteri_67346,
		195 Vcarteri_60847,
		196 Vcarteri_70042,
		197 Vcarteri_56642,
		198 Cre_g520100,
		199 Vcarteri_60763,
		200 Vcarteri_60846,
		201 Vcarteri_39706,
		202 Cre_g091950,
		203 Vcarteri_33637,
		204 Cre_g199250,
		205 Vcarteri_37750,
		206 Vcarteri_37901,
		207 Vcarteri_103470,
		208 Vcarteri_87728,
		209 Vcarteri_56089,
		210 Cre_g290200,
		211 Cre_g612950,
		212 Vcarteri_62828,
		213 Vcarteri_94144,
		214 Cre_g149600,
		215 Vcarteri_95674,
		216 Cre_g246150,
		217 Vcarteri_127230,
		218 Cre_g100500,
		219 Cre_g100450,
		220 Vcarteri_106794,
		221 Cre_g030500,
		222 Vcarteri_100018,
		223 Cre_g093550,
		224 Vcarteri_68439,
		225 Cre_g115450,
		226 Vcarteri_90582,
		227 Vcarteri_32530,
		228 Vcarteri_97578,
		229 Vcarteri_93601,
		230 Vcarteri_71614,
		231 Vcarteri_68533,
		232 Vcarteri_100929,
		233 Vcarteri_104594,
		234 Vcarteri_101462,
		235 Vcarteri_104593,
		236 Vcarteri_101265,
		237 Vcarteri_104602,
		238 Vcarteri_107824,
		239 Vcarteri_86466,
		240 Vcarteri_98405,
		241 Cre_g607200,
		242 Cre_g607150,
		243 Vcarteri_127248,
		244 Vcarteri_117764,
		245 Cre_g463750,
		246 ChlNC64A_1_133882,
		247 ChlNC64A_1_133839;
		tree No_001 = (((1:0.0,((2:0.30282,((((3:0.1464,4:0.19166):0.1042,5:0.29362):0.28673,6:0.42886):0.41439,(7:0.50503,8:0.31224):0.25034):0.1272):0.25725,9:1.40902):0.28679):3.66094,(((((((10:0.24818,(11:0.11362,12:0.20533):0.09192):1.17718,(13:0.17227,14:0.37792):1.43062):0.71309,((((((((15:1.46639,((16:0.96023,17:0.56549):0.0,(18:0.22241,19:0.10219):0.57399):0.2267):0.32126,(((20:1.13192,((21:0.19…
END;
