# Supplementary material for: Prevalence, Evolution, and cis-Regulation of Diel Transcription in Chlamydomonas reinhardtii
Source: G3 (Bethesda). 2014 Oct 28;4(12):2461–71. doi: 10.1534/g3.114.015032 (PMC4267941; doi:10.1534/g3.114.015032)
Supplement: Supporting Information [file supp_g3.114.015032_FileS2.zip › AllTrees/RAxML_result.PF00213.13.midpoint.nex]

#NEXUS
BEGIN trees;
	translate
		1 Vcarteri_109721,
		2 Cre_g680000,
		3 AT5G13450,
		4 Ost9901_3_31663,
		5 OstRCC809_2_32099,
		6 Ostta4_17250,
		7 MicpuN3_81610,
		8 MicpuC2_56600,
		9 Pp1s132_62V6,
		10 Pp1s167_98V6,
		11 Pp1s80_170V6,
		12 ChlNC64A_1_35784,
		13 Coc_C169_1_45852,
		14 OstRCC809_2_92807,
		15 Ost9901_3_32540,
		16 Ostta4_28563,
		17 MicpuN3_93509,
		18 MicpuC2_57603,
		19 AT4G09650,
		20 Pp1s10_393V6,
		21 Pp1s16_358V6,
		22 Pp1s137_86V6,
		23 Vcarteri_77395,
		24 Cre_g749900,
		25 ChlNC64A_1_138755,
		26 Coc_C169_1_31039;
		tree No_001 = (((1:0.04199,2:0.02137):1.32989,(3:0.62289,((((4:0.05797,5:0.08843):0.03799,6:0.08924):0.36296,(7:0.16266,8:0.38298):0.42042):0.41409,(((9:0.01263,10:0.00919):0.10511,11:0.53122):0.24235,(12:0.66424,13:0.43673):0.15320):0.0983):0.12205):0.18857):0.42387,(((14:0.03424,(15:0.02202,16:0.06822):0.03587):0.11477,(17:0.10642,18:0.07943):0.15981):0.08302,((19:0.63875,((20:0.05132,21:0.07197):0.03922,22:0.03318):0.28357):0.21608,((23:0.02477,24:0.03366):0.25447,(25:0.2286,26:0.24072):0.14398):0.19992):0.14677):0.95037);
END;
