# Supplementary material for: Prevalence, Evolution, and cis-Regulation of Diel Transcription in Chlamydomonas reinhardtii
Source: G3 (Bethesda). 2014 Oct 28;4(12):2461–71. doi: 10.1534/g3.114.015032 (PMC4267941; doi:10.1534/g3.114.015032)
Supplement: Supporting Information [file supp_g3.114.015032_FileS2.zip › AllTrees/RAxML_result.PF00218.16.midpoint.nex]

#NEXUS
BEGIN trees;
	translate
		1 Pp1s192_62V6,
		2 Coc_C169_1_47639,
		3 Vcarteri_104174,
		4 Cre_g575800,
		5 MicpuC2_35481,
		6 MicpuN3_55656,
		7 OstRCC809_2_57945,
		8 Ost9901_3_32358,
		9 Ostta4_8171,
		10 Pp1s330_9V6,
		11 AT2G04400,
		12 AT5G48220,
		13 ChlNC64A_1_25164,
		14 Coc_C169_1_15283,
		15 Vcarteri_57848,
		16 Cre_g602350;
		tree No_001 = ((1:0.60756,(2:0.41973,(3:0.0,4:0.1317):0.45638):0.31939):1.65799,(((5:0.05858,6:0.07857):0.03544,((7:0.0787,8:0.00828):0.00839,9:0.0):0.12258):0.11451,((10:0.16158,(11:0.16136,12:0.22819):0.20734):0.16300,((13:0.1733,14:0.29788):0.10693,(15:0.03393,16:0.06744):0.17644):0.18434):0.12899):1.83795);
END;
