# Supplementary material for: Prevalence, Evolution, and cis-Regulation of Diel Transcription in Chlamydomonas reinhardtii
Source: G3 (Bethesda). 2014 Oct 28;4(12):2461–71. doi: 10.1534/g3.114.015032 (PMC4267941; doi:10.1534/g3.114.015032)
Supplement: Supporting Information [file supp_g3.114.015032_FileS2.zip › AllTrees/RAxML_result.PF00224.16.midpoint.nex]

#NEXUS
BEGIN trees;
	translate
		1 Vcarteri_120419,
		2 Cre_g234700,
		3 MicpuC2_39734,
		4 MicpuN3_59445,
		5 Vcarteri_99798,
		6 Cre_g057900,
		7 MicpuN3_112645,
		8 MicpuC2_49534,
		9 Vcarteri_68572,
		10 Cre_g533550,
		11 Coc_C169_1_67234,
		12 MicpuC2_49922,
		13 MicpuN3_93072,
		14 Ostta4_29601,
		15 Ostta4_21724,
		16 OstRCC809_2_40713,
		17 OstRCC809_2_40892,
		18 Ost9901_3_40662,
		19 Ost9901_3_27708,
		20 MicpuN3_104841,
		21 MicpuC2_48021,
		22 MicpuC2_19660,
		23 MicpuN3_82586,
		24 Pp1s90_85V6,
		25 Pp1s198_6V6,
		26 Pp1s392_18V6,
		27 Pp1s124_70V6,
		28 Pp1s90_133V6,
		29 Pp1s90_134V6,
		30 AT3G04050,
		31 AT3G25960,
		32 AT3G55810,
		33 AT3G55650,
		34 AT5G56350,
		35 AT4G26390,
		36 AT5G63680,
		37 AT5G08570,
		38 MicpuN3_56945,
		39 MicpuC2_64256,
		40 Vcarteri_82954,
		41 Cre_g147900,
		42 MicpuN3_100158,
		43 MicpuC2_16253,
		44 ChlNC64A_1_36508,
		45 ChlNC64A_1_143690,
		46 ChlNC64A_1_34881,
		47 Coc_C169_1_53369,
		48 Vcarteri_84504,
		49 Cre_g280950,
		50 Vcarteri_41359,
		51 Coc_C169_1_37338,
		52 MicpuC2_19564,
		53 MicpuN3_59187,
		54 AT3G52990,
		55 AT2G36580,
		56 Pp1s114_93V6,
		57 Pp1s170_89V6,
		58 Pp1s12_289V6,
		59 Pp1s12_307V6,
		60 Coc_C169_1_61449,
		61 ChlNC64A_1_30037,
		62 AT1G32440,
		63 AT5G52920,
		64 Pp1s199_149V6,
		65 Pp1s318_21V6,
		66 Pp1s205_25V6,
		67 AT3G22960,
		68 Pp1s225_4V6,
		69 Pp1s225_6V6,
		70 Pp1s449_9V6,
		71 Pp1s333_15V6,
		72 Pp1s284_7V6,
		73 Pp1s70_15V6,
		74 Coc_C169_1_32937,
		75 ChlNC64A_1_34199,
		76 Pp1s255_58V6,
		77 Pp1s257_20V6,
		78 AT3G49160;
		tree No_001 = ((((1:0.11369,2:0.07958):0.52543,((3:0.18206,4:0.15882):0.29246,(5:0.16477,6:0.1667):0.5869):0.07608):0.264,((7:0.08932,8:0.10273):0.32145,((((9:0.04535,10:0.02179):0.08589,11:0.19478):0.05869,((((12:0.13697,13:0.12915):0.10238,(((14:0.00667,15:0.04865):0.03107,((16:0.0,17:0.0):0.03429,(18:0.01744,19:0.0077):0.02594):0.01524):0.17615,(20:0.0796,((21:0.06926,22:0.1126):0.05696,23:0.0…
END;
