# Supplementary material for: Prevalence, Evolution, and cis-Regulation of Diel Transcription in Chlamydomonas reinhardtii
Source: G3 (Bethesda). 2014 Oct 28;4(12):2461–71. doi: 10.1534/g3.114.015032 (PMC4267941; doi:10.1534/g3.114.015032)
Supplement: Supporting Information [file supp_g3.114.015032_FileS2.zip › AllTrees/RAxML_result.PF00225.18.midpoint.nex]

#NEXUS
BEGIN trees;
	translate
		1 MicpuN3_67788,
		2 MicpuC2_36998,
		3 Ostta4_18431,
		4 Ost9901_3_32718,
		5 OstRCC809_2_34508,
		6 MicpuC2_12807,
		7 MicpuN3_51001,
		8 Vcarteri_94482,
		9 Vcarteri_63976,
		10 Cre_g546100,
		11 ChlNC64A_1_26558,
		12 Vcarteri_95391,
		13 Vcarteri_64798,
		14 MicpuN3_68300,
		15 MicpuC2_50310,
		16 MicpuN3_60323,
		17 Coc_C169_1_19236,
		18 ChlNC64A_1_8821,
		19 Cre_g233100,
		20 Vcarteri_63381,
		21 AT3G10310,
		22 AT1G73860,
		23 AT1G18410,
		24 AT5G41310,
		25 AT1G63640,
		26 Pp1s65_122V6,
		27 Pp1s167_79V6,
		28 Pp1s508_12V6,
		29 Pp1s17_78V6,
		30 Pp1s68_75V6,
		31 Pp1s34_101V6,
		32 Pp1s84_53V6,
		33 Pp1s101_161V6,
		34 AT3G44730,
		35 AT2G47500,
		36 AT1G09170,
		37 AT5G27000,
		38 Pp1s74_159V6,
		39 Pp1s60_159V6,
		40 AT5G10470,
		41 AT5G65460,
		42 Coc_C169_1_29293,
		43 Coc_C169_1_45765,
		44 Cre_g058350,
		45 Vcarteri_65111,
		46 MicpuC2_4705,
		47 AT1G55550,
		48 Pp1s58_144V6,
		49 AT5G27950,
		50 Pp1s403_54V6,
		51 Pp1s9_137V6,
		52 AT1G72250,
		53 AT2G22610,
		54 AT5G27550,
		55 Cre_g594750,
		56 Vcarteri_127355,
		57 ChlNC64A_1_145586,
		58 Coc_C169_1_52195,
		59 Pp1s199_47V6,
		60 Pp1s83_25V6,
		61 Pp1s364_50V6,
		62 AT5G65930,
		63 Ostta4_146,
		64 Ost9901_3_25198,
		65 OstRCC809_2_38388,
		66 MicpuC2_45791,
		67 MicpuN3_62851,
		68 Ostta4_18869,
		69 Ost9901_3_4140,
		70 OstRCC809_2_35891,
		71 MicpuC2_2397,
		72 MicpuN3_84595,
		73 MicpuC2_34695,
		74 MicpuN3_98046,
		75 Ostta4_4415,
		76 OstRCC809_2_31248,
		77 Ost9901_3_45426,
		78 Coc_C169_1_13773,
		79 ChlNC64A_1_57124,
		80 Cre_g200600,
		81 Vcarteri_100541,
		82 Vcarteri_34610,
		83 Pp1s80_62V6,
		84 Pp1s87_179V6,
		85 AT5G54670,
		86 AT4G27180,
		87 AT4G21270,
		88 AT4G05190,
		89 ChlNC64A_1_9136,
		90 Coc_C169_1_35111,
		91 Cre_g656700,
		92 Vcarteri_127417,
		93 Vcarteri_95392,
		94 MicpuN3_84915,
		95 MicpuC2_71089,
		96 Ostta4_19771,
		97 Ost9901_3_38355,
		98 OstRCC809_2_37973,
		99 ChlNC64A_1_49810,
		100 Cre_g325350,
		101 Vcarteri_44127,
		102 ChlNC64A_1_135529,
		103 MicpuC2_58224,
		104 MicpuN3_60763,
		105 Cre_g036800,
		106 Vcarteri_30732,
		107 Vcarteri_64266,
		108 Pp1s24_181V6,
		109 Coc_C169_1_17907,
		110 OstRCC809_2_22490,
		111 Ostta4_18833,
		112 Ostta4_33408,
		113 Ost9901_3_42344,
		114 Coc_C169_1_62751,
		115 Cre_g427750,
		116 Vcarteri_127428,
		117 Vcarteri_76107,
		118 MicpuN3_97339,
		119 MicpuC2_39045,
		120 Pp1s351_34V6,
		121 Pp1s13_312V6,
		122 Cre_g073750,
		123 Vcarteri_58470,
		124 Cre_g447500,
		125 Vcarteri_98132,
		126 Ost9901_3_2187,
		127 OstRCC809_2_23329,
		128 Ostta4_34760,
		129 Pp1s98_144V6,
		130 MicpuN3_67858,
		131 MicpuC2_15619,
		132 ChlNC64A_1_136717,
		133 Vcarteri_60559,
		134 Coc_C169_1_19904,
		135 Vcarteri_106268,
		136 Vcarteri_76161,
		137 Cre_g424300,
		138 Cre_g741500,
		139 Cre_g741700,
		140 Vcarteri_87064,
		141 Cre_g173700,
		142 MicpuC2_42537,
		143 MicpuC2_52049,
		144 MicpuN3_57565,
		145 Vcarteri_103979,
		146 Cre_g049650,
		147 Cre_g049800,
		148 MicpuC2_52666,
		149 MicpuN3_99587,
		150 MicpuN3_55759,
		151 AT1G20060,
		152 MicpuN3_60819,
		153 AT4G14330,
		154 Pp1s65_79V6,
		155 Pp1s34_181V6,
		156 Coc_C169_1_16329,
		157 ChlNC64A_1_142719,
		158 Cre_g754050,
		159 AT5G23910,
		160 AT5G02370,
		161 Vcarteri_96773,
		162 Cre_g326050,
		163 MicpuN3_56771,
		164 Cre_g660900,
		165 Coc_C169_1_57112,
		166 ChlNC64A_1_10198,
		167 Coc_C169_1_12590,
		168 ChlNC64A_1_10962,
		169 Cre_g055600,
		170 Vcarteri_127412,
		171 Coc_C169_1_37341,
		172 Cre_g164050,
		173 Vcarteri_120978,
		174 ChlNC64A_1_59403,
		175 Coc_C169_1_38247,
		176 Pp1s90_66V6,
		177 Pp1s26_172V6,
		178 AT3G20150,
		179 AT3G23670,
		180 AT4G14150,
		181 Pp1s2_476V6,
		182 Pp1s2_479V6,
		183 Pp1s262_54V6,
		184 Pp1s45_257V6,
		185 Pp1s41_148V6,
		186 Pp1s41_285V6,
		187 Pp1s54_20V6,
		188 Pp1s72_7V6,
		189 Pp1s90_174V6,
		190 Pp1s52_201V6,
		191 Pp1s124_25V6,
		192 Pp1s105_205V6,
		193 Pp1s38_275V6,
		194 Pp1s72_20V6,
		195 Pp1s15_488V6,
		196 Pp1s276_79V6,
		197 Pp1s2_320V6,
		198 Pp1s139_70V6,
		199 AT3G44050,
		200 AT3G19050,
		201 AT3G17360,
		202 MicpuN3_80653,
		203 MicpuC2_17223,
		204 Ostta4_18966,
		205 Ost9901_3_4231,
		206 OstRCC809_2_35624,
		207 MicpuC2_4397,
		208 MicpuN3_69676,
		209 Pp1s324_47V6,
		210 Pp1s239_37V6,
		211 MicpuC2_4313,
		212 MicpuN3_55593,
		213 MicpuN3_56362,
		214 Pp1s148_74V6,
		215 ChlNC64A_1_26240,
		216 ChlNC64A_1_28927,
		217 ChlNC64A_1_137436,
		218 Vcarteri_48110,
		219 Vcarteri_93168,
		220 Cre_g588600,
		221 Coc_C169_1_36803,
		222 AT3G54870,
		223 Pp1s14_211V6,
		224 Pp1s280_66V6,
		225 Pp1s242_11V6,
		226 Pp1s22_256V6,
		227 AT1G01950,
		228 AT1G12430,
		229 MicpuN3_104733,
		230 MicpuN3_77016,
		231 Pp1s209_68V6,
		232 AT3G63480,
		233 Vcarteri_31481,
		234 Cre_g735200,
		235 Coc_C169_1_38523,
		236 ChlNC64A_1_134787,
		237 Coc_C169_1_43593,
		238 MicpuC2_11973,
		239 MicpuC2_8437,
		240 MicpuN3_68453,
		241 Pp1s74_146V6,
		242 Pp1s225_109V6,
		243 AT1G59540,
		244 Pp1s14_442V6,
		245 AT3G10180,
		246 Coc_C169_1_15452,
		247 ChlNC64A_1_21604,
		248 Cre_g568450,
		249 Vcarteri_66720,
		250 MicpuN3_81350,
		251 MicpuC2_3139,
		252 Ostta4_26160,
		253 Ost9901_3_42772,
		254 OstRCC809_2_22234,
		255 Vcarteri_65155,
		256 Cre_g741350,
		257 AT2G21380,
		258 AT4G39050,
		259 Pp1s160_43V6,
		260 Pp1s70_159V6,
		261 AT1G21730,
		262 AT3G12020,
		263 AT5G06670,
		264 ChlNC64A_1_10695,
		265 Vcarteri_31832,
		266 Cre_g235500,
		267 AT5G66310,
		268 AT3G51150,
		269 AT2G21300,
		270 AT4G38950,
		271 AT5G42490,
		272 AT4G24170,
		273 Pp1s255_53V6,
		274 Pp1s43_22V6,
		275 Pp1s343_28V6,
		276 AT3G43210,
		277 AT1G18370,
		278 Vcarteri_61530,
		279 Cre_g456350,
		280 MicpuN3_81659,
		281 Vcarteri_42950,
		282 Vcarteri_127415,
		283 AT1G18550,
		284 Pp1s353_36V6,
		285 Ostta4_16888,
		286 Ost9901_3_37187,
		287 OstRCC809_2_56591,
		288 MicpuN3_83857,
		289 AT3G49650,
		290 Pp1s7_82V6,
		291 Pp1s249_44V6,
		292 Cre_g602400,
		293 Vcarteri_63825,
		294 MicpuC2_49108,
		295 MicpuN3_58849,
		296 MicpuC2_57293,
		297 MicpuN3_113698,
		298 Ostta4_19613,
		299 OstRCC809_2_37130,
		300 Ost9901_3_10150,
		301 MicpuC2_20971,
		302 MicpuN3_78928,
		303 Ostta4_22508,
		304 Ost9901_3_1660,
		305 OstRCC809_2_42687,
		306 AT3G16060,
		307 AT3G16630,
		308 Pp1s21_208V6,
		309 Pp1s293_5V6,
		310 Pp1s79_31V6,
		311 Vcarteri_103327,
		312 Cre_g386700,
		313 Coc_C169_1_38335,
		314 ChlNC64A_1_16969,
		315 MicpuC2_43440,
		316 MicpuN3_52365,
		317 Cre_g586500,
		318 Vcarteri_33185,
		319 Vcarteri_127414,
		320 ChlNC64A_1_133904,
		321 Cre_g415450,
		322 Vcarteri_97023,
		323 Coc_C169_1_16480,
		324 MicpuN3_87350,
		325 MicpuC2_20636,
		326 Ostta4_20262,
		327 Ost9901_3_44108,
		328 OstRCC809_2_59430,
		329 ChlNC64A_1_14136,
		330 ChlNC64A_1_10834,
		331 Coc_C169_1_15326,
		332 Pp1s13_115V6,
		333 MicpuN3_58933,
		334 MicpuC2_70835,
		335 MicpuC2_36912,
		336 MicpuN3_58932,
		337 Cre_g730950,
		338 Vcarteri_107307,
		339 Cre_g522550,
		340 Vcarteri_103736,
		341 ChlNC64A_1_37158,
		342 MicpuC2_51977,
		343 MicpuN3_81000,
		344 MicpuC2_21418,
		345 AT2G37420,
		346 AT3G45850,
		347 AT2G28620,
		348 Pp1s158_7V6,
		349 Pp1s315_14V6,
		350 Pp1s6_143V6,
		351 Pp1s13_177V6,
		352 AT2G36200,
		353 Coc_C169_1_20645,
		354 ChlNC64A_1_48708,
		355 ChlNC64A_1_36044,
		356 Vcarteri_62944,
		357 Cre_g065200,
		358 MicpuC2_4389,
		359 MicpuN3_85360,
		360 Ostta4_1052,
		361 OstRCC809_2_31216,
		362 Ost9901_3_30968,
		363 Coc_C169_1_27133,
		364 Pp1s74_30V6,
		365 Pp1s237_18V6,
		366 Pp1s36_180V6,
		367 Pp1s98_189V6,
		368 Pp1s36_179V6,
		369 Pp1s80_21V6,
		370 Pp1s42_71V6,
		371 AT5G47820,
		372 AT3G50240,
		373 AT5G60930,
		374 MicpuC2_17639,
		375 MicpuN3_113650,
		376 Ostta4_3483,
		377 OstRCC809_2_23931,
		378 Ost9901_3_4049,
		379 Cre_g202000,
		380 ChlNC64A_1_15412,
		381 Vcarteri_68464,
		382 Coc_C169_1_14339,
		383 Vcarteri_119241,
		384 Cre_g168800,
		385 Pp1s47_261V6,
		386 Pp1s146_76V6,
		387 Pp1s158_177V6,
		388 MicpuC2_4372,
		389 MicpuN3_63076,
		390 MicpuC2_69910,
		391 Vcarteri_127192,
		392 Vcarteri_120605,
		393 Cre_g418950,
		394 ChlNC64A_1_9849;
		tree No_001 = (((((1:0.08089,2:0.05151):0.41612,((3:0.11443,(4:0.04007,5:0.19839):0.03587):0.39320,(6:0.36208,7:0.25005):0.23781):0.32706):0.53179,((8:0.0,9:0.0):0.34716,10:0.18881):0.79469):0.10005,(((((11:0.35829,(12:0.0,13:1.05635):0.62045):0.32854,(14:0.13511,15:0.20490):0.4388):0.10943,(16:0.42604,((17:0.19852,(18:0.24533,(19:0.15806,20:0.13872):0.23876):0.06604):0.23055,(21:0.3036,((((22:0.…
END;
