# Supplementary material for: Prevalence, Evolution, and cis-Regulation of Diel Transcription in Chlamydomonas reinhardtii
Source: G3 (Bethesda). 2014 Oct 28;4(12):2461–71. doi: 10.1534/g3.114.015032 (PMC4267941; doi:10.1534/g3.114.015032)
Supplement: Supporting Information [file supp_g3.114.015032_FileS2.zip › AllTrees/RAxML_result.PF00226.26.midpoint.nex]

#NEXUS
BEGIN trees;
	translate
		1 Ost9901_3_3910,
		2 Ostta4_20834,
		3 OstRCC809_2_39860,
		4 MicpuC2_51499,
		5 MicpuN3_55641,
		6 Coc_C169_1_53179,
		7 AT1G61770,
		8 Coc_C169_1_5055,
		9 MicpuN3_64411,
		10 MicpuC2_53185,
		11 OstRCC809_2_60399,
		12 Ost9901_3_89287,
		13 Ostta4_37204,
		14 MicpuN3_107385,
		15 MicpuC2_18620,
		16 ChlNC64A_1_132924,
		17 Cre_g501500,
		18 Vcarteri_103630,
		19 Coc_C169_1_52983,
		20 AT4G10130,
		21 Pp1s3_12V6,
		22 MicpuN3_63629,
		23 ChlNC64A_1_17952,
		24 Coc_C169_1_54257,
		25 Ostta4_34162,
		26 Cre_g422800,
		27 OstRCC809_2_57038,
		28 MicpuN3_56174,
		29 ChlNC64A_1_56629,
		30 Coc_C169_1_47231,
		31 MicpuC2_57089,
		32 MicpuN3_58050,
		33 Ostta4_10648,
		34 Ost9901_3_92602,
		35 OstRCC809_2_31579,
		36 ChlNC64A_1_137085,
		37 MicpuN3_103891,
		38 MicpuC2_9227,
		39 Ost9901_3_13896,
		40 Ostta4_30454,
		41 OstRCC809_2_55542,
		42 Vcarteri_72637,
		43 Cre_g557950,
		44 AT5G22080,
		45 Pp1s360_33V6,
		46 Ost9901_3_42969,
		47 OstRCC809_2_40990,
		48 Ostta4_36921,
		49 MicpuN3_72179,
		50 MicpuC2_6725,
		51 Coc_C169_1_6824,
		52 ChlNC64A_1_57920,
		53 Pp1s79_273V6,
		54 AT1G65280,
		55 Coc_C169_1_43326,
		56 Vcarteri_100074,
		57 Cre_g040250,
		58 ChlNC64A_1_53192,
		59 Cre_g062950,
		60 OstRCC809_2_60019,
		61 Ostta4_36097,
		62 Ost9901_3_27043,
		63 MicpuC2_56793,
		64 MicpuN3_100357,
		65 ChlNC64A_1_145221,
		66 Coc_C169_1_52268,
		67 Vcarteri_93013,
		68 ChlNC64A_1_142991,
		69 Vcarteri_108284,
		70 Cre_g281550,
		71 ChlNC64A_1_136208,
		72 Coc_C169_1_55871,
		73 MicpuN3_101463,
		74 MicpuC2_50306,
		75 OstRCC809_2_93114,
		76 Ostta4_34083,
		77 Ost9901_3_93082,
		78 Pp1s2_417V6,
		79 AT5G49060,
		80 AT3G57340,
		81 AT5G05750,
		82 MicpuN3_89153,
		83 MicpuC2_7992,
		84 Ostta4_7945,
		85 OstRCC809_2_89377,
		86 Ost9901_3_9549,
		87 Coc_C169_1_45976,
		88 Vcarteri_83498,
		89 Cre_g416100,
		90 ChlNC64A_1_133862,
		91 AT5G09540,
		92 AT5G64360,
		93 AT1G62970,
		94 AT2G01710,
		95 Pp1s128_23V6,
		96 Pp1s193_65V6,
		97 AT5G18750,
		98 AT3G06340,
		99 AT3G06778,
		100 Pp1s78_30V6,
		101 Pp1s271_63V6,
		102 AT2G35540,
		103 AT3G04980,
		104 AT5G27240,
		105 AT4G19570,
		106 AT4G19580,
		107 AT5G53150,
		108 AT4G19590,
		109 AT5G62780,
		110 AT5G37440,
		111 AT5G37750,
		112 AT2G05230,
		113 AT2G05250,
		114 AT5G37760,
		115 AT5G37380,
		116 AT1G09260,
		117 AT2G25560,
		118 MicpuN3_74177,
		119 MicpuC2_9418,
		120 OstRCC809_2_94140,
		121 Vcarteri_117042,
		122 Cre_g445900,
		123 Vcarteri_117729,
		124 Cre_g789650,
		125 ChlNC64A_1_137366,
		126 ChlNC64A_1_133376,
		127 AT1G72070,
		128 MicpuN3_74892,
		129 ChlNC64A_1_52968,
		130 MicpuN3_59919,
		131 MicpuC2_38030,
		132 MicpuC2_18794,
		133 MicpuN3_61253,
		134 Pp1s65_185V6,
		135 AT3G62190,
		136 MicpuC2_59433,
		137 Ost9901_3_29861,
		138 OstRCC809_2_26749,
		139 Ostta4_31345,
		140 Pp1s90_51V6,
		141 AT2G42080,
		142 AT3G58020,
		143 AT2G18465,
		144 Vcarteri_97409,
		145 Cre_g022400,
		146 ChlNC64A_1_140332,
		147 Coc_C169_1_55811,
		148 MicpuN3_77048,
		149 MicpuC2_9952,
		150 Ost9901_3_93917,
		151 Cre_g582900,
		152 MicpuN3_98594,
		153 Coc_C169_1_66228,
		154 MicpuC2_60415,
		155 MicpuN3_60765,
		156 OstRCC809_2_35049,
		157 ChlNC64A_1_135747,
		158 Ostta4_33858,
		159 Ost9901_3_32596,
		160 Ost9901_3_24547,
		161 Ostta4_11011,
		162 MicpuC2_46816,
		163 MicpuN3_100480,
		164 Ost9901_3_27655,
		165 OstRCC809_2_10224,
		166 Pp1s102_120V6,
		167 OstRCC809_2_31296,
		168 Ost9901_3_92586,
		169 MicpuC2_67147,
		170 MicpuN3_58106,
		171 AT4G36520,
		172 AT4G12780,
		173 AT1G21660,
		174 MicpuN3_98447,
		175 AT1G75100,
		176 AT1G30280,
		177 Pp1s152_90V6,
		178 Pp1s222_6V6,
		179 AT1G75310,
		180 MicpuC2_50258,
		181 Ostta4_33945,
		182 Ost9901_3_32723,
		183 MicpuN3_50999,
		184 OstRCC809_2_59774,
		185 Ost9901_3_26913,
		186 Ostta4_35967,
		187 OstRCC809_2_30184,
		188 AT1G69060,
		189 Pp1s22_153V6,
		190 Pp1s283_86V6,
		191 MicpuC2_52356,
		192 MicpuN3_104008,
		193 Pp1s316_9V6,
		194 Ost9901_3_9218,
		195 OstRCC809_2_59007,
		196 Ostta4_19077,
		197 Coc_C169_1_19772,
		198 Cre_g219500,
		199 Vcarteri_98640,
		200 MicpuC2_56121,
		201 MicpuN3_64027,
		202 MicpuC2_51832,
		203 OstRCC809_2_12892,
		204 Ostta4_33096,
		205 Ost9901_3_38574,
		206 OstRCC809_2_32748,
		207 Coc_C169_1_47856,
		208 MicpuC2_59633,
		209 MicpuC2_43547,
		210 MicpuN3_57440,
		211 OstRCC809_2_28089,
		212 Ost9901_3_92168,
		213 MicpuN3_98627,
		214 MicpuC2_54542,
		215 MicpuC2_51055,
		216 MicpuN3_62955,
		217 Ostta4_33565,
		218 OstRCC809_2_17761,
		219 Ost9901_3_15898,
		220 MicpuN3_64270,
		221 MicpuN3_64093,
		222 MicpuC2_38612,
		223 MicpuC2_12143,
		224 Coc_C169_1_9815,
		225 OstRCC809_2_91680,
		226 MicpuN3_99531,
		227 MicpuC2_56426,
		228 Vcarteri_118465,
		229 Cre_g003100,
		230 Vcarteri_117948,
		231 Cre_g339650,
		232 ChlNC64A_1_19791,
		233 MicpuN3_58054,
		234 Ost9901_3_42592,
		235 OstRCC809_2_63691,
		236 Ostta4_12020,
		237 AT5G06410,
		238 ChlNC64A_1_12745,
		239 Cre_g765550,
		240 Vcarteri_88456,
		241 MicpuN3_64114,
		242 MicpuC2_56038,
		243 Ost9901_3_33536,
		244 OstRCC809_2_24935,
		245 Ostta4_34793,
		246 ChlNC64A_1_134196,
		247 Cre_g104500,
		248 Vcarteri_108202,
		249 Cre_g009900,
		250 Pp1s40_24V6,
		251 AT2G42750,
		252 Pp1s18_322V6,
		253 Coc_C169_1_13274,
		254 MicpuN3_98450,
		255 MicpuC2_58657,
		256 MicpuN3_57928,
		257 MicpuC2_58089,
		258 Coc_C169_1_62912,
		259 AT3G05345,
		260 Pp1s54_85V6,
		261 MicpuC2_41979,
		262 MicpuN3_60534,
		263 OstRCC809_2_60110,
		264 Ostta4_36713,
		265 MicpuC2_57998,
		266 MicpuN3_59428,
		267 OstRCC809_2_57371,
		268 Ost9901_3_31997,
		269 Ostta4_33226,
		270 Ostta4_37157,
		271 Ost9901_3_93786,
		272 OstRCC809_2_38852,
		273 Cre_g009450,
		274 ChlNC64A_1_141202,
		275 Vcarteri_120962,
		276 Cre_g320350,
		277 Coc_C169_1_41909,
		278 OstRCC809_2_19719,
		279 OstRCC809_2_12961,
		280 MicpuN3_64158,
		281 MicpuC2_70264,
		282 MicpuN3_74000,
		283 Coc_C169_1_68186,
		284 Pp1s198_9V6,
		285 AT5G23240,
		286 Pp1s54_91V6,
		287 Pp1s297_5V6,
		288 Cre_g560700,
		289 Vcarteri_31637,
		290 Pp1s106_74V6,
		291 AT4G09350,
		292 Pp1s91_80V6,
		293 Pp1s98_193V6,
		294 Ost9901_3_92328,
		295 OstRCC809_2_29464,
		296 Ostta4_31398,
		297 Cre_g555700,
		298 AT5G59610,
		299 Pp1s137_288V6,
		300 Pp1s82_38V6,
		301 MicpuN3_107520,
		302 MicpuN3_55086,
		303 MicpuC2_49920,
		304 Ost9901_3_9681,
		305 OstRCC809_2_27332,
		306 Pp1s268_14V6,
		307 Pp1s40_224V6,
		308 Pp1s204_80V6,
		309 ChlNC64A_1_53215,
		310 Pp1s91_206V6,
		311 AT4G13830,
		312 Pp1s145_153V6,
		313 Pp1s160_132V6,
		314 Coc_C169_1_41254,
		315 ChlNC64A_1_15756,
		316 Vcarteri_95119,
		317 Cre_g316050,
		318 Cre_g713082,
		319 Cre_g694500,
		320 Cre_g694450,
		321 Cre_g753750,
		322 Cre_g155550,
		323 Vcarteri_103548,
		324 Cre_g132300,
		325 Pp1s57_179V6,
		326 AT5G18140,
		327 Pp1s77_267V6,
		328 AT4G37480,
		329 Pp1s64_209V6,
		330 MicpuC2_60346,
		331 MicpuN3_102961,
		332 Cre_g346600,
		333 Vcarteri_117501,
		334 Cre_g232000,
		335 Vcarteri_104899,
		336 Cre_g535600,
		337 Vcarteri_95594,
		338 Cre_g388950,
		339 ChlNC64A_1_25896,
		340 AT3G13310,
		341 AT2G17880,
		342 AT4G36040,
		343 Pp1s275_73V6,
		344 MicpuN3_56682,
		345 MicpuC2_58613,
		346 MicpuC2_18738,
		347 MicpuN3_61318,
		348 Pp1s107_71V6,
		349 AT2G26890,
		350 Pp1s60_221V6,
		351 Coc_C169_1_40212,
		352 Vcarteri_88574,
		353 Cre_g486150,
		354 ChlNC64A_1_136183,
		355 Vcarteri_93967,
		356 Pp1s196_17V6,
		357 AT5G49580,
		358 AT1G79030,
		359 AT1G16680,
		360 Cre_g561100,
		361 Vcarteri_89782,
		362 MicpuN3_57596,
		363 MicpuC2_52076,
		364 Ostta4_10322,
		365 OstRCC809_2_33681,
		366 Ost9901_3_30687,
		367 AT1G24120,
		368 AT1G59980,
		369 AT1G68370,
		370 Pp1s63_91V6,
		371 Pp1s11_27V6,
		372 Pp1s75_119V6,
		373 Coc_C169_1_44637,
		374 Pp1s60_191V6,
		375 AT1G77930,
		376 ChlNC64A_1_143837,
		377 Vcarteri_85472,
		378 Cre_g133000,
		379 Coc_C169_1_22144,
		380 Pp1s157_85V6,
		381 MicpuN3_81149,
		382 MicpuC2_19303,
		383 OstRCC809_2_32334,
		384 AT5G03030,
		385 AT3G09700,
		386 AT2G35795,
		387 ChlNC64A_1_145222,
		388 Coc_C169_1_39137,
		389 Cre_g327450,
		390 Vcarteri_94031,
		391 Pp1s100_193V6,
		392 Pp1s174_35V6,
		393 Pp1s17_160V6,
		394 Pp1s17_154V6,
		395 Pp1s100_218V6,
		396 Pp1s112_204V6,
		397 Pp1s227_127V6,
		398 Pp1s354_16V6,
		399 Pp1s35_131V6,
		400 Pp1s17_157V6,
		401 Pp1s100_202V6,
		402 Pp1s110_50V6,
		403 AT1G80920,
		404 Pp1s159_108V6,
		405 Cre_g695600,
		406 Ostta4_34581,
		407 Cre_g118450,
		408 Vcarteri_106878,
		409 Coc_C169_1_63891,
		410 Cre_g348900,
		411 Vcarteri_119723,
		412 ChlNC64A_1_15594,
		413 MicpuN3_58568,
		414 MicpuC2_62499,
		415 Ostta4_32897,
		416 Pp1s368_19V6,
		417 Vcarteri_96248,
		418 AT3G08970,
		419 OstRCC809_2_31880,
		420 Ost9901_3_15297,
		421 Ostta4_10910,
		422 AT4G21180,
		423 AT1G79940,
		424 Pp1s241_31V6,
		425 ChlNC64A_1_58891,
		426 Coc_C169_1_48909,
		427 OstRCC809_2_33318,
		428 Ost9901_3_33834,
		429 Ostta4_27852,
		430 MicpuC2_46136,
		431 MicpuN3_113312,
		432 Vcarteri_118781,
		433 Cre_g657850,
		434 Ostta4_16313,
		435 OstRCC809_2_30381,
		436 Ost9901_3_14554,
		437 MicpuC2_11950,
		438 MicpuN3_57480,
		439 MicpuC2_9309,
		440 MicpuN3_74160,
		441 Cre_g108800,
		442 OstRCC809_2_33972,
		443 Ost9901_3_4973,
		444 Ostta4_33369,
		445 MicpuC2_42020,
		446 MicpuN3_60480,
		447 Coc_C169_1_65761,
		448 Cre_g003400,
		449 Vcarteri_109228,
		450 Vcarteri_40673,
		451 AT3G11450,
		452 Pp1s344_48V6,
		453 Pp1s150_13V6,
		454 Pp1s128_8V6,
		455 AT5G06110,
		456 MicpuC2_55478,
		457 MicpuN3_95622,
		458 MicpuN3_55314,
		459 Ost9901_3_38754,
		460 OstRCC809_2_15011,
		461 Ostta4_28244,
		462 Cre_g320150,
		463 ChlNC64A_1_138873,
		464 Coc_C169_1_53121,
		465 Pp1s91_238V6,
		466 Pp1s298_70V6,
		467 AT3G62600,
		468 Coc_C169_1_53751,
		469 Pp1s123_116V6,
		470 Pp1s136_80V6,
		471 AT1G80030,
		472 ChlNC64A_1_59466,
		473 Pp1s81_162V6,
		474 Pp1s93_165V6,
		475 Pp1s386_29V6,
		476 AT3G17830,
		477 ChlNC64A_1_32970,
		478 MicpuC2_23733,
		479 Ost9901_3_12940,
		480 OstRCC809_2_22921,
		481 OstRCC809_2_60816,
		482 Ostta4_8744,
		483 Cre_g507650,
		484 Vcarteri_58047,
		485 Coc_C169_1_21987,
		486 Pp1s225_24V6,
		487 Pp1s17_294V6,
		488 AT2G22360,
		489 AT4G39960,
		490 Ost9901_3_9736,
		491 Ost9901_3_19643,
		492 OstRCC809_2_94959,
		493 Ostta4_24033,
		494 MicpuC2_47362,
		495 AT3G44110,
		496 AT5G22060,
		497 Pp1s17_208V6,
		498 Pp1s342_16V6,
		499 Pp1s174_37V6,
		500 Pp1s100_36V6,
		501 Pp1s174_97V6,
		502 MicpuN3_97775,
		503 ChlNC64A_1_29444,
		504 Coc_C169_1_54140,
		505 Cre_g701500,
		506 Vcarteri_80761,
		507 MicpuN3_59923,
		508 OstRCC809_2_94199,
		509 Ostta4_19904,
		510 Ost9901_3_5385,
		511 MicpuC2_12442,
		512 AT4G02100,
		513 AT2G47440,
		514 Vcarteri_63021,
		515 ChlNC64A_1_133380,
		516 Coc_C169_1_10165,
		517 Vcarteri_95730,
		518 Cre_g308150,
		519 MicpuC2_2052,
		520 MicpuN3_67204,
		521 AT2G35720,
		522 Pp1s25_109V6,
		523 Pp1s159_11V6,
		524 ChlNC64A_1_58555,
		525 Ostta4_31185,
		526 OstRCC809_2_61671,
		527 MicpuN3_61077,
		528 MicpuC2_59744,
		529 Cre_g116550,
		530 ChlNC64A_1_15844,
		531 Vcarteri_119119,
		532 OstRCC809_2_65548,
		533 Ost9901_3_9940,
		534 MicpuN3_102855,
		535 Ostta4_23992,
		536 Ostta4_37546,
		537 Ost9901_3_50293,
		538 OstRCC809_2_58390,
		539 Vcarteri_116630,
		540 Cre_g518200,
		541 ChlNC64A_1_132941,
		542 Coc_C169_1_40840,
		543 MicpuN3_102232,
		544 MicpuC2_65524,
		545 Ost9901_3_28136,
		546 MicpuN3_62252,
		547 MicpuN3_61174,
		548 MicpuC2_59624,
		549 Coc_C169_1_43771,
		550 Cre_g560400,
		551 ChlNC64A_1_27262,
		552 MicpuC2_66309,
		553 MicpuN3_58865,
		554 OstRCC809_2_11694,
		555 Ost9901_3_18546,
		556 Ost9901_3_15613,
		557 OstRCC809_2_57324,
		558 MicpuC2_28590,
		559 ChlNC64A_1_18104,
		560 Cre_g019950,
		561 Vcarteri_62070,
		562 Cre_g420100,
		563 MicpuN3_86934,
		564 Coc_C169_1_23749,
		565 Pp1s83_34V6,
		566 Pp1s193_84V6,
		567 Pp1s128_141V6,
		568 Pp1s507_5V6,
		569 Pp1s9_173V6,
		570 AT3G08910,
		571 AT5G01390,
		572 AT4G28480,
		573 AT2G20560,
		574 AT5G25530,
		575 AT3G47940,
		576 AT1G59725,
		577 AT1G10350,
		578 Pp1s199_35V6,
		579 ChlNC64A_1_51784,
		580 MicpuC2_53646,
		581 MicpuN3_63802,
		582 OstRCC809_2_93487,
		583 Ostta4_35744,
		584 Ost9901_3_26706,
		585 MicpuN3_64560,
		586 Vcarteri_57911,
		587 Coc_C169_1_59047,
		588 ChlNC64A_1_135023,
		589 OstRCC809_2_32065,
		590 Ost9901_3_9611,
		591 Ostta4_17372,
		592 MicpuC2_11393,
		593 MicpuN3_85945,
		594 OstRCC809_2_61614,
		595 Ostta4_9249,
		596 OstRCC809_2_37020,
		597 MicpuN3_109466,
		598 MicpuC2_32190,
		599 AT5G03160,
		600 Pp1s84_119V6,
		601 MicpuC2_8511,
		602 MicpuC2_48322,
		603 MicpuN3_74472,
		604 Ost9901_3_26612,
		605 OstRCC809_2_23545,
		606 Cre_g032500,
		607 Vcarteri_106774,
		608 ChlNC64A_1_25268,
		609 Coc_C169_1_60436,
		610 OstRCC809_2_32077,
		611 Ostta4_33010,
		612 Ost9901_3_31834,
		613 MicpuN3_58681,
		614 MicpuC2_69675,
		615 MicpuN3_55539,
		616 Ost9901_3_8481,
		617 OstRCC809_2_27428,
		618 Pp1s29_56V6,
		619 AT5G12430,
		620 AT2G41520,
		621 Vcarteri_80096,
		622 Cre_g511050,
		623 MicpuC2_19233,
		624 MicpuN3_62518,
		625 Cre_g657400,
		626 Coc_C169_1_66749,
		627 Pp1s48_210V6,
		628 AT2G41000,
		629 Pp1s72_296V6,
		630 AT1G74250,
		631 MicpuC2_18807,
		632 MicpuN3_61106,
		633 ChlNC64A_1_23262,
		634 Coc_C169_1_30531,
		635 Cre_g240650,
		636 Vcarteri_63280,
		637 Ostta4_16672,
		638 OstRCC809_2_30623,
		639 Pp1s8_270V6,
		640 Pp1s277_24V6,
		641 AT4G07990,
		642 Pp1s87_15V6,
		643 AT5G23590,
		644 Ost9901_3_6671,
		645 MicpuN3_62456,
		646 MicpuC2_6491,
		647 Coc_C169_1_47940,
		648 AT5G06910,
		649 AT3G12170,
		650 Pp1s138_25V6,
		651 ChlNC64A_1_23831,
		652 Vcarteri_45219,
		653 Cre_g389550,
		654 Ostta4_33228,
		655 Ost9901_3_15655,
		656 OstRCC809_2_33572,
		657 MicpuN3_113699,
		658 MicpuC2_58617,
		659 MicpuC2_46196,
		660 MicpuN3_60250,
		661 MicpuN3_99981,
		662 MicpuC2_52227,
		663 Ost9901_3_14769,
		664 Ostta4_10406,
		665 OstRCC809_2_92501,
		666 MicpuN3_81460,
		667 MicpuC2_23328,
		668 MicpuN3_62880,
		669 Cre_g357400,
		670 Cre_g124200,
		671 Vcarteri_118651,
		672 Cre_g318900,
		673 ChlNC64A_1_15591,
		674 Coc_C169_1_48908,
		675 Cre_g279550,
		676 Vcarteri_86500,
		677 Ostta4_35464,
		678 OstRCC809_2_12758,
		679 Ost9901_3_26431,
		680 Cre_g110250,
		681 MicpuN3_62993,
		682 MicpuC2_62897,
		683 Coc_C169_1_41435,
		684 Cre_g690400,
		685 Vcarteri_105324,
		686 Cre_g110300,
		687 AT1G71000,
		688 AT3G14200,
		689 AT1G72416,
		690 AT1G56300,
		691 Pp1s70_53V6,
		692 Pp1s227_74V6,
		693 AT2G33735,
		694 AT5G16650,
		695 Pp1s34_251V6,
		696 Ostta4_7873,
		697 Ost9901_3_9323,
		698 OstRCC809_2_26956,
		699 MicpuC2_34846,
		700 OstRCC809_2_40548,
		701 Ost9901_3_5621,
		702 MicpuN3_59072,
		703 Vcarteri_86171,
		704 Cre_g260350,
		705 ChlNC64A_1_145492,
		706 Coc_C169_1_20974,
		707 Coc_C169_1_16207,
		708 ChlNC64A_1_137425,
		709 Pp1s403_3V6,
		710 Pp1s318_72V6,
		711 Pp1s410_1V6,
		712 Pp1s156_108V6,
		713 AT4G39150,
		714 AT2G21510,
		715 AT1G77020,
		716 AT1G76700,
		717 AT1G21080,
		718 Cre_g551500,
		719 Vcarteri_121529,
		720 AT5G48030,
		721 AT1G28210,
		722 Ostta4_5137,
		723 OstRCC809_2_24006,
		724 Ost9901_3_5358,
		725 Pp1s9_364V6,
		726 Pp1s156_101V6,
		727 ChlNC64A_1_139136,
		728 Coc_C169_1_12080;
		tree No_001 = (((((1:0.27197,(2:0.30926,3:0.181):0.07767):0.15963,((((4:0.51066,5:0.21077):0.38742,(6:0.49407,7:0.28002):0.11530):0.19748,((8:0.41853,(9:0.07310,10:0.13681):0.1821):0.18675,(11:0.17355,12:0.30946):0.06378):0.03972):0.10415,((13:0.42094,(((14:0.53594,15:0.11589):0.22587,(16:0.41786,((17:0.3938,18:0.21756):0.16732,(19:0.3568,(20:0.46235,21:0.34714):0.08775):0.08774):0.05454):0.03433…
END;
