# Supplementary material for: Prevalence, Evolution, and cis-Regulation of Diel Transcription in Chlamydomonas reinhardtii
Source: G3 (Bethesda). 2014 Oct 28;4(12):2461–71. doi: 10.1534/g3.114.015032 (PMC4267941; doi:10.1534/g3.114.015032)
Supplement: Supporting Information [file supp_g3.114.015032_FileS2.zip › AllTrees/RAxML_result.PF00227.21.midpoint.nex]

#NEXUS
BEGIN trees;
	translate
		1 Coc_C169_1_26540,
		2 ChlNC64A_1_135748,
		3 Vcarteri_110015,
		4 Cre_g610950,
		5 AT4G14800,
		6 AT3G22630,
		7 Pp1s213_87V6,
		8 Pp1s44_302V6,
		9 Pp1s50_46V6,
		10 OstRCC809_2_95985,
		11 Ost9901_3_27881,
		12 Ostta4_21715,
		13 MicpuC2_44925,
		14 MicpuN3_109546,
		15 MicpuN3_64381,
		16 AT1G56450,
		17 Pp1s3_459V6,
		18 Pp1s6_196V6,
		19 Cre_g280850,
		20 Vcarteri_108195,
		21 Coc_C169_1_26259,
		22 ChlNC64A_1_25653,
		23 Ost9901_3_31764,
		24 OstRCC809_2_32443,
		25 Ostta4_23737,
		26 MicpuN3_107947,
		27 ChlNC64A_1_22624,
		28 Coc_C169_1_45873,
		29 Vcarteri_62543,
		30 Cre_g791700,
		31 AT3G60820,
		32 Pp1s197_22V6,
		33 Pp1s54_196V6,
		34 MicpuC2_17183,
		35 MicpuN3_81202,
		36 Ost9901_3_33268,
		37 OstRCC809_2_39664,
		38 Ostta4_18739,
		39 Cre_g267500,
		40 Vcarteri_78969,
		41 ChlNC64A_1_48590,
		42 Coc_C169_1_24580,
		43 MicpuC2_22152,
		44 MicpuN3_91802,
		45 Ostta4_27416,
		46 OstRCC809_2_27483,
		47 Ost9901_3_39963,
		48 Pp1s138_33V6,
		49 Pp1s130_217V6,
		50 AT1G21720,
		51 AT1G77440,
		52 Ost9901_3_43808,
		53 Ostta4_8989,
		54 OstRCC809_2_43181,
		55 MicpuN3_59004,
		56 MicpuC2_44601,
		57 AT4G31300,
		58 Pp1s3_23V6,
		59 Coc_C169_1_30717,
		60 ChlNC64A_1_56068,
		61 Cre_g279000,
		62 Vcarteri_102928,
		63 Ost9901_3_39514,
		64 Ostta4_14813,
		65 OstRCC809_2_89640,
		66 Coc_C169_1_23852,
		67 ChlNC64A_1_31571,
		68 Vcarteri_57026,
		69 Cre_g531100,
		70 Vcarteri_109919,
		71 Cre_g424400,
		72 Coc_C169_1_23551,
		73 Ostta4_31111,
		74 OstRCC809_2_16951,
		75 MicpuN3_107407,
		76 MicpuC2_27663,
		77 AT5G40580,
		78 AT3G27430,
		79 Pp1s197_119V6,
		80 Pp1s214_40V6,
		81 Pp1s53_33V6,
		82 ChlNC64A_1_30565,
		83 ChlNC64A_1_56983,
		84 Vcarteri_74437,
		85 Cre_g461950,
		86 Coc_C169_1_31541,
		87 Pp1s39_347V6,
		88 Pp1s2_300V6,
		89 AT3G26340,
		90 AT1G13060,
		91 Ost9901_3_27330,
		92 OstRCC809_2_95658,
		93 Ostta4_36746,
		94 MicpuC2_60944,
		95 MicpuN3_96064,
		96 MicpuC2_30893,
		97 MicpuN3_108605,
		98 OstRCC809_2_93137,
		99 Ost9901_3_10535,
		100 Ostta4_26059,
		101 Vcarteri_92617,
		102 Cre_g628350,
		103 Pp1s79_69V6,
		104 Coc_C169_1_52375,
		105 Coc_C169_1_19154,
		106 AT5G66140,
		107 AT3G51260,
		108 Pp1s19_182V6,
		109 Pp1s465_14V6,
		110 Pp1s506_5V6,
		111 Pp1s12_77V6,
		112 Pp1s234_64V6,
		113 MicpuC2_45244,
		114 MicpuN3_55406,
		115 OstRCC809_2_89448,
		116 Ost9901_3_12149,
		117 Ostta4_8103,
		118 Vcarteri_106789,
		119 Cre_g030850,
		120 ChlNC64A_1_24020,
		121 ChlNC64A_1_48764,
		122 Coc_C169_1_29582,
		123 Vcarteri_83282,
		124 Cre_g373250,
		125 AT1G79210,
		126 AT1G16470,
		127 Pp1s2_595V6,
		128 Pp1s61_202V6,
		129 Ostta4_8478,
		130 Ost9901_3_41065,
		131 OstRCC809_2_91890,
		132 MicpuN3_56599,
		133 MicpuC2_49610,
		134 Coc_C169_1_66672,
		135 Vcarteri_79637,
		136 Cre_g304300,
		137 Pp1s4_331V6,
		138 Pp1s129_202V6,
		139 AT1G47250,
		140 AT5G42790,
		141 OstRCC809_2_28967,
		142 Ostta4_27661,
		143 Ost9901_3_36159,
		144 MicpuC2_55575,
		145 MicpuN3_55518,
		146 Cre_g705400,
		147 Vcarteri_74301,
		148 Pp1s2_219V6,
		149 Pp1s101_33V6,
		150 Pp1s335_59V6,
		151 Pp1s221_8V6,
		152 AT5G35590,
		153 AT2G05840,
		154 Coc_C169_1_14657,
		155 Ostta4_28473,
		156 Ost9901_3_41449,
		157 OstRCC809_2_33336,
		158 MicpuN3_107861,
		159 MicpuC2_49613,
		160 ChlNC64A_1_27583,
		161 Ostta4_5905,
		162 OstRCC809_2_36509,
		163 Ost9901_3_7255,
		164 MicpuC2_50364,
		165 MicpuN3_108591,
		166 ChlNC64A_1_56088,
		167 Coc_C169_1_53816,
		168 Vcarteri_109847,
		169 Cre_g619550,
		170 AT2G27020,
		171 Pp1s214_35V6,
		172 Pp1s72_57V6,
		173 MicpuN3_113362,
		174 MicpuC2_37319,
		175 OstRCC809_2_29140,
		176 Ost9901_3_48610,
		177 Ostta4_15619,
		178 AT4G15165,
		179 AT3G22110,
		180 Pp1s157_54V6,
		181 Pp1s51_83V6,
		182 Pp1s261_3V6,
		183 Pp1s146_15V6,
		184 Coc_C169_1_54396,
		185 ChlNC64A_1_24644,
		186 Cre_g418100,
		187 Vcarteri_73749,
		188 Pp1s34_446V6,
		189 Pp1s69_9V6,
		190 Pp1s65_295V6,
		191 Pp1s28_133V6,
		192 AT3G14290,
		193 AT1G53850,
		194 MicpuN3_107684,
		195 MicpuC2_49545,
		196 Ost9901_3_38146,
		197 OstRCC809_2_94222,
		198 Ostta4_5959,
		199 Vcarteri_102676,
		200 Cre_g724350,
		201 ChlNC64A_1_26444,
		202 Coc_C169_1_32542;
		tree No_001 = ((((((1:0.19526,(2:0.1902,(3:0.08118,4:0.03421):0.20312):0.09858):0.12417,(((5:0.01474,6:0.02764):0.16923,(7:0.27386,(8:0.03962,9:0.02827):0.10896):0.10606):0.23081,((10:0.10624,(11:0.05462,12:0.10456):0.03785):0.29486,(13:0.15514,(14:0.0,15:0.0):0.09144):0.13225):0.2491):0.16561):1.10044,((16:0.23419,(17:0.09899,18:0.2744):0.07335):0.12224,(((19:0.093,20:0.05175):0.20575,(21:0.2427…
END;
