# Supplementary material for: Prevalence, Evolution, and cis-Regulation of Diel Transcription in Chlamydomonas reinhardtii
Source: G3 (Bethesda). 2014 Oct 28;4(12):2461–71. doi: 10.1534/g3.114.015032 (PMC4267941; doi:10.1534/g3.114.015032)
Supplement: Supporting Information [file supp_g3.114.015032_FileS2.zip › AllTrees/RAxML_result.PF00230.15.midpoint.nex]

#NEXUS
BEGIN trees;
	translate
		1 Coc_C169_1_53958,
		2 ChlNC64A_1_59382,
		3 Vcarteri_121244,
		4 Cre_g038800,
		5 AT3G56950,
		6 AT5G18290,
		7 AT3G04090,
		8 Pp1s3_429V6,
		9 Pp1s475_9V6,
		10 Pp1s305_12V6,
		11 AT4G23400,
		12 AT4G00430,
		13 AT1G01620,
		14 AT2G45960,
		15 AT3G61430,
		16 Pp1s6_260V6,
		17 Pp1s1_535V6,
		18 Pp1s102_107V6,
		19 Pp1s17_281V6,
		20 Pp1s55_301V6,
		21 Pp1s8_151V6,
		22 Pp1s267_61V6,
		23 Pp1s118_199V6,
		24 Pp1s118_207V6,
		25 AT4G35100,
		26 AT2G16850,
		27 AT5G60660,
		28 AT3G53420,
		29 AT2G37170,
		30 AT2G37180,
		31 AT3G54820,
		32 AT2G39010,
		33 Coc_C169_1_16209,
		34 Coc_C169_1_55575,
		35 ChlNC64A_1_17655,
		36 ChlNC64A_1_145499,
		37 ChlNC64A_1_13804,
		38 OstRCC809_2_16967,
		39 OstRCC809_2_94428,
		40 Ost9901_3_25291,
		41 Pp1s32_353V6,
		42 Pp1s31_73V6,
		43 Pp1s44_31V6,
		44 Pp1s184_96V6,
		45 Pp1s101_226V6,
		46 Pp1s156_153V6,
		47 AT2G25810,
		48 AT1G52180,
		49 AT3G47440,
		50 AT3G16240,
		51 AT4G17340,
		52 AT5G47450,
		53 AT4G01470,
		54 AT2G36830,
		55 AT3G26520,
		56 AT1G17810,
		57 AT1G73190,
		58 Vcarteri_93558,
		59 Cre_g711250,
		60 Coc_C169_1_44755,
		61 Vcarteri_77078,
		62 Cre_g549300,
		63 Coc_C169_1_5937,
		64 ChlNC64A_1_26177,
		65 ChlNC64A_1_16159,
		66 ChlNC64A_1_15203,
		67 Coc_C169_1_58213,
		68 ChlNC64A_1_138510,
		69 ChlNC64A_1_18697,
		70 Pp1s283_16V6,
		71 Pp1s212_90V6,
		72 AT3G06100,
		73 Pp1s76_20V6,
		74 AT5G37820,
		75 AT5G37810,
		76 AT1G31885,
		77 AT2G34390,
		78 AT2G29870,
		79 AT4G19030,
		80 AT4G18910,
		81 Pp1s258_69V6,
		82 AT1G80760,
		83 AT4G10380,
		84 Pp1s42_160V6,
		85 Pp1s13_445V6,
		86 Pp1s91_35V6,
		87 Pp1s37_249V6,
		88 Coc_C169_1_68154;
		tree No_001 = (((1:0.76824,(2:0.81666,(3:0.16669,4:0.15590):0.79962):0.35804):0.5002,(5:1.63275,((6:0.21947,7:0.13683):0.44912,(8:0.09606,9:0.03135):0.44074):0.14433):0.35034):1.04300,((((((((((10:0.12972,((11:0.03936,(12:0.01856,13:0.0):0.0):0.01953,(14:0.07994,15:0.01098):0.01639):0.07859):0.03070,((16:1.34293,17:0.05645):0.0,18:0.06137):0.05499):0.11235,((19:0.39037,(((20:0.02582,21:0.04308):0…
END;
