# Supplementary material for: Prevalence, Evolution, and cis-Regulation of Diel Transcription in Chlamydomonas reinhardtii
Source: G3 (Bethesda). 2014 Oct 28;4(12):2461–71. doi: 10.1534/g3.114.015032 (PMC4267941; doi:10.1534/g3.114.015032)
Supplement: Supporting Information [file supp_g3.114.015032_FileS2.zip › AllTrees/RAxML_result.PF00231.14.midpoint.nex]

#NEXUS
BEGIN trees;
	translate
		1 Cre_g635850,
		2 Vcarteri_76794,
		3 MicpuC2_13754,
		4 MicpuN3_89673,
		5 OstRCC809_2_55603,
		6 Ost9901_3_29009,
		7 Ostta4_27351,
		8 AT2G33040,
		9 Pp1s303_52V6,
		10 Pp1s382_17V6,
		11 Pp1s272_34V6,
		12 Pp1s19_68V6,
		13 ChlNC64A_1_32096,
		14 Coc_C169_1_28042,
		15 Ost9901_3_24766,
		16 Ostta4_28845,
		17 OstRCC809_2_54733,
		18 MicpuC2_48500,
		19 MicpuN3_104789,
		20 Coc_C169_1_52193,
		21 Cre_g259900,
		22 Vcarteri_102786,
		23 ChlNC64A_1_145385,
		24 AT4G04640,
		25 AT1G15700,
		26 Pp1s35_234V6,
		27 Pp1s372_16V6,
		28 Pp1s287_61V6;
		tree No_001 = (((1:0.07975,2:0.07243):0.30429,((((3:0.15776,4:0.16292):0.16782,(5:0.09533,(6:0.0464,7:0.11556):0.0229):0.14479):0.36479,(8:0.31595,(9:0.33656,(10:0.0,(11:0.0036,12:0.01778):0.01409):0.08326):0.10117):0.24794):0.11743,(13:0.25159,14:0.20693):0.07716):0.09988):0.85499,(((15:0.01350,(16:0.09843,17:0.03473):0.01937):0.12095,(18:0.04275,19:0.1032):0.08518):0.10904,((20:0.17629,((21:0.02432,22:0.04744):0.21456,23:0.18537):0.02343):0.1006,((24:0.08217,25:0.33723):0.09794,(26:0.02633,(27:0.03587,28:0.03735):0.01308):0.105):0.17514):0.07480):1.08274);
END;
