# Supplementary material for: Prevalence, Evolution, and cis-Regulation of Diel Transcription in Chlamydomonas reinhardtii
Source: G3 (Bethesda). 2014 Oct 28;4(12):2461–71. doi: 10.1534/g3.114.015032 (PMC4267941; doi:10.1534/g3.114.015032)
Supplement: Supporting Information [file supp_g3.114.015032_FileS2.zip › AllTrees/RAxML_result.PF00232.13.midpoint.nex]

#NEXUS
BEGIN trees;
	translate
		1 Coc_C169_1_40915,
		2 Vcarteri_120960,
		3 Cre_g320850,
		4 Vcarteri_96948,
		5 Vcarteri_107029,
		6 Cre_g171050,
		7 Coc_C169_1_48862,
		8 ChlNC64A_1_145286,
		9 Coc_C169_1_39258,
		10 Pp1s6328_2V6,
		11 AT3G06510,
		12 Pp1s25_336V6,
		13 Pp1s37_35V6,
		14 AT1G66280,
		15 AT1G66270,
		16 AT3G09260,
		17 AT5G28510,
		18 AT1G75940,
		19 AT1G52400,
		20 AT3G21370,
		21 AT3G03640,
		22 AT2G44490,
		23 AT3G60120,
		24 AT2G32860,
		25 AT2G44460,
		26 AT2G44470,
		27 AT3G60140,
		28 AT5G24550,
		29 AT5G24540,
		30 AT5G48375,
		31 AT5G26000,
		32 AT5G25980,
		33 AT1G51490,
		34 AT1G47600,
		35 AT1G51470,
		36 AT2G44480,
		37 AT3G60130,
		38 AT5G42260,
		39 AT5G44640,
		40 AT2G44450,
		41 AT2G25630,
		42 AT1G02850,
		43 AT3G62740,
		44 AT3G62750,
		45 AT4G27830,
		46 AT4G27820,
		47 AT4G22100,
		48 AT1G60270,
		49 AT1G60090,
		50 AT1G60260,
		51 AT1G45191,
		52 AT5G16580,
		53 AT4G21760,
		54 AT1G61810,
		55 AT1G61820,
		56 AT3G18080,
		57 AT3G18070,
		58 AT5G36890,
		59 Pp1s76_8V6,
		60 Pp1s138_14V6,
		61 Pp1s110_112V6,
		62 ChlNC64A_1_50621,
		63 Coc_C169_1_38560,
		64 Coc_C169_1_14634,
		65 Coc_C169_1_14587,
		66 Coc_C169_1_14573,
		67 Coc_C169_1_55632,
		68 Ostta4_24257,
		69 OstRCC809_2_38969,
		70 Ost9901_3_2583,
		71 AT1G26560,
		72 AT5G54570,
		73 Pp1s170_62V6,
		74 Pp1s39_162V6,
		75 Pp1s22_312V6,
		76 Pp1s1_716V6,
		77 Pp1s1_726V6,
		78 Pp1s137_79V6,
		79 Pp1s9_78V6,
		80 Pp1s114_133V6;
		tree No_001 = (((1:0.52035,(((2:0.17414,3:0.14602):0.48309,((4:0.20912,5:0.05758):0.06393,6:0.12990):0.42389):0.21436,(7:0.77901,(8:0.48058,9:0.78614):0.15159):0.07765):0.22916):0.92430,(10:0.87732,(11:0.37858,(12:0.07514,13:0.05072):0.19459):1.4806):0.24541):0.33037,(((((((((14:0.03396,15:0.0451):0.10965,16:0.06863):0.04551,17:0.18405):0.10965,(18:0.17892,(19:0.1952,20:0.17107):0.03047):0.06637)…
END;
