# Supplementary material for: Prevalence, Evolution, and cis-Regulation of Diel Transcription in Chlamydomonas reinhardtii
Source: G3 (Bethesda). 2014 Oct 28;4(12):2461–71. doi: 10.1534/g3.114.015032 (PMC4267941; doi:10.1534/g3.114.015032)
Supplement: Supporting Information [file supp_g3.114.015032_FileS2.zip › AllTrees/RAxML_result.PF00233.14.midpoint.nex]

#NEXUS
BEGIN trees;
	translate
		1 MicpuC2_4565,
		2 MicpuC2_48952,
		3 MicpuN3_63660,
		4 MicpuN3_60326,
		5 Cre_g119850,
		6 Cre_g499300,
		7 Cre_g499250,
		8 Cre_g125050,
		9 Vcarteri_37517,
		10 Cre_g557500,
		11 Cre_g559400,
		12 Cre_g647050,
		13 Cre_g745200,
		14 Vcarteri_84569,
		15 Vcarteri_43905,
		16 Vcarteri_62634,
		17 Vcarteri_78034,
		18 Cre_g114100,
		19 Cre_g454900,
		20 Cre_g109100,
		21 Cre_g567400,
		22 Cre_g753800,
		23 Vcarteri_44142,
		24 Cre_g289400,
		25 Cre_g468100,
		26 Cre_g564766,
		27 Cre_g015200,
		28 Cre_g143350,
		29 Cre_g143400,
		30 Cre_g143500,
		31 Vcarteri_42809,
		32 Vcarteri_64696,
		33 Vcarteri_104755,
		34 Vcarteri_60471,
		35 Cre_g617750,
		36 Cre_g617700,
		37 Cre_g617650,
		38 Cre_g664150,
		39 Cre_g664200,
		40 Cre_g590600,
		41 Vcarteri_59941,
		42 Coc_C169_1_5325,
		43 Cre_g342350,
		44 Vcarteri_75153,
		45 Cre_g509550,
		46 Vcarteri_80068,
		47 MicpuN3_99195,
		48 MicpuN3_61771,
		49 Ostta4_31761,
		50 OstRCC809_2_21041,
		51 Ost9901_3_30641,
		52 MicpuN3_99073,
		53 MicpuC2_12259,
		54 Cre_g603000,
		55 Vcarteri_80002,
		56 ChlNC64A_1_34322,
		57 Coc_C169_1_65108,
		58 Pp1s134_58V6,
		59 Ostta4_10402,
		60 Ost9901_3_34350,
		61 OstRCC809_2_57812,
		62 ChlNC64A_1_10254,
		63 Coc_C169_1_16716,
		64 MicpuC2_4522,
		65 MicpuN3_60212,
		66 Cre_g080550,
		67 Cre_g605100,
		68 Vcarteri_99277;
		tree No_001 = ((1:0.28883,((2:1.27874,3:1.13692):2.10622,4:0.43092):0.22257):2.08243,((((((((5:0.31473,((6:0.00097,7:0.02955):0.50028,8:0.52748):0.10309):0.08363,(((((9:0.45847,((10:0.23857,11:0.1547):0.40616,(12:0.30579,13:0.24719):0.3459):0.19987):0.04437,(14:0.17268,((15:0.22175,16:0.0):0.0,17:0.15057):0.05618):0.48638):0.14121,(18:0.45055,19:0.36722):0.06627):0.06944,20:0.40484):0.05462,(21:0…
END;
