# Supplementary material for: Prevalence, Evolution, and cis-Regulation of Diel Transcription in Chlamydomonas reinhardtii
Source: G3 (Bethesda). 2014 Oct 28;4(12):2461–71. doi: 10.1534/g3.114.015032 (PMC4267941; doi:10.1534/g3.114.015032)
Supplement: Supporting Information [file supp_g3.114.015032_FileS2.zip › AllTrees/RAxML_result.PF00237.14.midpoint.nex]

#NEXUS
BEGIN trees;
	translate
		1 Ost9901_3_32234,
		2 Ostta4_28416,
		3 Coc_C169_1_24567,
		4 AT1G27400,
		5 AT1G67430,
		6 Pp1s22_76V6,
		7 Pp1s364_56V6,
		8 Pp1s97_78V6,
		9 Pp1s97_74V6,
		10 Pp1s38_376V6,
		11 Vcarteri_85333,
		12 Cre_g568900,
		13 ChlNC64A_1_59600,
		14 MicpuC2_49699,
		15 MicpuN3_93345,
		16 OstRCC809_2_92172,
		17 Cre_g242950,
		18 Vcarteri_119814,
		19 Coc_C169_1_61000,
		20 ChlNC64A_1_136009,
		21 MicpuN3_74471,
		22 MicpuC2_11644,
		23 Ostta4_7510,
		24 OstRCC809_2_33263,
		25 Ost9901_3_8608,
		26 AT1G52370,
		27 AT4G28360,
		28 Pp1s114_87V6,
		29 ATCG00810,
		30 Cre_g580850,
		31 Vcarteri_72375,
		32 Coc_C169_1_25855,
		33 OstRCC809_2_55261,
		34 Ost9901_3_18674,
		35 MicpuC2_30355,
		36 MicpuN3_105354,
		37 ChlNC64A_1_14832;
		tree No_001 = ((1:0.0,((2:0.09297,(((3:0.0678,(((4:0.007,5:0.00735):0.07305,(6:0.0,((7:0.00716,8:0.00716):0.0,(9:0.0,10:0.0):0.0):0.01438):0.08494):0.06327,(11:0.00296,12:0.02899):0.16062):0.01574):0.03040,13:0.23787):0.12259,(14:0.08432,15:0.0):0.04284):0.17435):0.03713,16:0.0327):0.0265):1.58311,(((((17:0.26014,18:0.2234):0.90861,(19:0.38022,20:0.34318):0.07153):0.19779,((21:0.15534,22:0.33573)…
END;
