# Supplementary material for: Prevalence, Evolution, and cis-Regulation of Diel Transcription in Chlamydomonas reinhardtii
Source: G3 (Bethesda). 2014 Oct 28;4(12):2461–71. doi: 10.1534/g3.114.015032 (PMC4267941; doi:10.1534/g3.114.015032)
Supplement: Supporting Information [file supp_g3.114.015032_FileS2.zip › AllTrees/RAxML_result.PF00238.14.midpoint.nex]

#NEXUS
BEGIN trees;
	translate
		1 ChlNC64A_1_28356,
		2 Coc_C169_1_54934,
		3 Vcarteri_66894,
		4 Cre_g550650,
		5 AT1G17560,
		6 AT5G46160,
		7 Pp1s424_9V6,
		8 Coc_C169_1_52401,
		9 Pp1s73_232V6,
		10 Pp1s114_79V6,
		11 Pp1s280_69V6,
		12 Pp1s62_136V6,
		13 Pp1s15_152V6,
		14 Pp1s16_112V6,
		15 AT3G04400,
		16 AT2G33370,
		17 AT1G04480,
		18 Vcarteri_77611,
		19 Cre_g211800,
		20 ChlNC64A_1_59578,
		21 OstRCC809_2_95614,
		22 Ostta4_23082,
		23 Ost9901_3_18267,
		24 MicpuC2_37554,
		25 MicpuN3_90970,
		26 Vcarteri_101499,
		27 Vcarteri_72020,
		28 ATCG00780;
		tree No_001 = (((1:0.25258,(2:0.2131,(3:0.0,4:0.18177):1.14573):0.11966):0.43880,((5:0.25853,6:0.09690):0.34204,7:0.17472):0.20797):0.06846,((8:0.0,((9:0.07109,((((10:0.0,(11:0.0,12:0.0):0.0):0.0,13:0.0):0.0,14:0.00852):0.0,(15:0.0,(16:0.0,17:0.0):0.0):0.06356):0.00830):0.09238,((18:0.0,19:0.00835):0.05332,(20:0.10291,(((21:0.0,22:0.03431):0.00885,23:0.0081):0.12407,(24:0.03279,25:0.01942):0.03921):0.06506):0.02519):0.01615):0.0314):1.41390,((26:0.0,27:0.0):0.19872,28:0.20443):0.16553):0.23549);
END;
