# Supplementary material for: Prevalence, Evolution, and cis-Regulation of Diel Transcription in Chlamydomonas reinhardtii
Source: G3 (Bethesda). 2014 Oct 28;4(12):2461–71. doi: 10.1534/g3.114.015032 (PMC4267941; doi:10.1534/g3.114.015032)
Supplement: Supporting Information [file supp_g3.114.015032_FileS2.zip › AllTrees/RAxML_result.PF00240.18.midpoint.nex]

#NEXUS
BEGIN trees;
	translate
		1 Ost9901_3_28268,
		2 OstRCC809_2_42586,
		3 Pp1s49_251V6,
		4 Vcarteri_102285,
		5 Cre_g637100,
		6 ChlNC64A_1_15743,
		7 Coc_C169_1_53216,
		8 MicpuN3_93815,
		9 MicpuC2_30357,
		10 AT2G17190,
		11 AT2G17200,
		12 Pp1s35_286V6,
		13 Pp1s143_17V6,
		14 Pp1s70_281V6,
		15 Pp1s183_12V6,
		16 Pp1s21_417V6,
		17 AT5G25270,
		18 AT5G42220,
		19 Coc_C169_1_65980,
		20 OstRCC809_2_11208,
		21 Ostta4_31711,
		22 Ost9901_3_24228,
		23 MicpuN3_74882,
		24 MicpuC2_52154,
		25 AT5G11080,
		26 ChlNC64A_1_136254,
		27 Cre_g173600,
		28 Vcarteri_116212,
		29 AT3G06455,
		30 AT4G01000,
		31 AT5G09340,
		32 Coc_C169_1_65874,
		33 Pp1s78_86V6,
		34 Pp1s248_48V6,
		35 AT5G24240,
		36 AT2G46500,
		37 AT1G64470,
		38 MicpuN3_104601,
		39 Coc_C169_1_20422,
		40 Cre_g307450,
		41 Vcarteri_105119,
		42 AT1G14650,
		43 AT5G12280,
		44 Pp1s156_89V6,
		45 Pp1s3_648V6,
		46 Ost9901_3_86131,
		47 OstRCC809_2_27416,
		48 Vcarteri_104016,
		49 Cre_g366400,
		50 AT2G32350,
		51 Pp1s25_203V6,
		52 MicpuN3_59886,
		53 Ost9901_3_26154,
		54 Coc_C169_1_24706,
		55 Pp1s198_172V6,
		56 Pp1s3_98V6,
		57 Pp1s286_52V6,
		58 Pp1s58_148V6,
		59 AT1G16190,
		60 AT1G79650,
		61 AT5G16090,
		62 AT3G02540,
		63 AT5G38470,
		64 AT4G05260,
		65 AT4G05240,
		66 AT4G05250,
		67 AT4G05270,
		68 AT4G05310,
		69 AT4G02970,
		70 AT4G03350,
		71 AT4G02950,
		72 AT4G03360,
		73 AT4G03370,
		74 AT4G05230,
		75 Pp1s111_155V6,
		76 Pp1s207_3V6,
		77 Pp1s31_255V6,
		78 Pp1s65_290V6,
		79 Pp1s69_18V6,
		80 MicpuC2_52097,
		81 MicpuC2_50476,
		82 Ost9901_3_37980,
		83 OstRCC809_2_38026,
		84 Ostta4_8760,
		85 AT5G42300,
		86 AT3G45180,
		87 Vcarteri_56004,
		88 Pp1s376_48V6,
		89 Cre_g725050,
		90 Coc_C169_1_55823,
		91 MicpuN3_83845,
		92 Vcarteri_103620,
		93 Coc_C169_1_39934,
		94 MicpuC2_56384,
		95 MicpuN3_112704,
		96 Vcarteri_72272,
		97 Cre_g615050,
		98 AT2G12550,
		99 AT2G35360,
		100 Pp1s21_163V6,
		101 ChlNC64A_1_14180,
		102 Cre_g037500,
		103 Pp1s60_154V6,
		104 Pp1s6_195V6,
		105 AT3G51780,
		106 AT5G14360,
		107 AT5G40630,
		108 ChlNC64A_1_133751,
		109 Vcarteri_118451,
		110 Cre_g544900,
		111 Coc_C169_1_20432,
		112 MicpuC2_39925,
		113 AT2G30105,
		114 Cre_g684800,
		115 Pp1s114_22V6,
		116 ChlNC64A_1_137615,
		117 OstRCC809_2_41660,
		118 MicpuN3_97442,
		119 Coc_C169_1_53968,
		120 Vcarteri_78675,
		121 Cre_g726050,
		122 AT3G21280,
		123 AT1G51710,
		124 Pp1s42_177V6,
		125 Coc_C169_1_11577,
		126 AT4G06599,
		127 Pp1s21_268V6,
		128 Cre_g228900,
		129 Vcarteri_108373,
		130 Ost9901_3_6029,
		131 Cre_g447300,
		132 Vcarteri_107523,
		133 MicpuC2_54544,
		134 MicpuN3_107637,
		135 Pp1s201_10V6,
		136 Pp1s26_199V6,
		137 AT3G13235,
		138 MicpuC2_40880,
		139 MicpuN3_62655,
		140 MicpuN3_63385,
		141 MicpuC2_59193,
		142 Pp1s172_10V6,
		143 AT5G57860,
		144 MicpuN3_64766,
		145 Coc_C169_1_55858,
		146 ChlNC64A_1_140270,
		147 Cre_g554750,
		148 MicpuC2_56586,
		149 Pp1s2_23V6,
		150 Pp1s197_104V6,
		151 ChlNC64A_1_27202,
		152 Pp1s148_98V6,
		153 Pp1s205_47V6,
		154 AT4G12570,
		155 Cre_g719650,
		156 Vcarteri_90160,
		157 Vcarteri_87137,
		158 Pp1s15_414V6,
		159 AT3G19040,
		160 AT1G32750,
		161 Pp1s95_40V6,
		162 Pp1s255_25V6,
		163 Cre_g491400,
		164 AT1G53950,
		165 Cre_g396400,
		166 Vcarteri_76606,
		167 ChlNC64A_1_48528,
		168 Vcarteri_75856,
		169 Vcarteri_83910,
		170 ChlNC64A_1_24467,
		171 Cre_g007051,
		172 ChlNC64A_1_15978,
		173 Vcarteri_64049,
		174 ChlNC64A_1_51574,
		175 Cre_g563600,
		176 AT1G11980,
		177 AT1G11970,
		178 AT1G31340,
		179 AT2G35635,
		180 Coc_C169_1_27160,
		181 Pp1s129_28V6,
		182 Pp1s127_93V6,
		183 Ost9901_3_40601,
		184 Ostta4_7796,
		185 OstRCC809_2_38877,
		186 MicpuN3_60151,
		187 MicpuC2_50207,
		188 Coc_C169_1_42758,
		189 Pp1s72_104V6,
		190 Pp1s241_60V6,
		191 Pp1s13_40V6,
		192 Pp1s56_52V6,
		193 Pp1s284_11V6,
		194 Pp1s330_45V6,
		195 Pp1s268_35V6,
		196 Pp1s100_236V6,
		197 Pp1s17_265V6,
		198 Pp1s351_6V6,
		199 Pp1s88_142V6,
		200 Pp1s227_93V6,
		201 Pp1s17_269V6,
		202 Pp1s46_189V6,
		203 Pp1s175_73V6,
		204 Pp1s184_64V6,
		205 Pp1s333_9V6,
		206 Pp1s32_16V6,
		207 AT4G05320,
		208 AT5G20620,
		209 Ost9901_3_26775,
		210 AT1G65350,
		211 AT4G05050,
		212 AT1G23410,
		213 OstRCC809_2_54727,
		214 OstRCC809_2_36177,
		215 Ost9901_3_16428,
		216 Ostta4_18605,
		217 MicpuN3_90428,
		218 AT3G52590,
		219 MicpuC2_51948,
		220 Ostta4_22998,
		221 AT5G37640,
		222 AT1G53930,
		223 AT1G55060,
		224 AT2G36170,
		225 AT2G47110,
		226 MicpuN3_64440,
		227 Ostta4_7883,
		228 MicpuN3_82590,
		229 AT3G62250,
		230 MicpuC2_17541,
		231 MicpuC2_36384,
		232 Ost9901_3_32483,
		233 OstRCC809_2_95050,
		234 AT4G02890,
		235 AT5G03240,
		236 MicpuC2_28921,
		237 MicpuN3_60632,
		238 Pp1s4_496V6,
		239 AT3G09790,
		240 Cre_g750000,
		241 ChlNC64A_1_9815,
		242 Pp1s56_39V6,
		243 Coc_C169_1_35534,
		244 Coc_C169_1_38114,
		245 Cre_g317050,
		246 Cre_g382689,
		247 Cre_g382709,
		248 Cre_g382700,
		249 Coc_C169_1_9286,
		250 Coc_C169_1_3563,
		251 Cre_g662550,
		252 Cre_g066500,
		253 Vcarteri_105703,
		254 Cre_g066400,
		255 Cre_g066450,
		256 ChlNC64A_1_140835,
		257 MicpuN3_93989,
		258 MicpuC2_33538,
		259 Ost9901_3_42569,
		260 AT5G55160,
		261 Pp1s317_15V6,
		262 Pp1s61_57V6,
		263 AT4G26840,
		264 Coc_C169_1_32179,
		265 AT5G55856,
		266 AT2G32765,
		267 ChlNC64A_1_138857,
		268 MicpuN3_63931,
		269 MicpuC2_52358,
		270 Coc_C169_1_48029,
		271 ChlNC64A_1_57098,
		272 OstRCC809_2_37530,
		273 Ost9901_3_88199,
		274 MicpuN3_64277,
		275 Cre_g361100,
		276 ChlNC64A_1_48072,
		277 Coc_C169_1_32988,
		278 Vcarteri_72486,
		279 Cre_g273600,
		280 Pp1s16_268V6,
		281 Pp1s212_9V6,
		282 Coc_C169_1_24410,
		283 Pp1s142_14V6,
		284 Coc_C169_1_42813,
		285 Vcarteri_83025,
		286 Cre_g322100,
		287 Pp1s67_178V6,
		288 AT3G26980,
		289 Coc_C169_1_38586;
		tree No_001 = ((((((((1:0.3556,2:0.17309):0.57526,(3:1.7713,(4:0.17669,5:0.17741):0.22305):0.0):0.29473,(6:0.91779,7:0.24479):0.24415):0.1792,(8:0.16007,9:0.33924):0.28153):0.1869,((10:0.04339,11:0.04329):0.41028,(12:0.08736,(13:0.11398,14:0.07173):0.04663):0.11699):0.17318):0.48277,(((((15:0.04861,16:0.0222):0.11745,17:0.10179):0.14388,18:0.30673):0.16142,(19:0.76995,(((((20:0.13520,21:0.17709):…
END;
