# Supplementary material for: Prevalence, Evolution, and cis-Regulation of Diel Transcription in Chlamydomonas reinhardtii
Source: G3 (Bethesda). 2014 Oct 28;4(12):2461–71. doi: 10.1534/g3.114.015032 (PMC4267941; doi:10.1534/g3.114.015032)
Supplement: Supporting Information [file supp_g3.114.015032_FileS2.zip › AllTrees/RAxML_result.PF00244.15.midpoint.nex]

#NEXUS
BEGIN trees;
	translate
		1 OstRCC809_2_60602,
		2 Ost9901_3_6675,
		3 OstRCC809_2_35557,
		4 Ostta4_5615,
		5 AT2G42590,
		6 AT1G26480,
		7 Pp1s67_176V6,
		8 Pp1s348_15V6,
		9 Pp1s348_9V6,
		10 Pp1s73_90V6,
		11 AT5G38480,
		12 AT3G02520,
		13 AT5G16050,
		14 AT1G78300,
		15 AT4G09000,
		16 AT1G35160,
		17 AT5G10450,
		18 AT5G65430,
		19 Pp1s140_61V6,
		20 Pp1s73_133V6,
		21 Pp1s137_232V6,
		22 Pp1s137_194V6,
		23 Pp1s140_63V6,
		24 AT2G10450,
		25 MicpuN3_90342,
		26 MicpuC2_49767,
		27 Ost9901_3_28301,
		28 OstRCC809_2_96446,
		29 Ostta4_5943,
		30 Coc_C169_1_30298,
		31 Cre_g257500,
		32 Cre_g559250,
		33 ChlNC64A_1_31785,
		34 Pp1s201_25V6,
		35 Pp1s46_127V6,
		36 AT1G78220,
		37 AT1G22290,
		38 AT1G22300,
		39 AT1G34760,
		40 MicpuN3_93991,
		41 MicpuC2_33531,
		42 Ost9901_3_27977;
		tree No_001 = ((1:1.12108,(2:0.57742,(3:0.7414,4:0.66578):0.16218):1.86078):0.00954,(((5:0.20553,(6:0.13326,((7:0.00874,((8:0.0,9:0.0):0.01084,(((((((10:0.0052,((((11:0.07612,(12:0.02586,13:0.03655):0.03376):0.0376,((14:0.03804,(15:0.0441,16:0.03796):0.02613):0.07658,(17:0.04704,18:0.04852):0.2824):0.0505):0.08202,19:0.17482):0.0,20:0.0):0.00528):0.01038,21:0.01589):0.01319,22:0.01937):0.01007,23…
END;
