# Supplementary material for: Prevalence, Evolution, and cis-Regulation of Diel Transcription in Chlamydomonas reinhardtii
Source: G3 (Bethesda). 2014 Oct 28;4(12):2461–71. doi: 10.1534/g3.114.015032 (PMC4267941; doi:10.1534/g3.114.015032)
Supplement: Supporting Information [file supp_g3.114.015032_FileS2.zip › AllTrees/RAxML_result.PF00246.19.midpoint.nex]

#NEXUS
BEGIN trees;
	translate
		1 Cre_g565600,
		2 ChlNC64A_1_26412,
		3 Coc_C169_1_47365,
		4 MicpuC2_60806,
		5 MicpuN3_82673,
		6 Coc_C169_1_47015,
		7 MicpuN3_57685,
		8 MicpuC2_21490,
		9 Cre_g528100,
		10 Vcarteri_105933,
		11 MicpuN3_59972,
		12 MicpuC2_50388,
		13 Vcarteri_59220,
		14 Cre_g572850,
		15 Cre_g102850,
		16 Vcarteri_106960,
		17 Vcarteri_98500,
		18 Cre_g668950,
		19 Coc_C169_1_59111,
		20 AT5G42320,
		21 Pp1s44_144V6,
		22 Cre_g747100,
		23 Vcarteri_120495,
		24 MicpuC2_57779,
		25 OstRCC809_2_35608,
		26 Ost9901_3_42459,
		27 ChlNC64A_1_144224,
		28 Coc_C169_1_49236,
		29 Vcarteri_87144,
		30 Cre_g309450,
		31 Cre_g335900,
		32 Vcarteri_90763,
		33 MicpuN3_101351,
		34 MicpuC2_12843,
		35 Ostta4_2867,
		36 Ost9901_3_4102,
		37 OstRCC809_2_37183,
		38 Coc_C169_1_14223,
		39 ChlNC64A_1_49638,
		40 AT1G71696,
		41 Pp1s113_206V6,
		42 Pp1s429_3V6,
		43 Pp1s15_123V6,
		44 MicpuN3_101613,
		45 MicpuC2_18028;
		tree No_001 = ((1:0.23692,(((2:0.27816,3:0.3836):0.15644,(4:0.22215,5:0.22346):0.47937):0.1294,(6:1.2001,((7:0.30700,8:0.4051):0.6812,(((9:0.11946,10:0.07682):0.39513,(11:0.27344,12:0.56158):0.22328):0.43364,((13:0.05636,14:0.30659):0.70805,(15:0.25952,16:0.23081):0.54045):0.51828):0.27704):1.42454):0.49665):0.2431):1.1237,((((17:0.24619,18:0.19296):0.93239,19:0.53152):0.43401,(20:0.41065,(21:0.3…
END;
