# Supplementary material for: Prevalence, Evolution, and cis-Regulation of Diel Transcription in Chlamydomonas reinhardtii
Source: G3 (Bethesda). 2014 Oct 28;4(12):2461–71. doi: 10.1534/g3.114.015032 (PMC4267941; doi:10.1534/g3.114.015032)
Supplement: Supporting Information [file supp_g3.114.015032_FileS2.zip › AllTrees/RAxML_result.PF00248.16.midpoint.nex]

#NEXUS
BEGIN trees;
	translate
		1 Pp1s46_300V6,
		2 ChlNC64A_1_56954,
		3 Cre_g218500,
		4 Coc_C169_1_34922,
		5 AT4G33670,
		6 Pp1s207_81V6,
		7 Pp1s38_32V6,
		8 ChlNC64A_1_25289,
		9 Coc_C169_1_18370,
		10 Vcarteri_93987,
		11 Cre_g630400,
		12 Vcarteri_97624,
		13 Cre_g730700,
		14 MicpuN3_101233,
		15 MicpuC2_10915,
		16 Ost9901_3_31498,
		17 MicpuC2_65131,
		18 MicpuN3_59526,
		19 OstRCC809_2_32148,
		20 MicpuN3_70470,
		21 MicpuC2_32633,
		22 Ostta4_34985,
		23 Ost9901_3_51237,
		24 OstRCC809_2_39849,
		25 Pp1s5952_2V6,
		26 Pp1s85_147V6,
		27 Cre_g195050,
		28 Vcarteri_98273,
		29 Coc_C169_1_62732,
		30 ChlNC64A_1_48407,
		31 Vcarteri_59959,
		32 Ost9901_3_49070,
		33 OstRCC809_2_30559,
		34 Ostta4_16204,
		35 Ostta4_17782,
		36 Ost9901_3_12673,
		37 OstRCC809_2_35037,
		38 MicpuC2_57462,
		39 MicpuN3_79154,
		40 OstRCC809_2_58799,
		41 MicpuN3_103738,
		42 MicpuC2_59322,
		43 Ostta4_4760,
		44 ChlNC64A_1_27720,
		45 MicpuC2_18271,
		46 MicpuN3_84628,
		47 Cre_g699900,
		48 Vcarteri_105652,
		49 AT1G04420,
		50 Pp1s11201_1V6,
		51 Pp1s450_1V6,
		52 ChlNC64A_1_48483,
		53 Coc_C169_1_35161,
		54 MicpuN3_56762,
		55 MicpuC2_27187,
		56 Cre_g461900,
		57 Vcarteri_80874,
		58 Cre_g210850,
		59 Vcarteri_90695,
		60 ChlNC64A_1_59682,
		61 Coc_C169_1_66187,
		62 Pp1s83_53V6,
		63 Pp1s24_247V6,
		64 AT1G04690,
		65 MicpuN3_78991,
		66 MicpuC2_44192,
		67 Pp1s259_86V6,
		68 ChlNC64A_1_22713,
		69 Cre_g276050,
		70 Vcarteri_55182,
		71 Coc_C169_1_18799,
		72 Cre_g432900,
		73 ChlNC64A_1_13275,
		74 ChlNC64A_1_138560,
		75 ChlNC64A_1_32425,
		76 MicpuC2_47400,
		77 MicpuN3_83927,
		78 Ostta4_12067,
		79 OstRCC809_2_93413,
		80 Ost9901_3_5598,
		81 MicpuN3_98293,
		82 AT2G21250,
		83 AT2G21260,
		84 Pp1s33_65V6,
		85 Cre_g130950,
		86 Vcarteri_92170,
		87 ChlNC64A_1_138982,
		88 ChlNC64A_1_142101,
		89 MicpuN3_80447,
		90 MicpuC2_16552,
		91 Coc_C169_1_48592,
		92 Coc_C169_1_56609,
		93 Coc_C169_1_56610,
		94 AT5G01670,
		95 Pp1s141_128V6,
		96 Pp1s246_3V6,
		97 AT2G37790,
		98 AT3G53880,
		99 AT2G37770,
		100 AT2G37760,
		101 Pp1s72_214V6,
		102 AT5G62420,
		103 AT1G59960,
		104 AT1G59950,
		105 Pp1s230_8V6,
		106 MicpuC2_38282,
		107 MicpuN3_86329,
		108 OstRCC809_2_89924,
		109 Ostta4_8050,
		110 Ost9901_3_28670,
		111 MicpuC2_49705,
		112 MicpuN3_84021,
		113 Pp1s190_8V6,
		114 Coc_C169_1_14612,
		115 ChlNC64A_1_19238,
		116 Cre_g692800,
		117 Pp1s14_181V6,
		118 Cre_g752450,
		119 Vcarteri_108355,
		120 Coc_C169_1_28699,
		121 MicpuN3_78585,
		122 Ostta4_13190,
		123 OstRCC809_2_39816,
		124 Ost9901_3_88845,
		125 MicpuC2_12735,
		126 MicpuN3_60876,
		127 Pp1s198_22V6,
		128 Vcarteri_88336,
		129 Cre_g518900,
		130 Pp1s51_289V6,
		131 AT2G27680,
		132 Pp1s8_282V6,
		133 Coc_C169_1_38602,
		134 Ostta4_17549,
		135 OstRCC809_2_31983,
		136 Ost9901_3_31589,
		137 MicpuC2_56545,
		138 MicpuN3_113337,
		139 ChlNC64A_1_144431,
		140 Vcarteri_105794,
		141 Cre_g684750,
		142 Cre_g473550,
		143 Vcarteri_97847,
		144 Vcarteri_94448,
		145 Cre_g544000,
		146 ChlNC64A_1_135662,
		147 AT1G06690,
		148 Ostta4_35050,
		149 OstRCC809_2_64266,
		150 Ost9901_3_16993,
		151 MicpuN3_102447,
		152 MicpuC2_23830,
		153 ChlNC64A_1_23295,
		154 Cre_g216350,
		155 Vcarteri_67093,
		156 Coc_C169_1_14065,
		157 Pp1s45_96V6,
		158 AT5G53580,
		159 Coc_C169_1_38540,
		160 MicpuN3_56725,
		161 MicpuC2_18188,
		162 Vcarteri_80526,
		163 Cre_g294450,
		164 Coc_C169_1_19957,
		165 ChlNC64A_1_29451,
		166 Pp1s291_38V6,
		167 Coc_C169_1_36406,
		168 MicpuN3_56187,
		169 Ostta4_14260,
		170 Ost9901_3_37521,
		171 OstRCC809_2_42039,
		172 Coc_C169_1_25823,
		173 ChlNC64A_1_35254,
		174 Cre_g747500,
		175 Vcarteri_87881,
		176 Coc_C169_1_26837,
		177 Coc_C169_1_32065,
		178 Pp1s228_6V6,
		179 Pp1s228_14V6,
		180 Pp1s17_366V6,
		181 Pp1s22_365V6,
		182 Pp1s198_61V6,
		183 AT1G60730,
		184 AT1G60690,
		185 AT1G60710,
		186 AT1G60680,
		187 AT1G60750,
		188 AT1G10810,
		189 Pp1s158_112V6,
		190 Pp1s309_8V6;
		tree No_001 = (((1:0.60125,(2:0.45365,3:0.51705):0.33498):1.03557,((4:0.52748,((5:0.24347,(6:0.09931,7:0.17981):0.1645):0.16179,((8:0.36938,9:0.26534):0.0994,(10:0.22922,11:0.29240):0.11186):0.05044):0.12153):0.65677,(((12:0.1661,13:0.1432):0.27261,(14:0.20854,15:0.33624):0.16925):1.58809,(16:0.0872,((17:0.54145,18:0.23332):0.12688,19:0.16475):0.02163):1.42199):0.56578):0.0779):0.34767,((((((20:0…
END;
