# Supplementary material for: Prevalence, Evolution, and cis-Regulation of Diel Transcription in Chlamydomonas reinhardtii
Source: G3 (Bethesda). 2014 Oct 28;4(12):2461–71. doi: 10.1534/g3.114.015032 (PMC4267941; doi:10.1534/g3.114.015032)
Supplement: Supporting Information [file supp_g3.114.015032_FileS2.zip › AllTrees/RAxML_result.PF00249.26.midpoint.nex]

#NEXUS
BEGIN trees;
	translate
		1 AT5G61620,
		2 OstRCC809_2_27175,
		3 Ostta4_33285,
		4 Ost9901_3_9418,
		5 AT5G47390,
		6 AT3G16350,
		7 AT1G74840,
		8 AT1G19000,
		9 AT1G70000,
		10 MicpuC2_47486,
		11 MicpuN3_56741,
		12 Pp1s89_108V6,
		13 Pp1s89_104V6,
		14 Pp1s188_107V6,
		15 Pp1s70_203V6,
		16 AT5G05790,
		17 AT3G11280,
		18 AT5G58900,
		19 Coc_C169_1_39327,
		20 Pp1s108_81V6,
		21 Pp1s143_55V6,
		22 Pp1s143_44V6,
		23 Pp1s61_39V6,
		24 Pp1s2_775V6,
		25 Vcarteri_127385,
		26 Cre_g264400,
		27 AT5G01200,
		28 AT2G38090,
		29 AT5G23650,
		30 AT5G04760,
		31 AT5G08520,
		32 Ostta4_23487,
		33 Ost9901_3_8087,
		34 AT3G10580,
		35 AT4G09450,
		36 Pp1s256_11V6,
		37 Pp1s13_201V6,
		38 MicpuC2_68546,
		39 AT3G10590,
		40 MicpuC2_55883,
		41 ChlNC64A_1_58999,
		42 Coc_C169_1_12315,
		43 MicpuN3_105391,
		44 Vcarteri_106244,
		45 Cre_g430750,
		46 AT1G49010,
		47 OstRCC809_2_33840,
		48 Pp1s66_87V6,
		49 Pp1s66_90V6,
		50 AT5G56840,
		51 ChlNC64A_1_56501,
		52 Cre_g198800,
		53 Coc_C169_1_47211,
		54 Pp1s80_153V6,
		55 Pp1s87_134V6,
		56 Ostta4_17636,
		57 ChlNC64A_1_142952,
		58 MicpuN3_63353,
		59 Ost9901_3_9264,
		60 MicpuC2_69240,
		61 MicpuN3_106228,
		62 AT3G09600,
		63 AT5G02840,
		64 AT5G52660,
		65 AT4G01280,
		66 AT1G01520,
		67 Pp1s198_135V6,
		68 Pp1s160_6V6,
		69 Pp1s46_272V6,
		70 Ostta4_16627,
		71 OstRCC809_2_90884,
		72 Ost9901_3_6612,
		73 Cre_g275350,
		74 Vcarteri_115775,
		75 ChlNC64A_1_15057,
		76 MicpuN3_105915,
		77 MicpuC2_51845,
		78 AT2G46830,
		79 AT5G17300,
		80 AT5G37260,
		81 AT3G10113,
		82 AT1G18330,
		83 Ostta4_25878,
		84 Ost9901_3_5960,
		85 OstRCC809_2_24280,
		86 Coc_C169_1_55478,
		87 AT1G01060,
		88 Pp1s96_165V6,
		89 Pp1s325_68V6,
		90 Vcarteri_39186,
		91 AT4G37180,
		92 AT1G49560,
		93 AT2G03500,
		94 Pp1s83_100V6,
		95 Pp1s24_189V6,
		96 Pp1s166_107V6,
		97 AT1G13300,
		98 AT3G25790,
		99 AT1G25550,
		100 AT1G68670,
		101 Cre_g495100,
		102 Vcarteri_91782,
		103 ChlNC64A_1_141917,
		104 Pp1s74_161V6,
		105 Pp1s306_52V6,
		106 Pp1s52_33V6,
		107 Pp1s60_59V6,
		108 Pp1s112_141V6,
		109 Pp1s490_9V6,
		110 Pp1s391_54V6,
		111 Pp1s112_113V6,
		112 Pp1s143_30V6,
		113 AT2G01060,
		114 AT5G45580,
		115 Pp1s25_131V6,
		116 Pp1s201_75V6,
		117 Pp1s12_156V6,
		118 Pp1s37_226V6,
		119 Pp1s33_139V6,
		120 Pp1s27_9V6,
		121 Pp1s47_90V6,
		122 Pp1s141_97V6,
		123 AT2G06020,
		124 Pp1s13_270V6,
		125 Pp1s12_158V6,
		126 AT3G04030,
		127 AT1G69580,
		128 AT5G18240,
		129 AT1G79430,
		130 AT3G12730,
		131 AT3G24120,
		132 AT4G13640,
		133 Pp1s109_107V6,
		134 Pp1s226_24V6,
		135 Pp1s269_36V6,
		136 Pp1s68_240V6,
		137 AT2G20400,
		138 AT5G06800,
		139 AT5G29000,
		140 AT3G04450,
		141 AT3G13040,
		142 AT4G28610,
		143 AT3G62670,
		144 Cre_g410450,
		145 Vcarteri_49095,
		146 Ostta4_35849,
		147 Ost9901_3_26838,
		148 OstRCC809_2_19826,
		149 AT4G31920,
		150 AT2G25180,
		151 AT1G67710,
		152 Pp1s31_291V6,
		153 Pp1s42_161V6,
		154 AT3G16857,
		155 AT4G16110,
		156 Vcarteri_68910,
		157 ChlNC64A_1_30989,
		158 Coc_C169_1_11147,
		159 AT2G01760,
		160 OstRCC809_2_28097,
		161 Ost9901_3_5500,
		162 Ostta4_24566,
		163 MicpuC2_52653,
		164 AT5G07210,
		165 AT2G20570,
		166 AT5G44190,
		167 AT4G18020,
		168 Pp1s311_30V6,
		169 Pp1s31_317V6,
		170 MicpuN3_106146,
		171 Pp1s10_278V6,
		172 Pp1s362_27V6,
		173 Pp1s16_393V6,
		174 AT5G58080,
		175 ChlNC64A_1_136336,
		176 MicpuN3_59098,
		177 MicpuC2_60557,
		178 AT5G59570,
		179 AT3G46640,
		180 AT3G10760,
		181 AT5G05090,
		182 AT2G40970,
		183 Pp1s27_359V6,
		184 Pp1s104_175V6,
		185 Pp1s29_32V6,
		186 Pp1s29_23V6,
		187 Cre_g083750,
		188 Vcarteri_94348,
		189 Coc_C169_1_9894,
		190 Cre_g696750,
		191 ChlNC64A_1_142770,
		192 MicpuN3_106326,
		193 MicpuC2_62878,
		194 MicpuC2_61323,
		195 MicpuN3_60184,
		196 Ost9901_3_26932,
		197 Ostta4_35984,
		198 OstRCC809_2_16561,
		199 AT5G16560,
		200 AT1G32240,
		201 AT5G42630,
		202 Pp1s9_234V6,
		203 Pp1s49_140V6,
		204 Pp1s114_151V6,
		205 AT4G17695,
		206 AT4G04580,
		207 Pp1s2_312V6,
		208 Pp1s226_110V6,
		209 Pp1s111_87V6,
		210 Pp1s32_66V6,
		211 Pp1s68_248V6,
		212 Pp1s331_44V6,
		213 Pp1s73_118V6,
		214 Pp1s137_199V6,
		215 Pp1s8_227V6,
		216 Pp1s55_182V6,
		217 Pp1s82_168V6,
		218 Pp1s137_203V6,
		219 Pp1s73_109V6,
		220 Pp1s166_69V6,
		221 AT2G02060,
		222 AT1G14600,
		223 AT2G40260,
		224 AT2G42660,
		225 AT2G38300,
		226 ChlNC64A_1_134070,
		227 ChlNC64A_1_59405,
		228 ChlNC64A_1_143134,
		229 ChlNC64A_1_141785,
		230 ChlNC64A_1_145560,
		231 ChlNC64A_1_138086,
		232 Pp1s31_118V6,
		233 Pp1s136_208V6,
		234 AT3G21430,
		235 MicpuN3_113932,
		236 OstRCC809_2_28365,
		237 Ostta4_23226,
		238 Ost9901_3_13931,
		239 AT4G39160,
		240 Coc_C169_1_62470,
		241 Pp1s19_81V6,
		242 Pp1s382_35V6,
		243 MicpuN3_57866,
		244 MicpuC2_47784,
		245 MicpuN3_61072,
		246 AT3G52250,
		247 AT2G36960,
		248 AT2G18328,
		249 AT4G39250,
		250 AT4G36570,
		251 AT2G37630,
		252 Pp1s114_137V6,
		253 AT1G09710,
		254 AT1G58220,
		255 Pp1s260_3V6,
		256 Pp1s305_38V6,
		257 Pp1s152_10V6,
		258 Pp1s49_258V6,
		259 ChlNC64A_1_58166,
		260 AT1G15720,
		261 AT5G58340,
		262 Pp1s91_241V6,
		263 MicpuN3_106147,
		264 Ostta4_30605,
		265 Coc_C169_1_65304,
		266 ChlNC64A_1_56603,
		267 Coc_C169_1_59065,
		268 OstRCC809_2_89343,
		269 Pp1s471_2V6,
		270 Pp1s226_2V6,
		271 Pp1s208_2V6,
		272 Pp1s176_5V6,
		273 Pp1s966_1V6,
		274 Pp1s74_197V6,
		275 AT1G06910,
		276 Ostta4_35855,
		277 Coc_C169_1_61672,
		278 MicpuC2_55550,
		279 MicpuN3_113469,
		280 Ost9901_3_30413,
		281 Ostta4_23435,
		282 OstRCC809_2_56452,
		283 MicpuC2_60987,
		284 Pp1s98_6V6,
		285 AT3G53790,
		286 AT1G72650,
		287 AT1G17460,
		288 Pp1s165_67V6,
		289 Pp1s43_165V6,
		290 Ost9901_3_27356,
		291 OstRCC809_2_65166,
		292 Vcarteri_105674,
		293 OstRCC809_2_92211,
		294 OstRCC809_2_30523,
		295 Ost9901_3_30541,
		296 Ostta4_10207,
		297 OstRCC809_2_95081,
		298 MicpuN3_58347,
		299 AT1G49950,
		300 AT5G67580,
		301 AT3G49850,
		302 Ost9901_3_23972,
		303 AT1G72740,
		304 AT1G17520,
		305 Coc_C169_1_61601,
		306 Pp1s176_88V6,
		307 Pp1s176_113V6,
		308 Pp1s1_349V6,
		309 Ostta4_24367,
		310 Ost9901_3_27049,
		311 OstRCC809_2_95505,
		312 MicpuC2_56781,
		313 MicpuN3_105273,
		314 AT5G41020,
		315 MicpuC2_60572,
		316 MicpuN3_63313,
		317 MicpuC2_41764,
		318 Ostta4_24275,
		319 Ost9901_3_17449,
		320 OstRCC809_2_59508,
		321 Pp1s401_18V6,
		322 Pp1s426_45V6,
		323 Pp1s3_360V6,
		324 AT1G09770,
		325 Pp1s641_1V6,
		326 MicpuC2_31771,
		327 Coc_C169_1_65754,
		328 ChlNC64A_1_33512,
		329 Vcarteri_107065,
		330 Cre_g197350,
		331 MicpuN3_92928,
		332 MicpuN3_77618,
		333 Ostta4_17156,
		334 OstRCC809_2_32402,
		335 Ost9901_3_31513,
		336 Coc_C169_1_40767,
		337 Pp1s73_153V6,
		338 AT3G11450,
		339 AT5G06110,
		340 Coc_C169_1_65761,
		341 Vcarteri_40673,
		342 Vcarteri_109228,
		343 Cre_g003350,
		344 Cre_g695600,
		345 ChlNC64A_1_134832,
		346 AT2G47620,
		347 AT2G33610,
		348 Pp1s119_101V6,
		349 AT4G34430,
		350 AT1G21700,
		351 Cre_g364050,
		352 Pp1s58_205V6,
		353 Pp1s215_23V6,
		354 Pp1s341_85V6,
		355 AT3G07740,
		356 Vcarteri_62830,
		357 Cre_g089150,
		358 Pp1s432_11V6,
		359 Pp1s18_124V6,
		360 AT4G16420,
		361 Coc_C169_1_1634,
		362 Ostta4_20688,
		363 OstRCC809_2_40382,
		364 Ost9901_3_51202,
		365 Ost9901_3_2829,
		366 MicpuC2_63447,
		367 MicpuN3_82818,
		368 MicpuC2_56819,
		369 MicpuN3_112657,
		370 MicpuN3_104814,
		371 MicpuN3_55061,
		372 Cre_g714229,
		373 Vcarteri_92013,
		374 Vcarteri_93469,
		375 Ostta4_31238,
		376 OstRCC809_2_29178,
		377 AT2G44430,
		378 AT3G60110,
		379 AT3G57980,
		380 AT2G42150,
		381 Ostta4_37809,
		382 AT3G18100,
		383 ChlNC64A_1_14655,
		384 ChlNC64A_1_49822,
		385 Cre_g632200,
		386 Vcarteri_105501,
		387 Pp1s160_61V6,
		388 Ostta4_36926,
		389 Ost9901_3_25549,
		390 OstRCC809_2_15020,
		391 MicpuC2_40875,
		392 MicpuN3_103168,
		393 Ost9901_3_47583,
		394 Ost9901_3_43387,
		395 OstRCC809_2_26720,
		396 Ostta4_13789,
		397 MicpuC2_8389,
		398 MicpuN3_105509,
		399 MicpuC2_9060,
		400 MicpuN3_108200,
		401 Coc_C169_1_35694,
		402 Cre_g522400,
		403 Vcarteri_47960,
		404 ChlNC64A_1_143110,
		405 OstRCC809_2_32289,
		406 Ostta4_32813,
		407 Ost9901_3_9737,
		408 Pp1s52_54V6,
		409 OstRCC809_2_26937,
		410 Ost9901_3_41981,
		411 Vcarteri_102650,
		412 Cre_g103450,
		413 Vcarteri_59636,
		414 ChlNC64A_1_13490,
		415 MicpuN3_80246,
		416 AT2G02820,
		417 AT1G14350,
		418 Pp1s65_233V6,
		419 ChlNC64A_1_15266,
		420 Coc_C169_1_9603,
		421 Cre_g034350,
		422 Vcarteri_37975,
		423 Coc_C169_1_46919,
		424 Cre_g197100,
		425 Vcarteri_35178,
		426 MicpuC2_8157,
		427 MicpuN3_83790,
		428 MicpuN3_74639,
		429 Ostta4_7799,
		430 OstRCC809_2_26965,
		431 Ost9901_3_9540,
		432 MicpuN3_113455,
		433 MicpuC2_55785,
		434 Ostta4_21985,
		435 OstRCC809_2_26916,
		436 Ost9901_3_40769,
		437 MicpuC2_8525,
		438 MicpuN3_73784,
		439 Pp1s206_27V6,
		440 Pp1s313_81V6,
		441 Pp1s103_56V6,
		442 Pp1s186_70V6,
		443 AT5G58850,
		444 AT5G11050,
		445 AT5G40430,
		446 AT2G25230,
		447 AT5G40360,
		448 AT3G27785,
		449 Ostta4_6990,
		450 OstRCC809_2_37044,
		451 Ost9901_3_8749,
		452 AT4G18770,
		453 Cre_g149200,
		454 Cre_g057650,
		455 Vcarteri_63797,
		456 Pp1s120_159V6,
		457 Pp1s36_43V6,
		458 AT4G00540,
		459 AT5G11510,
		460 AT4G32730,
		461 AT3G09370,
		462 AT2G13960,
		463 AT5G02320,
		464 ChlNC64A_1_13979,
		465 AT2G26950,
		466 AT2G26960,
		467 Pp1s238_70V6,
		468 Pp1s66_200V6,
		469 AT5G06100,
		470 AT3G11440,
		471 AT2G32460,
		472 AT5G55020,
		473 AT4G26930,
		474 Vcarteri_37880,
		475 AT1G68320,
		476 AT1G25340,
		477 AT2G47190,
		478 AT5G49620,
		479 AT1G48000,
		480 AT3G06490,
		481 AT3G01530,
		482 AT5G40350,
		483 AT3G27810,
		484 AT4G13480,
		485 AT3G24310,
		486 AT3G30210,
		487 AT5G59780,
		488 AT3G46130,
		489 AT3G53200,
		490 AT4G34990,
		491 AT2G16720,
		492 AT1G22640,
		493 AT1G35515,
		494 AT4G09460,
		495 AT4G38620,
		496 AT3G48920,
		497 AT5G52260,
		498 AT4G25560,
		499 AT3G08500,
		500 AT5G12870,
		501 AT1G63910,
		502 Cre_g136800,
		503 AT3G13890,
		504 AT3G12720,
		505 AT4G01680,
		506 AT1G09540,
		507 AT1G57560,
		508 AT5G26660,
		509 Pp1s24_48V6,
		510 Pp1s149_164V6,
		511 Pp1s211_139V6,
		512 Pp1s277_14V6,
		513 Pp1s189_29V6,
		514 AT3G23250,
		515 AT1G06180,
		516 AT2G31180,
		517 AT1G16490,
		518 AT3G12820,
		519 AT1G56160,
		520 AT1G79180,
		521 AT5G07690,
		522 AT5G61420,
		523 AT5G07700,
		524 AT5G60890,
		525 AT1G74080,
		526 AT1G18570,
		527 AT5G54230,
		528 AT4G21440,
		529 AT4G28110,
		530 AT4G05100,
		531 Pp1s78_152V6,
		532 Pp1s420_4V6,
		533 Pp1s433_19V6,
		534 AT5G62320,
		535 AT5G16600,
		536 AT5G14340,
		537 AT1G66230,
		538 AT4G22680,
		539 AT4G12350,
		540 AT3G61250,
		541 AT1G18960,
		542 AT3G28470,
		543 AT5G56110,
		544 Pp1s65_211V6,
		545 Pp1s36_198V6,
		546 Pp1s257_83V6,
		547 Pp1s295_52V6,
		548 Pp1s141_40V6,
		549 Pp1s204_13V6,
		550 Pp1s284_57V6,
		551 Pp1s46_302V6,
		552 AT5G57620,
		553 AT3G49690,
		554 AT5G65790,
		555 AT4G37780,
		556 AT5G23000,
		557 AT2G36890,
		558 AT1G74650,
		559 AT3G28910,
		560 AT5G62470,
		561 AT3G47600,
		562 AT1G08810,
		563 AT1G18710,
		564 AT1G74430,
		565 AT5G15310,
		566 AT3G01140,
		567 Pp1s326_37V6,
		568 Pp1s106_216V6,
		569 Pp1s106_224V6,
		570 Pp1s317_55V6,
		571 Pp1s389_41V6,
		572 Pp1s2_55V6,
		573 Pp1s389_40V6,
		574 Pp1s2_60V6,
		575 Pp1s1_78V6,
		576 Pp1s45_150V6,
		577 AT4G17785,
		578 AT1G34670,
		579 AT5G65230,
		580 AT5G10280,
		581 AT3G02940,
		582 AT5G16770,
		583 AT5G49330,
		584 AT2G47460,
		585 AT3G62610,
		586 AT1G71030,
		587 Pp1s133_87V6,
		588 Pp1s6_416V6,
		589 AT2G46410,
		590 AT4G01060,
		591 AT1G01380,
		592 AT5G53200,
		593 AT2G30420,
		594 AT2G30424,
		595 AT2G30432,
		596 Pp1s61_196V6,
		597 Pp1s371_6V6,
		598 AT3G13540,
		599 AT5G35550,
		600 AT1G66380,
		601 AT1G66390,
		602 AT1G66370,
		603 AT1G56650,
		604 AT5G52600,
		605 AT5G14750,
		606 AT5G40330,
		607 AT3G27920,
		608 Pp1s140_150V6,
		609 Pp1s114_136V6,
		610 Pp1s16_281V6,
		611 AT3G60460,
		612 Coc_C169_1_44671,
		613 AT2G39880,
		614 AT3G55730,
		615 AT3G09230,
		616 Pp1s74_264V6,
		617 Pp1s76_66V6,
		618 Pp1s2_283V6,
		619 Pp1s39_301V6,
		620 AT1G69560,
		621 AT1G26780,
		622 AT3G29020,
		623 AT5G39700,
		624 AT5G17800,
		625 Pp1s200_41V6,
		626 Pp1s91_13V6,
		627 Pp1s151_41V6,
		628 Pp1s219_84V6,
		629 AT4G33450,
		630 AT1G73410,
		631 AT1G17950,
		632 Pp1s10_267V6,
		633 AT4G37260,
		634 AT2G23290,
		635 AT5G67300,
		636 AT3G50060,
		637 Pp1s53_216V6,
		638 Pp1s72_143V6,
		639 Coc_C169_1_12896,
		640 ChlNC64A_1_20303,
		641 Cre_g136150,
		642 Vcarteri_62763,
		643 Vcarteri_54968,
		644 Vcarteri_62121,
		645 Vcarteri_67260,
		646 Cre_g063750,
		647 Cre_g108350,
		648 Vcarteri_70514,
		649 Vcarteri_55239,
		650 Vcarteri_102770,
		651 Cre_g621050,
		652 Cre_g345350,
		653 Vcarteri_37461,
		654 Cre_g411950,
		655 Cre_g686250,
		656 Cre_g391200,
		657 Vcarteri_97533,
		658 Cre_g609350,
		659 Cre_g131500,
		660 Cre_g134400,
		661 Cre_g113450,
		662 Cre_g110550,
		663 Vcarteri_104639,
		664 Cre_g621172,
		665 Cre_g289900,
		666 Cre_g111200,
		667 MicpuN3_61442,
		668 MicpuC2_39026,
		669 MicpuN3_73264,
		670 Ostta4_20904,
		671 OstRCC809_2_39985,
		672 Ost9901_3_9404,
		673 Vcarteri_37771,
		674 MicpuC2_20863,
		675 MicpuN3_74650,
		676 Coc_C169_1_7682,
		677 ChlNC64A_1_11906,
		678 MicpuN3_88104,
		679 MicpuC2_15661,
		680 Ost9901_3_34891,
		681 OstRCC809_2_37383,
		682 Ostta4_19252,
		683 OstRCC809_2_58131,
		684 Ost9901_3_32661,
		685 Coc_C169_1_29579,
		686 Vcarteri_115695,
		687 Cre_g249050,
		688 ChlNC64A_1_144881,
		689 Ostta4_11362,
		690 Coc_C169_1_59046;
		tree No_001 = ((1:0.06843,(((2:0.0,(3:0.0,4:0.0):0.0):0.0638,(((5:0.0672,6:0.06577):0.03215,(((((7:0.06872,8:0.14811):0.06379,9:0.11364):0.06724,(((10:0.0,11:0.03213):0.06529,(12:0.06590,13:0.03245):0.03216):0.0,(14:0.0,15:0.0):0.0):0.00746):0.03081,((((16:0.03276,17:0.0):0.19458,(18:0.0,(((19:0.04920,(((20:0.42854,(21:0.02605,22:0.04760):0.65456):0.79555,(23:0.02615,24:0.27483):0.45418):1.91887,…
END;
