# Supplementary material for: Prevalence, Evolution, and cis-Regulation of Diel Transcription in Chlamydomonas reinhardtii
Source: G3 (Bethesda). 2014 Oct 28;4(12):2461–71. doi: 10.1534/g3.114.015032 (PMC4267941; doi:10.1534/g3.114.015032)
Supplement: Supporting Information [file supp_g3.114.015032_FileS2.zip › AllTrees/RAxML_result.PF00251.15.midpoint.nex]

#NEXUS
BEGIN trees;
	translate
		1 Vcarteri_34733,
		2 Cre_g507029,
		3 ChlNC64A_1_13547,
		4 Coc_C169_1_67413,
		5 AT5G11920,
		6 AT3G13790,
		7 AT1G55120,
		8 AT3G13784,
		9 AT3G52600,
		10 AT2G36190,
		11 Pp1s37_120V6,
		12 Pp1s51_338V6,
		13 Pp1s177_28V6,
		14 Pp1s18_302V6,
		15 Pp1s371_32V6,
		16 Pp1s405_3V6,
		17 Pp1s238_23V6,
		18 Pp1s238_22V6,
		19 Pp1s66_29V6,
		20 AT1G62660,
		21 AT1G12240,
		22 Coc_C169_1_11333,
		23 ChlNC64A_1_136342,
		24 Cre_g501850,
		25 Vcarteri_88188,
		26 Vcarteri_88180,
		27 Cre_g501900,
		28 Cre_g582300,
		29 Cre_g488050,
		30 Vcarteri_88611,
		31 Vcarteri_103826,
		32 Cre_g488000,
		33 Coc_C169_1_27048,
		34 ChlNC64A_1_58794,
		35 Vcarteri_89210;
		tree No_001 = ((((1:0.62549,2:0.31124):0.97906,(3:0.64664,4:1.01255):0.29198):0.65536,((5:0.90734,((6:0.29138,(7:0.29358,8:0.38512):0.1316):0.23532,(9:0.19353,10:0.24929):0.56320):0.12742):0.22907,(((11:0.37946,12:0.00411):0.68417,(13:0.62524,(14:0.43586,15:0.43):0.1158):0.07021):0.16543,(16:0.65634,((17:0.05375,(18:0.56529,19:0.03858):0.04666):0.36869,(20:0.07783,21:0.17351):0.55034):0.17254):0.…
END;
