# Supplementary material for: Prevalence, Evolution, and cis-Regulation of Diel Transcription in Chlamydomonas reinhardtii
Source: G3 (Bethesda). 2014 Oct 28;4(12):2461–71. doi: 10.1534/g3.114.015032 (PMC4267941; doi:10.1534/g3.114.015032)
Supplement: Supporting Information [file supp_g3.114.015032_FileS2.zip › AllTrees/RAxML_result.PF00252.13.midpoint.nex]

#NEXUS
BEGIN trees;
	translate
		1 ATMG00080,
		2 Pp1s135_91V6,
		3 Vcarteri_72524,
		4 Cre_g599500,
		5 AT2G28830,
		6 Ostta4_7617,
		7 ATCG00790,
		8 Cre_g388200,
		9 Vcarteri_76448,
		10 Pp1s22_94V6,
		11 Pp1s347_24V6,
		12 Pp1s2_197V6,
		13 Pp1s447_11V6,
		14 Pp1s100_221V6,
		15 AT1G66580,
		16 AT1G26910,
		17 AT1G14320,
		18 ChlNC64A_1_32922,
		19 Coc_C169_1_36612,
		20 Ostta4_25413,
		21 Ost9901_3_30754,
		22 MicpuC2_24102,
		23 MicpuN3_93045;
		tree No_001 = (((1:0.16442,2:0.16098):0.21657,((3:0.1979,4:0.08660):1.104,(5:0.23156,(6:0.43418,7:0.02538):0.07850):0.49864):0.1933):0.30699,(((8:0.01168,9:0.01556):0.12566,((10:0.0,(11:0.0,(12:0.0,13:0.0):0.0):0.0):0.02822,(14:0.12889,(15:0.0,(16:0.00675,17:0.0):0.01417):0.03162):0.02678):0.04947):0.04333,((18:0.08104,19:0.06519):0.0157,((20:0.02006,21:0.0):0.08544,(22:0.02736,23:0.02695):0.0294):0.15512):0.0):1.54158);
END;
