# Supplementary material for: Prevalence, Evolution, and cis-Regulation of Diel Transcription in Chlamydomonas reinhardtii
Source: G3 (Bethesda). 2014 Oct 28;4(12):2461–71. doi: 10.1534/g3.114.015032 (PMC4267941; doi:10.1534/g3.114.015032)
Supplement: Supporting Information [file supp_g3.114.015032_FileS2.zip › AllTrees/RAxML_result.PF00253.16.midpoint.nex]

#NEXUS
BEGIN trees;
	translate
		1 ATCG00330,
		2 Vcarteri_55863,
		3 Cre_g726300,
		4 AT2G34520,
		5 Coc_C169_1_24741,
		6 OstRCC809_2_93281,
		7 MicpuN3_91099,
		8 MicpuC2_33459,
		9 Ost9901_3_42310,
		10 Ostta4_28720,
		11 Vcarteri_74966,
		12 Cre_g777200,
		13 Pp1s59_199V6,
		14 Pp1s7_453V6,
		15 Pp1s58_94V6,
		16 Pp1s79_7V6,
		17 AT4G33865,
		18 AT3G44010,
		19 AT3G43980;
		tree No_001 = ((1:0.60232,((2:0.00145,3:0.11015):0.3599,4:0.50777):0.3346):1.13838,(5:0.0,((6:0.0,(((7:0.0,8:0.0674):0.28295,9:0.01876):0.0397,10:0.03992):0.02024):0.19452,((11:0.06019,12:0.02624):0.10762,((13:0.0,((14:0.0,15:0.0):0.0,16:0.0):0.02068):0.22248,(17:0.0,(18:0.0,19:0.0):0.0):0.17513):0.13384):0.13156):0.27739):1.09854);
END;
