# Supplementary material for: Prevalence, Evolution, and cis-Regulation of Diel Transcription in Chlamydomonas reinhardtii
Source: G3 (Bethesda). 2014 Oct 28;4(12):2461–71. doi: 10.1534/g3.114.015032 (PMC4267941; doi:10.1534/g3.114.015032)
Supplement: Supporting Information [file supp_g3.114.015032_FileS2.zip › AllTrees/RAxML_result.PF00254.23.midpoint.nex]

#NEXUS
BEGIN trees;
	translate
		1 MicpuN3_85736,
		2 AT3G25230,
		3 AT5G48570,
		4 Pp1s144_81V6,
		5 Pp1s109_70V6,
		6 ChlNC64A_1_142698,
		7 Vcarteri_119493,
		8 Cre_g017200,
		9 Pp1s91_239V6,
		10 AT3G54010,
		11 Coc_C169_1_64037,
		12 MicpuN3_109364,
		13 OstRCC809_2_43003,
		14 MicpuC2_47689,
		15 ChlNC64A_1_142144,
		16 Vcarteri_89720,
		17 Cre_g092250,
		18 AT3G21640,
		19 Pp1s364_48V6,
		20 Cre_g586300,
		21 Coc_C169_1_32393,
		22 Vcarteri_80367,
		23 MicpuC2_53769,
		24 MicpuN3_62181,
		25 Ost9901_3_9457,
		26 OstRCC809_2_41821,
		27 Ostta4_22009,
		28 MicpuC2_13168,
		29 AT5G64350,
		30 Pp1s21_259V6,
		31 ChlNC64A_1_15119,
		32 MicpuC2_15947,
		33 MicpuN3_84078,
		34 MicpuN3_108688,
		35 MicpuC2_17740,
		36 MicpuN3_79035,
		37 MicpuC2_33086,
		38 Ostta4_29158,
		39 OstRCC809_2_94621,
		40 AT3G55520,
		41 Pp1s454_18V6,
		42 Ost9901_3_2172,
		43 Vcarteri_103560,
		44 Cre_g135150,
		45 ChlNC64A_1_36304,
		46 Cre_g616100,
		47 Vcarteri_55081,
		48 Coc_C169_1_15215,
		49 AT3G12340,
		50 AT4G25340,
		51 AT5G05420,
		52 MicpuN3_59455,
		53 MicpuC2_8797,
		54 Ost9901_3_17800,
		55 OstRCC809_2_65027,
		56 Ostta4_13301,
		57 Pp1s26_209V6,
		58 AT3G10060,
		59 OstRCC809_2_65442,
		60 Ost9901_3_28144,
		61 Ostta4_37519,
		62 MicpuN3_108344,
		63 Cre_g733250,
		64 Coc_C169_1_61865,
		65 AT1G20810,
		66 Pp1s215_83V6,
		67 Vcarteri_120818,
		68 Cre_g466850,
		69 Coc_C169_1_61684,
		70 MicpuC2_49451,
		71 MicpuN3_51651,
		72 Ost9901_3_92171,
		73 Ostta4_30404,
		74 OstRCC809_2_55582,
		75 ChlNC64A_1_134179,
		76 ChlNC64A_1_56429,
		77 MicpuC2_58970,
		78 Ostta4_32510,
		79 Ost9901_3_31366,
		80 OstRCC809_2_26017,
		81 OstRCC809_2_18615,
		82 Ostta4_36455,
		83 Ost9901_3_29389,
		84 AT2G43560,
		85 Pp1s143_175V6,
		86 ChlNC64A_1_21564,
		87 Coc_C169_1_47374,
		88 OstRCC809_2_55896,
		89 Ostta4_15206,
		90 Ost9901_3_28639,
		91 MicpuN3_55572,
		92 MicpuC2_24728,
		93 Vcarteri_103490,
		94 Cre_g530300,
		95 OstRCC809_2_40193,
		96 Ost9901_3_7765,
		97 Ost9901_3_9242,
		98 ChlNC64A_1_27296,
		99 Coc_C169_1_53436,
		100 Vcarteri_105670,
		101 Cre_g675550,
		102 Cre_g675500,
		103 Pp1s347_30V6,
		104 AT5G45680,
		105 AT4G39710,
		106 MicpuC2_8454,
		107 MicpuN3_59331,
		108 MicpuN3_56212,
		109 MicpuC2_57587,
		110 OstRCC809_2_43428,
		111 Ost9901_3_29332,
		112 ChlNC64A_1_135085,
		113 Cre_g399300,
		114 Vcarteri_106730,
		115 MicpuN3_72144,
		116 MicpuC2_53753,
		117 Ost9901_3_18447,
		118 Ostta4_24602,
		119 Vcarteri_107395,
		120 Cre_g472300,
		121 Coc_C169_1_7303,
		122 ChlNC64A_1_138638,
		123 AT1G73655,
		124 AT1G18170,
		125 Pp1s15_267V6,
		126 MicpuC2_16040,
		127 MicpuN3_109306,
		128 Ost9901_3_27692,
		129 Ostta4_13915,
		130 OstRCC809_2_40858,
		131 Cre_g454250,
		132 MicpuC2_37706,
		133 MicpuN3_108028,
		134 MicpuN3_58056,
		135 MicpuC2_6884,
		136 Ostta4_25583,
		137 OstRCC809_2_31095,
		138 Ost9901_3_31202,
		139 Coc_C169_1_40434,
		140 ChlNC64A_1_12126,
		141 Vcarteri_120742,
		142 Pp1s52_210V6,
		143 AT3G60370,
		144 MicpuN3_51040,
		145 OstRCC809_2_92977,
		146 MicpuC2_50496,
		147 Cre_g095450,
		148 Vcarteri_108144,
		149 AT4G26555,
		150 Pp1s64_202V6,
		151 MicpuC2_50412,
		152 MicpuN3_59950,
		153 Ost9901_3_94878,
		154 Ostta4_12656,
		155 OstRCC809_2_58683,
		156 Coc_C169_1_7871,
		157 Vcarteri_95114,
		158 Cre_g315700,
		159 Pp1s297_17V6,
		160 Pp1s15_317V6,
		161 Cre_g534700,
		162 Vcarteri_97970,
		163 ChlNC64A_1_19306,
		164 MicpuC2_6601,
		165 MicpuN3_64882,
		166 Ostta4_30177,
		167 Ost9901_3_28779,
		168 OstRCC809_2_27700,
		169 MicpuC2_13163,
		170 Coc_C169_1_39550,
		171 AT5G13410,
		172 OstRCC809_2_33629,
		173 Ost9901_3_8893,
		174 Ostta4_7049,
		175 Cre_g473300,
		176 Vcarteri_121571,
		177 MicpuN3_107825,
		178 MicpuC2_50832,
		179 AT4G19830,
		180 Pp1s226_114V6,
		181 MicpuN3_60027,
		182 MicpuC2_59844,
		183 Ostta4_6869,
		184 OstRCC809_2_37762,
		185 Ost9901_3_35019,
		186 MicpuC2_19084,
		187 MicpuN3_86352,
		188 OstRCC809_2_92369,
		189 Ostta4_10309,
		190 Ost9901_3_30671,
		191 MicpuC2_8507,
		192 MicpuN3_107822,
		193 ChlNC64A_1_13313,
		194 MicpuN3_78626,
		195 MicpuC2_37175,
		196 OstRCC809_2_57003,
		197 Ostta4_7675,
		198 Ost9901_3_9165,
		199 Vcarteri_83939,
		200 Cre_g479050,
		201 Cre_g065700,
		202 ChlNC64A_1_144428,
		203 Coc_C169_1_41796,
		204 MicpuN3_108694,
		205 MicpuC2_40371,
		206 Ostta4_32433,
		207 Ostta4_34106,
		208 OstRCC809_2_35060,
		209 Ost9901_3_32866,
		210 MicpuC2_61418,
		211 MicpuN3_108604,
		212 Pp1s22_38V6,
		213 AT5G55220,
		214 MicpuC2_40712,
		215 MicpuN3_61093,
		216 OstRCC809_2_55995,
		217 Ost9901_3_35996,
		218 Ostta4_1718,
		219 Pp1s8360_1V6,
		220 Ost9901_3_42728,
		221 OstRCC809_2_39407,
		222 MicpuN3_60844,
		223 MicpuC2_58285,
		224 Coc_C169_1_39392,
		225 Vcarteri_109463,
		226 Cre_g012150,
		227 ChlNC64A_1_14026,
		228 Coc_C169_1_25703,
		229 Pp1s224_51V6,
		230 Pp1s89_262V6,
		231 Pp1s382_40V6,
		232 AT5G48580,
		233 AT3G25220,
		234 Cre_g478700,
		235 Vcarteri_47514,
		236 Cre_g478750;
		tree No_001 = ((1:0.13955,(((((2:0.1041,3:0.09953):0.13872,(4:0.46427,5:0.18544):0.10270):0.13628,(((6:0.35057,((7:0.24279,8:0.18267):0.4148,((9:0.37006,10:0.32809):0.65239,11:0.41240):0.13232):0.46251):1.80039,((12:0.36021,(13:0.83266,14:0.52648):0.03685):0.68698,((15:0.41539,(16:0.238,17:0.2165):0.38051):0.59462,(18:0.37684,19:0.16507):0.45382):0.24134):0.29218):1.04088,((((20:0.09258,(21:0.180…
END;
