# Supplementary material for: Prevalence, Evolution, and cis-Regulation of Diel Transcription in Chlamydomonas reinhardtii
Source: G3 (Bethesda). 2014 Oct 28;4(12):2461–71. doi: 10.1534/g3.114.015032 (PMC4267941; doi:10.1534/g3.114.015032)
Supplement: Supporting Information [file supp_g3.114.015032_FileS2.zip › AllTrees/RAxML_result.PF00255.14.midpoint.nex]

#NEXUS
BEGIN trees;
	translate
		1 MicpuC2_70208,
		2 MicpuN3_112671,
		3 ChlNC64A_1_48733,
		4 MicpuN3_112675,
		5 ChlNC64A_1_132969,
		6 MicpuC2_70209,
		7 OstRCC809_2_36140,
		8 Ostta4_6986,
		9 Ost9901_3_12779,
		10 MicpuC2_70210,
		11 MicpuN3_112676,
		12 Ost9901_3_7997,
		13 Ostta4_19002,
		14 Ostta4_17179,
		15 Ost9901_3_38710,
		16 OstRCC809_2_57052,
		17 MicpuC2_52032,
		18 Coc_C169_1_40544,
		19 Pp1s313_51V6,
		20 ChlNC64A_1_13708,
		21 ChlNC64A_1_20756,
		22 Cre_g440850,
		23 Vcarteri_55801,
		24 ChlNC64A_1_49115,
		25 Vcarteri_79644,
		26 Cre_g458450,
		27 Vcarteri_109762,
		28 Cre_g197750,
		29 Coc_C169_1_30410,
		30 ChlNC64A_1_49587,
		31 Coc_C169_1_11629,
		32 Ostta4_7922,
		33 Ost9901_3_35487,
		34 MicpuC2_70207,
		35 MicpuN3_112674,
		36 Cre_g786523,
		37 Vcarteri_127291,
		38 AT2G31570,
		39 AT2G43350,
		40 AT2G25080,
		41 AT4G31870,
		42 Pp1s297_8V6,
		43 Pp1s98_2V6,
		44 Pp1s115_90V6,
		45 AT1G63460,
		46 AT4G11600,
		47 AT2G48150,
		48 AT3G63080,
		49 OstRCC809_2_17666,
		50 MicpuC2_70206,
		51 Ost9901_3_42677,
		52 MicpuN3_112672,
		53 Ostta4_6877;
		tree No_001 = (((1:0.74675,2:0.28697):0.30073,((3:0.25861,(4:0.41503,((5:0.62928,6:0.39983):0.06579,((7:0.33059,8:0.23726):0.05765,9:0.10544):0.49885):0.11558):0.24506):0.14640,((10:0.05399,11:0.14277):0.16248,(12:0.32312,13:0.47575):0.43048):0.15901):0.05202):0.10038,(((14:0.12952,15:0.07419):0.08762,16:0.11788):0.17206,((((17:0.32224,(18:0.36253,((19:0.57206,(20:0.2394,21:0.31654):0.15745):0.07…
END;
