# Supplementary material for: Prevalence, Evolution, and cis-Regulation of Diel Transcription in Chlamydomonas reinhardtii
Source: G3 (Bethesda). 2014 Oct 28;4(12):2461–71. doi: 10.1534/g3.114.015032 (PMC4267941; doi:10.1534/g3.114.015032)
Supplement: Supporting Information [file supp_g3.114.015032_FileS2.zip › AllTrees/RAxML_result.PF00258.20.midpoint.nex]

#NEXUS
BEGIN trees;
	translate
		1 Coc_C169_1_53474,
		2 OstRCC809_2_60780,
		3 Ost9901_3_87975,
		4 OstRCC809_2_55320,
		5 Cre_g456100,
		6 Cre_g456050,
		7 ChlNC64A_1_30702,
		8 Pp1s352_29V6,
		9 Pp1s55_98V6,
		10 Pp1s32_160V6,
		11 AT4G36750,
		12 Pp1s475_5V6,
		13 Pp1s227_23V6,
		14 AT5G58800,
		15 AT5G54500,
		16 AT4G27270,
		17 Vcarteri_108932,
		18 Cre_g456000,
		19 OstRCC809_2_29269,
		20 Ostta4_15469,
		21 Ost9901_3_36317,
		22 MicpuN3_90715,
		23 MicpuC2_62646,
		24 ChlNC64A_1_57191,
		25 Coc_C169_1_54807,
		26 Vcarteri_57212,
		27 Cre_g531900,
		28 Pp1s36_3V6,
		29 Pp1s89_265V6,
		30 AT3G02280,
		31 Ost9901_3_12352,
		32 Ostta4_16137,
		33 OstRCC809_2_57681,
		34 MicpuN3_78848,
		35 MicpuC2_1250,
		36 Pp1s184_72V6,
		37 AT1G75200,
		38 Coc_C169_1_26989,
		39 Cre_g623300,
		40 Vcarteri_118097,
		41 Cre_g039350,
		42 Vcarteri_76078,
		43 Coc_C169_1_30296,
		44 ChlNC64A_1_36035,
		45 Ost9901_3_44507,
		46 OstRCC809_2_28455,
		47 Ostta4_14922,
		48 MicpuC2_55430,
		49 MicpuN3_93204,
		50 Pp1s34_443V6,
		51 AT4G24520,
		52 AT4G30210,
		53 Pp1s122_17V6,
		54 Pp1s260_41V6,
		55 Pp1s539_10V6,
		56 Ost9901_3_37787,
		57 ChlNC64A_1_57386,
		58 Coc_C169_1_36399,
		59 Vcarteri_86939,
		60 Cre_g180300,
		61 ChlNC64A_1_7300,
		62 Ost9901_3_46903,
		63 Ostta4_20081,
		64 OstRCC809_2_38977,
		65 MicpuN3_75222,
		66 Cre_g683550,
		67 Vcarteri_36914,
		68 Coc_C169_1_35227,
		69 Cre_g551850,
		70 Vcarteri_83643,
		71 ChlNC64A_1_48513,
		72 MicpuN3_104620,
		73 MicpuC2_21957,
		74 Ostta4_24549,
		75 Ost9901_3_40283,
		76 OstRCC809_2_55697;
		tree No_001 = (((1:0.0,(2:0.43146,(3:0.0,4:0.00725):0.15623):0.40194):1.59847,(((5:0.0,6:0.02914):0.00099,(((7:0.20402,((8:0.19423,((9:0.05329,10:0.03969):0.05424,((11:0.18349,12:0.1164):0.09176,(13:0.14558,14:0.34516):0.07816):0.04556):0.04294):0.03995,(15:0.02972,16:0.05735):0.07363):0.1239):0.11953,17:0.06686):0.05686,18:0.29368):0.0506):1.25583,((19:0.02444,(20:0.0955,21:0.02358):0.05066):0.0…
END;
