# Supplementary material for: Prevalence, Evolution, and cis-Regulation of Diel Transcription in Chlamydomonas reinhardtii
Source: G3 (Bethesda). 2014 Oct 28;4(12):2461–71. doi: 10.1534/g3.114.015032 (PMC4267941; doi:10.1534/g3.114.015032)
Supplement: Supporting Information [file supp_g3.114.015032_FileS2.zip › AllTrees/RAxML_result.PF00262.13.midpoint.nex]

#NEXUS
BEGIN trees;
	translate
		1 MicpuC2_44674,
		2 MicpuN3_64687,
		3 Cre_g038400,
		4 Vcarteri_76046,
		5 AT1G09210,
		6 AT1G56340,
		7 AT1G08450,
		8 Pp1s65_109V6,
		9 Pp1s34_31V6,
		10 Coc_C169_1_24759,
		11 Pp1s79_91V6,
		12 AT5G61790,
		13 AT5G07340,
		14 Pp1s25_261V6,
		15 Pp1s158_18V6,
		16 Pp1s158_19V6,
		17 Vcarteri_77379,
		18 Cre_g357900,
		19 Coc_C169_1_17524,
		20 ChlNC64A_1_136908,
		21 ChlNC64A_1_136909,
		22 MicpuC2_2468,
		23 MicpuN3_67567,
		24 Ostta4_5069,
		25 OstRCC809_2_57711,
		26 Ost9901_3_2616;
		tree No_001 = (((1:0.19754,2:0.29393):0.12064,(((3:0.05433,4:0.11034):0.19092,((5:0.03948,6:0.04503):0.11032,(7:0.33301,(8:0.07203,9:0.10454):0.08886):0.11249):0.17272):0.06606,10:0.39928):0.01899):0.61646,((11:0.53414,((12:0.03620,13:0.07432):0.17157,(14:0.02542,(15:0.0,16:0.0):0.02587):0.08443):0.07375):0.16167,((((17:0.26883,18:0.20201):0.52752,19:0.15291):0.07282,(20:0.08298,21:0.0634):0.18053):0.08352,((22:0.30232,23:0.21838):0.07636,(24:0.06136,(25:0.15641,26:0.08866):0.03931):0.19990):0.18393):0.16445):0.20258);
END;
