# Supplementary material for: Prevalence, Evolution, and cis-Regulation of Diel Transcription in Chlamydomonas reinhardtii
Source: G3 (Bethesda). 2014 Oct 28;4(12):2461–71. doi: 10.1534/g3.114.015032 (PMC4267941; doi:10.1534/g3.114.015032)
Supplement: Supporting Information [file supp_g3.114.015032_FileS2.zip › AllTrees/RAxML_result.PF00266.14.midpoint.nex]

#NEXUS
BEGIN trees;
	translate
		1 ChlNC64A_1_21327,
		2 MicpuN3_75793,
		3 MicpuC2_10647,
		4 Coc_C169_1_44053,
		5 Coc_C169_1_38146,
		6 AT1G65960,
		7 AT3G17760,
		8 Coc_C169_1_64705,
		9 Vcarteri_60125,
		10 Cre_g155050,
		11 MicpuN3_54933,
		12 OstRCC809_2_21523,
		13 Ost9901_3_35979,
		14 Ostta4_8156,
		15 MicpuC2_70682,
		16 AT1G27980,
		17 Pp1s88_125V6,
		18 ChlNC64A_1_144988,
		19 MicpuC2_14383,
		20 MicpuN3_87398,
		21 Ostta4_1702,
		22 OstRCC809_2_28194,
		23 Ost9901_3_39592,
		24 Cre_g499600,
		25 MicpuN3_89094,
		26 MicpuC2_61023,
		27 AT1G08490,
		28 Pp1s16_130V6,
		29 Pp1s10_194V6,
		30 Ost9901_3_19438,
		31 OstRCC809_2_33813,
		32 Ostta4_8278,
		33 MicpuN3_78629,
		34 MicpuC2_38219,
		35 Coc_C169_1_37143,
		36 ChlNC64A_1_34562,
		37 Cre_g525650,
		38 Vcarteri_63817,
		39 MicpuN3_93395,
		40 Ost9901_3_33711,
		41 Coc_C169_1_39859,
		42 MicpuC2_55421,
		43 MicpuN3_113236,
		44 Vcarteri_119903,
		45 Cre_g358800,
		46 ChlNC64A_1_21267,
		47 Coc_C169_1_40034,
		48 Cre_g337000,
		49 Vcarteri_95613,
		50 ChlNC64A_1_57509,
		51 AT5G26600,
		52 AT3G62130,
		53 Pp1s14_151V6,
		54 Pp1s62_221V6,
		55 Pp1s7066_1V6,
		56 Ostta4_25325,
		57 Ost9901_3_12357,
		58 OstRCC809_2_33744,
		59 MicpuC2_24522,
		60 MicpuN3_93571,
		61 Cre_g331550,
		62 Vcarteri_81234,
		63 ChlNC64A_1_142929,
		64 Coc_C169_1_66577,
		65 Pp1s78_211V6,
		66 AT2G17630,
		67 AT4G35630,
		68 MicpuN3_95387,
		69 MicpuC2_35651,
		70 MicpuN3_59863,
		71 Ostta4_22466,
		72 OstRCC809_2_42190,
		73 Ost9901_3_18704,
		74 MicpuC2_23625,
		75 MicpuN3_104778,
		76 Vcarteri_74092,
		77 Cre_g294650,
		78 Coc_C169_1_23313,
		79 ChlNC64A_1_48400,
		80 ChlNC64A_1_29321,
		81 Coc_C169_1_66174,
		82 AT2G13360,
		83 Pp1s51_23V6,
		84 Pp1s59_117V6,
		85 Pp1s19_25V6,
		86 Pp1s369_6V6,
		87 Cre_g005150,
		88 Vcarteri_75980,
		89 ChlNC64A_1_33614,
		90 Coc_C169_1_53254,
		91 Ostta4_28825,
		92 OstRCC809_2_58798,
		93 Ost9901_3_16873,
		94 MicpuN3_68497,
		95 MicpuC2_15684,
		96 Cre_g322000,
		97 Vcarteri_95927,
		98 ChlNC64A_1_144931,
		99 Pp1s43_247V6,
		100 Pp1s165_66V6,
		101 AT5G65720,
		102 MicpuC2_21333,
		103 MicpuN3_108046,
		104 Ost9901_3_45194,
		105 Ostta4_27904,
		106 OstRCC809_2_30228,
		107 ChlNC64A_1_56390,
		108 Coc_C169_1_14927,
		109 Cre_g146250,
		110 Vcarteri_109150,
		111 Pp1s4_295V6,
		112 Pp1s168_89V6,
		113 Pp1s66_143V6,
		114 Pp1s53_102V6,
		115 Pp1s91_106V6,
		116 Pp1s298_21V6,
		117 AT5G51920,
		118 ChlNC64A_1_143919,
		119 Vcarteri_64703,
		120 Cre_g142300,
		121 ChlNC64A_1_54300,
		122 Coc_C169_1_19457,
		123 AT1G16540,
		124 Pp1s23_133V6,
		125 Cre_g152000,
		126 Vcarteri_40621,
		127 MicpuN3_64112,
		128 AT5G53970,
		129 Vcarteri_103084,
		130 Ostta4_3951,
		131 MicpuC2_51190,
		132 Coc_C169_1_15889,
		133 ChlNC64A_1_56274,
		134 Cre_g034050,
		135 Vcarteri_106184,
		136 AT1G77670,
		137 Pp1s135_118V6,
		138 Pp1s63_61V6,
		139 Coc_C169_1_64789,
		140 Cre_g047850,
		141 Coc_C169_1_47579,
		142 Ost9901_3_33121,
		143 Coc_C169_1_11833,
		144 AT3G48780,
		145 Ost9901_3_40144,
		146 Ostta4_16411,
		147 Ostta4_5827,
		148 Cre_g792150,
		149 Vcarteri_75793,
		150 ChlNC64A_1_24830,
		151 Coc_C169_1_27251,
		152 AT3G57050,
		153 Pp1s72_111V6,
		154 Cre_g669550,
		155 Vcarteri_68235,
		156 Coc_C169_1_37091,
		157 ChlNC64A_1_48545,
		158 Ostta4_19203,
		159 Ost9901_3_88245,
		160 OstRCC809_2_93924,
		161 Coc_C169_1_11965,
		162 ChlNC64A_1_35132,
		163 AT1G64660,
		164 Pp1s2_113V6,
		165 Pp1s37_264V6,
		166 MicpuN3_63461,
		167 MicpuC2_45644,
		168 Ost9901_3_26284,
		169 Ostta4_8803,
		170 Pp1s15_500V6,
		171 Pp1s15_499V6,
		172 OstRCC809_2_58612,
		173 ChlNC64A_1_57183,
		174 Coc_C169_1_37761;
		tree No_001 = ((((1:0.2918,((2:0.32375,3:0.27525):0.29249,4:0.38725):0.11212):0.98098,((((((5:0.47700,(6:0.149,7:0.02729):0.41602):1.23439,(8:0.09255,((9:0.11848,10:0.09895):0.12288,(((11:0.1425,((12:0.45991,(13:0.10245,14:0.21034):0.16536):0.07004,15:0.22830):0.06423):0.1487,(16:0.15672,17:0.18698):0.22386):0.11025,18:0.15945):0.06509):0.04865):0.62667):1.87584,(19:0.31319,(20:0.16024,(21:0.0554…
END;
