# Supplementary material for: Prevalence, Evolution, and cis-Regulation of Diel Transcription in Chlamydomonas reinhardtii
Source: G3 (Bethesda). 2014 Oct 28;4(12):2461–71. doi: 10.1534/g3.114.015032 (PMC4267941; doi:10.1534/g3.114.015032)
Supplement: Supporting Information [file supp_g3.114.015032_FileS2.zip › AllTrees/RAxML_result.PF00268.16.midpoint.nex]

#NEXUS
BEGIN trees;
	translate
		1 ChlNC64A_1_57791,
		2 AT3G27060,
		3 MicpuC2_33344,
		4 MicpuN3_94589,
		5 Ost9901_3_32923,
		6 OstRCC809_2_93197,
		7 Ostta4_22908,
		8 Coc_C169_1_65254,
		9 Pp1s215_91V6,
		10 Pp1s41_228V6,
		11 Pp1s103_75V6,
		12 AT3G23580,
		13 Vcarteri_109884,
		14 Cre_g491050,
		15 ChlNC64A_1_34102,
		16 MicpuN3_91276,
		17 MicpuC2_45157,
		18 Ost9901_3_39468,
		19 Ostta4_8886,
		20 OstRCC809_2_59666,
		21 ChlNC64A_1_10712,
		22 Vcarteri_101784,
		23 Cre_g509400,
		24 Coc_C169_1_47007,
		25 Coc_C169_1_12792;
		tree No_001 = (1:1.64317,(2:0.1763,((((3:0.12079,4:0.09966):0.09280,(5:0.03980,(6:0.03393,7:0.02933):0.02096):0.1142):0.14792,((8:0.25186,(9:0.01000,(10:0.04949,11:0.03939):0.05626):0.11877):0.07327,(12:0.36976,((13:0.06697,14:0.08686):0.14843,15:0.24057):0.06078):0.0):0.05527):0.02170,(((16:0.07246,17:0.12185):0.18270,((18:0.02707,19:0.09742):0.02461,20:0.05187):0.13149):0.19000,(21:0.42573,((22:0.07378,23:0.1075):0.32863,(24:0.12156,25:0.04692):0.17596):0.08713):0.07392):0.02057):0.03046):0.99496);
END;
