# Supplementary material for: Prevalence, Evolution, and cis-Regulation of Diel Transcription in Chlamydomonas reinhardtii
Source: G3 (Bethesda). 2014 Oct 28;4(12):2461–71. doi: 10.1534/g3.114.015032 (PMC4267941; doi:10.1534/g3.114.015032)
Supplement: Supporting Information [file supp_g3.114.015032_FileS2.zip › AllTrees/RAxML_result.PF00270.24.I208.midpoint.nex]

#NEXUS
BEGIN trees;
	translate
		1 AT2G28600,
		2 Pp1s21_76V6,
		3 Cre_g540200,
		4 Vcarteri_121455,
		5 ChlNC64A_1_34665,
		6 Coc_C169_1_18558,
		7 Ostta4_18419,
		8 OstRCC809_2_58072,
		9 Ost9901_3_2814,
		10 MicpuC2_16111,
		11 MicpuN3_67469,
		12 MicpuC2_22564,
		13 Pp1s35_3V6,
		14 Pp1s138_142V6,
		15 Pp1s42_89V6,
		16 AT5G14610,
		17 AT3G01540,
		18 AT3G06480,
		19 Vcarteri_81727,
		20 Cre_g021600,
		21 Coc_C169_1_28120,
		22 Vcarteri_103050,
		23 Cre_g291150,
		24 Ost9901_3_47095,
		25 OstRCC809_2_35584,
		26 MicpuC2_45923,
		27 MicpuN3_98380,
		28 MicpuC2_37172,
		29 Ost9901_3_3761,
		30 OstRCC809_2_59588,
		31 Ostta4_8660,
		32 MicpuN3_66819,
		33 MicpuC2_46013,
		34 MicpuN3_58886,
		35 Ostta4_1462,
		36 OstRCC809_2_41908,
		37 Ost9901_3_1794,
		38 ChlNC64A_1_30080,
		39 Coc_C169_1_65263,
		40 Vcarteri_76730,
		41 Cre_g028200,
		42 Pp1s59_81V6,
		43 AT1G55150,
		44 AT5G63120,
		45 Ost9901_3_27227,
		46 Ost9901_3_36611,
		47 OstRCC809_2_59869,
		48 Ostta4_20728,
		49 MicpuN3_82978,
		50 MicpuC2_33435,
		51 Ostta4_6319,
		52 OstRCC809_2_12767,
		53 Ost9901_3_1114,
		54 MicpuN3_75405,
		55 MicpuC2_2158,
		56 ChlNC64A_1_6836,
		57 Coc_C169_1_1346,
		58 Cre_g522850,
		59 AT2G47330,
		60 Pp1s257_67V6,
		61 Pp1s358_35V6,
		62 AT4G33370,
		63 AT5G51280,
		64 Pp1s215_4V6,
		65 Coc_C169_1_12193,
		66 Cre_g334200,
		67 Vcarteri_77220,
		68 MicpuC2_60294,
		69 MicpuN3_62373,
		70 Pp1s307_54V6,
		71 Pp1s116_83V6,
		72 Coc_C169_1_26225,
		73 ChlNC64A_1_137938,
		74 Cre_g676400,
		75 Vcarteri_59325,
		76 Ostta4_17,
		77 Ost9901_3_34710,
		78 MicpuC2_55903,
		79 MicpuN3_95935,
		80 OstRCC809_2_37243,
		81 AT3G09620,
		82 AT1G20920,
		83 Coc_C169_1_34952,
		84 Cre_g427700,
		85 Vcarteri_82651,
		86 Coc_C169_1_63003,
		87 ChlNC64A_1_31911,
		88 MicpuC2_36266,
		89 MicpuN3_64594,
		90 Ost9901_3_87146,
		91 Ostta4_16689,
		92 OstRCC809_2_56539,
		93 AT3G58570,
		94 AT3G58510,
		95 AT2G42520,
		96 Pp1s48_51V6,
		97 Pp1s173_34V6,
		98 Pp1s243_71V6,
		99 Pp1s163_136V6,
		100 MicpuC2_51567,
		101 MicpuN3_75618,
		102 MicpuC2_20852,
		103 OstRCC809_2_57241,
		104 Ost9901_3_38897,
		105 MicpuC2_21236,
		106 MicpuC2_13122,
		107 MicpuN3_83331,
		108 Ostta4_35175,
		109 Ost9901_3_94867,
		110 OstRCC809_2_36407,
		111 Pp1s11_157V6,
		112 Pp1s76_96V6,
		113 AT1G28180,
		114 AT2G33730,
		115 Cre_g592150,
		116 Vcarteri_77867,
		117 Coc_C169_1_22967,
		118 ChlNC64A_1_56582,
		119 AT3G02065,
		120 Pp1s62_132V6,
		121 OstRCC809_2_22644,
		122 Ost9901_3_1537,
		123 Ostta4_1588,
		124 MicpuN3_66672,
		125 MicpuC2_1582,
		126 Pp1s119_89V6,
		127 Pp1s119_92V6,
		128 Pp1s527_3V6,
		129 Vcarteri_69703,
		130 Cre_g158750,
		131 ChlNC64A_1_20835,
		132 Coc_C169_1_30714,
		133 OstRCC809_2_31632,
		134 Ostta4_16941,
		135 Ost9901_3_15057,
		136 MicpuC2_39273,
		137 MicpuN3_97749,
		138 AT5G62190,
		139 Pp1s40_169V6,
		140 Pp1s67_231V6,
		141 Cre_g118300,
		142 Vcarteri_66087,
		143 Ost9901_3_24549,
		144 Ostta4_22842,
		145 OstRCC809_2_11156,
		146 MicpuC2_56534,
		147 MicpuN3_58575,
		148 ChlNC64A_1_36787,
		149 Cre_g727700,
		150 Vcarteri_82854,
		151 Coc_C169_1_54896,
		152 AT5G26742,
		153 Pp1s7_15V6,
		154 Pp1s163_96V6,
		155 Pp1s7_56V6,
		156 Pp1s54_79V6,
		157 AT3G22310,
		158 AT3G22330,
		159 AT1G31970,
		160 Pp1s27_189V6,
		161 Coc_C169_1_35789,
		162 ChlNC64A_1_36420,
		163 Cre_g539100,
		164 Vcarteri_103394,
		165 Ostta4_19637,
		166 Ost9901_3_38084,
		167 OstRCC809_2_59182,
		168 OstRCC809_2_42763,
		169 MicpuC2_45119,
		170 MicpuN3_97883;
		tree No_001 = ((1:2.19839,2:1.46713):0.69376,(((3:0.32133,4:0.21389):0.29348,(5:0.39027,6:0.79665):0.16958):0.29484,(((7:0.103,(8:0.10949,9:0.08172):0.02209):0.21359,(10:0.15263,11:0.05988):0.11561):0.64553,((((12:0.93825,(((13:0.19006,(14:0.00819,(15:0.03007,((16:0.08590,17:0.04386):0.0374,18:0.14887):0.08588):0.00665):0.09003):0.16714,(((19:0.01353,20:0.0207):0.0706,21:0.13877):0.12038,(22:0.28…
END;
