# Supplementary material for: Prevalence, Evolution, and cis-Regulation of Diel Transcription in Chlamydomonas reinhardtii
Source: G3 (Bethesda). 2014 Oct 28;4(12):2461–71. doi: 10.1534/g3.114.015032 (PMC4267941; doi:10.1534/g3.114.015032)
Supplement: Supporting Information [file supp_g3.114.015032_FileS2.zip › AllTrees/RAxML_result.PF00270.24.I244.midpoint.nex]

#NEXUS
BEGIN trees;
	translate
		1 Pp1s3363_1V6,
		2 Coc_C169_1_1688,
		3 Cre_g166650,
		4 Vcarteri_98000,
		5 MicpuC2_63953,
		6 MicpuN3_64320,
		7 OstRCC809_2_41250,
		8 Ostta4_37273,
		9 Ost9901_3_27896,
		10 AT1G59990,
		11 Pp1s52_211V6,
		12 Pp1s12_191V6,
		13 AT4G09730,
		14 ChlNC64A_1_58353,
		15 Coc_C169_1_34686,
		16 Cre_g033800,
		17 Vcarteri_121417,
		18 OstRCC809_2_32395,
		19 Ostta4_17171,
		20 Ost9901_3_31789,
		21 MicpuC2_56357,
		22 MicpuN3_66775,
		23 AT3G06980,
		24 Pp1s5_92V6,
		25 Coc_C169_1_24474,
		26 ChlNC64A_1_135879,
		27 Vcarteri_86719,
		28 Cre_g436650,
		29 MicpuN3_59763,
		30 MicpuC2_50609,
		31 OstRCC809_2_37544,
		32 Ost9901_3_38071,
		33 MicpuN3_75728,
		34 Ost9901_3_5153,
		35 Ostta4_24726,
		36 Ostta4_35794,
		37 OstRCC809_2_42993;
		tree No_001 = (1:3.02284,(((2:0.62242,(3:0.09156,4:0.27699):0.89033):0.26715,((5:0.29175,(6:0.26295,(7:0.10632,(8:0.20587,9:0.0973):0.01502):0.38648):0.11089):0.62419,(10:0.75254,11:0.3172):0.36786):0.43519):0.0,((((12:0.24057,13:0.24032):0.17109,(((14:0.20891,15:0.28216):0.07404,(16:0.11262,17:0.25700):0.48593):0.23243,((18:0.07039,(19:0.0609,20:0.05965):0.01679):0.30415,(21:0.23403,22:0.20665):…
END;
