# Supplementary material for: Prevalence, Evolution, and cis-Regulation of Diel Transcription in Chlamydomonas reinhardtii
Source: G3 (Bethesda). 2014 Oct 28;4(12):2461–71. doi: 10.1534/g3.114.015032 (PMC4267941; doi:10.1534/g3.114.015032)
Supplement: Supporting Information [file supp_g3.114.015032_FileS2.zip › AllTrees/RAxML_result.PF00270.24.I31.midpoint.nex]

#NEXUS
BEGIN trees;
	translate
		1 Cre_g751750,
		2 Vcarteri_78152,
		3 ChlNC64A_1_29172,
		4 Coc_C169_1_22852,
		5 AT3G19760,
		6 AT1G51380,
		7 Pp1s519_18V6,
		8 Pp1s275_62V6,
		9 Pp1s353_57V6,
		10 MicpuC2_31183,
		11 MicpuN3_97077,
		12 Ost9901_3_26958,
		13 Ostta4_20289,
		14 OstRCC809_2_59806,
		15 ChlNC64A_1_59745,
		16 Coc_C169_1_18991,
		17 Coc_C169_1_25465,
		18 Vcarteri_120953,
		19 Cre_g298650,
		20 AT1G54270,
		21 AT3G13920,
		22 AT1G72730,
		23 Pp1s1365_1V6,
		24 Pp1s77_16V6,
		25 Pp1s31_150V6,
		26 Pp1s383_1V6,
		27 Pp1s136_29V6,
		28 MicpuN3_106753,
		29 MicpuC2_49549,
		30 OstRCC809_2_63484,
		31 Ost9901_3_32748,
		32 Ostta4_28625;
		tree No_001 = (((1:0.02296,2:0.0098):0.10507,(3:0.06553,(4:0.29363,(((5:0.02393,6:0.22643):0.10697,(7:0.01284,(8:0.0,9:0.0774):0.0):0.04511):0.10766,((10:0.03713,11:0.02299):0.01757,((12:0.01295,13:0.0):0.01413,14:0.03309):0.05092):0.07239):0.04062):0.00646):0.08469):0.29517,(((15:0.04228,(16:0.3825,17:0.0):0.02314):0.0057,(18:0.0068,19:0.02861):0.07263):0.00877,((((20:0.03099,(21:0.01853,22:0.07588):0.00764):0.06589,(23:0.0,((24:0.0,(25:0.0,26:0.0):0.0):0.0,27:0.00687):0.0):0.03028):0.02216,(28:0.00679,29:0.0):0.0958):0.02798,(30:0.0,(31:0.00683,32:0.01358):0.0131):0.08527):0.0):0.4479);
END;
