# Supplementary material for: Prevalence, Evolution, and cis-Regulation of Diel Transcription in Chlamydomonas reinhardtii
Source: G3 (Bethesda). 2014 Oct 28;4(12):2461–71. doi: 10.1534/g3.114.015032 (PMC4267941; doi:10.1534/g3.114.015032)
Supplement: Supporting Information [file supp_g3.114.015032_FileS2.zip › AllTrees/RAxML_result.PF00270.24.I446.midpoint.nex]

#NEXUS
BEGIN trees;
	translate
		1 MicpuN3_58249,
		2 OstRCC809_2_40570,
		3 Ostta4_13772,
		4 Ost9901_3_43137,
		5 ChlNC64A_1_134358,
		6 Coc_C169_1_4494,
		7 ChlNC64A_1_134899,
		8 MicpuN3_113588,
		9 MicpuC2_49885,
		10 Ostta4_34923,
		11 Ost9901_3_34768,
		12 OstRCC809_2_37422,
		13 AT4G32700,
		14 Pp1s440_11V6,
		15 Pp1s59_78V6,
		16 ChlNC64A_1_52598,
		17 Vcarteri_108435,
		18 Cre_g664300,
		19 Coc_C169_1_42188,
		20 Pp1s153_114V6,
		21 OstRCC809_2_32203,
		22 Ost9901_3_38435,
		23 Ostta4_33152,
		24 MicpuC2_10112,
		25 MicpuN3_80832,
		26 MicpuN3_93660,
		27 MicpuC2_10111,
		28 Ost9901_3_40984,
		29 Ostta4_17691,
		30 OstRCC809_2_33679,
		31 Coc_C169_1_14219,
		32 ChlNC64A_1_133118,
		33 Vcarteri_97014,
		34 Cre_g187700,
		35 AT5G08110,
		36 Pp1s23_24V6,
		37 ChlNC64A_1_140725,
		38 Cre_g446650,
		39 Coc_C169_1_12098,
		40 Pp1s41_312V6,
		41 AT3G27730,
		42 Ost9901_3_31874,
		43 Ostta4_17102,
		44 OstRCC809_2_62714,
		45 MicpuC2_56409,
		46 MicpuN3_57057,
		47 Pp1s28_172V6,
		48 AT1G20960,
		49 AT2G42270,
		50 MicpuC2_48293,
		51 MicpuN3_98172,
		52 OstRCC809_2_38649,
		53 Ost9901_3_44002,
		54 Ostta4_1,
		55 ChlNC64A_1_140958,
		56 Coc_C169_1_65482,
		57 Cre_g760500,
		58 Vcarteri_107845,
		59 Pp1s84_129V6,
		60 AT5G61140,
		61 MicpuC2_63,
		62 MicpuN3_84094,
		63 Ostta4_88,
		64 Ost9901_3_42332,
		65 OstRCC809_2_36136,
		66 ChlNC64A_1_138793,
		67 Coc_C169_1_28383,
		68 Vcarteri_30109,
		69 Vcarteri_58784,
		70 ChlNC64A_1_11200,
		71 MicpuN3_94136,
		72 MicpuC2_26057,
		73 Cre_g027150,
		74 Vcarteri_119055,
		75 ChlNC64A_1_142028,
		76 Coc_C169_1_13690,
		77 Pp1s182_57V6,
		78 AT1G70070,
		79 Pp1s201_62V6,
		80 Ostta4_19658,
		81 Ost9901_3_50709,
		82 OstRCC809_2_37834,
		83 OstRCC809_2_42775,
		84 MicpuC2_54781,
		85 MicpuN3_65459,
		86 AT3G46960,
		87 Ostta4_218,
		88 Ost9901_3_805,
		89 OstRCC809_2_61421,
		90 MicpuC2_44314,
		91 MicpuN3_65181,
		92 Coc_C169_1_19229,
		93 Vcarteri_107417,
		94 Pp1s406_14V6,
		95 Pp1s69_14V6,
		96 AT1G59760,
		97 Ostta4_19187,
		98 Ost9901_3_50379,
		99 OstRCC809_2_58847,
		100 MicpuN3_88392,
		101 MicpuC2_32119,
		102 ChlNC64A_1_28067,
		103 Coc_C169_1_30930,
		104 AT2G06990,
		105 Pp1s58_31V6,
		106 Cre_g289950,
		107 Vcarteri_121704,
		108 Coc_C169_1_37565,
		109 ChlNC64A_1_141429,
		110 Cre_g117900,
		111 Vcarteri_107315,
		112 OstRCC809_2_33414,
		113 Ostta4_17888,
		114 Ost9901_3_49799,
		115 MicpuC2_44758,
		116 MicpuN3_78446,
		117 ChlNC64A_1_135022,
		118 Cre_g345900,
		119 Cre_g141000,
		120 Pp1s82_159V6,
		121 Pp1s149_36V6,
		122 AT5G20320,
		123 ChlNC64A_1_143199,
		124 AT1G01040,
		125 Pp1s30_297V6,
		126 AT3G03300,
		127 AT3G43920,
		128 ChlNC64A_1_58365,
		129 MicpuN3_55566,
		130 Coc_C169_1_7659,
		131 ChlNC64A_1_133597,
		132 AT1G35530,
		133 Pp1s9_477V6,
		134 MicpuC2_57576,
		135 MicpuN3_56202,
		136 Ost9901_3_35638,
		137 OstRCC809_2_35310,
		138 Ostta4_18553,
		139 Vcarteri_117719,
		140 Cre_g755450,
		141 Cre_g313000,
		142 Vcarteri_95016,
		143 Cre_g368300,
		144 Cre_g770500,
		145 Cre_g795350,
		146 AT5G27680,
		147 Pp1s222_3V6,
		148 Pp1s152_88V6,
		149 Ost9901_3_36797,
		150 OstRCC809_2_31363,
		151 Ostta4_2319,
		152 MicpuC2_52663,
		153 MicpuN3_75328,
		154 Coc_C169_1_29140,
		155 Vcarteri_30776,
		156 AT4G35740,
		157 ChlNC64A_1_16802,
		158 Vcarteri_98196,
		159 Pp1s232_56V6,
		160 AT1G27880,
		161 MicpuN3_50295,
		162 MicpuC2_636,
		163 OstRCC809_2_32128,
		164 Ostta4_17602,
		165 Ost9901_3_38543,
		166 ChlNC64A_1_142420,
		167 Coc_C169_1_49276,
		168 MicpuN3_69395,
		169 MicpuC2_10598,
		170 Cre_g065450,
		171 ChlNC64A_1_55365,
		172 OstRCC809_2_56983,
		173 Ostta4_17293,
		174 Ost9901_3_38991,
		175 MicpuC2_29315,
		176 Cre_g178950,
		177 Vcarteri_103112,
		178 Coc_C169_1_30447,
		179 ChlNC64A_1_133956,
		180 AT3G05740,
		181 MicpuN3_79105,
		182 MicpuC2_12297,
		183 OstRCC809_2_56384,
		184 Ostta4_16023,
		185 Ost9901_3_33966,
		186 MicpuN3_66235,
		187 Coc_C169_1_12711,
		188 Vcarteri_57553,
		189 Cre_g502350,
		190 ChlNC64A_1_25381,
		191 AT1G31360,
		192 Pp1s93_66V6,
		193 AT1G60930,
		194 AT1G10930,
		195 Pp1s243_58V6,
		196 ChlNC64A_1_36987,
		197 Cre_g219750,
		198 Vcarteri_68317,
		199 Coc_C169_1_2628,
		200 Pp1s128_34V6,
		201 Cre_g490150,
		202 Vcarteri_117801,
		203 ChlNC64A_1_57565;
		tree No_001 = (((((1:0.2376,((2:0.13012,(3:0.74000,4:0.28651):0.11036):0.55065,((5:0.34419,6:0.60620):0.36813,((7:2.50509,(8:0.56875,(9:0.37646,(10:0.16213,(11:0.10972,12:0.1431):0.10016):0.71795):0.10599):0.37902):0.25512,((13:0.23156,(14:0.17625,15:0.19713):0.23259):0.25494,((16:0.39502,(17:0.06272,18:0.17186):0.54558):0.22348,19:0.4452):0.17146):0.23775):0.35225):0.40446):0.35826):1.7177,((20:…
END;
