# Supplementary material for: Prevalence, Evolution, and cis-Regulation of Diel Transcription in Chlamydomonas reinhardtii
Source: G3 (Bethesda). 2014 Oct 28;4(12):2461–71. doi: 10.1534/g3.114.015032 (PMC4267941; doi:10.1534/g3.114.015032)
Supplement: Supporting Information [file supp_g3.114.015032_FileS2.zip › AllTrees/RAxML_result.PF00270.24.I675.midpoint.nex]

#NEXUS
BEGIN trees;
	translate
		1 Vcarteri_92718,
		2 Pp1s59_1V6,
		3 Pp1s281_62V6,
		4 AT3G02060,
		5 OstRCC809_2_57034,
		6 Ost9901_3_38583,
		7 Ostta4_755,
		8 MicpuN3_65906,
		9 MicpuC2_25400,
		10 Pp1s290_9V6,
		11 AT2G01440,
		12 Ostta4_28933,
		13 OstRCC809_2_58837,
		14 Ost9901_3_34911,
		15 MicpuC2_70648,
		16 MicpuN3_113163,
		17 Coc_C169_1_39572,
		18 ChlNC64A_1_134628,
		19 Cre_g021850,
		20 ChlNC64A_1_34395,
		21 Coc_C169_1_46779,
		22 Vcarteri_80059,
		23 Cre_g508150,
		24 Pp1s136_72V6,
		25 Pp1s123_125V6,
		26 AT5G18620,
		27 AT3G06400,
		28 OstRCC809_2_63541,
		29 Ostta4_34063,
		30 Ost9901_3_12759,
		31 MicpuC2_28265,
		32 MicpuN3_59206,
		33 MicpuN3_91017,
		34 MicpuN3_62221,
		35 ChlNC64A_1_9749,
		36 Coc_C169_1_31120,
		37 Cre_g390000,
		38 OstRCC809_2_39085,
		39 Ost9901_3_39168,
		40 Ostta4_20661,
		41 Coc_C169_1_12787,
		42 ChlNC64A_1_22847,
		43 Cre_g647600,
		44 Vcarteri_81789,
		45 MicpuC2_21809,
		46 MicpuC2_52710,
		47 Ost9901_3_40372,
		48 Pp1s166_101V6,
		49 Pp1s291_20V6,
		50 AT4G31900,
		51 AT2G13370,
		52 Pp1s360_39V6,
		53 Ost9901_3_35598,
		54 Ostta4_1225,
		55 MicpuN3_59225,
		56 MicpuC2_60694,
		57 Vcarteri_91908,
		58 ChlNC64A_1_56509,
		59 Coc_C169_1_14080,
		60 Coc_C169_1_221,
		61 AT3G12810,
		62 Pp1s452_20V6,
		63 Pp1s55_124V6,
		64 Ost9901_3_754,
		65 Ostta4_847,
		66 OstRCC809_2_20205,
		67 Pp1s256_75V6,
		68 OstRCC809_2_31902,
		69 Ostta4_17347,
		70 AT3G19210,
		71 Pp1s341_67V6,
		72 Pp1s236_78V6,
		73 Vcarteri_40456,
		74 Coc_C169_1_40188,
		75 ChlNC64A_1_136249,
		76 MicpuN3_60933,
		77 MicpuC2_58384,
		78 Vcarteri_99672,
		79 Cre_g189000,
		80 Coc_C169_1_64873,
		81 Pp1s212_41V6,
		82 MicpuC2_57638,
		83 MicpuN3_99013,
		84 OstRCC809_2_36966,
		85 Ost9901_3_1809,
		86 Ostta4_1479,
		87 Pp1s197_19V6,
		88 OstRCC809_2_65983,
		89 Coc_C169_1_28813,
		90 Cre_g199350,
		91 Vcarteri_103414,
		92 Pp1s86_142V6,
		93 AT5G07810,
		94 Pp1s155_61V6,
		95 Coc_C169_1_20093,
		96 MicpuC2_15096,
		97 MicpuN3_99199,
		98 AT5G22750,
		99 AT5G43530,
		100 AT3G16600,
		101 Coc_C169_1_40099,
		102 AT3G54460,
		103 ChlNC64A_1_33628,
		104 Coc_C169_1_30872,
		105 ChlNC64A_1_35936,
		106 Cre_g329150,
		107 MicpuC2_51326,
		108 OstRCC809_2_38443,
		109 Ostta4_20217,
		110 Ost9901_3_43956,
		111 Ost9901_3_38697,
		112 MicpuC2_25774,
		113 Coc_C169_1_37903,
		114 Pp1s268_11V6,
		115 Vcarteri_79766,
		116 Cre_g746050,
		117 Pp1s124_4V6,
		118 AT1G27900,
		119 Cre_g520150,
		120 Vcarteri_84321,
		121 MicpuC2_71074,
		122 MicpuN3_97967,
		123 Coc_C169_1_13147,
		124 Ost9901_3_28903,
		125 Pp1s331_36V6,
		126 AT5G13010,
		127 Ost9901_3_42421,
		128 Ostta4_18890,
		129 MicpuC2_33717,
		130 MicpuN3_61000,
		131 Cre_g230550,
		132 Vcarteri_100603,
		133 AT3G26560,
		134 Pp1s22_343V6,
		135 Pp1s38_83V6,
		136 Ostta4_32281,
		137 Ost9901_3_31151,
		138 MicpuN3_58037,
		139 MicpuC2_57107,
		140 Vcarteri_104170,
		141 Ostta4_36396,
		142 OstRCC809_2_12636,
		143 Ost9901_3_18937,
		144 AT2G35340,
		145 AT1G32490,
		146 AT4G16680,
		147 AT2G47680,
		148 AT5G10370,
		149 AT4G01020,
		150 Coc_C169_1_19976,
		151 Ost9901_3_40777,
		152 Ostta4_17964,
		153 OstRCC809_2_57539,
		154 MicpuC2_697,
		155 MicpuN3_88188,
		156 Pp1s357_45V6,
		157 AT1G58050,
		158 AT1G58060,
		159 Cre_g171650,
		160 Ostta4_16053,
		161 Ost9901_3_34459,
		162 OstRCC809_2_33399,
		163 MicpuN3_77912,
		164 MicpuC2_45131,
		165 Coc_C169_1_48714,
		166 MicpuC2_15209,
		167 MicpuN3_58293,
		168 Ost9901_3_41641,
		169 OstRCC809_2_40210,
		170 Ostta4_36110,
		171 Vcarteri_119461,
		172 Cre_g024251,
		173 MicpuC2_45812,
		174 MicpuN3_98164,
		175 Ostta4_12886,
		176 Ost9901_3_193,
		177 OstRCC809_2_59421,
		178 Pp1s11_19V6,
		179 MicpuC2_47480,
		180 MicpuN3_99314,
		181 Coc_C169_1_15373,
		182 MicpuN3_63531,
		183 OstRCC809_2_89986,
		184 Ost9901_3_155,
		185 Ostta4_27754,
		186 MicpuN3_59722,
		187 MicpuC2_39554,
		188 MicpuC2_53612,
		189 Ostta4_15382,
		190 Ost9901_3_36189,
		191 OstRCC809_2_90429,
		192 MicpuC2_197,
		193 MicpuN3_82674,
		194 Coc_C169_1_57746,
		195 ChlNC64A_1_139551,
		196 Pp1s61_315V6,
		197 AT2G30800,
		198 AT1G06670,
		199 AT1G48650,
		200 AT5G04895,
		201 AT2G01130,
		202 Pp1s304_33V6,
		203 MicpuN3_79480,
		204 Pp1s36_206V6,
		205 AT2G35920,
		206 Pp1s212_54V6,
		207 MicpuN3_65643,
		208 Ost9901_3_42076,
		209 OstRCC809_2_42568,
		210 Cre_g352251,
		211 Coc_C169_1_65316,
		212 Pp1s312_57V6,
		213 AT1G33390,
		214 MicpuN3_81845,
		215 MicpuC2_18184,
		216 Ostta4_17314,
		217 OstRCC809_2_91745,
		218 Ost9901_3_38526,
		219 Coc_C169_1_53187,
		220 MicpuC2_24785,
		221 Ostta4_30318,
		222 OstRCC809_2_28358,
		223 Ost9901_3_12120,
		224 Pp1s427_10V6,
		225 Pp1s18_265V6,
		226 Pp1s18_273V6,
		227 AT2G47250,
		228 AT3G62310,
		229 Cre_g182950,
		230 Vcarteri_72914;
		tree No_001 = (((1:0.06029,(((2:0.0,(3:0.15194,(4:0.19847,(((5:0.11401,6:0.08893):0.09113,7:0.1029):0.38328,(8:0.1955,9:0.3034):0.13594):0.60476):0.2394):0.03050):0.94188,((10:0.30851,11:0.52387):0.35482,(((12:0.02039,(13:0.02806,14:0.03049):0.02043):0.17509,(15:0.32702,16:0.25707):0.34328):0.34295,(17:0.2807,18:0.51887):0.1115):0.10616):0.33427):0.34469,19:0.35585):0.14988):2.76944,(((((20:0.134…
END;
