# Supplementary material for: Prevalence, Evolution, and cis-Regulation of Diel Transcription in Chlamydomonas reinhardtii
Source: G3 (Bethesda). 2014 Oct 28;4(12):2461–71. doi: 10.1534/g3.114.015032 (PMC4267941; doi:10.1534/g3.114.015032)
Supplement: Supporting Information [file supp_g3.114.015032_FileS5.txt]

Log-odds matrix for Motif   0 CTTTAAAAAT (0)
#        0         1         2         3         4         5         6         7         8         9   
#A    -4.393    -4.377    -4.377    -4.377     1.947     1.947     1.947     1.947     1.947    -4.377 
#C     1.947    -4.377    -4.377    -4.377    -4.377    -4.377    -4.377    -4.377    -4.377    -4.377 
#T    -4.393     1.947     1.947     1.947    -4.377    -4.377    -4.377    -4.377    -4.377     1.947 
#G    -4.393    -4.377    -4.377    -4.377    -4.377    -4.377    -4.377    -4.377    -4.377    -4.377 
Sequence Logo
#  ----------
#             -- 2.30 bits
#            
#  CTTTAAAAAT
#  CTTTAAAAAT
#  CTTTAAAAAT
#  CTTTAAAAAT
#  CTTTAAAAAT
#  CTTTAAAAAT -- 0.29 bits
#  ----------
#  CTTTAAAAAT
Motif   0 CTTTAAAAAT (0)            (Bits: 17.19  MAP:  0.00   D: 0.000  -1) E:  0.000
CTTTAAAAAT 0 19.47
CTTTAAAAAT 0 19.47
CTTTAAAAAT 0 19.47
CTTTAAAAAT 0 19.47
CTTTAAAAAT 0 19.47
CTTTAAAAAT 0 19.47
CTTTAAAAAT 0 19.47
CTTTAAAAAT 0 19.47
CTTTAAAAAT 0 19.47
CTTTAAAAAT 0 19.47
CTTTAAAAAT 0 19.47
CTTTAAAAAT 0 19.47
CTTTAAAAAT 0 19.47
CTTTAAAAAT 0 19.47
CTTTAAAAAT 0 19.47
CTTTAAAAAT 0 19.47
CTTTAAAAAT 0 19.47
CTTTAAAAAT 0 19.47
CTTTAAAAAT 0 19.47
CTTTAAAAAT 0 19.47
**********
MAP Score: 0.000000
Log-odds matrix for Motif   1 TTACCATGTT (1)
#        0         1         2         3         4         5         6         7         8         9   
#A    -4.385    -4.385     1.947    -4.393    -4.393     1.947    -4.385    -4.393    -4.385    -4.385 
#C    -4.385    -4.385    -4.385     1.947     1.947    -4.385    -4.385    -4.393    -4.385    -4.385 
#T     1.947     1.947    -4.385    -4.393    -4.393    -4.385     1.947    -4.393     1.947     1.947 
#G    -4.385    -4.385    -4.385    -4.393    -4.393    -4.385    -4.385     1.947    -4.385    -4.385 
Sequence Logo
#  ----------
#             -- 2.30 bits
#            
#  TTACCATGTT
#  TTACCATGTT
#  TTACCATGTT
#  TTACCATGTT
#  TTACCATGTT
#  TTACCATGTT -- 0.29 bits
#  ----------
#  TTACCATGTT
Motif   1 TTACCATGTT (1)            (Bits: 17.20  MAP:  0.00   D: 0.000  -1) E:  0.000
TTACCATGTT 1 19.47
TTACCATGTT 1 19.47
TTACCATGTT 1 19.47
TTACCATGTT 1 19.47
TTACCATGTT 1 19.47
TTACCATGTT 1 19.47
TTACCATGTT 1 19.47
TTACCATGTT 1 19.47
TTACCATGTT 1 19.47
TTACCATGTT 1 19.47
TTACCATGTT 1 19.47
TTACCATGTT 1 19.47
TTACCATGTT 1 19.47
TTACCATGTT 1 19.47
TTACCATGTT 1 19.47
TTACCATGTT 1 19.47
TTACCATGTT 1 19.47
TTACCATGTT 1 19.47
TTACCATGTT 1 19.47
TTACCATGTT 1 19.47
**********
MAP Score: 0.000000
Log-odds matrix for Motif   2 TCGTATAT (1)
#        0         1         2         3         4         5         6         7   
#A    -4.383    -4.393    -4.393    -4.383     1.947    -4.383     1.947    -4.383 
#C    -4.383     1.947    -4.393    -4.383    -4.383    -4.383    -4.383    -4.383 
#T     1.947    -4.393    -4.393     1.947    -4.383     1.947    -4.383     1.947 
#G    -4.383    -4.393     1.947    -4.383    -4.383    -4.383    -4.383    -4.383 
Sequence Logo
#  --------
#           -- 2.30 bits
#          
#  TCGTATAT
#  TCGTATAT
#  TCGTATAT
#  TCGTATAT
#  TCGTATAT
#  TCGTATAT -- 0.29 bits
#  --------
#  TCGTATAT
Motif   2 TCGTATAT (1)              (Bits: 13.76  MAP:  0.00   D: 0.000  -1) E:  0.000
TCGTATAT 2 15.576
TCGTATAT 2 15.576
TCGTATAT 2 15.576
TCGTATAT 2 15.576
TCGTATAT 2 15.576
TCGTATAT 2 15.576
TCGTATAT 2 15.576
TCGTATAT 2 15.576
TCGTATAT 2 15.576
TCGTATAT 2 15.576
TCGTATAT 2 15.576
TCGTATAT 2 15.576
TCGTATAT 2 15.576
TCGTATAT 2 15.576
TCGTATAT 2 15.576
TCGTATAT 2 15.576
TCGTATAT 2 15.576
TCGTATAT 2 15.576
TCGTATAT 2 15.576
TCGTATAT 2 15.576
********
MAP Score: 0.000000
Log-odds matrix for Motif   3 cwwsTwGmGya (1)
#        0         1         2         3         4         5         6         7         8         9        10   
#A    -0.506     0.831     0.312    -2.583    -2.581     0.831    -2.583     1.212    -2.583    -2.584     1.212 
#C     1.485    -2.586    -2.586     0.942    -2.581    -2.586    -2.583     0.062    -2.583     1.485    -2.581 
#T    -0.506     0.312     0.831    -2.583     1.513     0.312    -2.583    -2.581    -2.583     0.313    -0.505 
#G    -2.583    -2.586    -2.586     1.485    -2.581    -2.586     2.187    -2.581     2.187    -2.584    -2.581 
Sequence Logo
#  -----------
#              -- 2.30 bits
#             
#        G G  
#        G G  
#      T G G  
#     GT GAG A
#  C  GT GAGCA
#  CATCTAGAGCA -- 0.29 bits
#  -----------
#  cwwsTwGmGya
Motif   3 cwwsTwGmGya (1)           (Bits:  8.55  MAP:  0.00   D: 0.000  -1) E:  0.000
AAACAACACCA 3 -1.428
AAACCAGAGCA 3 8.112
AAACGAGAGCA 3 8.112
CAACTAGAGCA 3 14.197
CAACTAGAGCA 3 14.197
CAACTAGAGCA 3 14.197
CAACTAGAGCA 3 14.197
CACCTAGAGCA 3 11.299
CAGGTAGAGCA 3 11.842
CATGTAGAGCA 3 15.259
CATGTAGAGCA 3 15.259
CCTGTCGAGCA 3 8.425
CGTGTGGAGCA 3 8.425
CTTGTTGCGCA 3 13.071
CTTGTTGCGGC 3 5.209
CTTGTTGCGTG 3 8.106
GTTGTTGCGTT 3 6.114
TTTGTTGCGTT 3 8.191
TTTGTTGCGTT 3 8.191
TTTGTTGGGTT 3 5.548
***********
MAP Score: 0.000000
Log-odds matrix for Motif   4 sT.AsyTArcTw (1)
#        0         1         2         3         4         5         6         7         8         9        10        11   
#A    -1.998    -1.998     0.079     1.416    -1.998    -1.998    -1.998     1.416     0.079    -1.996    -1.998     0.079 
#C     1.527    -1.998    -1.998    -1.998     0.647     1.527    -1.998    -1.998    -1.998     2.069    -1.998    -2.000 
#T    -1.998     1.416     0.079    -1.998    -1.998     0.079     1.416    -1.998    -1.998    -1.996     1.416     0.898 
#G     0.647    -1.998     0.647    -1.998     1.527    -1.998    -1.998    -1.998     1.527    -1.996    -1.998    -2.000 
Sequence Logo
#  ------------
#               -- 2.30 bits
#              
#              
#           C  
#   T A  TA CT 
#   T A  TA CT 
#  CT AGCTAGCT 
#  CT AGCTAGCTT -- 0.29 bits
#  ------------
#  sT.AsyTArcTw
Motif   4 sT.AsyTArcTw (1)          (Bits:  8.48  MAP:  0.00   D: 0.000  -1) E:  0.000
AAAAAAAAAAAA 4 -6.682
CCAACCCAACCA 4 2.845
CCAACCCAACCA 4 2.845
CGAACCGAACGA 4 2.845
CTAACCTACCTA 4 11.01
CTCACCTACCTA 4 8.933
CTGACCTAGCTC 4 13.024
CTGAGCTAGCTC 4 13.904
CTGAGCTAGCTG 4 13.904
CTGAGCTAGCTT 4 16.802
CTGAGCTAGCTT 4 16.802
CTGAGCTAGCTT 4 16.802
CTGAGCTAGCTT 4 16.802
GTGAGCTAGCTT 4 15.922
GTGAGGTAGCTT 4 12.397
GTTAGGTAGCTT 4 11.829
GTTCGTTCGCTT 4 7.078
GTTGGTTGGCTT 4 7.078
GTTGGTTGGGTT 4 3.013
TTTTTTTTTTTT 4 -6.682
************
MAP Score: 0.000000
Log-odds matrix for Motif   5 TyyTCmkkkt (1)
#        0         1         2         3         4         5         6         7         8         9   
#A    -3.807    -0.010    -3.806    -3.807    -3.806     0.752    -3.799    -3.806    -3.804    -0.010 
#C    -3.807     0.262     1.435    -3.807     2.073     1.219    -3.799    -3.806    -3.804    -1.160 
#T     1.617     0.540     0.291     1.617    -3.806    -3.805     0.291     0.540     1.101     0.937 
#G    -3.807    -3.803    -1.160    -3.807    -0.280    -3.805     1.622     1.435     0.656    -3.803 
Sequence Logo
#  ----------
#             -- 2.30 bits
#            
#            
#  T  TC     
#  T  TC     
#  T  TC G   
#  T CTCCGGT 
#  T CTCAGGTT -- 0.29 bits
#  ----------
#  TyyTCmkkkt
Motif   5 TyyTCmkkkt (1)            (Bits:  8.78  MAP:  0.00   D: 0.000  -1) E:  0.000
GACGCAGGGA 5 0.339
TACTCAGGGA 5 11.187
TACTCAGGGA 5 11.187
TACTCAGGGA 5 11.187
TACTCAGGGA 5 11.187
TCCTCAGGGA 5 11.459
TCCTCAGGGC 5 10.309
TCCTCAGGGC 5 10.309
TCCTCCGGGG 5 8.133
TCCTCCGGTT 5 13.318
TCCTCCGGTT 5 13.318
TCCTCCGGTT 5 13.318
TTCTCCGGTT 5 13.596
TTGTCCGTTT 5 10.106
TTGTCCGTTT 5 10.106
TTTTCCTTTT 5 10.226
TTTTCCTTTT 5 10.226
TTTTGCTTTT 5 7.873
TTTTGCTTTT 5 7.873
TTTTGCTTTT 5 7.873
**********
MAP Score: 0.000000
Log-odds matrix for Motif   6 ATrwAwGTTA (1)
#        0         1         2         3         4         5         6         7         8         9   
#A     1.947    -4.384     0.965     0.965     1.947     0.965    -4.393    -4.384    -4.384     1.947 
#C    -4.384    -4.384    -4.374    -4.370    -4.384    -4.370    -4.393    -4.384    -4.384    -4.384 
#T    -4.384     1.947    -4.374     0.965    -4.384     0.965    -4.393     1.947     1.947    -4.384 
#G    -4.384    -4.384     0.965    -4.370    -4.384    -4.370     1.947    -4.384    -4.384    -4.384 
Sequence Logo
#  ----------
#             -- 2.30 bits
#            
#  AT  A GTTA
#  AT  A GTTA
#  AT  A GTTA
#  AT  A GTTA
#  ATAAAAGTTA
#  ATGTATGTTA -- 0.29 bits
#  ----------
#  ATrwAwGTTA
Motif   6 ATrwAwGTTA (1)            (Bits: 14.55  MAP:  0.00   D: 0.000  -1) E:  0.000
ATAAAAGTTA 6 16.524
ATAAAAGTTA 6 16.524
ATAAAAGTTA 6 16.524
ATAAAAGTTA 6 16.524
ATAAAAGTTA 6 16.524
ATAAAAGTTA 6 16.524
ATAAAAGTTA 6 16.524
ATAAAAGTTA 6 16.524
ATAAAAGTTA 6 16.524
ATAAAAGTTA 6 16.524
ATGTATGTTA 6 16.524
ATGTATGTTA 6 16.524
ATGTATGTTA 6 16.524
ATGTATGTTA 6 16.524
ATGTATGTTA 6 16.524
ATGTATGTTA 6 16.524
ATGTATGTTA 6 16.524
ATGTATGTTA 6 16.524
ATGTATGTTA 6 16.524
ATGTATGTTA 6 16.524
**********
MAP Score: 0.000000
Log-odds matrix for Motif   7 cCsAt.gGAr (1)
#        0         1         2         3         4         5         6         7         8         9   
#A    -3.140    -3.130    -3.132     1.573    -0.273    -1.088    -3.129    -3.130     1.388     0.627 
#C     1.855     2.259     1.601    -3.172    -0.523    -0.522    -0.518    -3.130    -3.171    -3.147 
#T    -0.270    -3.130    -3.132    -3.172     0.927     0.626    -3.129    -3.130    -1.093    -3.147 
#G    -3.140    -3.130     0.900    -3.172    -3.162     0.357     2.071     2.259    -3.171     1.292 
Sequence Logo
#  ----------
#             -- 2.30 bits
#   C     G  
#   C     G  
#   C A  GG  
#  CCCA  GG  
#  CCCA  GGAG
#  CCCA  GGAG
#  CCGATTGGAA -- 0.29 bits
#  ----------
#  cCsAt.gGAr
Motif   7 cCsAt.gGAr (1)            (Bits:  8.96  MAP:  0.00   D: 0.000  -1) E:  0.000
CCCAAACGAA 7 9.683
CCCAAACGAA 7 9.683
CCCAACCGAA 7 10.249
CCCAACGGAA 7 12.838
CCCACCGGAA 7 12.588
CCCACCGGAA 7 12.588
CCCACGGGAA 7 13.467
CCCACGGGAC 7 9.693
CCCACGGGAG 7 14.132
CCCATGGGAG 7 15.582
CCCATGGGAG 7 15.582
CCCATGGGAG 7 15.582
CCGATTGGAG 7 15.15
CCGATTGGAG 7 15.15
CCGATTGGAG 7 15.15
CCGATTGGAG 7 15.15
GCGATTGGCG 7 5.596
TCGATTGGGG 7 8.466
TCGCTTGGTG 7 5.799
TCGGTTGGTG 7 5.799
**********
MAP Score: 0.000000
Log-odds matrix for Motif   8 TrtmtGCaTa (1)
#        0         1         2         3         4         5         6         7         8         9   
#A    -1.856     0.774    -0.657     1.129    -1.857    -0.957    -4.727     1.129    -4.751     1.206 
#C    -1.228     0.017    -0.292     0.487    -1.228    -4.738     2.176    -1.228    -4.751    -0.292 
#T     1.414    -4.752     0.871    -4.745     1.348    -4.738    -1.336    -0.408     1.538    -1.338 
#G    -4.749     0.487    -1.228    -2.107    -2.108     2.113    -4.727    -4.748    -1.228    -4.755 
Sequence Logo
#  ----------
#             -- 2.30 bits
#            
#       GC   
#       GC   
#  T    GC T 
#  T   TGC TA
#  T  ATGCATA
#  TATATGCATA -- 0.29 bits
#  ----------
#  TrtmtGCaTa
Motif   8 TrtmtGCaTa (1)            (Bits:  8.89  MAP:  0.00   D: 0.000  -1) E:  0.000
AAAAAACAGA 8 -0.141
CAAACACAGA 8 1.116
CAAACGCAGA 8 4.186
CACACGCATA 8 7.317
TACAGGCATA 8 9.079
TACATGCATA 8 12.535
TACATGCATA 8 12.535
TACATGCATA 8 12.535
TCGATGCATA 8 10.842
TCGATGCATA 8 10.842
TCTATGCATA 8 12.941
TCTCTGCATA 8 12.299
TCTCTGCATA 8 12.299
TGTCTGCCTC 8 8.914
TGTCTGCCTC 8 8.914
TGTCTGCCTC 8 8.914
TGTCTGCTTC 8 9.734
TGTCTGCTTC 8 9.734
TGTCTGCTTT 8 8.688
TGTGTGTTTT 8 2.582
**********
MAP Score: 0.000000
Log-odds matrix for Motif   9 GATTGAACAA (1)
#        0         1         2         3         4         5         6         7         8         9   
#A    -4.393     1.947    -4.385    -4.385    -4.393     1.947     1.947    -4.393     1.947     1.947 
#C    -4.393    -4.385    -4.385    -4.385    -4.393    -4.385    -4.385     1.947    -4.385    -4.385 
#T    -4.393    -4.385     1.947     1.947    -4.393    -4.385    -4.385    -4.393    -4.385    -4.385 
#G     1.947    -4.385    -4.385    -4.385     1.947    -4.385    -4.385    -4.393    -4.385    -4.385 
Sequence Logo
#  ----------
#             -- 2.30 bits
#            
#  GATTGAACAA
#  GATTGAACAA
#  GATTGAACAA
#  GATTGAACAA
#  GATTGAACAA
#  GATTGAACAA -- 0.29 bits
#  ----------
#  GATTGAACAA
Motif   9 GATTGAACAA (1)            (Bits: 17.20  MAP:  0.00   D: 0.000  -1) E:  0.000
GATTGAACAA 9 19.47
GATTGAACAA 9 19.47
GATTGAACAA 9 19.47
GATTGAACAA 9 19.47
GATTGAACAA 9 19.47
GATTGAACAA 9 19.47
GATTGAACAA 9 19.47
GATTGAACAA 9 19.47
GATTGAACAA 9 19.47
GATTGAACAA 9 19.47
GATTGAACAA 9 19.47
GATTGAACAA 9 19.47
GATTGAACAA 9 19.47
GATTGAACAA 9 19.47
GATTGAACAA 9 19.47
GATTGAACAA 9 19.47
GATTGAACAA 9 19.47
GATTGAACAA 9 19.47
GATTGAACAA 9 19.47
GATTGAACAA 9 19.47
**********
MAP Score: 0.000000
Log-odds matrix for Motif  10 AsTtmckkccmkt (1)
#        0         1         2         3         4         5         6         7         8         9        10        11        12   
#A     1.559    -3.001    -2.996    -2.991     0.416    -0.102    -2.992    -2.992    -0.921    -0.103     0.797    -0.102    -0.919 
#C    -2.996     1.771    -2.996    -0.352     1.463     1.069    -2.992    -2.992     1.462     1.771     1.069    -2.994    -0.352 
#T    -2.996    -3.001     1.559     1.347    -2.995    -0.102     1.098     0.797    -0.102    -3.000    -2.992     0.416     1.098 
#G    -2.996     0.526    -2.996    -2.991    -2.995    -2.996     0.527     1.069    -2.997    -3.000    -2.992     0.527    -2.991 
Sequence Logo
#  -------------
#                -- 2.30 bits
#               
#               
#               
#  A T          
#  ACTT     C   
#  ACTTC TTCCA T
#  ACTTCCTGCCC T -- 0.29 bits
#  -------------
#  AsTtmckkccmkt
Motif  10 AsTtmckkccmkt (1)         (Bits:  9.36  MAP:  0.00   D: 0.000  -1) E:  0.000
ACCCAACCAAAAA 10 -6.936
ACGCAAGGAAAAA 10 0.644
ACTCAAGGCAAAA 10 7.582
ACTCAAGGCAAAC 10 8.149
ACTCACGGCCAAC 10 11.194
ACTGACGGCCAGC 10 9.184
ACTTCCGGCCAGC 10 14.569
ACTTCCGGCCAGG 10 11.93
ACTTCCGGCCCGT 10 16.291
ACTTCCTGCCCGT 10 16.862
ACTTCCTGCCCGT 10 16.862
ACTTCCTGCCCGT 10 16.862
ACTTCCTTCCCGT 10 16.59
ACTTCCTTCCCTT 10 16.479
AGTTCCTTCCCTT 10 15.234
AGTTCGTTGCCTT 10 6.71
AGTTCTTTTCCTT 10 12.499
AGTTCTTTTCCTT 10 12.499
CGTTCTTTTCCTT 10 7.944
GGTTGTTTTGGTT 10 -5.346
*************
MAP Score: 0.000000
Log-odds matrix for Motif  11 TACCATGTTA (1)
#        0         1         2         3         4         5         6         7         8         9   
#A    -4.385     1.947    -4.393    -4.393     1.947    -4.385    -4.393    -4.385    -4.385     1.947 
#C    -4.385    -4.385     1.947     1.947    -4.385    -4.385    -4.393    -4.385    -4.385    -4.385 
#T     1.947    -4.385    -4.393    -4.393    -4.385     1.947    -4.393     1.947     1.947    -4.385 
#G    -4.385    -4.385    -4.393    -4.393    -4.385    -4.385     1.947    -4.385    -4.385    -4.385 
Sequence Logo
#  ----------
#             -- 2.30 bits
#            
#  TACCATGTTA
#  TACCATGTTA
#  TACCATGTTA
#  TACCATGTTA
#  TACCATGTTA
#  TACCATGTTA -- 0.29 bits
#  ----------
#  TACCATGTTA
Motif  11 TACCATGTTA (1)            (Bits: 17.20  MAP:  0.00   D: 0.000  -1) E:  0.000
TACCATGTTA 11 19.47
TACCATGTTA 11 19.47
TACCATGTTA 11 19.47
TACCATGTTA 11 19.47
TACCATGTTA 11 19.47
TACCATGTTA 11 19.47
TACCATGTTA 11 19.47
TACCATGTTA 11 19.47
TACCATGTTA 11 19.47
TACCATGTTA 11 19.47
TACCATGTTA 11 19.47
TACCATGTTA 11 19.47
TACCATGTTA 11 19.47
TACCATGTTA 11 19.47
TACCATGTTA 11 19.47
TACCATGTTA 11 19.47
TACCATGTTA 11 19.47
TACCATGTTA 11 19.47
TACCATGTTA 11 19.47
TACCATGTTA 11 19.47
**********
MAP Score: 0.000000
Log-odds matrix for Motif  12 kkwrtAkwmwAwr (1)
#        0         1         2         3         4         5         6         7         8         9        10        11        12   
#A    -0.671     0.011     0.657     0.657    -1.189     1.337    -4.087     0.011     0.011     0.657     1.441     0.011     0.968 
#C    -4.080    -4.080    -4.080     0.375    -0.561    -4.086    -4.087    -4.079     1.154    -0.018    -0.561    -0.018    -4.078 
#T     0.011     0.472     0.657    -4.078     1.224    -0.671     0.011     0.968    -0.290     0.011    -4.078     0.657    -1.189 
#G     1.342     0.375    -4.080     0.375    -4.081    -4.086     1.793    -1.440    -4.079    -4.081    -4.078    -4.081     0.375 
Sequence Logo
#  -------------
#                -- 2.30 bits
#               
#               
#               
#        G   A  
#      TAG   A  
#  G A TAGT  A A
#  G TATAGTCAATA -- 0.29 bits
#  -------------
#  kkwrtAkwmwAwr
Motif  12 kkwrtAkwmwAwr (1)         (Bits:  8.14  MAP:  0.00   D: 0.000  -1) E:  0.000
AAAAAAGAAAAAA 12 5.694
AAAAAAGAAAAAA 12 5.694
AAAACAGAAAAAA 12 6.322
GAAACAGAAAAAA 12 8.335
GAAACAGAAAAAA 12 8.335
GGAACAGACAACA 12 9.813
GGAAGAGGCAACA 12 4.842
GGACTAGGCAACA 12 9.865
GGACTAGTCAACA 12 12.273
GGACTAGTCCACA 12 11.598
GGTCTAGTCCACC 12 6.552
GGTCTAGTCCATG 12 11.68
GGTCTAGTCCATG 12 11.68
GTTCTAGTCCATG 12 11.777
GTTGTAGTCGATG 12 7.714
TTTGTAGTCTATG 12 10.475
TTTGTTTTTTCTG 12 3.239
TTTGTTTTTTCTG 12 3.239
TTTGTTTTTTCTT 12 1.675
TTTGTTTTTTCTT 12 1.675
*************
MAP Score: 0.000000
Log-odds matrix for Motif  13 TAwcrksrwymky.T (1)
#        0         1         2         3         4         5         6         7         8         9        10        11        12        13        14   
#A    -4.698     1.593     0.208    -4.681     0.208    -2.619    -0.602     1.017     0.355    -0.902     1.260    -4.691     0.044     0.208    -1.284 
#C    -2.054    -4.700    -4.696     2.031    -2.052    -4.690     1.045    -2.053    -2.052     1.303     0.071    -4.691     0.541    -1.174    -4.700 
#T     1.403    -4.700     1.017    -2.617    -2.617     1.017    -4.695    -1.284     0.355     0.044    -4.680     0.611     0.355    -0.903     1.403 
#G    -0.631    -2.054    -4.696    -0.238     1.522     0.729     1.045     0.071    -0.238    -2.052    -2.051     1.417    -4.685     1.045    -2.054 
Sequence Logo
#  ---------------
#                  -- 2.30 bits
#                 
#                 
#   A C           
#  TA C          T
#  TA C      AG  T
#  TATCGTCA CAG  T
#  TATCGTGA CAT GT -- 0.29 bits
#  ---------------
#  TAwcrksrwymky.T
Motif  13 TAwcrksrwymky.T (1)       (Bits: 10.45  MAP:  0.00   D: 0.000  -1) E:  0.000
CAACACAAAAAGAAA 13 -1.191
GAACAGAAAAAGAAA 13 5.651
GAACAGCAACAGAAG 13 8.733
GAACAGCAACAGAAG 13 8.733
GAACAGCAACAGAAT 13 12.19
TAACCGCAACAGCCT 13 11.079
TAACGGCAACAGCCT 13 14.653
TATCGGCACCAGCGT 13 15.274
TATCGGCAGCAGCGT 13 17.088
TATCGGCAGCAGCGT 13 17.088
TATCGTCAGCAGCGT 13 17.376
TATCGTGCGCAGCGT 13 14.306
TATCGTGGGCAGCGT 13 16.43
TATCGTGGTCCTTGT 13 14.842
TATCGTGGTGCTTGT 13 11.487
TATCGTGGTTCTTGT 13 13.583
TATGGTGGTTCTTGT 13 11.314
TATGGTGGTTCTTGT 13 11.314
TCTGGTGTTTCTTTT 13 1.718
TGTGGTGTTTGTTTT 13 2.242
***************
MAP Score: 0.000000
Log-odds matrix for Motif  14 yrgataTcTagaaA (1)
#        0         1         2         3         4         5         6         7         8         9        10        11        12        13   
#A    -0.686     1.159    -3.582     0.974    -1.504     1.159    -3.570    -0.688    -3.570     0.974    -3.586     1.159     1.159     1.323 
#C     0.878    -3.576    -0.938    -0.058    -0.937    -3.570    -0.937     2.010    -0.937    -0.937    -0.059    -0.937    -0.937    -3.561 
#T     0.513    -3.576    -0.169    -3.576     1.159    -0.168     1.470    -3.583     1.470    -0.686    -3.586    -0.686    -0.686    -0.685 
#G    -3.571     0.485     1.656    -0.058    -0.937    -3.570    -3.570    -3.583    -3.570    -0.937     2.010    -3.571    -3.571    -3.561 
Sequence Logo
#  --------------
#                 -- 2.30 bits
#                
#                
#         C  G   
#        TCT G   
#    G   TCT G  A
#   AGATATCTAGAAA
#  CAGATATCTAGAAA -- 0.29 bits
#  --------------
#  yrgataTcTagaaA
Motif  14 yrgataTcTagaaA (1)        (Bits: 10.87  MAP:  0.00   D: 0.000  -1) E:  0.000
AACAAACACACAAA 14 2.158
AACAAACACACAAA 14 2.158
AAGACACCCACAAA 14 8.017
CAGACAGCGACAAA 14 4.315
CAGACATCTAGAAA 14 16.464
CAGAGATCTAGAAA 14 16.464
CAGAGATCTAGAAA 14 16.464
CAGAGATCTAGAAA 14 16.464
CAGATATCTAGAAA 14 18.56
CAGATATCTAGAAA 14 18.56
CAGCTATCTAGAAA 14 17.528
CAGCTATCTCGAAA 14 15.617
CGGCTATCTCGAAA 14 14.943
TGGCTATCTCGCCA 14 10.386
TGGCTGTCTGGCCA 14 5.657
TGGGTTTCTGGCCC 14 4.175
TGTGTTTCTGGGGG 14 -2.918
TGTGTTTCTTGTTT 14 5.979
TGTGTTTCTTGTTT 14 5.979
TGTGTTTCTTGTTT 14 5.979
**************
MAP Score: 0.000000
Log-odds matrix for Motif  15 gswtGyragTkm. (1)
#        0         1         2         3         4         5         6         7         8         9        10        11        12   
#A    -0.490    -0.110     0.838    -0.110    -3.908    -3.899     0.838     1.002    -1.009    -3.899    -3.895     1.002     0.191 
#C    -3.899     0.865    -3.895    -3.895    -3.908     1.523    -1.260    -0.380    -3.900    -3.899    -3.895     0.865    -1.258 
#T    -0.110    -3.903     0.440     1.149    -3.908     0.440    -3.904    -0.490    -0.110     1.622     1.282    -3.904     0.191 
#G     1.335     0.865    -3.895    -3.895     2.315    -3.899     0.865    -3.902     1.523    -3.899     0.163    -3.904     0.163 
Sequence Logo
#  -------------
#                -- 2.30 bits
#      G        
#      G        
#      G    T   
#      G    T   
#      G    TTA 
#  GC TGCAAGTTA 
#  GGATGCGAGTTC  -- 0.29 bits
#  -------------
#  gswtGyragTkm.
Motif  15 gswtGyragTkm. (1)         (Bits:  9.79  MAP:  0.00   D: 0.000  -1) E:  0.000
AAAAGCAAAGGAA 15 2.254
AAAAGCAAATGAA 15 7.775
AAAAGCAAGTGAA 15 10.307
GAAAGCAAGTGAA 15 12.132
GCAAGCAAGTGAA 15 13.107
GCACGCAAGTGAA 15 9.322
GCATGCAAGTGAC 15 12.917
GCATGCAAGTTAC 15 14.036
GCATGCAAGTTAG 15 15.457
GCATGCCAGTTAG 15 13.359
GCATGCCAGTTCG 15 13.222
GCGTGCGCGTTCG 15 9.232
GGTTGCGCGTTCG 15 13.567
GGTTGCGCGTTCG 15 13.567
GGTTGTGCGTTCT 15 12.512
GGTTGTGCGTTCT 15 12.512
TGTTGTGTTTTCT 15 9.324
TGTTGTGTTTTCT 15 9.324
TGTTGTGTTTTCT 15 9.324
TGTTGTGTTTTCT 15 9.324
*************
MAP Score: 0.000000
Log-odds matrix for Motif  16 TwACGATCs (1)
#        0         1         2         3         4         5         6         7         8   
#A    -4.390     0.965     1.948    -4.393    -4.393     1.948    -4.390    -4.393    -4.378 
#C    -4.390    -4.376    -4.390     1.947    -4.393    -4.390    -4.390     1.947     0.965 
#T     1.948     0.965    -4.390    -4.393    -4.393    -4.390     1.948    -4.393    -4.378 
#G    -4.390    -4.376    -4.390    -4.393     1.947    -4.390    -4.390    -4.393     0.965 
Sequence Logo
#  ---------
#            -- 2.30 bits
#           
#  T ACGATC 
#  T ACGATC 
#  T ACGATC 
#  T ACGATC 
#  TAACGATCC
#  TTACGATCG -- 0.29 bits
#  ---------
#  TwACGATCs
Motif  16 TwACGATCs (1)             (Bits: 13.72  MAP:  0.00   D: 0.000  -1) E:  0.000
TAACGATCC 16 15.563
TAACGATCC 16 15.563
TAACGATCC 16 15.563
TAACGATCC 16 15.563
TAACGATCC 16 15.563
TAACGATCC 16 15.563
TAACGATCC 16 15.563
TAACGATCC 16 15.563
TAACGATCC 16 15.563
TAACGATCC 16 15.563
TTACGATCG 16 15.563
TTACGATCG 16 15.563
TTACGATCG 16 15.563
TTACGATCG 16 15.563
TTACGATCG 16 15.563
TTACGATCG 16 15.563
TTACGATCG 16 15.563
TTACGATCG 16 15.563
TTACGATCG 16 15.563
TTACGATCG 16 15.563
*********
MAP Score: 0.000000
Log-odds matrix for Motif  17 TAwsGTc.Ty.g (1)
#        0         1         2         3         4         5         6         7         8         9        10        11   
#A    -5.099     1.482     0.497    -3.048    -0.782    -1.332    -1.711    -0.782    -1.031    -1.712     0.497    -5.108 
#C    -2.478    -1.601    -5.110     1.672    -2.482    -2.481     1.921    -1.602    -5.115     0.874    -0.666    -1.601 
#T     1.574    -5.107     0.588    -5.120    -5.129     1.384    -1.711     0.060     1.434     0.832    -0.221    -0.570 
#G    -2.478    -1.601    -1.059     0.874     2.032    -2.481    -1.059     1.192    -5.115    -5.115    -0.103     1.921 
Sequence Logo
#  ------------
#               -- 2.30 bits
#              
#              
#  T   G       
#  TA CG C T  G
#  TA CGTC T  G
#  TA CGTC TT G
#  TA GGTCGTC G -- 0.29 bits
#  ------------
#  TAwsGTc.Ty.g
Motif  17 TAwsGTc.Ty.g (1)          (Bits:  9.66  MAP:  0.00   D: 0.000  -1) E:  0.000
CAACAAAAAAAC 17 -7.281
GAACAACAACAG 17 2.459
TAACCCCCACAG 17 2.842
TAACGGCCTCAG 17 9.821
TAACGTCGTCAG 17 16.48
TAACGTCGTCAG 17 16.48
TAACGTCGTCAG 17 16.48
TAACGTCGTCCG 17 15.317
TAGCGTCGTCCG 17 13.761
TAGCGTCGTCCG 17 13.761
TAGCGTCGTCCG 17 13.761
TATCGTCGTTGG 17 15.929
TATCGTCGTTGG 17 15.929
TATGGTCGTTGG 17 15.131
TATGGTCGTTGG 17 15.131
TATGGTCTTTGG 17 13.999
TCTGGTCTTTTG 17 10.798
TCTGGTGTTTTG 17 7.818
TGTGGTGTTTTT 17 5.327
TGTGGTTTTTTT 17 4.675
************
MAP Score: 0.000000
Log-odds matrix for Motif  18 GTyyATTCwA (1)
#        0         1         2         3         4         5         6         7         8         9   
#A    -4.393    -4.387    -4.375    -4.375     1.947    -4.387    -4.387    -4.393     0.965     1.947 
#C    -4.393    -4.387     0.965     0.965    -4.387    -4.387    -4.387     1.947    -4.372    -4.387 
#T    -4.393     1.947     0.965     0.965    -4.387     1.947     1.947    -4.393     0.965    -4.387 
#G     1.947    -4.387    -4.375    -4.375    -4.387    -4.387    -4.387    -4.393    -4.372    -4.387 
Sequence Logo
#  ----------
#             -- 2.30 bits
#            
#  GT  ATTC A
#  GT  ATTC A
#  GT  ATTC A
#  GT  ATTC A
#  GTTTATTCAA
#  GTCCATTCTA -- 0.29 bits
#  ----------
#  GTyyATTCwA
Motif  18 GTyyATTCwA (1)            (Bits: 14.55  MAP:  0.00   D: 0.000  -1) E:  0.000
GTCCATTCAA 18 16.524
GTCCATTCAA 18 16.524
GTCCATTCAA 18 16.524
GTCCATTCAA 18 16.524
GTCCATTCAA 18 16.524
GTCCATTCAA 18 16.524
GTCCATTCAA 18 16.524
GTCCATTCAA 18 16.524
GTCCATTCAA 18 16.524
GTCCATTCAA 18 16.524
GTTTATTCTA 18 16.524
GTTTATTCTA 18 16.524
GTTTATTCTA 18 16.524
GTTTATTCTA 18 16.524
GTTTATTCTA 18 16.524
GTTTATTCTA 18 16.524
GTTTATTCTA 18 16.524
GTTTATTCTA 18 16.524
GTTTATTCTA 18 16.524
GTTTATTCTA 18 16.524
**********
MAP Score: 0.000000
Log-odds matrix for Motif  19 ATCGTAAT (1)
#        0         1         2         3         4         5         6         7   
#A     1.947    -4.383    -4.393    -4.393    -4.383     1.947     1.947    -4.383 
#C    -4.383    -4.383     1.947    -4.393    -4.383    -4.383    -4.383    -4.383 
#T    -4.383     1.947    -4.393    -4.393     1.947    -4.383    -4.383     1.947 
#G    -4.383    -4.383    -4.393     1.947    -4.383    -4.383    -4.383    -4.383 
Sequence Logo
#  --------
#           -- 2.30 bits
#          
#  ATCGTAAT
#  ATCGTAAT
#  ATCGTAAT
#  ATCGTAAT
#  ATCGTAAT
#  ATCGTAAT -- 0.29 bits
#  --------
#  ATCGTAAT
Motif  19 ATCGTAAT (1)              (Bits: 13.76  MAP:  0.00   D: 0.000  -1) E:  0.000
ATCGTAAT 19 15.576
ATCGTAAT 19 15.576
ATCGTAAT 19 15.576
ATCGTAAT 19 15.576
ATCGTAAT 19 15.576
ATCGTAAT 19 15.576
ATCGTAAT 19 15.576
ATCGTAAT 19 15.576
ATCGTAAT 19 15.576
ATCGTAAT 19 15.576
ATCGTAAT 19 15.576
ATCGTAAT 19 15.576
ATCGTAAT 19 15.576
ATCGTAAT 19 15.576
ATCGTAAT 19 15.576
ATCGTAAT 19 15.576
ATCGTAAT 19 15.576
ATCGTAAT 19 15.576
ATCGTAAT 19 15.576
ATCGTAAT 19 15.576
********
MAP Score: 0.000000
Log-odds matrix for Motif  20 TAAACTGCAA (1)
#        0         1         2         3         4         5         6         7         8         9   
#A    -4.385     1.947     1.947     1.947    -4.393    -4.385    -4.393    -4.393     1.947     1.947 
#C    -4.385    -4.385    -4.385    -4.385     1.947    -4.385    -4.393     1.947    -4.385    -4.385 
#T     1.947    -4.385    -4.385    -4.385    -4.393     1.947    -4.393    -4.393    -4.385    -4.385 
#G    -4.385    -4.385    -4.385    -4.385    -4.393    -4.385     1.947    -4.393    -4.385    -4.385 
Sequence Logo
#  ----------
#             -- 2.30 bits
#            
#  TAAACTGCAA
#  TAAACTGCAA
#  TAAACTGCAA
#  TAAACTGCAA
#  TAAACTGCAA
#  TAAACTGCAA -- 0.29 bits
#  ----------
#  TAAACTGCAA
Motif  20 TAAACTGCAA (1)            (Bits: 17.20  MAP:  0.00   D: 0.000  -1) E:  0.000
TAAACTGCAA 20 19.47
TAAACTGCAA 20 19.47
TAAACTGCAA 20 19.47
TAAACTGCAA 20 19.47
TAAACTGCAA 20 19.47
TAAACTGCAA 20 19.47
TAAACTGCAA 20 19.47
TAAACTGCAA 20 19.47
TAAACTGCAA 20 19.47
TAAACTGCAA 20 19.47
TAAACTGCAA 20 19.47
TAAACTGCAA 20 19.47
TAAACTGCAA 20 19.47
TAAACTGCAA 20 19.47
TAAACTGCAA 20 19.47
TAAACTGCAA 20 19.47
TAAACTGCAA 20 19.47
TAAACTGCAA 20 19.47
TAAACTGCAA 20 19.47
TAAACTGCAA 20 19.47
**********
MAP Score: 0.000000
Log-odds matrix for Motif  21 TTTyCGTyA (1)
#        0         1         2         3         4         5         6         7         8   
#A    -4.384    -4.384    -4.384    -4.374    -4.393    -4.393    -4.384    -4.374     1.947 
#C    -4.384    -4.384    -4.384     0.965     1.947    -4.393    -4.384     0.965    -4.384 
#T     1.947     1.947     1.947     0.965    -4.393    -4.393     1.947     0.965    -4.384 
#G    -4.384    -4.384    -4.384    -4.374    -4.393     1.947    -4.384    -4.374    -4.384 
Sequence Logo
#  ---------
#            -- 2.30 bits
#           
#  TTT CGT A
#  TTT CGT A
#  TTT CGT A
#  TTT CGT A
#  TTTTCGTTA
#  TTTCCGTCA -- 0.29 bits
#  ---------
#  TTTyCGTyA
Motif  21 TTTyCGTyA (1)             (Bits: 13.71  MAP:  0.00   D: 0.000  -1) E:  0.000
TTTCCGTCA 21 15.559
TTTCCGTCA 21 15.559
TTTCCGTCA 21 15.559
TTTCCGTCA 21 15.559
TTTCCGTCA 21 15.559
TTTCCGTCA 21 15.559
TTTCCGTCA 21 15.559
TTTCCGTCA 21 15.559
TTTCCGTCA 21 15.559
TTTCCGTCA 21 15.559
TTTTCGTTA 21 15.559
TTTTCGTTA 21 15.559
TTTTCGTTA 21 15.559
TTTTCGTTA 21 15.559
TTTTCGTTA 21 15.559
TTTTCGTTA 21 15.559
TTTTCGTTA 21 15.559
TTTTCGTTA 21 15.559
TTTTCGTTA 21 15.559
TTTTCGTTA 21 15.559
*********
MAP Score: 0.000000
Log-odds matrix for Motif  22 ymtywCCrCrwkCyy (1)
#        0         1         2         3         4         5         6         7         8         9        10        11        12        13        14   
#A    -0.803     0.647    -3.697    -0.284     1.044    -3.698    -3.691     0.398    -3.698     0.398     0.097    -1.620    -3.691    -3.695    -3.693 
#C     0.762     1.071    -1.054     0.369    -3.700     2.180     2.303     0.369     2.045    -3.696    -1.054    -3.697     2.303     0.762     1.729 
#T     0.647    -1.620     1.208     0.647     0.097    -1.621    -3.691    -3.694    -0.803    -0.284     0.859     0.647    -3.691     1.044     0.097 
#G    -3.697    -3.697    -0.174    -3.699    -3.700    -3.698    -3.691     0.762    -3.698     0.762    -3.699     1.071    -3.691    -3.695    -3.693 
Sequence Logo
#  ---------------
#                  -- 2.30 bits
#        C     C  
#       CC     C  
#       CC C   C  
#       CC C   C  
#    T  CC C   C C
#   CT ACC C  GCTC
#  TATTACC C TTCTC -- 0.29 bits
#  ---------------
#  ymtywCCrCrwkCyy
Motif  22 ymtywCCrCrwkCyy (1)       (Bits: 11.36  MAP:  0.00   D: 0.000  -1) E:  0.000
AACAACCACAAACCC 22 10.145
AACAACCACAACCCC 22 8.068
AACAACCACAAGCCC 22 12.836
CAGAACCACAAGCCC 22 15.281
CAGCACCACAAGCCC 22 15.934
CAGCACCACAAGCCC 22 15.934
CAGCACCCCACGCCC 22 14.754
CAGCACCCCGCGCCC 22 15.118
CCTCACCCCGCGCCC 22 16.924
CCTCACCCCGTGCTC 22 19.119
CCTCACCCCGTGCTC 22 19.119
CCTGACCCCGTGCTC 22 15.051
TCTTACCGCGTTCTC 22 19.251
TCTTGCCGCGTTCTC 22 14.507
TCTTTCCGCGTTCTC 22 18.304
TCTTTCCGCGTTCTG 22 12.882
TCTTTCCGCTTTCTT 22 15.626
TCTTTCCGCTTTCTT 22 15.626
TGTTTCCGTTTTCTT 22 8.01
TTTTTTCGTTTTCTT 22 6.286
***************
MAP Score: 0.000000
Log-odds matrix for Motif  23 TTAATCAAAT (0)
#        0         1         2         3         4         5         6         7         8         9   
#A    -4.377    -4.377     1.947     1.947    -4.377    -4.393     1.947     1.947     1.947    -4.377 
#C    -4.377    -4.377    -4.377    -4.377    -4.377     1.947    -4.377    -4.377    -4.377    -4.377 
#T     1.947     1.947    -4.377    -4.377     1.947    -4.393    -4.377    -4.377    -4.377     1.947 
#G    -4.377    -4.377    -4.377    -4.377    -4.377    -4.393    -4.377    -4.377    -4.377    -4.377 
Sequence Logo
#  ----------
#             -- 2.30 bits
#            
#  TTAATCAAAT
#  TTAATCAAAT
#  TTAATCAAAT
#  TTAATCAAAT
#  TTAATCAAAT
#  TTAATCAAAT -- 0.29 bits
#  ----------
#  TTAATCAAAT
Motif  23 TTAATCAAAT (0)            (Bits: 17.19  MAP:  0.00   D: 0.000  -1) E:  0.000
TTAATCAAAT 23 19.47
TTAATCAAAT 23 19.47
TTAATCAAAT 23 19.47
TTAATCAAAT 23 19.47
TTAATCAAAT 23 19.47
TTAATCAAAT 23 19.47
TTAATCAAAT 23 19.47
TTAATCAAAT 23 19.47
TTAATCAAAT 23 19.47
TTAATCAAAT 23 19.47
TTAATCAAAT 23 19.47
TTAATCAAAT 23 19.47
TTAATCAAAT 23 19.47
TTAATCAAAT 23 19.47
TTAATCAAAT 23 19.47
TTAATCAAAT 23 19.47
TTAATCAAAT 23 19.47
TTAATCAAAT 23 19.47
TTAATCAAAT 23 19.47
TTAATCAAAT 23 19.47
**********
MAP Score: 0.000000
Log-odds matrix for Motif  24 AGCmrwyC. (1)
#        0         1         2         3         4         5         6         7         8   
#A     1.559    -2.994    -2.994     1.098     0.416     0.416    -2.995    -2.994    -0.102 
#C    -3.001    -2.994     2.242     0.527    -2.994    -2.994     0.527     2.242     0.527 
#T    -3.001    -2.994    -2.994    -2.995    -2.994     0.797     1.098    -2.994    -2.995 
#G    -3.001     2.242    -2.994    -2.995     1.463    -2.994    -2.995    -2.994     1.069 
Sequence Logo
#  ---------
#            -- 2.30 bits
#   GC    C 
#   GC    C 
#   GC    C 
#  AGC    C 
#  AGC    C 
#  AGCAG TC 
#  AGCAGTTCG -- 0.29 bits
#  ---------
#  AGCmrwyC.
Motif  24 AGCmrwyC. (1)             (Bits:  8.41  MAP:  0.00   D: 0.000  -1) E:  0.000
ACCAAACCA 24 5.404
AGCAAACCA 24 10.64
AGCAAACCA 24 10.64
AGCAAACCA 24 10.64
AGCAAACCC 24 11.269
AGCAAACCC 24 11.269
AGCACACCC 24 7.859
AGCAGACCC 24 12.316
AGCAGCGCC 24 5.384
AGCAGGTCC 24 9.477
AGCAGTTCG 24 13.81
AGCCGTTCG 24 13.239
AGCCGTTCG 24 13.239
AGCCGTTCG 24 13.239
AGCCGTTCG 24 13.239
AGCCGTTCG 24 13.239
AGCCGTTCG 24 13.239
AGCCGTTCG 24 13.239
CGCCGTTCG 24 8.679
GGGGGTTGG 24 -5.315
*********
MAP Score: 0.000000
Log-odds matrix for Motif  25 CGATTCAA (1)
#        0         1         2         3         4         5         6         7   
#A    -4.393    -4.393     1.947    -4.388    -4.388    -4.393     1.947     1.947 
#C     1.947    -4.393    -4.388    -4.388    -4.388     1.947    -4.388    -4.388 
#T    -4.393    -4.393    -4.388     1.947     1.947    -4.393    -4.388    -4.388 
#G    -4.393     1.947    -4.388    -4.388    -4.388    -4.393    -4.388    -4.388 
Sequence Logo
#  --------
#           -- 2.30 bits
#          
#  CGATTCAA
#  CGATTCAA
#  CGATTCAA
#  CGATTCAA
#  CGATTCAA
#  CGATTCAA -- 0.29 bits
#  --------
#  CGATTCAA
Motif  25 CGATTCAA (1)              (Bits: 13.77  MAP:  0.00   D: 0.000  -1) E:  0.000
CGATTCAA 25 15.576
CGATTCAA 25 15.576
CGATTCAA 25 15.576
CGATTCAA 25 15.576
CGATTCAA 25 15.576
CGATTCAA 25 15.576
CGATTCAA 25 15.576
CGATTCAA 25 15.576
CGATTCAA 25 15.576
CGATTCAA 25 15.576
CGATTCAA 25 15.576
CGATTCAA 25 15.576
CGATTCAA 25 15.576
CGATTCAA 25 15.576
CGATTCAA 25 15.576
CGATTCAA 25 15.576
CGATTCAA 25 15.576
CGATTCAA 25 15.576
CGATTCAA 25 15.576
CGATTCAA 25 15.576
********
MAP Score: 0.000000
Log-odds matrix for Motif  26 mgwmwCr.trccggA (1)
#        0         1         2         3         4         5         6         7         8         9        10        11        12        13        14   
#A     0.797    -2.999     0.416     0.797     0.416    -3.000     0.797    -2.998    -0.920     1.098    -0.103    -0.102    -0.921    -0.921     1.560 
#C     1.069    -0.353    -2.991     1.069    -2.991     2.241    -0.353     1.069    -0.352    -2.994     1.771     1.462    -2.999    -2.998    -2.997 
#T    -2.993    -0.102     0.797    -2.993     0.797    -3.000    -2.995    -0.102     1.098    -2.994    -3.001    -2.999    -2.999    -0.102    -2.997 
#G    -2.993     1.462    -2.991    -2.993    -2.991    -3.000     0.527     0.527    -2.992     0.527    -3.001    -0.353     2.025     1.463    -2.997 
Sequence Logo
#  ---------------
#                  -- 2.30 bits
#       C         
#       C         
#       C      G  
#       C      G A
#       C    C G A
#  AG A C  TACCGGA
#  CGTCTCACTACCGGA -- 0.29 bits
#  ---------------
#  mgwmwCr.trccggA
Motif  26 mgwmwCr.trccggA (1)       (Bits: 10.10  MAP:  0.00   D: 0.000  -1) E:  0.000
ACAAACACAAAAAAA 26 5.871
ACAAACACAAAAAAA 26 5.871
ACAAACACAAAAGCA 26 6.74
ACAAACACCAAAGGA 26 11.769
AGAAACACCACCGGA 26 17.022
AGAAACACCACCGGA 26 17.022
AGAAACACCACCGGA 26 17.022
AGAAACACGACCGGA 26 14.382
CGCCCCCCTACCGGA 26 11.052
CGGCGCCCTACCGGA 26 11.052
CGTCTCCGTACCGGA 26 18.086
CGTCTCCGTCCCGGA 26 13.994
CGTCTCGGTGCCGGA 26 18.395
CGTCTCGGTGCCGGA 26 18.395
CGTCTCGGTGCCGGA 26 18.395
CGTCTCGGTGCCGGA 26 18.395
CTTCTCGTTGCGGTA 26 12.822
CTTCTCGTTGCGGTA 26 12.822
CTTCTCGTTGCGGTC 26 8.265
GTTGTGGTTGGGGTG 26 -9.872
***************
MAP Score: 0.000000
Log-odds matrix for Motif  27 TAAGCAATTG (1)
#        0         1         2         3         4         5         6         7         8         9   
#A    -4.385     1.947     1.947    -4.393    -4.393     1.947     1.947    -4.385    -4.385    -4.393 
#C    -4.385    -4.385    -4.385    -4.393     1.947    -4.385    -4.385    -4.385    -4.385    -4.393 
#T     1.947    -4.385    -4.385    -4.393    -4.393    -4.385    -4.385     1.947     1.947    -4.393 
#G    -4.385    -4.385    -4.385     1.947    -4.393    -4.385    -4.385    -4.385    -4.385     1.947 
Sequence Logo
#  ----------
#             -- 2.30 bits
#            
#  TAAGCAATTG
#  TAAGCAATTG
#  TAAGCAATTG
#  TAAGCAATTG
#  TAAGCAATTG
#  TAAGCAATTG -- 0.29 bits
#  ----------
#  TAAGCAATTG
Motif  27 TAAGCAATTG (1)            (Bits: 17.20  MAP:  0.00   D: 0.000  -1) E:  0.000
TAAGCAATTG 27 19.47
TAAGCAATTG 27 19.47
TAAGCAATTG 27 19.47
TAAGCAATTG 27 19.47
TAAGCAATTG 27 19.47
TAAGCAATTG 27 19.47
TAAGCAATTG 27 19.47
TAAGCAATTG 27 19.47
TAAGCAATTG 27 19.47
TAAGCAATTG 27 19.47
TAAGCAATTG 27 19.47
TAAGCAATTG 27 19.47
TAAGCAATTG 27 19.47
TAAGCAATTG 27 19.47
TAAGCAATTG 27 19.47
TAAGCAATTG 27 19.47
TAAGCAATTG 27 19.47
TAAGCAATTG 27 19.47
TAAGCAATTG 27 19.47
TAAGCAATTG 27 19.47
**********
MAP Score: 0.000000
Log-odds matrix for Motif  28 CGGATAATCC (1)
#        0         1         2         3         4         5         6         7         8         9   
#A    -4.392    -4.392    -4.392     1.948    -4.392     1.948     1.948    -4.392    -4.392    -4.392 
#C     1.948    -4.392    -4.392    -4.392    -4.392    -4.392    -4.392    -4.392     1.948     1.948 
#T    -4.392    -4.392    -4.392    -4.392     1.948    -4.392    -4.392     1.948    -4.392    -4.392 
#G    -4.392     1.948     1.948    -4.392    -4.392    -4.392    -4.392    -4.392    -4.392    -4.392 
Sequence Logo
#  ----------
#             -- 2.30 bits
#            
#  CGGATAATCC
#  CGGATAATCC
#  CGGATAATCC
#  CGGATAATCC
#  CGGATAATCC
#  CGGATAATCC -- 0.29 bits
#  ----------
#  CGGATAATCC
Motif  28 CGGATAATCC (1)            (Bits: 17.21  MAP:  0.00   D: 0.000  -1) E:  0.000
CGGATAATCC 28 19.48
CGGATAATCC 28 19.48
CGGATAATCC 28 19.48
CGGATAATCC 28 19.48
CGGATAATCC 28 19.48
CGGATAATCC 28 19.48
CGGATAATCC 28 19.48
CGGATAATCC 28 19.48
CGGATAATCC 28 19.48
CGGATAATCC 28 19.48
CGGATAATCC 28 19.48
CGGATAATCC 28 19.48
CGGATAATCC 28 19.48
CGGATAATCC 28 19.48
CGGATAATCC 28 19.48
CGGATAATCC 28 19.48
CGGATAATCC 28 19.48
CGGATAATCC 28 19.48
CGGATAATCC 28 19.48
CGGATAATCC 28 19.48
**********
MAP Score: 0.000000
Log-odds matrix for Motif  29 ATGTrAC.mGt (1)
#        0         1         2         3         4         5         6         7         8         9        10   
#A     1.475    -2.319    -2.320    -2.319     0.576     1.475    -2.320    -0.243     0.576    -2.320    -0.243 
#C    -2.319    -2.319    -2.320    -2.319    -2.321    -2.319     2.141    -2.320     1.205    -2.320    -2.322 
#T    -2.319     1.475    -2.320     1.475    -0.243    -2.319    -2.320    -0.243    -2.322    -2.320     1.095 
#G    -2.319    -2.319     2.141    -2.319     0.325    -2.319    -2.320     1.205    -2.322     2.141    -2.322 
Sequence Logo
#  -----------
#              -- 2.30 bits
#             
#    G   C  G 
#    G   C  G 
#  ATGT AC  G 
#  ATGT AC  G 
#  ATGT AC  GT
#  ATGT ACGCGT -- 0.29 bits
#  -----------
#  ATGTrAC.mGt
Motif  29 ATGTrAC.mGt (1)           (Bits:  9.56  MAP:  0.00   D: 0.000  -1) E:  0.000
AACAAACAACA 29 -3.521
ACGCAACAAGA 29 5.401
AGGGAACAAGA 29 5.401
ATGTAACAAGA 29 12.989
ATGTAACCAGA 29 10.912
ATGTAACGAGC 29 12.358
ATGTAACGAGG 29 12.358
ATGTAACGCGT 29 16.404
ATGTCACGCGT 29 13.507
ATGTGACGCGT 29 16.153
ATGTGACGCGT 29 16.153
ATGTGACGCGT 29 16.153
ATGTGACGCGT 29 16.153
ATGTGACGCGT 29 16.153
ATGTGACGCGT 29 16.153
ATGTGACGCGT 29 16.153
ATGTTACTCGT 29 14.137
CTGTTCCTCGT 29 6.549
GTGTTGCTGGT 29 3.022
TTGTTTGTTGT 29 -1.439
***********
MAP Score: 0.000000
Log-odds matrix for Motif  30 GGGTTAGGAC (1)
#        0         1         2         3         4         5         6         7         8         9   
#A    -4.389    -4.389    -4.389    -4.393    -4.393     1.947    -4.389    -4.389     1.947    -4.389 
#C    -4.389    -4.389    -4.389    -4.393    -4.393    -4.393    -4.389    -4.389    -4.393     1.947 
#T    -4.389    -4.389    -4.389     1.947     1.947    -4.393    -4.389    -4.389    -4.393    -4.389 
#G     1.947     1.947     1.947    -4.393    -4.393    -4.393     1.947     1.947    -4.393    -4.389 
Sequence Logo
#  ----------
#             -- 2.30 bits
#            
#  GGGTTAGGAC
#  GGGTTAGGAC
#  GGGTTAGGAC
#  GGGTTAGGAC
#  GGGTTAGGAC
#  GGGTTAGGAC -- 0.29 bits
#  ----------
#  GGGTTAGGAC
Motif  30 GGGTTAGGAC (1)            (Bits: 17.21  MAP:  0.00   D: 0.000  -1) E:  0.000
GGGTTAGGAC 30 19.47
GGGTTAGGAC 30 19.47
GGGTTAGGAC 30 19.47
GGGTTAGGAC 30 19.47
GGGTTAGGAC 30 19.47
GGGTTAGGAC 30 19.47
GGGTTAGGAC 30 19.47
GGGTTAGGAC 30 19.47
GGGTTAGGAC 30 19.47
GGGTTAGGAC 30 19.47
GGGTTAGGAC 30 19.47
GGGTTAGGAC 30 19.47
GGGTTAGGAC 30 19.47
GGGTTAGGAC 30 19.47
GGGTTAGGAC 30 19.47
GGGTTAGGAC 30 19.47
GGGTTAGGAC 30 19.47
GGGTTAGGAC 30 19.47
GGGTTAGGAC 30 19.47
GGGTTAGGAC 30 19.47
**********
MAP Score: 0.000000
Log-odds matrix for Motif  31 CGATTCAAGT (1)
#        0         1         2         3         4         5         6         7         8         9   
#A    -4.393    -4.393     1.947    -4.389    -4.389    -4.393     1.947     1.947    -4.393    -4.389 
#C     1.947    -4.393    -4.389    -4.389    -4.389     1.947    -4.389    -4.389    -4.393    -4.389 
#T    -4.393    -4.393    -4.389     1.947     1.947    -4.393    -4.389    -4.389    -4.393     1.947 
#G    -4.393     1.947    -4.389    -4.389    -4.389    -4.393    -4.389    -4.389     1.947    -4.389 
Sequence Logo
#  ----------
#             -- 2.30 bits
#            
#  CGATTCAAGT
#  CGATTCAAGT
#  CGATTCAAGT
#  CGATTCAAGT
#  CGATTCAAGT
#  CGATTCAAGT -- 0.29 bits
#  ----------
#  CGATTCAAGT
Motif  31 CGATTCAAGT (1)            (Bits: 17.21  MAP:  0.00   D: 0.000  -1) E:  0.000
CGATTCAAGT 31 19.47
CGATTCAAGT 31 19.47
CGATTCAAGT 31 19.47
CGATTCAAGT 31 19.47
CGATTCAAGT 31 19.47
CGATTCAAGT 31 19.47
CGATTCAAGT 31 19.47
CGATTCAAGT 31 19.47
CGATTCAAGT 31 19.47
CGATTCAAGT 31 19.47
CGATTCAAGT 31 19.47
CGATTCAAGT 31 19.47
CGATTCAAGT 31 19.47
CGATTCAAGT 31 19.47
CGATTCAAGT 31 19.47
CGATTCAAGT 31 19.47
CGATTCAAGT 31 19.47
CGATTCAAGT 31 19.47
CGATTCAAGT 31 19.47
CGATTCAAGT 31 19.47
**********
MAP Score: 0.000000
Log-odds matrix for Motif  32 AkAyATcTrGamwk (1)
#        0         1         2         3         4         5         6         7         8         9        10        11        12        13   
#A     1.512    -2.580     1.512    -2.580     1.512    -2.581    -0.505    -2.581     0.831    -2.575     1.211     1.211     0.831    -2.581 
#C    -2.581    -2.580    -2.581     0.062    -2.581    -2.581     1.877    -2.581    -2.583    -2.575    -2.582     0.062    -2.586     0.062 
#T    -2.581     0.313    -2.581     1.211    -2.581     1.512    -2.576     1.512    -0.506    -2.575    -0.506    -2.580     0.312     0.831 
#G    -2.581     1.484    -2.581    -2.580    -2.581    -2.581    -2.576    -2.581     0.061     2.186    -2.582    -2.580    -2.586     0.062 
Sequence Logo
#  --------------
#                 -- 2.30 bits
#                
#           G    
#           G    
#  A A ATCT G    
#  A ATATCT GAA  
#  AGATATCT GAA  
#  AGATATCTAGAAAT -- 0.29 bits
#  --------------
#  AkAyATcTrGamwk
Motif  32 AkAyATcTrGamwk (1)        (Bits: 12.52  MAP:  0.00   D: 0.000  -1) E:  0.000
ACACAAAAACAAAC 32 -2.078
AGACACACAGAAAC 32 6.747
AGACAGAGAGAAAC 32 6.747
AGACATCTAGAAAC 32 17.315
AGACATCTAGAAAC 32 17.315
AGACATCTAGAAAC 32 17.315
AGAGATCTAGAAAG 32 14.673
AGATATCTAGAAAG 32 18.464
AGATATCTAGAAAG 32 18.464
AGATATCTAGAAAG 32 18.464
AGATATCTCGAAAG 32 15.05
AGATATCTGGAACT 32 15.046
AGATATCTGGAAGT 32 15.046
AGATATCTGGACTT 32 16.795
AGATATCTGGCCTT 32 13.002
ATATATCTGGGCTT 32 11.831
ATATATCTTGTCTT 32 13.34
CTCTCTCTTGTCTT 32 1.061
GTGTGTCTTGTCTT 32 1.061
TTTTTTGTTGTGTT 32 -6.034
**************
MAP Score: 0.000000
Log-odds matrix for Motif  33 TTwyCGTyA (1)
#        0         1         2         3         4         5         6         7         8   
#A    -4.388    -4.388     0.965    -4.376    -4.393    -4.393    -4.388    -4.376     1.947 
#C    -4.388    -4.388    -4.374     0.965     1.947    -4.393    -4.388     0.965    -4.388 
#T     1.947     1.947     0.965     0.965    -4.393    -4.393     1.947     0.965    -4.388 
#G    -4.388    -4.388    -4.374    -4.376    -4.393     1.947    -4.388    -4.376    -4.388 
Sequence Logo
#  ---------
#            -- 2.30 bits
#           
#  TT  CGT A
#  TT  CGT A
#  TT  CGT A
#  TT  CGT A
#  TTATCGTTA
#  TTTCCGTCA -- 0.29 bits
#  ---------
#  TTwyCGTyA
Motif  33 TTwyCGTyA (1)             (Bits: 12.83  MAP:  0.00   D: 0.000  -1) E:  0.000
TTACCGTCA 33 14.577
TTACCGTCA 33 14.577
TTACCGTCA 33 14.577
TTACCGTCA 33 14.577
TTACCGTCA 33 14.577
TTACCGTCA 33 14.577
TTACCGTCA 33 14.577
TTACCGTCA 33 14.577
TTACCGTCA 33 14.577
TTACCGTCA 33 14.577
TTTTCGTTA 33 14.577
TTTTCGTTA 33 14.577
TTTTCGTTA 33 14.577
TTTTCGTTA 33 14.577
TTTTCGTTA 33 14.577
TTTTCGTTA 33 14.577
TTTTCGTTA 33 14.577
TTTTCGTTA 33 14.577
TTTTCGTTA 33 14.577
TTTTCGTTA 33 14.577
*********
MAP Score: 0.000000
Log-odds matrix for Motif  34 gwAmkAmkycyskkA (1)
#        0         1         2         3         4         5         6         7         8         9        10        11        12        13        14   
#A    -3.001     0.416     1.347     0.797    -2.994     1.560     0.797    -0.102    -0.102    -0.103    -2.993    -0.921    -2.993    -2.996     1.347 
#C    -3.001    -2.989    -2.990     0.527    -0.353    -2.996     1.069    -2.994     0.527     1.462     1.069     1.462    -2.993    -2.996    -2.990 
#T    -0.103     0.797    -0.919    -2.995     0.416    -2.996    -2.993     0.416     0.416    -3.000     0.797    -3.000     1.098     0.416    -0.919 
#G     1.771    -2.989    -2.990    -0.353     1.069    -2.996    -2.993     0.527    -2.994    -0.354    -2.993     0.526     0.527     1.463    -2.990 
Sequence Logo
#  ---------------
#                  -- 2.30 bits
#                 
#                 
#                 
#       A         
#  G A  A        A
#  G A  AA  CTCTGA
#  GTAAGAC  CCCTGA -- 0.29 bits
#  ---------------
#  gwAmkAmkycyskkA
Motif  34 gwAmkAmkycyskkA (1)       (Bits:  9.42  MAP:  0.00   D: 0.000  -1) E:  0.000
CAAACAAAAACACCA 34 -3.238
GAAACAAAAACAGGA 34 9.513
GAAACAAAAACCGGA 34 11.896
GAAACAAAAACCGGA 34 11.896
GAAAGAAAACCCGGA 34 14.883
GAAAGAAGCCCCGGA 34 16.141
GAAAGAAGCCCCGGA 34 16.141
GAAAGAAGCCCCGGA 34 16.141
GCACGACGCCCCGGA 34 12.738
GGACGACGCCCCTGA 34 13.309
GTACGACGCCCCTGA 34 17.095
GTACGACGCCGCTGA 34 13.033
GTACGACGCCTCTGA 34 16.823
GTACGACTTCTCTGA 34 16.601
GTACTACTTCTGTTA 34 13.965
GTACTACTTCTGTTA 34 13.965
TTGGTACTTGTGTTG 34 0.721
TTTGTACTTGTGTTT 34 4.863
TTTGTCCTTGTGTTT 34 0.307
TTTGTGGTTGTGTTT 34 -3.755
***************
MAP Score: 0.000000
Log-odds matrix for Motif  35 AATCCyATA (1)
#        0         1         2         3         4         5         6         7         8   
#A     1.947     1.947    -4.383    -4.393    -4.393    -4.374     1.947    -4.383     1.947 
#C    -4.383    -4.383    -4.383     1.947     1.947     0.965    -4.383    -4.383    -4.383 
#T    -4.383    -4.383     1.947    -4.393    -4.393     0.965    -4.383     1.947    -4.383 
#G    -4.383    -4.383    -4.383    -4.393    -4.393    -4.374    -4.383    -4.383    -4.383 
Sequence Logo
#  ---------
#            -- 2.30 bits
#           
#  AATCC ATA
#  AATCC ATA
#  AATCC ATA
#  AATCC ATA
#  AATCCTATA
#  AATCCCATA -- 0.29 bits
#  ---------
#  AATCCyATA
Motif  35 AATCCyATA (1)             (Bits: 14.60  MAP:  0.00   D: 0.000  -1) E:  0.000
AATCCCATA 35 16.541
AATCCCATA 35 16.541
AATCCCATA 35 16.541
AATCCCATA 35 16.541
AATCCCATA 35 16.541
AATCCCATA 35 16.541
AATCCCATA 35 16.541
AATCCCATA 35 16.541
AATCCCATA 35 16.541
AATCCCATA 35 16.541
AATCCTATA 35 16.541
AATCCTATA 35 16.541
AATCCTATA 35 16.541
AATCCTATA 35 16.541
AATCCTATA 35 16.541
AATCCTATA 35 16.541
AATCCTATA 35 16.541
AATCCTATA 35 16.541
AATCCTATA 35 16.541
AATCCTATA 35 16.541
*********
MAP Score: 0.000000
Log-odds matrix for Motif  36 ATrTATsTTA (1)
#        0         1         2         3         4         5         6         7         8         9   
#A     1.948    -4.390     0.965    -4.390     1.948     0.000    -4.392    -4.390    -4.390     1.948 
#C    -4.390    -4.390    -4.384    -4.390    -4.390    -4.383     0.965    -4.390    -4.390    -4.390 
#T    -4.390     1.948    -4.384     1.948    -4.390     1.539    -4.392     1.948     1.948    -4.390 
#G    -4.390    -4.390     0.965    -4.390    -4.390    -4.383     0.965    -4.390    -4.390    -4.390 
Sequence Logo
#  ----------
#             -- 2.30 bits
#            
#  AT TA  TTA
#  AT TA  TTA
#  AT TA  TTA
#  AT TAT TTA
#  ATGTATCTTA
#  ATATATGTTA -- 0.29 bits
#  ----------
#  ATrTATsTTA
Motif  36 ATrTATsTTA (1)            (Bits: 14.73  MAP:  0.00   D: 0.000  -1) E:  0.000
ATATAACTTA 36 15.566
ATATAACTTA 36 15.566
ATATAACTTA 36 15.566
ATATAACTTA 36 15.566
ATATAACTTA 36 15.566
ATATATCTTA 36 17.105
ATATATCTTA 36 17.105
ATATATCTTA 36 17.105
ATATATCTTA 36 17.105
ATATATCTTA 36 17.105
ATGTATGTTA 36 17.105
ATGTATGTTA 36 17.105
ATGTATGTTA 36 17.105
ATGTATGTTA 36 17.105
ATGTATGTTA 36 17.105
ATGTATGTTA 36 17.105
ATGTATGTTA 36 17.105
ATGTATGTTA 36 17.105
ATGTATGTTA 36 17.105
ATGTATGTTA 36 17.105
**********
MAP Score: 0.000000
Log-odds matrix for Motif  37 GGATAATCC (1)
#        0         1         2         3         4         5         6         7         8   
#A    -4.385    -4.393     1.947    -4.389     1.947     1.947    -4.389    -4.393    -4.393 
#C    -0.000    -4.393    -4.389    -4.389    -4.389    -4.389    -4.389     1.947     1.947 
#T    -4.385    -4.393    -4.389     1.947    -4.389    -4.389     1.947    -4.393    -4.393 
#G     1.538     1.947    -4.389    -4.389    -4.389    -4.389    -4.389    -4.393    -4.393 
Sequence Logo
#  ---------
#            -- 2.30 bits
#           
#   GATAATCC
#   GATAATCC
#   GATAATCC
#  GGATAATCC
#  GGATAATCC
#  GGATAATCC -- 0.29 bits
#  ---------
#  GGATAATCC
Motif  37 GGATAATCC (1)             (Bits: 14.78  MAP:  0.00   D: 0.000  -1) E:  0.000
CGATAATCC 37 15.576
CGATAATCC 37 15.576
CGATAATCC 37 15.576
CGATAATCC 37 15.576
CGATAATCC 37 15.576
GGATAATCC 37 17.114
GGATAATCC 37 17.114
GGATAATCC 37 17.114
GGATAATCC 37 17.114
GGATAATCC 37 17.114
GGATAATCC 37 17.114
GGATAATCC 37 17.114
GGATAATCC 37 17.114
GGATAATCC 37 17.114
GGATAATCC 37 17.114
GGATAATCC 37 17.114
GGATAATCC 37 17.114
GGATAATCC 37 17.114
GGATAATCC 37 17.114
GGATAATCC 37 17.114
*********
MAP Score: 0.000000
Log-odds matrix for Motif  38 AATTGCTTAA (1)
#        0         1         2         3         4         5         6         7         8         9   
#A     1.947     1.947    -4.381    -4.381    -4.393    -4.393    -4.381    -4.381     1.947     1.947 
#C    -4.381    -4.381    -4.381    -4.381    -4.393     1.947    -4.381    -4.381    -4.381    -4.381 
#T    -4.381    -4.381     1.947     1.947    -4.393    -4.393     1.947     1.947    -4.381    -4.381 
#G    -4.381    -4.381    -4.381    -4.381     1.947    -4.393    -4.381    -4.381    -4.381    -4.381 
Sequence Logo
#  ----------
#             -- 2.30 bits
#            
#  AATTGCTTAA
#  AATTGCTTAA
#  AATTGCTTAA
#  AATTGCTTAA
#  AATTGCTTAA
#  AATTGCTTAA -- 0.29 bits
#  ----------
#  AATTGCTTAA
Motif  38 AATTGCTTAA (1)            (Bits: 17.20  MAP:  0.00   D: 0.000  -1) E:  0.000
AATTGCTTAA 38 19.47
AATTGCTTAA 38 19.47
AATTGCTTAA 38 19.47
AATTGCTTAA 38 19.47
AATTGCTTAA 38 19.47
AATTGCTTAA 38 19.47
AATTGCTTAA 38 19.47
AATTGCTTAA 38 19.47
AATTGCTTAA 38 19.47
AATTGCTTAA 38 19.47
AATTGCTTAA 38 19.47
AATTGCTTAA 38 19.47
AATTGCTTAA 38 19.47
AATTGCTTAA 38 19.47
AATTGCTTAA 38 19.47
AATTGCTTAA 38 19.47
AATTGCTTAA 38 19.47
AATTGCTTAA 38 19.47
AATTGCTTAA 38 19.47
AATTGCTTAA 38 19.47
**********
MAP Score: 0.000000
Log-odds matrix for Motif  39 CAATTGCTTA (1)
#        0         1         2         3         4         5         6         7         8         9   
#A    -4.393     1.947     1.947    -4.385    -4.385    -4.393    -4.393    -4.385    -4.385     1.947 
#C     1.947    -4.385    -4.385    -4.385    -4.385    -4.393     1.947    -4.385    -4.385    -4.385 
#T    -4.393    -4.385    -4.385     1.947     1.947    -4.393    -4.393     1.947     1.947    -4.385 
#G    -4.393    -4.385    -4.385    -4.385    -4.385     1.947    -4.393    -4.385    -4.385    -4.385 
Sequence Logo
#  ----------
#             -- 2.30 bits
#            
#  CAATTGCTTA
#  CAATTGCTTA
#  CAATTGCTTA
#  CAATTGCTTA
#  CAATTGCTTA
#  CAATTGCTTA -- 0.29 bits
#  ----------
#  CAATTGCTTA
Motif  39 CAATTGCTTA (1)            (Bits: 17.20  MAP:  0.00   D: 0.000  -1) E:  0.000
CAATTGCTTA 39 19.47
CAATTGCTTA 39 19.47
CAATTGCTTA 39 19.47
CAATTGCTTA 39 19.47
CAATTGCTTA 39 19.47
CAATTGCTTA 39 19.47
CAATTGCTTA 39 19.47
CAATTGCTTA 39 19.47
CAATTGCTTA 39 19.47
CAATTGCTTA 39 19.47
CAATTGCTTA 39 19.47
CAATTGCTTA 39 19.47
CAATTGCTTA 39 19.47
CAATTGCTTA 39 19.47
CAATTGCTTA 39 19.47
CAATTGCTTA 39 19.47
CAATTGCTTA 39 19.47
CAATTGCTTA 39 19.47
CAATTGCTTA 39 19.47
CAATTGCTTA 39 19.47
**********
MAP Score: 0.000000
Log-odds matrix for Motif  40 mmT.mktTsyymT (1)
#        0         1         2         3         4         5         6         7         8         9        10        11        12   
#A     0.576     1.095    -2.319    -0.243     0.576    -2.322    -0.243    -2.319    -2.322    -0.243    -2.322     1.095    -2.319 
#C     1.205     0.325    -2.319     0.325     1.205    -2.322    -2.322    -2.319     1.748     0.325     1.205     0.325    -2.319 
#T    -2.322    -2.322     1.475    -2.321    -2.322     1.095     1.095     1.475    -2.322     0.576     0.576    -2.322     1.475 
#G    -2.322    -2.322    -2.319     1.205    -2.322     0.325    -2.322    -2.319     0.325    -2.321    -2.322    -2.322    -2.319 
Sequence Logo
#  -------------
#                -- 2.30 bits
#               
#               
#               
#    T    T    T
#    T    TC   T
#   AT  TTTC  AT
#  CATGCTTTC CAT -- 0.29 bits
#  -------------
#  mmT.mktTsyymT
Motif  40 mmT.mktTsyymT (1)         (Bits:  8.61  MAP:  0.00   D: 0.000  -1) E:  0.000
AAAAAAAACAAAA 40 -6.164
AACAACACCACAC 40 -3.713
AAGAAGAGCACAG 40 -1.066
AATCAGATCACAT 40 10.884
AATCAGATCCCAT 40 11.452
AATCAGCTCCCAT 40 9.373
AATCAGGTCCCAT 40 9.373
CATCCGTTCCCAT 40 14.048
CATCCGTTCCCAT 40 14.048
CATGCTTTCCCAT 40 15.698
CATGCTTTCCCAT 40 15.698
CCTGCTTTCGCCT 40 11.512
CCTGCTTTCTGCT 40 10.882
CCTGCTTTCTTCT 40 13.78
CCTGCTTTGTTCT 40 12.357
CCTGCTTTGTTCT 40 12.357
CCTGCTTTGTTCT 40 12.357
CCTGCTTTGTTCT 40 12.357
GGTGGTTTGTTGT 40 0.009
TTTGTTTTGTTTT 40 0.009
*************
MAP Score: 0.000000
Log-odds matrix for Motif  41 ACTCGTATAT (1)
#        0         1         2         3         4         5         6         7         8         9   
#A     1.947    -4.393    -4.385    -4.393    -4.393    -4.385     1.947    -4.385     1.947    -4.385 
#C    -4.385     1.947    -4.385     1.947    -4.393    -4.385    -4.385    -4.385    -4.385    -4.385 
#T    -4.385    -4.393     1.947    -4.393    -4.393     1.947    -4.385     1.947    -4.385     1.947 
#G    -4.385    -4.393    -4.385    -4.393     1.947    -4.385    -4.385    -4.385    -4.385    -4.385 
Sequence Logo
#  ----------
#             -- 2.30 bits
#            
#  ACTCGTATAT
#  ACTCGTATAT
#  ACTCGTATAT
#  ACTCGTATAT
#  ACTCGTATAT
#  ACTCGTATAT -- 0.29 bits
#  ----------
#  ACTCGTATAT
Motif  41 ACTCGTATAT (1)            (Bits: 17.20  MAP:  0.00   D: 0.000  -1) E:  0.000
ACTCGTATAT 41 19.47
ACTCGTATAT 41 19.47
ACTCGTATAT 41 19.47
ACTCGTATAT 41 19.47
ACTCGTATAT 41 19.47
ACTCGTATAT 41 19.47
ACTCGTATAT 41 19.47
ACTCGTATAT 41 19.47
ACTCGTATAT 41 19.47
ACTCGTATAT 41 19.47
ACTCGTATAT 41 19.47
ACTCGTATAT 41 19.47
ACTCGTATAT 41 19.47
ACTCGTATAT 41 19.47
ACTCGTATAT 41 19.47
ACTCGTATAT 41 19.47
ACTCGTATAT 41 19.47
ACTCGTATAT 41 19.47
ACTCGTATAT 41 19.47
ACTCGTATAT 41 19.47
**********
MAP Score: 0.000000
Log-odds matrix for Motif  42 ykTTmrcwcAm (1)
#        0         1         2         3         4         5         6         7         8         9        10   
#A    -2.000    -2.000    -1.997    -1.997     0.079     0.079    -1.999     0.898    -1.999     1.416     0.898 
#C     1.527    -2.000    -1.997    -1.997     1.527    -2.000     2.069    -1.999     2.069    -1.997     0.647 
#T     0.079     0.079     1.416     1.416    -2.000    -2.000    -1.999     0.079    -1.999    -1.997    -2.000 
#G    -2.000     1.527    -1.997    -1.997    -2.000     1.527    -1.999    -1.999    -1.999    -1.997    -2.000 
Sequence Logo
#  -----------
#              -- 2.30 bits
#             
#             
#        C C  
#    TT  C CA 
#    TT  C CA 
#  CGTTCGC CA 
#  CGTTCGCACAA -- 0.29 bits
#  -----------
#  ykTTmrcwcAm
Motif  42 ykTTmrcwcAm (1)           (Bits:  7.80  MAP:  0.00   D: 0.000  -1) E:  0.000
AAAAAAAAAAA 42 -8.622
CCCCAACACAA 42 3.041
CGCCAACACAA 42 6.568
CGGGAACACAA 42 6.568
CGTTCCCACAA 42 12.763
CGTTCCCACAA 42 12.763
CGTTCGCACAA 42 16.29
CGTTCGCACAA 42 16.29
CGTTCGCACAA 42 16.29
CGTTCGCACAC 42 16.039
CGTTCGCACAC 42 16.039
CGTTCGCCCAC 42 13.142
CGTTCGCGCAC 42 13.142
CGTTCGCGCAC 42 13.142
GGTTCGCTCAC 42 11.693
GGTTCGCTCAC 42 11.693
TTTTCGCTCCC 42 8.911
TTTTCGCTCGC 42 8.911
TTTTGGGTGGG 42 -1.658
TTTTTTTTTTT 42 -8.622
***********
MAP Score: 0.000000
Log-odds matrix for Motif  43 GATCGTwAw (1)
#        0         1         2         3         4         5         6         7         8   
#A    -4.392     1.948    -4.392    -4.392    -4.392    -4.392     0.965     1.948     0.965 
#C    -4.392    -4.392    -4.392     1.948    -4.392    -4.392    -4.378    -4.392    -4.378 
#T    -4.392    -4.392     1.948    -4.392    -4.392     1.948     0.965    -4.392     0.965 
#G     1.948    -4.392    -4.392    -4.392     1.948    -4.392    -4.378    -4.392    -4.378 
Sequence Logo
#  ---------
#            -- 2.30 bits
#           
#  GATCGT A 
#  GATCGT A 
#  GATCGT A 
#  GATCGT A 
#  GATCGTAAA
#  GATCGTTAT -- 0.29 bits
#  ---------
#  GATCGTwAw
Motif  43 GATCGTwAw (1)             (Bits: 13.72  MAP:  0.00   D: 0.000  -1) E:  0.000
GATCGTAAA 43 15.566
GATCGTAAA 43 15.566
GATCGTAAA 43 15.566
GATCGTAAA 43 15.566
GATCGTAAA 43 15.566
GATCGTAAA 43 15.566
GATCGTAAA 43 15.566
GATCGTAAA 43 15.566
GATCGTAAA 43 15.566
GATCGTAAA 43 15.566
GATCGTTAT 43 15.566
GATCGTTAT 43 15.566
GATCGTTAT 43 15.566
GATCGTTAT 43 15.566
GATCGTTAT 43 15.566
GATCGTTAT 43 15.566
GATCGTTAT 43 15.566
GATCGTTAT 43 15.566
GATCGTTAT 43 15.566
GATCGTTAT 43 15.566
*********
MAP Score: 0.000000
Log-odds matrix for Motif  44 AACGATGTTA (1)
#        0         1         2         3         4         5         6         7         8         9   
#A     1.947     1.947    -4.393    -4.393     1.947    -4.385    -4.393    -4.385    -4.385     1.947 
#C    -4.385    -4.385     1.947    -4.393    -4.385    -4.385    -4.393    -4.385    -4.385    -4.385 
#T    -4.385    -4.385    -4.393    -4.393    -4.385     1.947    -4.393     1.947     1.947    -4.385 
#G    -4.385    -4.385    -4.393     1.947    -4.385    -4.385     1.947    -4.385    -4.385    -4.385 
Sequence Logo
#  ----------
#             -- 2.30 bits
#            
#  AACGATGTTA
#  AACGATGTTA
#  AACGATGTTA
#  AACGATGTTA
#  AACGATGTTA
#  AACGATGTTA -- 0.29 bits
#  ----------
#  AACGATGTTA
Motif  44 AACGATGTTA (1)            (Bits: 17.20  MAP:  0.00   D: 0.000  -1) E:  0.000
AACGATGTTA 44 19.47
AACGATGTTA 44 19.47
AACGATGTTA 44 19.47
AACGATGTTA 44 19.47
AACGATGTTA 44 19.47
AACGATGTTA 44 19.47
AACGATGTTA 44 19.47
AACGATGTTA 44 19.47
AACGATGTTA 44 19.47
AACGATGTTA 44 19.47
AACGATGTTA 44 19.47
AACGATGTTA 44 19.47
AACGATGTTA 44 19.47
AACGATGTTA 44 19.47
AACGATGTTA 44 19.47
AACGATGTTA 44 19.47
AACGATGTTA 44 19.47
AACGATGTTA 44 19.47
AACGATGTTA 44 19.47
AACGATGTTA 44 19.47
**********
MAP Score: 0.000000
Log-odds matrix for Motif  45 tmTmGmkmkmkak (1)
#        0         1         2         3         4         5         6         7         8         9        10        11        12   
#A    -0.424     1.025    -3.323     0.475    -3.316     1.025    -3.315     0.095    -3.314     1.238    -3.316     1.237    -3.316 
#C    -3.322     0.748    -3.323     1.141    -3.316     0.205    -0.674     1.704    -3.314     0.205    -3.316    -3.322    -3.316 
#T     1.237    -3.316     1.586    -1.242    -1.242    -3.315     1.025    -3.317     0.776    -3.320     1.025    -0.424     1.025 
#G    -3.322    -3.316    -3.323    -3.314     2.108    -0.674     0.205    -3.317     1.141    -3.320     0.748    -3.322     0.748 
Sequence Logo
#  -------------
#                -- 2.30 bits
#               
#      G        
#    T G        
#    T G        
#  T T G  C A A 
#  TAT GATCGATAT
#  TATCGATCTATAT -- 0.29 bits
#  -------------
#  tmTmGmkmkmkak
Motif  45 tmTmGmkmkmkak (1)         (Bits: 10.44  MAP:  0.00   D: 0.000  -1) E:  0.000
AACAGACACACAC 45 -7.164
AATAGACAGAGAG 45 10.328
AATAGACAGAGAG 45 10.328
AATAGAGAGAGAG 45 11.207
CATAGAGCGAGAG 45 9.918
GATAGAGCGAGAG 45 9.918
TATAGAGCGAGAG 45 14.477
TATCGAGCGAGAG 45 15.143
TATCGAGCGAGAG 45 15.143
TATCGAGCGAGAG 45 15.143
TCTCGCTCGATAT 45 15.42
TCTCGCTCGATAT 45 15.42
TCTCGCTCTATAT 45 15.055
TCTCGCTCTCTAT 45 14.022
TCTCGCTCTCTCT 45 9.463
TCTCGCTCTCTGT 45 9.463
TCTCGCTCTCTTT 45 12.361
TCTCGGTCTCTTT 45 11.482
TCTTGGTCTCTTT 45 9.099
TGTTTGTCTGTTT 45 -1.84
*************
MAP Score: 0.000000
Log-odds matrix for Motif  46 rsAmTykgya (1)
#        0         1         2         3         4         5         6         7         8         9   
#A     0.797    -1.493     1.492     0.797    -0.595    -4.385    -4.389    -0.294    -4.384     1.136 
#C    -4.391     1.353    -4.392     1.204    -4.390     0.634    -4.389    -4.385     1.353    -4.387 
#T    -0.294    -4.377    -4.392    -4.389     1.325     1.136     0.797    -4.385     0.663    -0.045 
#G     0.071     1.037    -0.865    -4.389    -4.390    -4.385     1.204     1.929    -4.384    -4.387 
Sequence Logo
#  ----------
#             -- 2.30 bits
#            
#            
#            
#    A    G  
#   CA T  GC 
#   CACTTGGCA
#  AGAATTTGTA -- 0.29 bits
#  ----------
#  rsAmTykgya
Motif  46 rsAmTykgya (1)            (Bits:  8.52  MAP:  0.00   D: 0.000  -1) E:  0.000
AAAAACGACA 46 5.031
ACAAACGACA 46 7.877
ACAAACGACA 46 7.877
ACAAACGGCA 46 10.1
ACAATCGGCA 46 12.02
ACAATCGGCA 46 12.02
ACAATCGGCA 46 12.02
ACAATCGGCA 46 12.02
ACACTTGGCA 46 12.929
CCACTTGGCA 46 7.741
GCACTTGGCA 46 12.203
GCACTTGGCA 46 12.203
GGACTTTGGA 46 5.743
GGACTTTGTA 46 10.79
GGACTTTGTT 46 9.609
GGACTTTGTT 46 9.609
TGACTTTGTT 46 9.244
TGGCTTTGTT 46 6.887
TGGCTTTGTT 46 6.887
TGGCTTTGTT 46 6.887
**********
MAP Score: 0.000000
Log-odds matrix for Motif  47 skTAcrsTAmmka.r (1)
#        0         1         2         3         4         5         6         7         8         9        10        11        12        13        14   
#A    -1.282    -0.353    -4.692     1.469    -0.602     0.611    -4.677    -4.700     1.532     0.489     0.208    -1.284     1.184     0.355     0.208 
#C     0.071    -2.053    -1.174    -4.698     1.881    -2.053     0.071    -4.700    -4.692     1.303     1.180    -4.692    -2.054     0.896    -0.630 
#T    -4.677     0.611     1.532    -4.698    -2.619    -0.353    -1.282     1.651    -4.692    -4.685    -0.903     0.611    -0.903    -1.283    -2.617 
#G     1.799     0.325    -4.692    -0.631    -2.052     0.325     1.799    -4.700    -1.174    -1.173    -2.053     1.045    -1.174    -0.631     1.303 
Sequence Logo
#  ---------------
#                  -- 2.30 bits
#                 
#                 
#         T       
#  G TAC GTA      
#  G TAC GTA      
#  G TAC GTAC GA G
#  GTTACAGTACCTACG -- 0.29 bits
#  ---------------
#  skTAcrsTAmmka.r
Motif  47 skTAcrsTAmmka.r (1)       (Bits: 10.73  MAP:  0.00   D: 0.000  -1) E:  0.000
AACAAACTAAAAAAA 47 3.083
CACAAACTAAAAAAA 47 4.436
CAGACACTAAAGAAA 47 5.73
CATACACTAAAGAAA 47 11.954
CCTACAGTAAAGAAA 47 11.982
CGTACAGTAACGAAC 47 14.494
GGTACAGTACCGACC 47 17.577
GGTACAGTACCGACC 47 17.577
GGTACCGTACCGACG 47 16.846
GGTACGGTACCGACG 47 19.224
GGTACGGTACCGACG 47 19.224
GGTACGGTACCGACG 47 19.224
GTTACGGTACCGACG 47 19.51
GTTACGGTACCTCCG 47 15.838
GTTACGGTACCTCCG 47 15.838
GTTACGGTACCTGGG 47 15.191
GTTGCTGTACCTGGG 47 12.413
GTTGCTGTCCGTTGG 47 3.227
GTTGCTGTGGTTTTG 47 4.767
GTTGGTTTGGTTTTG 47 -2.247
***************
MAP Score: 0.000000
Log-odds matrix for Motif  48 TATAsGTTw (1)
#        0         1         2         3         4         5         6         7         8   
#A    -4.382     1.947    -4.382     1.947    -4.378    -4.393    -4.382    -4.382     0.965 
#C    -4.382    -4.382    -4.382    -4.382     0.965    -4.393    -4.382    -4.382    -4.368 
#T     1.947    -4.382     1.947    -4.382    -4.378    -4.393     1.947     1.947     0.965 
#G    -4.382    -4.382    -4.382    -4.382     0.965     1.947    -4.382    -4.382    -4.368 
Sequence Logo
#  ---------
#            -- 2.30 bits
#           
#  TATA GTT 
#  TATA GTT 
#  TATA GTT 
#  TATA GTT 
#  TATACGTTA
#  TATAGGTTT -- 0.29 bits
#  ---------
#  TATAsGTTw
Motif  48 TATAsGTTw (1)             (Bits: 13.71  MAP:  0.00   D: 0.000  -1) E:  0.000
TATACGTTA 48 15.559
TATACGTTA 48 15.559
TATACGTTA 48 15.559
TATACGTTA 48 15.559
TATACGTTA 48 15.559
TATACGTTA 48 15.559
TATACGTTA 48 15.559
TATACGTTA 48 15.559
TATACGTTA 48 15.559
TATACGTTA 48 15.559
TATAGGTTT 48 15.559
TATAGGTTT 48 15.559
TATAGGTTT 48 15.559
TATAGGTTT 48 15.559
TATAGGTTT 48 15.559
TATAGGTTT 48 15.559
TATAGGTTT 48 15.559
TATAGGTTT 48 15.559
TATAGGTTT 48 15.559
TATAGGTTT 48 15.559
*********
MAP Score: 0.000000
Log-odds matrix for Motif  49 .aTrtaww.Tmtrtr (1)
#        0         1         2         3         4         5         6         7         8         9        10        11        12        13        14   
#A    -0.974     0.971    -1.902     1.139    -3.232     0.971     0.562     0.207     0.481    -5.263     1.191    -2.424     0.971    -1.901     0.911 
#C    -0.080    -0.858    -1.792    -2.671    -2.668    -5.269    -0.295    -2.669    -0.550    -1.790     0.108    -0.080    -1.251    -0.549    -5.312 
#T     0.562    -1.523     1.426    -5.297     1.289    -0.132     0.305     0.562    -1.905     1.589    -5.301     0.911    -1.903     1.336    -1.525 
#G     0.108    -0.080    -2.670     0.558    -0.079    -0.857    -5.276    -0.295     0.901    -5.263    -1.251    -0.080     0.274    -5.274     0.682 
Sequence Logo
#  ---------------
#                  -- 2.30 bits
#                 
#                 
#           T     
#    T      T     
#    T T    T   T 
#   ATATA   TA AT 
#   ATATA  GTATATA -- 0.29 bits
#  ---------------
#  .aTrtaww.Tmtrtr
Motif  49 .aTrtaww.Tmtrtr (1)       (Bits:  9.68  MAP:  0.00   D: 0.000  -1) E:  0.000
AAAACAAAACACAAA 49 -0.426
AACAGAAAAGACACA 49 0.141
CACAGAAAATACACA 49 8.588
CAGAGAAAATACACA 49 7.063
CATAGAAAATACACA 49 9.631
CATAGAAAATACATA 49 11.516
CATATAACCTAGATA 49 8.977
GATATAAGCTAGATA 49 11.539
GATATACGCTAGATA 49 10.682
GATATACGCTAGATA 49 10.682
GCTATACGGTAGCTG 49 7.853
GCTCTCCGGTATCTG 49 -1.206
GCTGTGCTGTCTGTG 49 7.734
TGTGTGTTGTCTGTG 49 9.566
TGTGTGTTGTCTGTG 49 9.566
TGTGTTTTGTCTGTG 49 10.291
TGTGTTTTGTCTGTG 49 10.291
TGTGTTTTGTCTGTG 49 10.291
TGTGTTTTGTGTGTG 49 8.932
TTTGTTTTTTGTTTT 49 0.299
***************
MAP Score: 0.000000
Log-odds matrix for Motif  50 AAAATCTGTA (1)
#        0         1         2         3         4         5         6         7         8         9   
#A     1.947     1.947     1.947     1.947    -4.381    -4.393    -4.381    -4.393    -4.381     1.947 
#C    -4.381    -4.381    -4.381    -4.381    -4.381     1.947    -4.381    -4.393    -4.381    -4.381 
#T    -4.381    -4.381    -4.381    -4.381     1.947    -4.393     1.947    -4.393     1.947    -4.381 
#G    -4.381    -4.381    -4.381    -4.381    -4.381    -4.393    -4.381     1.947    -4.381    -4.381 
Sequence Logo
#  ----------
#             -- 2.30 bits
#            
#  AAAATCTGTA
#  AAAATCTGTA
#  AAAATCTGTA
#  AAAATCTGTA
#  AAAATCTGTA
#  AAAATCTGTA -- 0.29 bits
#  ----------
#  AAAATCTGTA
Motif  50 AAAATCTGTA (1)            (Bits: 17.20  MAP:  0.00   D: 0.000  -1) E:  0.000
AAAATCTGTA 50 19.47
AAAATCTGTA 50 19.47
AAAATCTGTA 50 19.47
AAAATCTGTA 50 19.47
AAAATCTGTA 50 19.47
AAAATCTGTA 50 19.47
AAAATCTGTA 50 19.47
AAAATCTGTA 50 19.47
AAAATCTGTA 50 19.47
AAAATCTGTA 50 19.47
AAAATCTGTA 50 19.47
AAAATCTGTA 50 19.47
AAAATCTGTA 50 19.47
AAAATCTGTA 50 19.47
AAAATCTGTA 50 19.47
AAAATCTGTA 50 19.47
AAAATCTGTA 50 19.47
AAAATCTGTA 50 19.47
AAAATCTGTA 50 19.47
AAAATCTGTA 50 19.47
**********
MAP Score: 0.000000
Log-odds matrix for Motif  51 TTAGACTr (1)
#        0         1         2         3         4         5         6         7   
#A    -4.384    -4.384     1.947    -4.393     1.947    -4.393    -4.384     0.965 
#C    -4.384    -4.384    -4.384    -4.393    -4.384     1.947    -4.384    -4.374 
#T     1.947     1.947    -4.384    -4.393    -4.384    -4.393     1.947    -4.374 
#G    -4.384    -4.384    -4.384     1.947    -4.384    -4.393    -4.384     0.965 
Sequence Logo
#  --------
#           -- 2.30 bits
#          
#  TTAGACT 
#  TTAGACT 
#  TTAGACT 
#  TTAGACT 
#  TTAGACTA
#  TTAGACTG -- 0.29 bits
#  --------
#  TTAGACTr
Motif  51 TTAGACTr (1)              (Bits: 12.88  MAP:  0.00   D: 0.000  -1) E:  0.000
TTAGACTA 51 14.594
TTAGACTA 51 14.594
TTAGACTA 51 14.594
TTAGACTA 51 14.594
TTAGACTA 51 14.594
TTAGACTA 51 14.594
TTAGACTA 51 14.594
TTAGACTA 51 14.594
TTAGACTA 51 14.594
TTAGACTA 51 14.594
TTAGACTG 51 14.594
TTAGACTG 51 14.594
TTAGACTG 51 14.594
TTAGACTG 51 14.594
TTAGACTG 51 14.594
TTAGACTG 51 14.594
TTAGACTG 51 14.594
TTAGACTG 51 14.594
TTAGACTG 51 14.594
TTAGACTG 51 14.594
********
MAP Score: 0.000000
Log-odds matrix for Motif  52 mww.r.TrwaTwww (1)
#        0         1         2         3         4         5         6         7         8         9        10        11        12        13   
#A     0.672     0.010     0.988     0.011     0.916    -0.485    -2.966     0.989     0.484     1.187    -5.034     0.672     0.483     0.484 
#C     0.551    -5.039    -5.031    -0.273    -0.019     0.835    -5.045    -0.273    -0.582    -5.032    -5.034    -5.021    -0.273    -0.582 
#T    -0.485     1.124     0.266     0.011    -5.020     0.380     1.613    -5.007     0.484    -0.301     1.658     0.011     0.379     0.267 
#G    -5.023    -5.039    -5.031     0.198     0.198    -2.395    -5.045     0.198    -5.022    -2.397    -5.034    -0.019    -5.028    -1.517 
Sequence Logo
#  --------------
#                 -- 2.30 bits
#                
#                
#        T   T   
#        T   T   
#        T   T   
#   TA   TA AT   
#  ATA A TA ATA   -- 0.29 bits
#  --------------
#  mww.r.TrwaTwww
Motif  52 mww.r.TrwaTwww (1)        (Bits:  9.54  MAP:  0.00   D: 0.000  -1) E:  0.000
AAAAAACAAATAAA 52 3.024
AAAAAATAAATAAA 52 9.682
AAAAAATAAATAAA 52 9.682
AAAAACTAAATAAA 52 11.002
AAAAACTAAATAAA 52 11.002
AAACACTAAATAAA 52 10.718
ATACACTAAATAAA 52 11.832
ATACACTAAATAAA 52 11.832
CTACACTACATACC 52 8.823
CTAGCCTACATGCC 52 7.668
CTAGCCTCCATGCC 52 6.406
CTAGCCTCCATGCG 52 5.471
CTCGCCTCTATGCG 52 0.518
CTTGCGTCTATGTG 52 3.237
CTTGGTTGTGTGTT 52 4.9
CTTTGTTGTTTTTT 52 6.839
GTTTGTTGTTTTTT 52 1.265
TTTTGTTGTTTTTT 52 5.803
TTTTGTTGTTTTTT 52 5.803
TTTTGTTGTTTTTT 52 5.803
**************
MAP Score: 0.000000
Log-odds matrix for Motif  53 GATAATCCC (1)
#        0         1         2         3         4         5         6         7         8   
#A    -4.392     1.947    -0.000     1.947     1.947    -4.391    -4.392    -4.392    -4.392 
#C    -4.392    -4.391    -4.384    -4.391    -4.391    -4.391     1.948     1.948     1.948 
#T    -4.392    -4.391     1.538    -4.391    -4.391     1.947    -4.392    -4.392    -4.392 
#G     1.948    -4.391    -4.384    -4.391    -4.391    -4.391    -4.392    -4.392    -4.392 
Sequence Logo
#  ---------
#            -- 2.30 bits
#           
#  GA AATCCC
#  GA AATCCC
#  GA AATCCC
#  GATAATCCC
#  GATAATCCC
#  GATAATCCC -- 0.29 bits
#  ---------
#  GATAATCCC
Motif  53 GATAATCCC (1)             (Bits: 14.78  MAP:  0.00   D: 0.000  -1) E:  0.000
GAAAATCCC 53 15.58
GAAAATCCC 53 15.58
GAAAATCCC 53 15.58
GAAAATCCC 53 15.58
GAAAATCCC 53 15.58
GATAATCCC 53 17.118
GATAATCCC 53 17.118
GATAATCCC 53 17.118
GATAATCCC 53 17.118
GATAATCCC 53 17.118
GATAATCCC 53 17.118
GATAATCCC 53 17.118
GATAATCCC 53 17.118
GATAATCCC 53 17.118
GATAATCCC 53 17.118
GATAATCCC 53 17.118
GATAATCCC 53 17.118
GATAATCCC 53 17.118
GATAATCCC 53 17.118
GATAATCCC 53 17.118
*********
MAP Score: 0.000000
Log-odds matrix for Motif  54 wwsTmswsrkmTw (1)
#        0         1         2         3         4         5         6         7         8         9        10        11        12   
#A     0.776     0.776    -3.320    -3.322     0.475    -1.243     0.475    -1.243     0.776    -3.318     0.095    -1.243     0.475 
#C    -3.314    -3.317     1.704    -3.322     1.450     1.450    -3.314     0.748    -3.316    -3.318     1.450    -3.321    -3.314 
#T     0.475     0.095    -3.320     1.587    -3.318    -3.320     0.776    -3.320    -3.316     0.475    -3.321     1.423     0.776 
#G    -3.314    -0.675     0.748    -3.322    -3.318     0.748    -3.314     1.450     1.141     1.450    -0.675    -3.321    -3.314 
Sequence Logo
#  -------------
#                -- 2.30 bits
#               
#               
#     T         
#     T       T 
#    CT       T 
#    CTCC GGGCT 
#  AACTCCTGAGCTT -- 0.29 bits
#  -------------
#  wwsTmswsrkmTw
Motif  54 wwsTmswsrkmTw (1)         (Bits:  9.24  MAP:  0.00   D: 0.000  -1) E:  0.000
AACCAAAAAGAAA 54 -0.049
AACTACACAGAAA 54 9.544
AACTACACAGACA 54 7.466
AACTACACAGATA 54 12.21
AACTACACAGCTA 54 13.565
AACTACACAGCTA 54 13.565
AACTCCACAGCTA 54 14.54
AACTCCACAGCTA 54 14.54
AACTCCCGCGCTC 54 3.572
AACTCCGGGGCTG 54 8.029
CGCTCCTGGGCTT 54 10.668
GGCTCCTGGGCTT 54 10.668
TGCTCCTGGGCTT 54 14.457
TGGTCGTGGGCTT 54 12.799
TTGTCGTGGTCTT 54 12.594
TTGTCGTGGTCTT 54 12.594
TTGTCGTGGTCTT 54 12.594
TTGTCGTGGTGTT 54 10.469
TTGTCGTGGTGTT 54 10.469
TTGTCGTGGTGTT 54 10.469
*************
MAP Score: 0.000000
Log-odds matrix for Motif  55 AGTCTAAC (1)
#        0         1         2         3         4         5         6         7   
#A     1.947    -4.393    -4.388    -4.393    -4.388     1.947     1.947    -4.393 
#C    -4.388    -4.393    -4.388     1.947    -4.388    -4.388    -4.388     1.947 
#T    -4.388    -4.393     1.947    -4.393     1.947    -4.388    -4.388    -4.393 
#G    -4.388     1.947    -4.388    -4.393    -4.388    -4.388    -4.388    -4.393 
Sequence Logo
#  --------
#           -- 2.30 bits
#          
#  AGTCTAAC
#  AGTCTAAC
#  AGTCTAAC
#  AGTCTAAC
#  AGTCTAAC
#  AGTCTAAC -- 0.29 bits
#  --------
#  AGTCTAAC
Motif  55 AGTCTAAC (1)              (Bits: 13.77  MAP:  0.00   D: 0.000  -1) E:  0.000
AGTCTAAC 55 15.576
AGTCTAAC 55 15.576
AGTCTAAC 55 15.576
AGTCTAAC 55 15.576
AGTCTAAC 55 15.576
AGTCTAAC 55 15.576
AGTCTAAC 55 15.576
AGTCTAAC 55 15.576
AGTCTAAC 55 15.576
AGTCTAAC 55 15.576
AGTCTAAC 55 15.576
AGTCTAAC 55 15.576
AGTCTAAC 55 15.576
AGTCTAAC 55 15.576
AGTCTAAC 55 15.576
AGTCTAAC 55 15.576
AGTCTAAC 55 15.576
AGTCTAAC 55 15.576
AGTCTAAC 55 15.576
AGTCTAAC 55 15.576
********
MAP Score: 0.000000
Log-odds matrix for Motif  56 GTCTTwyGAA (1)
#        0         1         2         3         4         5         6         7         8         9   
#A    -4.393    -4.389    -4.393    -4.389    -4.389     0.965    -4.377    -4.393     1.948     1.948 
#C    -4.393    -4.389     1.947    -4.389    -4.389    -4.375     0.965    -4.393    -4.389    -4.389 
#T    -4.393     1.948    -4.393     1.948     1.948     0.965     0.965    -4.393    -4.389    -4.389 
#G     1.947    -4.389    -4.393    -4.389    -4.389    -4.375    -4.377     1.947    -4.389    -4.389 
Sequence Logo
#  ----------
#             -- 2.30 bits
#            
#  GTCTT  GAA
#  GTCTT  GAA
#  GTCTT  GAA
#  GTCTT  GAA
#  GTCTTACGAA
#  GTCTTTTGAA -- 0.29 bits
#  ----------
#  GTCTTwyGAA
Motif  56 GTCTTwyGAA (1)            (Bits: 15.44  MAP:  0.00   D: 0.000  -1) E:  0.000
GTCTTACGAA 56 17.511
GTCTTACGAA 56 17.511
GTCTTACGAA 56 17.511
GTCTTACGAA 56 17.511
GTCTTACGAA 56 17.511
GTCTTACGAA 56 17.511
GTCTTACGAA 56 17.511
GTCTTACGAA 56 17.511
GTCTTACGAA 56 17.511
GTCTTACGAA 56 17.511
GTCTTTTGAA 56 17.511
GTCTTTTGAA 56 17.511
GTCTTTTGAA 56 17.511
GTCTTTTGAA 56 17.511
GTCTTTTGAA 56 17.511
GTCTTTTGAA 56 17.511
GTCTTTTGAA 56 17.511
GTCTTTTGAA 56 17.511
GTCTTTTGAA 56 17.511
GTCTTTTGAA 56 17.511
**********
MAP Score: 0.000000
Log-odds matrix for Motif  57 kGarAArG (1)
#        0         1         2         3         4         5         6         7   
#A    -2.328    -2.329     1.529     0.578     1.975     2.179     1.163    -4.327 
#C    -1.902   -13.539    -0.902    -4.900    -0.902   -15.595   -15.208   -13.552 
#T     1.097    -2.743    -0.242    -3.328   -16.610   -15.595    -0.081    -1.744 
#G     0.590     1.637    -1.731     1.164    -2.580    -1.732     0.268     1.637 
Sequence Logo
#  --------
#           -- 2.30 bits
#          
#       A  
#   G  AA G
#   G  AA G
#   GA AA G
#   GAGAA G
#  TGAGAAAG -- 0.29 bits
#  --------
#  kGarAArG
Motif  57 kGarAArG (1)              (Bits:  7.85  MAP:  0.00   D: 0.000  -1) E:  0.000
AAAAAAAG 57 4.404
CGAAAAAG 57 8.796
GGAAAAAG 57 11.288
GGAAAAAG 57 11.288
GGAAAAAG 57 11.288
GGAAAAAG 57 11.288
GGAAAAAG 57 11.288
GGAAAAAG 57 11.288
GGAGAAAG 57 11.874
GGAGAAAG 57 11.874
TGAGAAGG 57 11.486
TGAGAAGG 57 11.486
TGAGAAGG 57 11.486
TGCGAAGG 57 9.055
TGCGAAGG 57 9.055
TGGGAAGG 57 8.226
TGGGAATG 57 7.877
TGTGCATG 57 6.489
TGTGCATG 57 6.489
TGTGCGTT 57 -0.803
********
MAP Score: 0.000000
Log-odds matrix for Motif  58 rgmtaTcTasaaa (1)
#        0         1         2         3         4         5         6         7         8         9        10        11        12   
#A     1.285    -3.453     1.100    -1.380     1.285    -3.459    -0.561    -3.459     0.888    -3.453     1.100     1.285     1.285 
#C    -3.458    -0.812     0.067    -0.813    -3.459    -0.813     1.970    -0.813    -0.813     0.067    -0.813    -0.813    -3.459 
#T    -3.458    -0.561    -3.457     1.100    -0.562     1.449    -3.454     1.449    -0.562    -3.453    -0.562    -1.380    -0.562 
#G     0.067     1.782    -0.813    -0.813    -3.459    -3.459    -3.454    -3.459    -0.813     1.970    -3.458    -3.459    -3.459 
Sequence Logo
#  -------------
#                -- 2.30 bits
#               
#               
#        C  G   
#   G   TCT G   
#  AG  ATCT G AA
#  AGATATCT GAAA
#  AGATATCTAGAAA -- 0.29 bits
#  -------------
#  rgmtaTcTasaaa
Motif  58 rgmtaTcTasaaa (1)         (Bits: 10.55  MAP:  0.00   D: 0.000  -1) E:  0.000
ACAAACACACAAA 58 3.916
ACAAACACACAAA 58 3.916
AGACACCCACAAA 58 9.608
AGACAGCGACAAA 58 4.316
AGACATCTAGAAA 58 16.035
AGAGATCTAGAAA 58 16.035
AGAGATCTAGAAA 58 16.035
AGAGATCTAGAAA 58 16.035
AGATATCTAGAAA 58 17.948
AGATATCTAGAAA 58 17.948
AGATATCTCGAAA 58 16.247
AGCTATCTCGAAA 58 15.214
AGCTATCTCGCAA 58 13.301
CGCTATCTGGCAA 58 8.558
GGCTATCTGGCCA 58 9.985
GGCTCTCTGGCCC 58 0.497
GGCTTTCTGGTCT 58 6.542
GGGTTTCTTGTCT 58 5.913
GTGTTTCTTGTTT 58 3.003
GTGTTTCTTGTTT 58 3.003
*************
MAP Score: 0.000000
Log-odds matrix for Motif  59 ATAGsTTA (1)
#        0         1         2         3         4         5         6         7   
#A     1.947    -4.380     1.947    -4.393    -4.378    -4.380    -4.380     1.947 
#C    -4.380    -4.380    -4.380    -4.393     0.965    -4.380    -4.380    -4.380 
#T    -4.380     1.947    -4.380    -4.393    -4.378     1.947     1.947    -4.380 
#G    -4.380    -4.380    -4.380     1.947     0.965    -4.380    -4.380    -4.380 
Sequence Logo
#  --------
#           -- 2.30 bits
#          
#  ATAG TTA
#  ATAG TTA
#  ATAG TTA
#  ATAG TTA
#  ATAGCTTA
#  ATAGGTTA -- 0.29 bits
#  --------
#  ATAGsTTA
Motif  59 ATAGsTTA (1)              (Bits: 12.87  MAP:  0.00   D: 0.000  -1) E:  0.000
ATAGCTTA 59 14.594
ATAGCTTA 59 14.594
ATAGCTTA 59 14.594
ATAGCTTA 59 14.594
ATAGCTTA 59 14.594
ATAGCTTA 59 14.594
ATAGCTTA 59 14.594
ATAGCTTA 59 14.594
ATAGCTTA 59 14.594
ATAGCTTA 59 14.594
ATAGGTTA 59 14.594
ATAGGTTA 59 14.594
ATAGGTTA 59 14.594
ATAGGTTA 59 14.594
ATAGGTTA 59 14.594
ATAGGTTA 59 14.594
ATAGGTTA 59 14.594
ATAGGTTA 59 14.594
ATAGGTTA 59 14.594
ATAGGTTA 59 14.594
********
MAP Score: 0.000000
Log-odds matrix for Motif  60 ATwTTTAAw (1)
#        0         1         2         3         4         5         6         7         8   
#A     1.948    -4.392     0.965    -4.392    -4.392    -4.392     1.948     1.948     0.965 
#C    -4.392    -4.392    -4.378    -4.392    -4.392    -4.392    -4.392    -4.392    -4.378 
#T    -4.392     1.948     0.965     1.948     1.948     1.948    -4.392    -4.392     0.965 
#G    -4.392    -4.392    -4.378    -4.392    -4.392    -4.392    -4.392    -4.392    -4.378 
Sequence Logo
#  ---------
#            -- 2.30 bits
#           
#  AT TTTAA 
#  AT TTTAA 
#  AT TTTAA 
#  AT TTTAA 
#  ATATTTAAA
#  ATTTTTAAT -- 0.29 bits
#  ---------
#  ATwTTTAAw
Motif  60 ATwTTTAAw (1)             (Bits: 13.72  MAP:  0.00   D: 0.000  -1) E:  0.000
ATATTTAAA 60 15.566
ATATTTAAA 60 15.566
ATATTTAAA 60 15.566
ATATTTAAA 60 15.566
ATATTTAAA 60 15.566
ATATTTAAA 60 15.566
ATATTTAAA 60 15.566
ATATTTAAA 60 15.566
ATATTTAAA 60 15.566
ATATTTAAA 60 15.566
ATTTTTAAT 60 15.566
ATTTTTAAT 60 15.566
ATTTTTAAT 60 15.566
ATTTTTAAT 60 15.566
ATTTTTAAT 60 15.566
ATTTTTAAT 60 15.566
ATTTTTAAT 60 15.566
ATTTTTAAT 60 15.566
ATTTTTAAT 60 15.566
ATTTTTAAT 60 15.566
*********
MAP Score: 0.000000
Log-odds matrix for Motif  61 CATAAGwC (1)
#        0         1         2         3         4         5         6         7   
#A    -4.392     1.948    -4.391     1.948     1.948    -4.392     0.965    -4.392 
#C     1.948    -4.391    -4.391    -4.391    -4.391    -4.392    -4.377     1.948 
#T    -4.392    -4.391     1.948    -4.391    -4.391    -4.392     0.965    -4.392 
#G    -4.392    -4.391    -4.391    -4.391    -4.391     1.948    -4.377    -4.392 
Sequence Logo
#  --------
#           -- 2.30 bits
#          
#  CATAAG C
#  CATAAG C
#  CATAAG C
#  CATAAG C
#  CATAAGAC
#  CATAAGTC -- 0.29 bits
#  --------
#  CATAAGwC
Motif  61 CATAAGwC (1)              (Bits: 12.88  MAP:  0.00   D: 0.000  -1) E:  0.000
CATAAGAC 61 14.601
CATAAGAC 61 14.601
CATAAGAC 61 14.601
CATAAGAC 61 14.601
CATAAGAC 61 14.601
CATAAGAC 61 14.601
CATAAGAC 61 14.601
CATAAGAC 61 14.601
CATAAGAC 61 14.601
CATAAGAC 61 14.601
CATAAGTC 61 14.601
CATAAGTC 61 14.601
CATAAGTC 61 14.601
CATAAGTC 61 14.601
CATAAGTC 61 14.601
CATAAGTC 61 14.601
CATAAGTC 61 14.601
CATAAGTC 61 14.601
CATAAGTC 61 14.601
CATAAGTC 61 14.601
********
MAP Score: 0.000000
Log-odds matrix for Motif  62 TGCTTAAA (1)
#        0         1         2         3         4         5         6         7   
#A    -4.383    -4.393    -4.393    -4.383    -4.383     1.947     1.947     1.947 
#C    -4.383    -4.393     1.947    -4.383    -4.383    -4.383    -4.383    -4.383 
#T     1.947    -4.393    -4.393     1.947     1.947    -4.383    -4.383    -4.383 
#G    -4.383     1.947    -4.393    -4.383    -4.383    -4.383    -4.383    -4.383 
Sequence Logo
#  --------
#           -- 2.30 bits
#          
#  TGCTTAAA
#  TGCTTAAA
#  TGCTTAAA
#  TGCTTAAA
#  TGCTTAAA
#  TGCTTAAA -- 0.29 bits
#  --------
#  TGCTTAAA
Motif  62 TGCTTAAA (1)              (Bits: 13.76  MAP:  0.00   D: 0.000  -1) E:  0.000
TGCTTAAA 62 15.576
TGCTTAAA 62 15.576
TGCTTAAA 62 15.576
TGCTTAAA 62 15.576
TGCTTAAA 62 15.576
TGCTTAAA 62 15.576
TGCTTAAA 62 15.576
TGCTTAAA 62 15.576
TGCTTAAA 62 15.576
TGCTTAAA 62 15.576
TGCTTAAA 62 15.576
TGCTTAAA 62 15.576
TGCTTAAA 62 15.576
TGCTTAAA 62 15.576
TGCTTAAA 62 15.576
TGCTTAAA 62 15.576
TGCTTAAA 62 15.576
TGCTTAAA 62 15.576
TGCTTAAA 62 15.576
TGCTTAAA 62 15.576
********
MAP Score: 0.000000
Log-odds matrix for Motif  63 wmcAwktkamksC (1)
#        0         1         2         3         4         5         6         7         8         9        10        11        12   
#A     0.416     0.797    -0.921     1.347     0.797    -2.995    -2.995    -2.997     1.098     1.098    -2.997    -2.998    -3.000 
#C    -2.993     1.069     1.772    -2.994    -2.993    -0.353    -2.995    -2.997    -2.995     0.527    -2.997     1.463     2.242 
#T     0.797    -2.995    -3.000    -0.920     0.416     0.416     1.347     0.416    -0.102    -2.995     0.416    -2.998    -3.000 
#G    -2.993    -2.995    -0.353    -2.994    -2.993     1.069    -0.353     1.463    -2.995    -2.995     1.463     1.069    -3.000 
Sequence Logo
#  -------------
#                -- 2.30 bits
#              C
#              C
#              C
#              C
#    CA  T    CC
#   ACA  TGAAGCC
#  TCCAAGTGAAGGC -- 0.29 bits
#  -------------
#  wmcAwktkamksC
Motif  63 wmcAwktkamksC (1)         (Bits:  9.54  MAP:  0.00   D: 0.000  -1) E:  0.000
AAAAACCCAACCC 63 -1.005
AAAAACGGAAGCC 63 10.557
AACAACGGAAGCC 63 13.25
AACAACGGAAGCC 63 13.25
AACAAGGGAAGCC 63 14.672
AACAAGGGAAGCC 63 14.672
AACAAGTGAAGCC 63 16.372
AACAAGTGAAGCC 63 16.372
CCCAAGTGAAGCC 63 13.235
GCCAAGTGAAGCC 63 13.235
TCCACGTGAAGCC 63 13.235
TCCAGGTGACGGC 63 12.27
TCCATGTGACGGC 63 15.679
TCCATGTGCCGGC 63 11.586
TCCATTTTGCTGC 63 8.839
TCCATTTTTCTGC 63 11.732
TCCGTTTTTCTGC 63 7.391
TCGTTTTTTCTGC 63 7.34
TCGTTTTTTCTGC 63 7.34
TGGTTTTTTGTGG 63 -5.488
*************
MAP Score: 0.000000
Log-odds matrix for Motif  64 .tAacrwc.Tta (1)
#        0         1         2         3         4         5         6         7         8         9        10        11   
#A     0.188    -1.136     1.486     1.082    -0.620     0.307     0.519    -0.327    -0.516    -0.733    -0.241     0.867 
#C     1.062    -6.023    -6.014    -1.974     1.404    -3.394    -6.042     1.315    -0.448    -6.035    -0.299    -0.041 
#T    -1.299     1.115    -1.299    -0.083    -0.083    -0.620     0.828    -0.160    -0.418     1.382     0.905    -0.327 
#G    -0.614    -0.041    -6.014    -6.028    -6.031     1.062    -6.042    -6.043     1.117    -6.035    -6.028    -6.026 
Sequence Logo
#  ------------
#               -- 2.30 bits
#              
#              
#              
#    A         
#    A      T  
#   TAAC  C T  
#  CTAACGTCGTTA -- 0.29 bits
#  ------------
#  .tAacrwc.Tta
Motif  64 .tAacrwc.Tta (1)          (Bits:  7.46  MAP:  0.00   D: 0.000  -1) E:  0.000
AAAAAAAAAAAA 64 0.876
AAAAAAAAAAAA 64 0.876
AGAAAAAAAAAA 64 1.971
AGAACAACCCAA 64 0.403
AGAACAACCTAA 64 7.82
CGAACAACCTCA 64 8.636
CGAACGACGTCA 64 10.956
CGAACGACGTCA 64 10.956
CTAACGACGTCA 64 12.112
CTAACGTCGTTA 64 13.625
CTAACGTCGTTC 64 12.717
CTAACGTCGTTC 64 12.717
CTAACGTCGTTC 64 12.717
CTACCGTCGTTC 64 9.661
CTAGCGTCGTTC 64 5.607
GTATCGTCGTTC 64 9.876
GTATTGTTGTTT 64 6.628
GTATTTTTTTTT 64 3.411
GTTTTTTTTTTT 64 0.626
TTTTTTTTTTTT 64 0.876
************
MAP Score: 0.000000
Log-odds matrix for Motif  65 ACTTAACT (1)
#        0         1         2         3         4         5         6         7   
#A     1.947    -4.393    -4.383    -4.383     1.947     1.947    -4.393    -4.383 
#C    -4.383     1.947    -4.383    -4.383    -4.383    -4.383     1.947    -4.383 
#T    -4.383    -4.393     1.947     1.947    -4.383    -4.383    -4.393     1.947 
#G    -4.383    -4.393    -4.383    -4.383    -4.383    -4.383    -4.393    -4.383 
Sequence Logo
#  --------
#           -- 2.30 bits
#          
#  ACTTAACT
#  ACTTAACT
#  ACTTAACT
#  ACTTAACT
#  ACTTAACT
#  ACTTAACT -- 0.29 bits
#  --------
#  ACTTAACT
Motif  65 ACTTAACT (1)              (Bits: 13.76  MAP:  0.00   D: 0.000  -1) E:  0.000
ACTTAACT 65 15.576
ACTTAACT 65 15.576
ACTTAACT 65 15.576
ACTTAACT 65 15.576
ACTTAACT 65 15.576
ACTTAACT 65 15.576
ACTTAACT 65 15.576
ACTTAACT 65 15.576
ACTTAACT 65 15.576
ACTTAACT 65 15.576
ACTTAACT 65 15.576
ACTTAACT 65 15.576
ACTTAACT 65 15.576
ACTTAACT 65 15.576
ACTTAACT 65 15.576
ACTTAACT 65 15.576
ACTTAACT 65 15.576
ACTTAACT 65 15.576
ACTTAACT 65 15.576
ACTTAACT 65 15.576
********
MAP Score: 0.000000
Log-odds matrix for Motif  66 ATwACGATC (1)
#        0         1         2         3         4         5         6         7         8   
#A     1.948    -4.389     0.965     1.948    -4.393    -4.393     1.948    -4.389    -4.393 
#C    -4.389    -4.389    -4.375    -4.389     1.947    -4.393    -4.389    -4.389     1.947 
#T    -4.389     1.948     0.965    -4.389    -4.393    -4.393    -4.389     1.948    -4.393 
#G    -4.389    -4.389    -4.375    -4.389    -4.393     1.947    -4.389    -4.389    -4.393 
Sequence Logo
#  ---------
#            -- 2.30 bits
#           
#  AT ACGATC
#  AT ACGATC
#  AT ACGATC
#  AT ACGATC
#  ATAACGATC
#  ATTACGATC -- 0.29 bits
#  ---------
#  ATwACGATC
Motif  66 ATwACGATC (1)             (Bits: 14.60  MAP:  0.00   D: 0.000  -1) E:  0.000
ATAACGATC 66 16.546
ATAACGATC 66 16.546
ATAACGATC 66 16.546
ATAACGATC 66 16.546
ATAACGATC 66 16.546
ATAACGATC 66 16.546
ATAACGATC 66 16.546
ATAACGATC 66 16.546
ATAACGATC 66 16.546
ATAACGATC 66 16.546
ATTACGATC 66 16.546
ATTACGATC 66 16.546
ATTACGATC 66 16.546
ATTACGATC 66 16.546
ATTACGATC 66 16.546
ATTACGATC 66 16.546
ATTACGATC 66 16.546
ATTACGATC 66 16.546
ATTACGATC 66 16.546
ATTACGATC 66 16.546
*********
MAP Score: 0.000000
Log-odds matrix for Motif  67 TmmagTCTTT (1)
#        0         1         2         3         4         5         6         7         8         9   
#A    -3.170     0.247     0.928     0.928    -3.169    -3.170    -1.091    -3.170    -3.170    -1.091 
#C    -3.170     1.293     0.357    -0.523    -3.169    -3.170     2.072    -3.170    -0.523    -3.169 
#T     1.575    -1.091    -1.090    -0.272    -0.272     1.575    -3.167     1.575     1.390     1.390 
#G    -3.170    -3.168    -3.164    -3.166     1.856    -3.170    -3.167    -3.170    -3.170    -3.169 
Sequence Logo
#  ----------
#             -- 2.30 bits
#            
#            
#  T    TCT  
#  T   GTCT  
#  T   GTCTTT
#  TC  GTCTTT
#  TCAAGTCTTT -- 0.29 bits
#  ----------
#  TmmagTCTTT
Motif  67 TmmagTCTTT (1)            (Bits:  9.66  MAP:  0.00   D: 0.000  -1) E:  0.000
CAAAGCACCA 67 -8.256
GAAAGGAGCA 67 -8.256
TAAAGTCTCC 67 7.064
TAAAGTCTCG 67 7.064
TAAAGTCTGT 67 8.976
TCAAGTCTTT 67 14.582
TCAAGTCTTT 67 14.582
TCAAGTCTTT 67 14.582
TCAAGTCTTT 67 14.582
TCAAGTCTTT 67 14.582
TCCAGTCTTT 67 14.011
TCCCGTCTTT 67 12.56
TCCCGTCTTT 67 12.56
TCCCGTCTTT 67 12.56
TCCCGTCTTT 67 12.56
TCCGGTCTTT 67 9.917
TCCTGTCTTT 67 12.811
TCGTTTCTTT 67 7.162
TTTTTTCTTT 67 6.852
TTTTTTCTTT 67 6.852
**********
MAP Score: 0.000000
Log-odds matrix for Motif  68 mgwTTgsryT (1)
#        0         1         2         3         4         5         6         7         8         9   
#A     1.149    -0.490     0.191    -3.907    -3.907    -0.489    -3.893     0.191    -0.110    -1.827 
#C     0.556    -3.899    -1.260    -3.907    -3.907    -3.897     1.838    -3.897     0.865    -3.900 
#T    -3.904    -1.008     0.838     1.622     1.622    -1.826    -3.893    -1.008     0.191     1.517 
#G    -3.904     1.689    -3.904    -3.907    -3.907     1.838     0.556     1.335    -3.897    -3.900 
Sequence Logo
#  ----------
#             -- 2.30 bits
#            
#            
#     TT     
#     TTGC  T
#   G TTGC  T
#  AG TTGCG T
#  AGTTTGCGCT -- 0.29 bits
#  ----------
#  mgwTTgsryT
Motif  68 mgwTTgsryT (1)            (Bits:  8.85  MAP:  0.00   D: 0.000  -1) E:  0.000
AAAGGACAAA 68 -7.361
AAATTACAAC 68 1.624
AAATTACAAT 68 7.041
AGATTGCAAT 68 11.547
AGATTGCACT 68 12.522
AGATTGCCCT 68 8.434
AGATTGCGCT 68 13.666
AGCTTGCGCT 68 12.215
AGCTTGCGCT 68 12.215
AGGTTGCGCT 68 9.571
AGTTTGCGCT 68 14.313
AGTTTGCGCT 68 14.313
CGTTTGCGCT 68 13.72
CGTTTGCGCT 68 13.72
CGTTTGGGTT 68 11.764
CGTTTGGGTT 68 11.764
CGTTTGGGTT 68 11.764
CGTTTGGGTT 68 11.764
CTTTTGGTTT 68 6.724
CTTTTTGTTT 68 3.06
**********
MAP Score: 0.000000
Log-odds matrix for Motif  69 ATCGTwAT (1)
#        0         1         2         3         4         5         6         7   
#A     1.947    -4.387    -4.393    -4.393    -4.387     0.965     1.947    -4.387 
#C    -4.387    -4.387     1.947    -4.393    -4.387    -4.372    -4.387    -4.387 
#T    -4.387     1.947    -4.393    -4.393     1.947     0.965    -4.387     1.947 
#G    -4.387    -4.387    -4.393     1.947    -4.387    -4.372    -4.387    -4.387 
Sequence Logo
#  --------
#           -- 2.30 bits
#          
#  ATCGT AT
#  ATCGT AT
#  ATCGT AT
#  ATCGT AT
#  ATCGTAAT
#  ATCGTTAT -- 0.29 bits
#  --------
#  ATCGTwAT
Motif  69 ATCGTwAT (1)              (Bits: 12.88  MAP:  0.00   D: 0.000  -1) E:  0.000
ATCGTAAT 69 14.594
ATCGTAAT 69 14.594
ATCGTAAT 69 14.594
ATCGTAAT 69 14.594
ATCGTAAT 69 14.594
ATCGTAAT 69 14.594
ATCGTAAT 69 14.594
ATCGTAAT 69 14.594
ATCGTAAT 69 14.594
ATCGTAAT 69 14.594
ATCGTTAT 69 14.594
ATCGTTAT 69 14.594
ATCGTTAT 69 14.594
ATCGTTAT 69 14.594
ATCGTTAT 69 14.594
ATCGTTAT 69 14.594
ATCGTTAT 69 14.594
ATCGTTAT 69 14.594
ATCGTTAT 69 14.594
ATCGTTAT 69 14.594
********
MAP Score: 0.000000
Log-odds matrix for Motif  70 AATTTTGCTA (1)
#        0         1         2         3         4         5         6         7         8         9   
#A     1.947     1.947    -4.381    -4.381    -4.381    -4.381    -4.393    -4.393    -4.381     1.947 
#C    -4.381    -4.381    -4.381    -4.381    -4.381    -4.381    -4.393     1.947    -4.381    -4.381 
#T    -4.381    -4.381     1.947     1.947     1.947     1.947    -4.393    -4.393     1.947    -4.381 
#G    -4.381    -4.381    -4.381    -4.381    -4.381    -4.381     1.947    -4.393    -4.381    -4.381 
Sequence Logo
#  ----------
#             -- 2.30 bits
#            
#  AATTTTGCTA
#  AATTTTGCTA
#  AATTTTGCTA
#  AATTTTGCTA
#  AATTTTGCTA
#  AATTTTGCTA -- 0.29 bits
#  ----------
#  AATTTTGCTA
Motif  70 AATTTTGCTA (1)            (Bits: 17.20  MAP:  0.00   D: 0.000  -1) E:  0.000
AATTTTGCTA 70 19.47
AATTTTGCTA 70 19.47
AATTTTGCTA 70 19.47
AATTTTGCTA 70 19.47
AATTTTGCTA 70 19.47
AATTTTGCTA 70 19.47
AATTTTGCTA 70 19.47
AATTTTGCTA 70 19.47
AATTTTGCTA 70 19.47
AATTTTGCTA 70 19.47
AATTTTGCTA 70 19.47
AATTTTGCTA 70 19.47
AATTTTGCTA 70 19.47
AATTTTGCTA 70 19.47
AATTTTGCTA 70 19.47
AATTTTGCTA 70 19.47
AATTTTGCTA 70 19.47
AATTTTGCTA 70 19.47
AATTTTGCTA 70 19.47
AATTTTGCTA 70 19.47
**********
MAP Score: 0.000000
Log-odds matrix for Motif  71 ACTCTTAT (1)
#        0         1         2         3         4         5         6         7   
#A     1.947    -4.393    -4.383    -4.393    -4.383    -4.383     1.947    -4.383 
#C    -4.383     1.947    -4.383     1.947    -4.383    -4.383    -4.383    -4.383 
#T    -4.383    -4.393     1.947    -4.393     1.947     1.947    -4.383     1.947 
#G    -4.383    -4.393    -4.383    -4.393    -4.383    -4.383    -4.383    -4.383 
Sequence Logo
#  --------
#           -- 2.30 bits
#          
#  ACTCTTAT
#  ACTCTTAT
#  ACTCTTAT
#  ACTCTTAT
#  ACTCTTAT
#  ACTCTTAT -- 0.29 bits
#  --------
#  ACTCTTAT
Motif  71 ACTCTTAT (1)              (Bits: 13.76  MAP:  0.00   D: 0.000  -1) E:  0.000
ACTCTTAT 71 15.576
ACTCTTAT 71 15.576
ACTCTTAT 71 15.576
ACTCTTAT 71 15.576
ACTCTTAT 71 15.576
ACTCTTAT 71 15.576
ACTCTTAT 71 15.576
ACTCTTAT 71 15.576
ACTCTTAT 71 15.576
ACTCTTAT 71 15.576
ACTCTTAT 71 15.576
ACTCTTAT 71 15.576
ACTCTTAT 71 15.576
ACTCTTAT 71 15.576
ACTCTTAT 71 15.576
ACTCTTAT 71 15.576
ACTCTTAT 71 15.576
ACTCTTAT 71 15.576
ACTCTTAT 71 15.576
ACTCTTAT 71 15.576
********
MAP Score: 0.000000
Log-odds matrix for Motif  72 mRyCkgcRAk (1)
#        0         1         2         3         4         5         6         7         8         9   
#A     0.932     1.301     0.026    -2.053    -2.960    -0.948    -1.756     1.364     1.332    -5.798 
#C     0.874    -5.835     0.943     2.271    -5.856    -1.392     1.755    -5.857    -5.859     0.023 
#T    -5.828    -5.835     0.026    -5.748     1.164    -5.776    -1.111    -5.857    -0.548     0.375 
#G    -1.787     0.259    -5.816    -5.748     0.462     2.004    -0.614     0.021    -5.859     1.073 
Sequence Logo
#  ----------
#             -- 2.30 bits
#     C      
#     C      
#     C G    
#     C G    
#   A C GCAA 
#  AA CTGCAA 
#  CACCTGCAAG -- 0.29 bits
#  ----------
#  mRyCkgcRAk
Motif  72 mRyCkgcRAk (1)            (Bits:  8.63  MAP:  0.00   D: 0.000  -1) E:  0.000
AAACGAAAAC 72 5.007
AAACGACAAC 72 8.518
AAACGCCAAC 72 8.074
AAACGGCAAC 72 11.47
AAACGGCAAG 72 12.52
AACCGGCAAG 72 13.437
AACCGGCAAG 72 13.437
AACCGGCAAG 72 13.437
AACCTGCAAG 72 14.139
CACCTGCAAG 72 14.081
CACCTGCAAG 72 14.081
CACCTGCAAG 72 14.081
CACCTGCAAG 72 14.081
CACCTGCAAG 72 14.081
CGCCTGCCAT 72 5.12
CGTCTGCGAT 72 10.081
CGTCTGGGTT 72 5.832
CGTCTGGGTT 72 5.832
CGTCTGTGTT 72 5.335
GGTCTGTGTT 72 2.674
**********
MAP Score: 0.000000
Log-odds matrix for Motif  73 TTACCAAG (1)
#        0         1         2         3         4         5         6         7   
#A    -4.388    -4.388     1.947    -4.393    -4.393     1.947     1.947    -4.393 
#C    -4.388    -4.388    -4.388     1.947     1.947    -4.388    -4.388    -4.393 
#T     1.947     1.947    -4.388    -4.393    -4.393    -4.388    -4.388    -4.393 
#G    -4.388    -4.388    -4.388    -4.393    -4.393    -4.388    -4.388     1.947 
Sequence Logo
#  --------
#           -- 2.30 bits
#          
#  TTACCAAG
#  TTACCAAG
#  TTACCAAG
#  TTACCAAG
#  TTACCAAG
#  TTACCAAG -- 0.29 bits
#  --------
#  TTACCAAG
Motif  73 TTACCAAG (1)              (Bits: 13.77  MAP:  0.00   D: 0.000  -1) E:  0.000
TTACCAAG 73 15.576
TTACCAAG 73 15.576
TTACCAAG 73 15.576
TTACCAAG 73 15.576
TTACCAAG 73 15.576
TTACCAAG 73 15.576
TTACCAAG 73 15.576
TTACCAAG 73 15.576
TTACCAAG 73 15.576
TTACCAAG 73 15.576
TTACCAAG 73 15.576
TTACCAAG 73 15.576
TTACCAAG 73 15.576
TTACCAAG 73 15.576
TTACCAAG 73 15.576
TTACCAAG 73 15.576
TTACCAAG 73 15.576
TTACCAAG 73 15.576
TTACCAAG 73 15.576
TTACCAAG 73 15.576
********
MAP Score: 0.000000
Log-odds matrix for Motif  74 TCAAATATCC (1)
#        0         1         2         3         4         5         6         7         8         9   
#A    -4.385    -4.393     1.947     1.947     1.947    -4.385     1.947    -4.385    -4.393    -4.393 
#C    -4.385     1.947    -4.385    -4.385    -4.385    -4.385    -4.385    -4.385     1.947     1.947 
#T     1.947    -4.393    -4.385    -4.385    -4.385     1.947    -4.385     1.947    -4.393    -4.393 
#G    -4.385    -4.393    -4.385    -4.385    -4.385    -4.385    -4.385    -4.385    -4.393    -4.393 
Sequence Logo
#  ----------
#             -- 2.30 bits
#            
#  TCAAATATCC
#  TCAAATATCC
#  TCAAATATCC
#  TCAAATATCC
#  TCAAATATCC
#  TCAAATATCC -- 0.29 bits
#  ----------
#  TCAAATATCC
Motif  74 TCAAATATCC (1)            (Bits: 17.20  MAP:  0.00   D: 0.000  -1) E:  0.000
TCAAATATCC 74 19.47
TCAAATATCC 74 19.47
TCAAATATCC 74 19.47
TCAAATATCC 74 19.47
TCAAATATCC 74 19.47
TCAAATATCC 74 19.47
TCAAATATCC 74 19.47
TCAAATATCC 74 19.47
TCAAATATCC 74 19.47
TCAAATATCC 74 19.47
TCAAATATCC 74 19.47
TCAAATATCC 74 19.47
TCAAATATCC 74 19.47
TCAAATATCC 74 19.47
TCAAATATCC 74 19.47
TCAAATATCC 74 19.47
TCAAATATCC 74 19.47
TCAAATATCC 74 19.47
TCAAATATCC 74 19.47
TCAAATATCC 74 19.47
**********
MAP Score: 0.000000
Log-odds matrix for Motif  75 waCmaAywawttRta (1)
#        0         1         2         3         4         5         6         7         8         9        10        11        12        13        14   
#A     0.726     1.041    -4.581     1.132     0.839     1.647    -4.566     0.604     0.839     0.471    -1.167    -0.486     1.299    -2.503     0.839 
#C    -0.515    -0.515     2.147     0.187    -0.515    -4.586     1.295    -4.570    -0.515    -1.058    -0.122    -1.057    -4.571    -0.515    -1.057 
#T     0.160    -1.168    -1.687    -1.686    -0.487    -4.586     0.726     0.604    -0.238     0.604     1.132     1.132    -4.571     1.132    -0.238 
#G    -4.575    -1.058    -1.938    -4.571    -1.057    -4.586    -4.566    -1.936    -1.936    -4.576    -4.570    -4.567     0.187    -0.515    -1.057 
Sequence Logo
#  ---------------
#                  -- 2.30 bits
#                 
#    C            
#    C  A         
#    C  A         
#    C  AC     A  
#   ACA AC   TTAT 
#  AACAAAT A TTATA -- 0.29 bits
#  ---------------
#  waCmaAywawttRta
Motif  75 waCmaAywawttRta (1)       (Bits: 10.61  MAP:  0.00   D: 0.000  -1) E:  0.000
AACAAACAAAAAACA 75 10.711
AACAAACAAAAAACA 75 10.711
AACAAACAAACAACA 75 11.756
AACAAACAAACAACA 75 11.756
AACAAACAAACCAGA 75 11.185
AACAAACAAACCAGA 75 11.185
AACAAACAAACCAGA 75 11.185
AACAAACAAAGTAGA 75 8.926
AACAAACAACTTATA 75 14.746
CACAAACGACTTATA 75 10.965
CACACACGCCTTATC 75 6.361
CCCACACTCTTTATC 75 9.007
CCCCCATTCTTTATC 75 7.493
CCCCCATTCTTTATG 75 7.493
TCCCGATTGTTTGTG 75 5.455
TGCCGATTGTTTGTG 75 5.455
TGCCTATTTTTTGTT 75 7.637
TGCCTATTTTTTGTT 75 7.637
TTGGTATTTTTTGTT 75 -1.316
TTTTTATTTTTTGTT 75 2.995
***************
MAP Score: 0.000000
Log-odds matrix for Motif   0 CCTGATTTGA (1)
#        0         1         2         3         4         5         6         7         8         9   
#A    -4.393    -4.393    -4.389    -4.393     1.947    -4.389    -4.389    -4.389    -4.393     1.947 
#C     1.947     1.947    -4.389    -4.393    -4.389    -4.389    -4.389    -4.389    -4.393    -4.389 
#T    -4.393    -4.393     1.947    -4.393    -4.389     1.947     1.947     1.947    -4.393    -4.389 
#G    -4.393    -4.393    -4.389     1.947    -4.389    -4.389    -4.389    -4.389     1.947    -4.389 
Sequence Logo
#  ----------
#             -- 2.30 bits
#            
#  CCTGATTTGA
#  CCTGATTTGA
#  CCTGATTTGA
#  CCTGATTTGA
#  CCTGATTTGA
#  CCTGATTTGA -- 0.29 bits
#  ----------
#  CCTGATTTGA
Motif   0 CCTGATTTGA (1)            (Bits: 17.21  MAP:  0.00   D: 0.000  -1) E:  0.000
CCTGATTTGA 0 19.47
CCTGATTTGA 0 19.47
CCTGATTTGA 0 19.47
CCTGATTTGA 0 19.47
CCTGATTTGA 0 19.47
CCTGATTTGA 0 19.47
CCTGATTTGA 0 19.47
CCTGATTTGA 0 19.47
CCTGATTTGA 0 19.47
CCTGATTTGA 0 19.47
CCTGATTTGA 0 19.47
CCTGATTTGA 0 19.47
CCTGATTTGA 0 19.47
CCTGATTTGA 0 19.47
CCTGATTTGA 0 19.47
CCTGATTTGA 0 19.47
CCTGATTTGA 0 19.47
CCTGATTTGA 0 19.47
CCTGATTTGA 0 19.47
CCTGATTTGA 0 19.47
**********
MAP Score: 0.000000
Log-odds matrix for Motif   1 AATyGwTAGA (1)
#        0         1         2         3         4         5         6         7         8         9   
#A     1.947     1.947    -4.385    -4.375    -4.393     0.965    -4.385     1.947    -4.393     1.947 
#C    -4.385    -4.385    -4.385     0.965    -4.393    -4.371    -4.385    -4.385    -4.393    -4.385 
#T    -4.385    -4.385     1.947     0.965    -4.393     0.965     1.947    -4.385    -4.393    -4.385 
#G    -4.385    -4.385    -4.385    -4.375     1.947    -4.371    -4.385    -4.385     1.947    -4.385 
Sequence Logo
#  ----------
#             -- 2.30 bits
#            
#  AAT G TAGA
#  AAT G TAGA
#  AAT G TAGA
#  AAT G TAGA
#  AATTGATAGA
#  AATCGTTAGA -- 0.29 bits
#  ----------
#  AATyGwTAGA
Motif   1 AATyGwTAGA (1)            (Bits: 15.43  MAP:  0.00   D: 0.000  -1) E:  0.000
AATCGATAGA 1 17.506
AATCGATAGA 1 17.506
AATCGATAGA 1 17.506
AATCGATAGA 1 17.506
AATCGATAGA 1 17.506
AATCGATAGA 1 17.506
AATCGATAGA 1 17.506
AATCGATAGA 1 17.506
AATCGATAGA 1 17.506
AATCGATAGA 1 17.506
AATTGTTAGA 1 17.506
AATTGTTAGA 1 17.506
AATTGTTAGA 1 17.506
AATTGTTAGA 1 17.506
AATTGTTAGA 1 17.506
AATTGTTAGA 1 17.506
AATTGTTAGA 1 17.506
AATTGTTAGA 1 17.506
AATTGTTAGA 1 17.506
AATTGTTAGA 1 17.506
**********
MAP Score: 0.000000
Log-odds matrix for Motif   2 CCAAGCTCCA (1)
#        0         1         2         3         4         5         6         7         8         9   
#A    -4.389    -4.384     1.947     1.947    -4.389    -4.389    -4.390    -4.389    -4.381     1.947 
#C     1.948     1.539    -4.390    -4.390    -4.388     1.948    -4.390     1.948     1.758    -4.390 
#T    -4.389    -0.000    -4.390    -4.390    -4.389    -4.389     1.947    -4.389    -0.932    -4.390 
#G    -4.388    -4.383    -4.390    -4.390     1.948    -4.388    -4.390    -4.388    -4.381    -4.390 
Sequence Logo
#  ----------
#             -- 2.30 bits
#            
#  C AAGCTC A
#  C AAGCTCCA
#  C AAGCTCCA
#  CCAAGCTCCA
#  CCAAGCTCCA
#  CCAAGCTCCA -- 0.29 bits
#  ----------
#  CCAAGCTCCA
Motif   2 CCAAGCTCCA (1)            (Bits: 16.03  MAP:  0.00   D: 0.000  -1) E:  0.000
CCAAGCTCCA 2 18.877
CCAAGCTCCA 2 18.877
CCAAGCTCCA 2 18.877
CCAAGCTCCA 2 18.877
CCAAGCTCCA 2 18.877
CCAAGCTCCA 2 18.877
CCAAGCTCCA 2 18.877
CCAAGCTCCA 2 18.877
CCAAGCTCCA 2 18.877
CCAAGCTCCA 2 18.877
CCAAGCTCCA 2 18.877
CCAAGCTCCA 2 18.877
CCAAGCTCCA 2 18.877
CCAAGCTCCA 2 18.877
CCAAGCTCCA 2 18.877
CTAAGCTCCA 2 17.338
CTAAGCTCCA 2 17.338
CTAAGCTCGA 2 11.199
CTAAGCTCTA 2 14.648
CTAAGCTCTA 2 14.648
**********
MAP Score: 0.000000
Log-odds matrix for Motif   3 yArsA.AtgycTwyw (1)
#        0         1         2         3         4         5         6         7         8         9        10        11        12        13        14   
#A    -3.696     1.489     0.859    -3.697     1.355     0.097     1.489    -3.696    -0.803    -3.697    -1.620    -3.697     0.398    -3.698     0.398 
#C     0.762    -3.700    -3.696     1.071    -3.695     0.762    -3.700    -1.054    -1.053     0.762     1.729    -3.697    -3.697     1.071    -3.697 
#T     1.044    -1.621    -3.696    -0.803    -3.695    -3.696    -3.700     1.208    -1.620     0.398    -0.284     1.611     0.398     0.647     0.859 
#G    -3.696    -3.700     1.071     1.071    -0.174     0.762    -1.054    -0.174     1.729     0.369    -3.696    -3.697    -0.174    -1.054    -3.697 
Sequence Logo
#  ---------------
#                  -- 2.30 bits
#                 
#                 
#             T   
#   A    A    T   
#   A  A ATG CT   
#  TAACA ATG CT C 
#  TAGGA ATG CT TT -- 0.29 bits
#  ---------------
#  yArsA.AtgycTwyw
Motif   3 yArsA.AtgycTwyw (1)       (Bits: 10.98  MAP:  0.00   D: 0.000  -1) E:  0.000
CAACAAACACAGACA 3 2.577
CAACAAACACCTACA 3 11.234
CAACAAACCCCTACA 3 10.984
CAACAAAGCCCTACA 3 11.864
CAACACAGGCCTACA 3 15.311
CAACACAGGCCTACA 3 15.311
CAACACAGGCCTACA 3 15.311
CAACACAGGCCTCCA 3 11.216
CAACACATGGCTGCG 3 11.633
TAGGACATGGCTGCT 3 16.683
TAGGACATGGCTGGT 3 14.558
TAGGACATGGCTGGT 3 14.558
TAGGAGATGGCTGGT 3 14.558
TAGGAGATGGCTTTT 3 16.831
TAGGCGATGTCTTTT 3 11.81
TAGGGGATGTCTTTT 3 15.331
TAGGGGATGTGTTTT 3 9.906
TCGGGGGTGTTTTTT 3 5.586
TTGTGGGTGTTTTTT 3 5.791
TTGTGGGTTTTTTTT 3 2.442
***************
MAP Score: 0.000000
Log-odds matrix for Motif   4 tKwyg.mr..Rwa. (1)
#        0         1         2         3         4         5         6         7         8         9        10        11        12        13   
#A    -0.023    -5.907     0.606    -5.877    -0.281    -0.190     0.656     0.262    -0.378    -0.997     1.186     0.656     1.080     0.554 
#C    -0.881    -5.907    -5.887     0.961    -2.378     0.593     0.210    -3.255    -0.162     1.356    -5.907    -3.258    -0.027    -0.477 
#T     0.656     1.186     0.751     1.004    -0.595    -0.281    -0.104     0.196    -0.023    -0.281    -5.907     0.656    -5.898     0.054 
#G    -0.881     0.593    -5.887    -5.877     1.405    -0.027    -5.876     0.414     0.593    -0.880     0.593    -5.892    -0.311    -1.135 
Sequence Logo
#  --------------
#                 -- 2.30 bits
#                
#                
#                
#                
#     T          
#   T TG    CAAA 
#  TTTCG A  CATA  -- 0.29 bits
#  --------------
#  tKwyg.mr..Rwa.
Motif   4 tKwyg.mr..Rwa. (1)        (Bits:  7.03  MAP:  0.00   D: 0.000  -1) E:  0.000
AGACAAAAAAAAAA 4 4.685
AGACAAAAAAAAAA 4 4.685
AGACAAAAACAAAA 4 7.038
AGACCAAACCAAAA 4 5.44
AGACGCAACCAAAA 4 9.723
CGACGCAACCAAAA 4 8.865
CGACGCACCCAAAA 4 5.348
CGACGCAGCCAAAA 4 9.017
GTACGCCGGCAAAC 4 8.888
GTGCGCCGGCAAAC 4 4.569
GTTTGCCGGCATAC 4 9.076
TTTTGGCGGCATCC 4 8.886
TTTTGGCGGCGTCG 4 8.571
TTTTGGCGGCGTCG 4 8.571
TTTTGGCTGGGTCG 4 5.234
TTTTGGTTGGGTCT 4 6.056
TTTTGTTTTGGTGT 4 4.902
TTTTTTTTTTGTGT 4 3.501
TTTTTTTTTTGTGT 4 3.501
TTTTTTTTTTGTGT 4 3.501
**************
MAP Score: 0.000000
Log-odds matrix for Motif   5 ACTCTTATys (1)
#        0         1         2         3         4         5         6         7         8         9   
#A     1.947    -4.393    -4.383    -4.393    -4.383    -4.383     1.947    -4.383    -4.374    -4.378 
#C    -4.383     1.947    -4.383     1.947    -4.383    -4.383    -4.383    -4.383     0.965     0.965 
#T    -4.383    -4.393     1.947    -4.393     1.947     1.947    -4.383     1.947     0.965    -4.378 
#G    -4.383    -4.393    -4.383    -4.393    -4.383    -4.383    -4.383    -4.383    -4.374     0.965 
Sequence Logo
#  ----------
#             -- 2.30 bits
#            
#  ACTCTTAT  
#  ACTCTTAT  
#  ACTCTTAT  
#  ACTCTTAT  
#  ACTCTTATTC
#  ACTCTTATCG -- 0.29 bits
#  ----------
#  ACTCTTATys
Motif   5 ACTCTTATys (1)            (Bits: 15.43  MAP:  0.00   D: 0.000  -1) E:  0.000
ACTCTTATCC 5 17.506
ACTCTTATCC 5 17.506
ACTCTTATCC 5 17.506
ACTCTTATCC 5 17.506
ACTCTTATCC 5 17.506
ACTCTTATCC 5 17.506
ACTCTTATCC 5 17.506
ACTCTTATCC 5 17.506
ACTCTTATCC 5 17.506
ACTCTTATCC 5 17.506
ACTCTTATTG 5 17.506
ACTCTTATTG 5 17.506
ACTCTTATTG 5 17.506
ACTCTTATTG 5 17.506
ACTCTTATTG 5 17.506
ACTCTTATTG 5 17.506
ACTCTTATTG 5 17.506
ACTCTTATTG 5 17.506
ACTCTTATTG 5 17.506
ACTCTTATTG 5 17.506
**********
MAP Score: 0.000000
Log-odds matrix for Motif   6 .mwTAmtGTmt (1)
#        0         1         2         3         4         5         6         7         8         9        10   
#A    -0.168     0.513     0.513    -0.685     1.604     0.212    -0.167    -3.586    -3.561     0.974    -0.167 
#C    -0.937     0.877    -0.057    -3.560    -3.561     1.656    -3.568    -3.586    -3.561     0.484    -3.568 
#T     0.513    -3.575     0.212     1.323    -3.561    -3.577     0.762    -3.586     1.604    -3.577     0.762 
#G    -0.058    -0.058    -3.565    -3.560    -3.561    -3.577    -0.058     2.294    -3.561    -0.938    -0.058 
Sequence Logo
#  -----------
#              -- 2.30 bits
#         G   
#         G   
#      A  GT  
#      A  GT  
#     TAC GT  
#     TAC GTA 
#   C TACTGTAT -- 0.29 bits
#  -----------
#  .mwTAmtGTmt
Motif   6 .mwTAmtGTmt (1)           (Bits:  8.57  MAP:  0.00   D: 0.000  -1) E:  0.000
AAAAAAAGCAA 6 1.362
AAAAAAAGTAA 6 6.527
AAAAAAAGTAA 6 6.527
AAACAAAGTAA 6 3.652
CAAGAAAGTAA 6 2.883
CAATACGGTAG 6 9.428
CCATACGGTAG 6 9.792
GCATACGGTAG 6 10.671
GCCTACGGTAG 6 10.101
GCCTACGGTAG 6 10.101
GCCTACGGTCG 6 9.611
GCCTACTGTCT 6 11.251
GCCTACTGTCT 6 11.251
TCGTACTGTCT 6 8.314
TCTTACTGTCT 6 12.091
TGTTACTGTCT 6 11.156
TGTTACTGTCT 6 11.156
TGTTACTGTGT 6 9.734
TGTTACTGTGT 6 9.734
TGTTGCTGTGT 6 4.569
***********
MAP Score: 0.000000
Log-odds matrix for Motif   7 Aktw.trtwkTw (1)
#        0         1         2         3         4         5         6         7         8         9        10        11   
#A     1.457    -5.468    -0.303     0.677     0.134    -0.068     0.225    -0.747     0.134    -5.465    -2.592     0.801 
#C    -2.841    -2.841    -1.422    -2.841    -0.466    -1.028    -5.461    -1.965    -1.028    -0.250    -5.473    -5.476 
#T    -1.693     1.166     1.120     0.611     0.134     0.801    -2.590     1.212     0.859     0.469     1.566     0.037 
#G    -2.841     0.512    -5.492    -5.467    -0.062    -1.421     1.615    -1.965    -5.466     1.089    -2.842    -0.466 
Sequence Logo
#  ------------
#               -- 2.30 bits
#              
#              
#              
#  A         T 
#  A     GT  T 
#  ATTA  GT  T 
#  ATTT TGTTGTA -- 0.29 bits
#  ------------
#  Aktw.trtwkTw
Motif   7 Aktw.trtwkTw (1)          (Bits:  8.50  MAP:  0.00   D: 0.000  -1) E:  0.000
AGAAAAAAACAA 7 -0.02
AGAAAAAAACGA 7 -0.27
AGAAAAAAACTA 7 4.138
AGAAAAACACTA 7 2.92
AGAAAAACAGTA 7 4.259
AGCACCGGAGTA 7 2.97
AGCACCGTCGTA 7 4.985
AGTACCGTCGTA 7 7.527
ATTACGGTCGTA 7 7.788
ATTAGGGTTGTA 7 10.079
ATTCGTGTTGTG 7 7.516
ATTTGTGTTGTG 7 10.968
ATTTGTGTTGTG 7 10.968
ATTTGTGTTGTG 7 10.968
ATTTGTGTTTTT 7 10.851
ATTTTTGTTTTT 7 11.047
ATTTTTGTTTTT 7 11.047
CTTTTTGTTTTT 7 6.749
GTTTTTGTTTTT 7 6.749
TTTTTTGTTTTT 7 7.897
************
MAP Score: 0.000000
Log-odds matrix for Motif   8 AGAaArtCA (1)
#        0         1         2         3         4         5         6         7         8   
#A     1.475    -2.321     1.475     1.095     1.475     1.095    -0.243    -2.321     1.475 
#C    -2.319    -2.321    -2.319    -2.322    -2.319    -2.322    -2.322     2.141    -2.319 
#T    -2.319    -2.321    -2.319    -0.243    -2.319    -2.322     1.095    -2.321    -2.319 
#G    -2.319     2.141    -2.319    -2.322    -2.319     0.325    -2.322    -2.321    -2.319 
Sequence Logo
#  ---------
#            -- 2.30 bits
#           
#   G     C 
#   G     C 
#  AGA A  CA
#  AGA A  CA
#  AGAAAATCA
#  AGAAAATCA -- 0.29 bits
#  ---------
#  AGAaArtCA
Motif   8 AGAaArtCA (1)             (Bits:  8.84  MAP:  0.00   D: 0.000  -1) E:  0.000
ACAAAAACA 8 7.667
AGAAAAACA 8 12.129
AGAAAAACA 8 12.129
AGAAAAACA 8 12.129
AGAAAAACA 8 12.129
AGAAAACCA 8 10.05
AGAAAAGCA 8 10.05
AGAAAATCA 8 13.467
AGAAAATCA 8 13.467
AGAAAATCA 8 13.467
AGAAAATCA 8 13.467
AGAAACTCA 8 10.05
AGAAAGTCA 8 12.697
AGACAGTCA 8 9.28
AGAGAGTCA 8 9.28
AGATAGTCA 8 11.359
AGATAGTCA 8 11.359
CGCTCGTCC 8 -3.817
GGGTGGTCG 8 -3.817
TGTTTTTGT 8 7.667
*********
MAP Score: 0.000000
Log-odds matrix for Motif   9 twAA.krymwcckT (1)
#        0         1         2         3         4         5         6         7         8         9        10        11        12        13   
#A    -0.505     0.313     1.513     1.513    -0.506    -0.506     0.832    -2.581     1.212     0.313    -0.506    -2.583    -0.506    -2.581 
#C    -2.581    -2.585    -2.581    -2.581     0.942    -2.584    -2.584     0.062     0.062    -2.585     1.878     1.878    -2.584    -2.581 
#T     1.212     0.832    -2.581    -2.581    -2.583     0.832    -0.506     1.212    -2.581     0.832    -2.583    -0.506     0.832     1.513 
#G    -2.581    -2.585    -2.581    -2.581     0.942     0.062     0.062    -2.581    -2.581    -2.585    -2.583    -2.583     0.062    -2.581 
Sequence Logo
#  --------------
#                 -- 2.30 bits
#                
#                
#                
#    AA      CC T
#  T AA   TA CC T
#  T AAC  TA CC T
#  TTAAGTATATCCTT -- 0.29 bits
#  --------------
#  twAA.krymwcckT
Motif   9 twAA.krymwcckT (1)        (Bits: 10.26  MAP:  0.00   D: 0.000  -1) E:  0.000
AAAAAAACAAACAA 9 2.526
AAAAAAACAAACAC 9 2.526
AAAAAAACAAACAG 9 2.526
AAAACAACAACCAT 9 10.452
CAAACGACAACCGT 9 9.512
GAAACGACAACCGT 9 9.512
TAAACGAGAACCGT 9 10.662
TCAACGATACCCGT 9 8.659
TGAACGATAGCCGT 9 8.659
TTAACGATATCCGT 9 15.493
TTAACTCTATCCTT 9 13.617
TTAAGTGTATCCTT 9 16.263
TTAAGTGTATCCTT 9 16.263
TTAAGTGTCTCCTT 9 15.113
TTAAGTGTCTCCTT 9 15.113
TTAAGTGTCTCCTT 9 15.113
TTAAGTTTCTCCTT 9 14.545
TTCCGTTTCTCTTT 9 3.973
TTGGGTTTCTCTTT 9 3.973
TTTTGTTTGTGTTT 9 -3.131
**************
MAP Score: 0.000000
Log-odds matrix for Motif  10 CTCCAAGCTC (1)
#        0         1         2         3         4         5         6         7         8         9   
#A    -4.389    -4.389    -4.389    -4.389     1.947     1.947    -4.389    -4.389    -4.389    -4.389 
#C     1.947    -4.389     1.947     1.947    -4.389    -4.389    -4.389     1.947    -4.389     1.947 
#T    -4.389     1.947    -4.389    -4.389    -4.389    -4.389    -4.389    -4.389     1.947    -4.389 
#G    -4.389    -4.389    -4.389    -4.389    -4.389    -4.389     1.947    -4.389    -4.389    -4.389 
Sequence Logo
#  ----------
#             -- 2.30 bits
#            
#  CTCCAAGCTC
#  CTCCAAGCTC
#  CTCCAAGCTC
#  CTCCAAGCTC
#  CTCCAAGCTC
#  CTCCAAGCTC -- 0.29 bits
#  ----------
#  CTCCAAGCTC
Motif  10 CTCCAAGCTC (1)            (Bits: 17.21  MAP:  0.00   D: 0.000  -1) E:  0.000
CTCCAAGCTC 10 19.47
CTCCAAGCTC 10 19.47
CTCCAAGCTC 10 19.47
CTCCAAGCTC 10 19.47
CTCCAAGCTC 10 19.47
CTCCAAGCTC 10 19.47
CTCCAAGCTC 10 19.47
CTCCAAGCTC 10 19.47
CTCCAAGCTC 10 19.47
CTCCAAGCTC 10 19.47
CTCCAAGCTC 10 19.47
CTCCAAGCTC 10 19.47
CTCCAAGCTC 10 19.47
CTCCAAGCTC 10 19.47
CTCCAAGCTC 10 19.47
CTCCAAGCTC 10 19.47
CTCCAAGCTC 10 19.47
CTCCAAGCTC 10 19.47
CTCCAAGCTC 10 19.47
CTCCAAGCTC 10 19.47
**********
MAP Score: 0.000000
Log-odds matrix for Motif  11 wGCtyyrky (1)
#        0         1         2         3         4         5         6         7         8   
#A     0.763    -0.856    -4.950    -0.046    -4.949    -0.856     0.574    -4.946    -1.538 
#C    -4.938    -4.953     2.097    -4.946     1.367     0.642     0.476    -4.946     0.288 
#T     0.574    -4.953    -4.950     1.149     0.672     0.763    -4.944     1.215     1.080 
#G    -4.938     2.097    -0.183    -4.946    -4.949    -4.943     0.476     0.476    -4.954 
Sequence Logo
#  ---------
#            -- 2.30 bits
#           
#           
#   GC      
#   GC      
#   GC C  T 
#   GCTC  TT
#  AGCTTT TT -- 0.29 bits
#  ---------
#  wGCtyyrky
Motif  11 wGCtyyrky (1)             (Bits:  7.50  MAP:  0.00   D: 0.000  -1) E:  0.000
AACACAAGA 11 1.981
AACACAAGC 11 3.807
AGCACAAGC 11 6.76
AGCACCAGC 11 8.258
AGCACCAGC 11 8.258
AGCACCAGC 11 8.258
AGCTCCAGC 11 9.453
AGCTCCCGC 11 9.355
AGCTCCCTG 11 4.852
AGCTCCCTT 11 10.886
CGCTCCCTT 11 5.185
TGCTCTCTT 11 10.818
TGCTGTCTT 11 4.502
TGCTTTCTT 11 10.123
TGCTTTGTT 11 10.123
TGCTTTGTT 11 10.123
TGCTTTGTT 11 10.123
TGGTTTGTT 11 7.843
TGGTTTGTT 11 7.843
TGGTTTGTT 11 7.843
*********
MAP Score: 0.000000
Log-odds matrix for Motif  12 yktmkTsGAyrg (1)
#        0         1         2         3         4         5         6         7         8         9        10        11   
#A    -2.322    -2.321    -0.243     0.576    -2.321    -2.319    -2.320    -2.320     1.475    -2.322     0.576    -2.321 
#C     0.325    -2.321    -2.322     1.205    -2.321    -2.319     1.205    -2.320    -2.319     0.325    -2.321    -2.321 
#T     1.095     0.576     1.095    -2.321     0.576     1.475    -2.320    -2.320    -2.319     1.095    -2.321    -0.243 
#G    -2.322     1.205    -2.322    -2.321     1.205    -2.319     1.205     2.141    -2.319    -2.322     1.205     1.748 
Sequence Logo
#  ------------
#               -- 2.30 bits
#              
#         G    
#         G    
#       T GA   
#       T GA  G
#  T T  TCGAT G
#  TGTCGTGGATGG -- 0.29 bits
#  ------------
#  yktmkTsGAyrg
Motif  12 yktmkTsGAyrg (1)          (Bits:  8.38  MAP:  0.00   D: 0.000  -1) E:  0.000
AAAAAACCAAAC 12 -12.514
CCAACCCGACAG 12 1.167
CGAAGGCGACAG 12 8.219
CGAAGTCGACAG 12 12.013
CGAAGTCGACAG 12 12.013
CGCAGTCGACAG 12 9.934
CGGAGTCGACAG 12 9.934
CGTCGTCGACCG 12 11.083
GGTCGTCGAGGG 12 9.315
TGTCGTCGATGG 12 16.149
TGTCGTGGATGG 12 16.149
TGTCGTGGATGG 12 16.149
TGTCGTGGATGG 12 16.149
TTTCTTGGATGG 12 14.891
TTTCTTGGATGG 12 14.891
TTTCTTGGATGG 12 14.891
TTTCTTGGATGG 12 14.891
TTTCTTGGCTGT 12 9.106
TTTGTTGGGTGT 12 5.58
TTTTTTGGTTTT 12 2.054
************
MAP Score: 0.000000
Log-odds matrix for Motif  13 mrTyC.rwy.GrAyk (1)
#        0         1         2         3         4         5         6         7         8         9        10        11        12        13        14   
#A     0.609     0.990    -2.802    -2.805    -2.808    -0.728     0.609     0.609    -2.802    -0.728    -2.808     0.090     1.540    -2.803    -2.802 
#C     1.262    -2.803    -2.802     1.655     2.218     1.261    -2.802    -2.800     1.262    -0.160    -2.808    -2.805    -2.802     0.720    -2.802 
#T    -2.802    -2.803     1.540     0.090    -2.808    -0.728    -2.802     0.609     0.609    -0.728    -2.808    -2.805    -2.802     0.990     0.609 
#G    -2.802     0.720    -2.802    -2.805    -2.808    -0.160     1.262    -2.800    -2.802     1.261     2.218     1.655    -2.802    -2.803     1.262 
Sequence Logo
#  ---------------
#                  -- 2.30 bits
#                 
#      C     G    
#      C     G    
#    T C     G A  
#  C TCC G C GGA G
#  CATCC GAC GGATG
#  AATCCCATTGGGATT -- 0.29 bits
#  ---------------
#  mrTyC.rwy.GrAyk
Motif  13 mrTyC.rwy.GrAyk (1)       (Bits: 11.03  MAP:  0.00   D: 0.000  -1) E:  0.000
AACCCAAACACAACC 13 0.434
AAGCCAAACAGAACG 13 9.524
AATCCCAACCGAACG 13 16.423
AATCCCAACCGAACG 13 16.423
AATCCCAACCGCACG 13 13.528
AATCCCAACCGGACG 13 17.988
AATCCCAACGGGACG 13 19.409
CATCCCCACGGGACG 13 16.651
CATCCCGACGGGACG 13 20.715
CATCCCGCCGGGAGG 13 13.783
CCTCCCGGCGGGATG 13 13.783
CGTCCCGTCGGGATG 13 20.715
CGTCCCGTGGGGATG 13 16.651
CGTCCCGTTGGGATT 13 19.409
CGTCCGGTTGGGATT 13 17.988
CGTGCGGTTGGGATT 13 13.528
CGTTCGGTTGGGATT 13 16.423
CGTTCGGTTGGGATT 13 16.423
CGTTCTGTTTGGCTT 13 9.524
GGTTGTGTTTGGGTT 13 0.434
***************
MAP Score: 0.000000
Log-odds matrix for Motif  14 ATTTTATGCA (1)
#        0         1         2         3         4         5         6         7         8         9   
#A     1.947    -4.381    -4.381    -4.381    -4.381     1.947    -4.381    -4.393    -4.393     1.947 
#C    -4.381    -4.381    -4.381    -4.381    -4.381    -4.381    -4.381    -4.393     1.947    -4.381 
#T    -4.381     1.947     1.947     1.947     1.947    -4.381     1.947    -4.393    -4.393    -4.381 
#G    -4.381    -4.381    -4.381    -4.381    -4.381    -4.381    -4.381     1.947    -4.393    -4.381 
Sequence Logo
#  ----------
#             -- 2.30 bits
#            
#  ATTTTATGCA
#  ATTTTATGCA
#  ATTTTATGCA
#  ATTTTATGCA
#  ATTTTATGCA
#  ATTTTATGCA -- 0.29 bits
#  ----------
#  ATTTTATGCA
Motif  14 ATTTTATGCA (1)            (Bits: 17.20  MAP:  0.00   D: 0.000  -1) E:  0.000
ATTTTATGCA 14 19.47
ATTTTATGCA 14 19.47
ATTTTATGCA 14 19.47
ATTTTATGCA 14 19.47
ATTTTATGCA 14 19.47
ATTTTATGCA 14 19.47
ATTTTATGCA 14 19.47
ATTTTATGCA 14 19.47
ATTTTATGCA 14 19.47
ATTTTATGCA 14 19.47
ATTTTATGCA 14 19.47
ATTTTATGCA 14 19.47
ATTTTATGCA 14 19.47
ATTTTATGCA 14 19.47
ATTTTATGCA 14 19.47
ATTTTATGCA 14 19.47
ATTTTATGCA 14 19.47
ATTTTATGCA 14 19.47
ATTTTATGCA 14 19.47
ATTTTATGCA 14 19.47
**********
MAP Score: 0.000000
Log-odds matrix for Motif  15 AwCamGkamm.w (1)
#        0         1         2         3         4         5         6         7         8         9        10        11   
#A     1.539     0.090    -2.808     1.290     0.989    -2.808    -2.802     0.989     0.608     0.090     0.090     0.990 
#C    -2.800    -2.800     2.218    -0.160     0.720    -2.808    -2.802    -0.160     0.719     1.655    -2.801    -2.799 
#T    -2.800     0.609    -2.808    -2.801    -2.802    -2.808     0.989    -2.802    -2.803    -2.805     0.090     0.090 
#G    -2.800    -0.160    -2.808    -2.801    -2.802     2.218     0.720    -0.160    -0.160    -2.805     0.720    -2.799 
Sequence Logo
#  ------------
#               -- 2.30 bits
#              
#    C  G      
#    C  G      
#  A C  G      
#  A CA G   C  
#  A CAAGTA C A
#  ATCAAGTA C A -- 0.29 bits
#  ------------
#  AwCamGkamm.w
Motif  15 AwCamGkamm.w (1)          (Bits:  8.75  MAP:  0.00   D: 0.000  -1) E:  0.000
AACAACCAAAAA 15 3.283
AACAAGGAAAAA 15 11.831
AACAAGGAAAAA 15 11.831
AACAAGGAAAAA 15 11.831
AACAAGGAACAA 15 13.396
AACAAGGAACCA 15 10.505
AGCAAGGAACGA 15 13.776
AGCAAGGACCGA 15 13.887
AGCAAGGACCGA 15 13.887
AGCAAGGACCGA 15 13.887
AGCACGTCCCGA 15 12.738
AGCACGTCCCGA 15 12.738
ATCACGTCCCGC 15 9.718
ATCACGTCCCGG 15 9.718
ATCCCGTCCCGT 15 11.157
ATCCCGTGGCTT 15 9.648
ATCCCGTGGCTT 15 9.648
ATCCCGTGGCTT 15 9.648
CTCCCGTGGCTT 15 5.309
GTGGGGTGGGTT 15 -1.698
************
MAP Score: 0.000000
Log-odds matrix for Motif  16 yArwtymAmk (1)
#        0         1         2         3         4         5         6         7         8         9   
#A    -3.906     1.517     1.002     0.653    -0.490    -3.907     0.191     1.622     0.653    -0.110 
#C     1.335    -1.259    -1.260    -3.907    -1.260     0.865     1.119    -3.905     1.335    -3.898 
#T     0.653    -3.899    -3.907     0.653     1.149     0.838    -3.903    -3.905    -3.906     0.440 
#G    -3.906    -3.899     0.556    -3.907    -3.906    -1.260     0.163    -3.905    -3.906     0.556 
Sequence Logo
#  ----------
#             -- 2.30 bits
#            
#            
#         A  
#   A     A  
#  CA     AC 
#  CAAATT AC 
#  TAATTCCAA  -- 0.29 bits
#  ----------
#  yArwtymAmk
Motif  16 yArwtymAmk (1)            (Bits:  7.75  MAP:  0.00   D: 0.000  -1) E:  0.000
CAAAACAAAA 16 7.238
CAAAACAAAA 16 7.238
CAAAACAAAA 16 7.238
CAAAACAAAA 16 7.238
CAAACCAAAA 16 6.468
CAAACCCAAG 16 8.062
CAAAGCCAAG 16 5.416
CAAATCCACG 16 11.153
CAAATCCACG 16 11.153
CAAATGCACG 16 9.028
CACTTGCACG 16 6.766
CACTTTCACG 16 8.864
GAGTTTCACG 16 5.439
TAGTTTCACT 16 9.882
TAGTTTCACT 16 9.882
TAGTTTGACT 16 8.926
TAGTTTGACT 16 8.926
TCGTTTGACT 16 6.15
TCGTTTGACT 16 6.15
TCGTTTGCCT 16 0.623
**********
MAP Score: 0.000000
Log-odds matrix for Motif  17 CTAATTCr (1)
#        0         1         2         3         4         5         6         7   
#A    -4.393    -4.384     1.947     1.947    -4.384    -4.384    -4.393     0.965 
#C     1.947    -4.384    -4.384    -4.384    -4.384    -4.384     1.947    -4.374 
#T    -4.393     1.947    -4.384    -4.384     1.947     1.947    -4.393    -4.374 
#G    -4.393    -4.384    -4.384    -4.384    -4.384    -4.384    -4.393     0.965 
Sequence Logo
#  --------
#           -- 2.30 bits
#          
#  CTAATTC 
#  CTAATTC 
#  CTAATTC 
#  CTAATTC 
#  CTAATTCA
#  CTAATTCG -- 0.29 bits
#  --------
#  CTAATTCr
Motif  17 CTAATTCr (1)              (Bits: 12.88  MAP:  0.00   D: 0.000  -1) E:  0.000
CTAATTCA 17 14.594
CTAATTCA 17 14.594
CTAATTCA 17 14.594
CTAATTCA 17 14.594
CTAATTCA 17 14.594
CTAATTCA 17 14.594
CTAATTCA 17 14.594
CTAATTCA 17 14.594
CTAATTCA 17 14.594
CTAATTCA 17 14.594
CTAATTCG 17 14.594
CTAATTCG 17 14.594
CTAATTCG 17 14.594
CTAATTCG 17 14.594
CTAATTCG 17 14.594
CTAATTCG 17 14.594
CTAATTCG 17 14.594
CTAATTCG 17 14.594
CTAATTCG 17 14.594
CTAATTCG 17 14.594
********
MAP Score: 0.000000
Log-odds matrix for Motif  18 rACwTryckrcyT (1)
#        0         1         2         3         4         5         6         7         8         9        10        11        12   
#A     0.627     1.573    -3.128     0.245    -3.172     0.247    -1.088    -0.270    -3.146     0.927    -3.132    -3.152    -3.172 
#C    -3.146    -3.172     2.259    -3.168    -3.172    -0.521     0.899     1.855     0.357    -3.152     2.071     0.899    -3.172 
#T    -3.146    -3.172    -3.128     0.926     1.573    -3.144     0.626    -3.139     0.627    -3.152    -1.084     0.927     1.573 
#G     1.292    -3.172    -3.128    -3.168    -3.172     1.292    -3.152    -3.139     0.357     0.899    -3.132    -3.152    -3.172 
Sequence Logo
#  -------------
#                -- 2.30 bits
#    C          
#    C          
#   AC T     C T
#   AC T  C  C T
#  GAC T  C  C T
#  GAC TGCC ACTT
#  AACTTGTCTGCCT -- 0.29 bits
#  -------------
#  rACwTryckrcyT
Motif  18 rACwTryckrcyT (1)         (Bits: 11.32  MAP:  0.00   D: 0.000  -1) E:  0.000
AACACAAACACCC 18 1.503
AACAGAAACACCG 18 1.503
AACATACACACCT 18 12.98
AACATACCCACCT 18 15.105
AACATACCCACCT 18 15.105
AACATCCCCACCT 18 14.337
AACATCCCGACCT 18 14.337
CACCTCCCGACCT 18 7.151
GACTTGCCGACCT 18 17.496
GACTTGCCGACCT 18 17.496
GACTTGCCGGCTT 18 17.496
GACTTGCCGGCTT 18 17.496
GACTTGTCGGCTT 18 17.223
GACTTGTCTGCTT 18 17.493
GACTTGTCTGCTT 18 17.493
GACTTGTCTGCTT 18 17.493
GACTTGTCTGCTT 18 17.493
GACTTGTCTGCTT 18 17.493
GCCTTGTCTGTTT 18 9.593
GGCTTGTGTGTTT 18 4.599
*************
MAP Score: 0.000000
Log-odds matrix for Motif  19 CTAAATGTAA (1)
#        0         1         2         3         4         5         6         7         8         9   
#A    -4.393    -4.381     1.947     1.947     1.947    -4.381    -4.393    -4.381     1.947     1.947 
#C     1.947    -4.381    -4.381    -4.381    -4.381    -4.381    -4.393    -4.381    -4.381    -4.381 
#T    -4.393     1.947    -4.381    -4.381    -4.381     1.947    -4.393     1.947    -4.381    -4.381 
#G    -4.393    -4.381    -4.381    -4.381    -4.381    -4.381     1.947    -4.381    -4.381    -4.381 
Sequence Logo
#  ----------
#             -- 2.30 bits
#            
#  CTAAATGTAA
#  CTAAATGTAA
#  CTAAATGTAA
#  CTAAATGTAA
#  CTAAATGTAA
#  CTAAATGTAA -- 0.29 bits
#  ----------
#  CTAAATGTAA
Motif  19 CTAAATGTAA (1)            (Bits: 17.20  MAP:  0.00   D: 0.000  -1) E:  0.000
CTAAATGTAA 19 19.47
CTAAATGTAA 19 19.47
CTAAATGTAA 19 19.47
CTAAATGTAA 19 19.47
CTAAATGTAA 19 19.47
CTAAATGTAA 19 19.47
CTAAATGTAA 19 19.47
CTAAATGTAA 19 19.47
CTAAATGTAA 19 19.47
CTAAATGTAA 19 19.47
CTAAATGTAA 19 19.47
CTAAATGTAA 19 19.47
CTAAATGTAA 19 19.47
CTAAATGTAA 19 19.47
CTAAATGTAA 19 19.47
CTAAATGTAA 19 19.47
CTAAATGTAA 19 19.47
CTAAATGTAA 19 19.47
CTAAATGTAA 19 19.47
CTAAATGTAA 19 19.47
**********
MAP Score: 0.000000
Log-odds matrix for Motif  20 wTmyArmTgAAA (1)
#        0         1         2         3         4         5         6         7         8         9        10        11   
#A     0.079    -1.997     0.079    -2.000     1.416     0.898     0.079    -1.997    -1.999     1.416     1.416     1.416 
#C    -1.999    -1.997     1.527     0.647    -1.997    -2.000     1.527    -1.997    -1.999    -1.997    -1.997    -1.997 
#T     0.898     1.416    -2.000     0.898    -1.997    -2.000    -2.000     1.416    -1.999    -1.997    -1.997    -1.997 
#G    -1.999    -1.997    -2.000    -2.000    -1.997     0.647    -2.000    -1.997     2.069    -1.997    -1.997    -1.997 
Sequence Logo
#  ------------
#               -- 2.30 bits
#              
#              
#          G   
#   T  A  TGAAA
#   T  A  TGAAA
#   TC A CTGAAA
#  TTCTAACTGAAA -- 0.29 bits
#  ------------
#  wTmyArmTgAAA
Motif  20 wTmyArmTgAAA (1)          (Bits:  9.53  MAP:  0.00   D: 0.000  -1) E:  0.000
AAAAAAAAAAAA 20 -1.194
ACACAAACCAAA 20 1.453
ACACAAACGAAA 20 5.521
AGACAAAGGAAA 20 5.521
ATCCAACTGAAA 20 15.243
ATCCAACTGAAA 20 15.243
CTCCAACTGAAA 20 13.165
CTCCAACTGAAA 20 13.165
GTCCAACTGAAA 20 13.165
TTCGACCTGAAA 20 10.517
TTCGACCTGAAA 20 10.517
TTCTAGCTGAAA 20 16.062
TTCTAGCTGAAA 20 16.062
TTCTAGCTGAAA 20 16.062
TTCTAGCTGAAA 20 16.062
TTCTAGCTGAAA 20 16.062
TTCTCGCTGCCC 20 2.41
TTCTGGCTGGGG 20 2.41
TTGTGGGTGGGG 20 -4.04
TTTTTTTTTTTT 20 -1.194
************
MAP Score: 0.000000
Log-odds matrix for Motif  21 ArGTk.mAymt (1)
#        0         1         2         3         4         5         6         7         8         9        10   
#A     1.621     0.191    -1.008    -3.908    -0.110    -1.008     0.440     1.621    -3.895     1.002    -3.898 
#C    -3.907    -3.896    -3.899    -0.381    -3.903     1.335     0.556    -3.907     1.523     0.556    -0.380 
#T    -3.907    -0.110    -3.899     1.404     0.653    -1.826    -0.110    -3.907     0.440    -1.828     1.282 
#G    -3.907     0.865     2.097    -3.908     0.163     0.556    -3.896    -3.907    -3.895    -3.904    -1.259 
Sequence Logo
#  -----------
#              -- 2.30 bits
#             
#             
#  A G    A   
#  A GT   A   
#  A GT   A  T
#  A GT C ACAT
#  AGGTTC ACAT -- 0.29 bits
#  -----------
#  ArGTk.mAymt
Motif  21 ArGTk.mAymt (1)           (Bits:  8.90  MAP:  0.00   D: 0.000  -1) E:  0.000
AAACAAAACAC 21 3.511
AAACAAAACAC 21 3.511
AAGCACAACAC 21 8.959
AAGCACAACAC 21 8.959
AAGGACAACAG 21 4.553
AAGTGCAACAG 21 10.138
AGGTGCAACAG 21 10.812
AGGTGCCACAT 21 13.469
AGGTGCCACAT 21 13.469
AGGTGCCACAT 21 13.469
AGGTGCCACAT 21 13.469
AGGTGCCACCT 21 13.023
AGGTTCCACCT 21 13.513
AGGTTGCACCT 21 12.907
AGGTTGCATCT 21 11.651
AGGTTGTATCT 21 10.985
ATGTTGTATCT 21 10.01
ATGTTGTATCT 21 10.01
ATGTTGTATCT 21 10.01
CTGTTTTCTTT 21 -0.895
***********
MAP Score: 0.000000
Log-odds matrix for Motif  22 GAGCTTGGA (1)
#        0         1         2         3         4         5         6         7         8   
#A    -4.391     1.947    -4.391    -4.391    -4.393    -4.393    -0.000    -4.391     1.947 
#C    -4.391    -4.392    -4.391     1.948    -4.392    -4.392    -4.384    -4.391    -4.392 
#T    -4.391    -4.393    -4.391    -4.391     1.947     1.947    -4.384    -4.391    -4.393 
#G     1.948    -4.392     1.948    -4.391    -4.392    -4.392     1.538     1.948    -4.392 
Sequence Logo
#  ---------
#            -- 2.30 bits
#           
#  GAGCTT GA
#  GAGCTT GA
#  GAGCTT GA
#  GAGCTTGGA
#  GAGCTTGGA
#  GAGCTTGGA -- 0.29 bits
#  ---------
#  GAGCTTGGA
Motif  22 GAGCTTGGA (1)             (Bits: 14.78  MAP:  0.00   D: 0.000  -1) E:  0.000
GAGCTTAGA 22 15.58
GAGCTTAGA 22 15.58
GAGCTTAGA 22 15.58
GAGCTTAGA 22 15.58
GAGCTTAGA 22 15.58
GAGCTTGGA 22 17.118
GAGCTTGGA 22 17.118
GAGCTTGGA 22 17.118
GAGCTTGGA 22 17.118
GAGCTTGGA 22 17.118
GAGCTTGGA 22 17.118
GAGCTTGGA 22 17.118
GAGCTTGGA 22 17.118
GAGCTTGGA 22 17.118
GAGCTTGGA 22 17.118
GAGCTTGGA 22 17.118
GAGCTTGGA 22 17.118
GAGCTTGGA 22 17.118
GAGCTTGGA 22 17.118
GAGCTTGGA 22 17.118
*********
MAP Score: 0.000000
Log-odds matrix for Motif  23 GGAGCTTGGA (1)
#        0         1         2         3         4         5         6         7         8         9   
#A    -4.389    -4.389     1.947    -4.389    -4.389    -4.393    -4.393    -4.389    -4.389     1.947 
#C    -4.389    -4.389    -4.393    -4.389     1.947    -4.393    -4.393    -4.389    -4.389    -4.393 
#T    -4.389    -4.389    -4.393    -4.389    -4.389     1.947     1.947    -4.389    -4.389    -4.393 
#G     1.947     1.947    -4.393     1.947    -4.389    -4.393    -4.393     1.947     1.947    -4.393 
Sequence Logo
#  ----------
#             -- 2.30 bits
#            
#  GGAGCTTGGA
#  GGAGCTTGGA
#  GGAGCTTGGA
#  GGAGCTTGGA
#  GGAGCTTGGA
#  GGAGCTTGGA -- 0.29 bits
#  ----------
#  GGAGCTTGGA
Motif  23 GGAGCTTGGA (1)            (Bits: 17.21  MAP:  0.00   D: 0.000  -1) E:  0.000
GGAGCTTGGA 23 19.47
GGAGCTTGGA 23 19.47
GGAGCTTGGA 23 19.47
GGAGCTTGGA 23 19.47
GGAGCTTGGA 23 19.47
GGAGCTTGGA 23 19.47
GGAGCTTGGA 23 19.47
GGAGCTTGGA 23 19.47
GGAGCTTGGA 23 19.47
GGAGCTTGGA 23 19.47
GGAGCTTGGA 23 19.47
GGAGCTTGGA 23 19.47
GGAGCTTGGA 23 19.47
GGAGCTTGGA 23 19.47
GGAGCTTGGA 23 19.47
GGAGCTTGGA 23 19.47
GGAGCTTGGA 23 19.47
GGAGCTTGGA 23 19.47
GGAGCTTGGA 23 19.47
GGAGCTTGGA 23 19.47
**********
MAP Score: 0.000000
Log-odds matrix for Motif  24 rsTmrkkkrCGTw (1)
#        0         1         2         3         4         5         6         7         8         9        10        11        12   
#A     0.990    -2.808    -2.802     0.609     0.609    -2.804    -0.728    -2.804     0.609    -2.808    -2.808    -2.802     0.090 
#C    -2.804     1.655    -2.802     0.720    -2.802    -0.160    -2.803    -0.160    -2.802     2.218    -2.808    -2.802    -0.160 
#T    -2.804    -2.808     1.540    -0.728    -2.802     0.609     0.609     0.609    -2.802    -2.808    -2.808     1.540     0.609 
#G     0.720     0.719    -2.802    -2.803     1.262     0.720     0.720     0.720     1.262    -2.808     2.218    -2.802    -2.802 
Sequence Logo
#  -------------
#                -- 2.30 bits
#               
#           CG  
#           CG  
#    T      CGT 
#   CT G   GCGT 
#  ACT G   GCGT 
#  ACTAATTTACGTT -- 0.29 bits
#  -------------
#  rsTmrkkkrCGTw
Motif  24 rsTmrkkkrCGTw (1)         (Bits:  9.21  MAP:  0.00   D: 0.000  -1) E:  0.000
ACCAACACACCCA 24 -2.68
ACGAACACACGGA 24 2.346
ACTAACACACGTA 24 11.03
ACTAACCCACGTA 24 8.955
ACTAACGCACGTA 24 12.478
ACTAAGGGACGTA 24 14.238
ACTAAGGGACGTC 24 13.988
ACTACGGGCCGTC 24 7.166
ACTCGGGGGCGTC 24 15.405
ACTCGGGGGCGTC 24 15.405
CCTCGGGGGCGTC 24 11.611
GCTCGGGGGCGTG 24 12.493
GCTCGGTGGCGTT 24 15.793
GGTCGTTTGCGTT 24 14.635
GGTCGTTTGCGTT 24 14.635
GGTCGTTTGCGTT 24 14.635
GGTGGTTTGCGTT 24 11.112
GGTTGTTTGCGTT 24 13.187
GGTTGTTTGCGTT 24 13.187
GGTTGTTTGGGTT 24 8.161
*************
MAP Score: 0.000000
Log-odds matrix for Motif  25 TGAAAAAGCT (1)
#        0         1         2         3         4         5         6         7         8         9   
#A    -4.385    -4.393     1.947     1.947     1.947     1.947     1.947    -4.393    -4.393    -4.385 
#C    -4.385    -4.393    -4.385    -4.385    -4.385    -4.385    -4.385    -4.393     1.947    -4.385 
#T     1.947    -4.393    -4.385    -4.385    -4.385    -4.385    -4.385    -4.393    -4.393     1.947 
#G    -4.385     1.947    -4.385    -4.385    -4.385    -4.385    -4.385     1.947    -4.393    -4.385 
Sequence Logo
#  ----------
#             -- 2.30 bits
#            
#  TGAAAAAGCT
#  TGAAAAAGCT
#  TGAAAAAGCT
#  TGAAAAAGCT
#  TGAAAAAGCT
#  TGAAAAAGCT -- 0.29 bits
#  ----------
#  TGAAAAAGCT
Motif  25 TGAAAAAGCT (1)            (Bits: 17.20  MAP:  0.00   D: 0.000  -1) E:  0.000
TGAAAAAGCT 25 19.47
TGAAAAAGCT 25 19.47
TGAAAAAGCT 25 19.47
TGAAAAAGCT 25 19.47
TGAAAAAGCT 25 19.47
TGAAAAAGCT 25 19.47
TGAAAAAGCT 25 19.47
TGAAAAAGCT 25 19.47
TGAAAAAGCT 25 19.47
TGAAAAAGCT 25 19.47
TGAAAAAGCT 25 19.47
TGAAAAAGCT 25 19.47
TGAAAAAGCT 25 19.47
TGAAAAAGCT 25 19.47
TGAAAAAGCT 25 19.47
TGAAAAAGCT 25 19.47
TGAAAAAGCT 25 19.47
TGAAAAAGCT 25 19.47
TGAAAAAGCT 25 19.47
TGAAAAAGCT 25 19.47
**********
MAP Score: 0.000000
Log-odds matrix for Motif  26 TwAAAGrATw (1)
#        0         1         2         3         4         5         6         7         8         9   
#A    -4.384     0.965     1.947     1.947     1.947    -4.393     0.965     1.947    -4.384     0.965 
#C    -4.384    -4.370    -4.384    -4.384    -4.384    -4.393    -4.374    -4.384    -4.384    -4.370 
#T     1.947     0.965    -4.384    -4.384    -4.384    -4.393    -4.374    -4.384     1.947     0.965 
#G    -4.384    -4.370    -4.384    -4.384    -4.384     1.947     0.965    -4.384    -4.384    -4.370 
Sequence Logo
#  ----------
#             -- 2.30 bits
#            
#  T AAAG AT 
#  T AAAG AT 
#  T AAAG AT 
#  T AAAG AT 
#  TAAAAGAATA
#  TTAAAGGATT -- 0.29 bits
#  ----------
#  TwAAAGrATw
Motif  26 TwAAAGrATw (1)            (Bits: 14.55  MAP:  0.00   D: 0.000  -1) E:  0.000
TAAAAGAATA 26 16.524
TAAAAGAATA 26 16.524
TAAAAGAATA 26 16.524
TAAAAGAATA 26 16.524
TAAAAGAATA 26 16.524
TAAAAGAATA 26 16.524
TAAAAGAATA 26 16.524
TAAAAGAATA 26 16.524
TAAAAGAATA 26 16.524
TAAAAGAATA 26 16.524
TTAAAGGATT 26 16.524
TTAAAGGATT 26 16.524
TTAAAGGATT 26 16.524
TTAAAGGATT 26 16.524
TTAAAGGATT 26 16.524
TTAAAGGATT 26 16.524
TTAAAGGATT 26 16.524
TTAAAGGATT 26 16.524
TTAAAGGATT 26 16.524
TTAAAGGATT 26 16.524
**********
MAP Score: 0.000000
Log-odds matrix for Motif  27 wATAGACATw (1)
#        0         1         2         3         4         5         6         7         8         9   
#A     0.965     1.947    -4.387     1.947    -4.393     1.947    -4.393     1.947    -4.387     0.965 
#C    -4.372    -4.387    -4.387    -4.387    -4.393    -4.387     1.947    -4.387    -4.387    -4.372 
#T     0.965    -4.387     1.947    -4.387    -4.393    -4.387    -4.393    -4.387     1.947     0.965 
#G    -4.372    -4.387    -4.387    -4.387     1.947    -4.387    -4.393    -4.387    -4.387    -4.372 
Sequence Logo
#  ----------
#             -- 2.30 bits
#            
#   ATAGACAT 
#   ATAGACAT 
#   ATAGACAT 
#   ATAGACAT 
#  AATAGACATA
#  TATAGACATT -- 0.29 bits
#  ----------
#  wATAGACATw
Motif  27 wATAGACATw (1)            (Bits: 15.44  MAP:  0.00   D: 0.000  -1) E:  0.000
AATAGACATA 27 17.506
AATAGACATA 27 17.506
AATAGACATA 27 17.506
AATAGACATA 27 17.506
AATAGACATA 27 17.506
AATAGACATA 27 17.506
AATAGACATA 27 17.506
AATAGACATA 27 17.506
AATAGACATA 27 17.506
AATAGACATA 27 17.506
TATAGACATT 27 17.506
TATAGACATT 27 17.506
TATAGACATT 27 17.506
TATAGACATT 27 17.506
TATAGACATT 27 17.506
TATAGACATT 27 17.506
TATAGACATT 27 17.506
TATAGACATT 27 17.506
TATAGACATT 27 17.506
TATAGACATT 27 17.506
**********
MAP Score: 0.000000
Log-odds matrix for Motif  28 ATak.A.cymmGwca (1)
#        0         1         2         3         4         5         6         7         8         9        10        11        12        13        14   
#A     1.475    -2.319     1.095    -2.322    -0.243     1.475    -2.321    -2.321    -2.321     0.576     1.095    -2.320     0.576    -2.321     1.095 
#C    -2.319    -2.319    -2.322    -2.322     1.205    -2.319     0.325     1.748     1.205     1.205     0.325    -2.320    -2.322     1.748    -2.322 
#T    -2.319     1.475    -0.243     1.095    -0.243    -2.319     0.576    -0.243     0.576    -2.321    -2.322    -2.320     0.576    -0.243    -0.243 
#G    -2.319    -2.319    -2.322     0.325    -2.320    -2.319     0.325    -2.321    -2.321    -2.321    -2.322     2.141    -2.322    -2.321    -2.322 
Sequence Logo
#  ---------------
#                  -- 2.30 bits
#                 
#             G   
#             G   
#  AT   A     G   
#  AT   A C   G C 
#  ATAT A C  AG CA
#  ATATCA CCCAG CA -- 0.29 bits
#  ---------------
#  ATak.A.cymmGwca
Motif  28 ATak.A.cymmGwca (1)       (Bits: 10.48  MAP:  0.00   D: 0.000  -1) E:  0.000
AAAAAAACAAACACA 28 -0.963
ACACAACCCAAGACA 28 9.67
AGAGAACCCAAGACA 28 12.317
ATAGAACCCAAGACA 28 16.111
ATAGCACCCAAGACA 28 17.559
ATAGCACCCAAGACA 28 17.559
ATAGCACCCAAGACA 28 17.559
ATAGCAGCCCAGACA 28 18.188
ATAGCAGCCCAGACA 28 18.188
ATATCAGCCCAGCCA 28 16.06
ATATCAGCCCAGGCA 28 16.06
ATATCAGCCCCGTCA 28 18.188
ATATCAGCGCCGTCA 28 14.662
ATCTCATCTCCGTCC 28 10.976
ATGTCATCTCCGTCG 28 10.976
ATTTGATCTCCGTCT 28 11.609
ATTTTATGTCCGTGT 28 5.548
CTTTTCTTTCCGTTT 28 2.116
GTTTTGTTTGGGTTT 28 -4.057
TTTTTTTTTTTGTTT 28 -4.057
***************
MAP Score: 0.000000
Log-odds matrix for Motif  29 GAGAwArTCA (1)
#        0         1         2         3         4         5         6         7         8         9   
#A    -4.392     1.948    -4.392     1.948     0.965     1.948     0.965    -4.391    -4.392     1.538 
#C    -4.393    -4.391    -4.393    -4.391    -4.377    -4.391    -4.377    -4.391     1.947    -4.384 
#T    -4.392    -4.391    -4.392    -4.391     0.965    -4.391    -4.377     1.948    -4.392    -0.000 
#G     1.947    -4.391     1.947    -4.391    -4.377    -4.391     0.965    -4.391    -4.393    -4.384 
Sequence Logo
#  ----------
#             -- 2.30 bits
#            
#  GAGA A TC 
#  GAGA A TC 
#  GAGA A TC 
#  GAGA A TCA
#  GAGAAAGTCA
#  GAGATAATCA -- 0.29 bits
#  ----------
#  GAGAwArTCA
Motif  29 GAGAwArTCA (1)            (Bits: 14.73  MAP:  0.00   D: 0.000  -1) E:  0.000
GAGAAAATCA 29 17.101
GAGAAAATCA 29 17.101
GAGAAAATCA 29 17.101
GAGAAAATCA 29 17.101
GAGAAAATCA 29 17.101
GAGAAAATCA 29 17.101
GAGAAAATCA 29 17.101
GAGAAAATCA 29 17.101
GAGAAAATCA 29 17.101
GAGAAAATCA 29 17.101
GAGATAGTCA 29 17.101
GAGATAGTCA 29 17.101
GAGATAGTCA 29 17.101
GAGATAGTCA 29 17.101
GAGATAGTCA 29 17.101
GAGATAGTCT 29 15.563
GAGATAGTCT 29 15.563
GAGATAGTCT 29 15.563
GAGATAGTCT 29 15.563
GAGATAGTCT 29 15.563
**********
MAP Score: 0.000000
Log-odds matrix for Motif  30 AATGGAAAGA (1)
#        0         1         2         3         4         5         6         7         8         9   
#A     1.947     1.947    -4.385    -4.393    -4.393     1.947     1.947     1.947    -4.393     1.947 
#C    -4.385    -4.385    -4.385    -4.393    -4.393    -4.385    -4.385    -4.385    -4.393    -4.385 
#T    -4.385    -4.385     1.947    -4.393    -4.393    -4.385    -4.385    -4.385    -4.393    -4.385 
#G    -4.385    -4.385    -4.385     1.947     1.947    -4.385    -4.385    -4.385     1.947    -4.385 
Sequence Logo
#  ----------
#             -- 2.30 bits
#            
#  AATGGAAAGA
#  AATGGAAAGA
#  AATGGAAAGA
#  AATGGAAAGA
#  AATGGAAAGA
#  AATGGAAAGA -- 0.29 bits
#  ----------
#  AATGGAAAGA
Motif  30 AATGGAAAGA (1)            (Bits: 17.20  MAP:  0.00   D: 0.000  -1) E:  0.000
AATGGAAAGA 30 19.47
AATGGAAAGA 30 19.47
AATGGAAAGA 30 19.47
AATGGAAAGA 30 19.47
AATGGAAAGA 30 19.47
AATGGAAAGA 30 19.47
AATGGAAAGA 30 19.47
AATGGAAAGA 30 19.47
AATGGAAAGA 30 19.47
AATGGAAAGA 30 19.47
AATGGAAAGA 30 19.47
AATGGAAAGA 30 19.47
AATGGAAAGA 30 19.47
AATGGAAAGA 30 19.47
AATGGAAAGA 30 19.47
AATGGAAAGA 30 19.47
AATGGAAAGA 30 19.47
AATGGAAAGA 30 19.47
AATGGAAAGA 30 19.47
AATGGAAAGA 30 19.47
**********
MAP Score: 0.000000
Log-odds matrix for Motif  31 AAwCAwTGTC (1)
#        0         1         2         3         4         5         6         7         8         9   
#A     1.948     1.948     0.965    -4.393     1.948     0.965    -4.390    -4.393    -4.390    -4.393 
#C    -4.390    -4.390    -4.376     1.947    -4.390    -4.376    -4.390    -4.393    -4.390     1.947 
#T    -4.390    -4.390     0.965    -4.393    -4.390     0.965     1.948    -4.393     1.948    -4.393 
#G    -4.390    -4.390    -4.376    -4.393    -4.390    -4.376    -4.390     1.947    -4.390    -4.393 
Sequence Logo
#  ----------
#             -- 2.30 bits
#            
#  AA CA TGTC
#  AA CA TGTC
#  AA CA TGTC
#  AA CA TGTC
#  AAACAATGTC
#  AATCATTGTC -- 0.29 bits
#  ----------
#  AAwCAwTGTC
Motif  31 AAwCAwTGTC (1)            (Bits: 15.44  MAP:  0.00   D: 0.000  -1) E:  0.000
AAACAATGTC 31 17.511
AAACAATGTC 31 17.511
AAACAATGTC 31 17.511
AAACAATGTC 31 17.511
AAACAATGTC 31 17.511
AAACAATGTC 31 17.511
AAACAATGTC 31 17.511
AAACAATGTC 31 17.511
AAACAATGTC 31 17.511
AAACAATGTC 31 17.511
AATCATTGTC 31 17.511
AATCATTGTC 31 17.511
AATCATTGTC 31 17.511
AATCATTGTC 31 17.511
AATCATTGTC 31 17.511
AATCATTGTC 31 17.511
AATCATTGTC 31 17.511
AATCATTGTC 31 17.511
AATCATTGTC 31 17.511
AATCATTGTC 31 17.511
**********
MAP Score: 0.000000
Log-odds matrix for Motif  32 ATCTTATA (1)
#        0         1         2         3         4         5         6         7   
#A     1.947    -4.378    -4.393    -4.378    -4.378     1.947    -4.378     1.947 
#C    -4.378    -4.378     1.947    -4.378    -4.378    -4.378    -4.378    -4.378 
#T    -4.378     1.947    -4.393     1.947     1.947    -4.378     1.947    -4.378 
#G    -4.378    -4.378    -4.393    -4.378    -4.378    -4.378    -4.378    -4.378 
Sequence Logo
#  --------
#           -- 2.30 bits
#          
#  ATCTTATA
#  ATCTTATA
#  ATCTTATA
#  ATCTTATA
#  ATCTTATA
#  ATCTTATA -- 0.29 bits
#  --------
#  ATCTTATA
Motif  32 ATCTTATA (1)              (Bits: 13.75  MAP:  0.00   D: 0.000  -1) E:  0.000
ATCTTATA 32 15.576
ATCTTATA 32 15.576
ATCTTATA 32 15.576
ATCTTATA 32 15.576
ATCTTATA 32 15.576
ATCTTATA 32 15.576
ATCTTATA 32 15.576
ATCTTATA 32 15.576
ATCTTATA 32 15.576
ATCTTATA 32 15.576
ATCTTATA 32 15.576
ATCTTATA 32 15.576
ATCTTATA 32 15.576
ATCTTATA 32 15.576
ATCTTATA 32 15.576
ATCTTATA 32 15.576
ATCTTATA 32 15.576
ATCTTATA 32 15.576
ATCTTATA 32 15.576
ATCTTATA 32 15.576
********
MAP Score: 0.000000
Log-odds matrix for Motif  33 ATwTTACwA (1)
#        0         1         2         3         4         5         6         7         8   
#A     1.947    -4.384     0.965    -4.384    -4.384     1.947    -4.393     0.965     1.947 
#C    -4.384    -4.384    -4.370    -4.384    -4.384    -4.384     1.947    -4.370    -4.384 
#T    -4.384     1.947     0.965     1.947     1.947    -4.384    -4.393     0.965    -4.384 
#G    -4.384    -4.384    -4.370    -4.384    -4.384    -4.384    -4.393    -4.370    -4.384 
Sequence Logo
#  ---------
#            -- 2.30 bits
#           
#  AT TTAC A
#  AT TTAC A
#  AT TTAC A
#  AT TTAC A
#  ATATTACAA
#  ATTTTACTA -- 0.29 bits
#  ---------
#  ATwTTACwA
Motif  33 ATwTTACwA (1)             (Bits: 13.71  MAP:  0.00   D: 0.000  -1) E:  0.000
ATATTACAA 33 15.559
ATATTACAA 33 15.559
ATATTACAA 33 15.559
ATATTACAA 33 15.559
ATATTACAA 33 15.559
ATATTACAA 33 15.559
ATATTACAA 33 15.559
ATATTACAA 33 15.559
ATATTACAA 33 15.559
ATATTACAA 33 15.559
ATTTTACTA 33 15.559
ATTTTACTA 33 15.559
ATTTTACTA 33 15.559
ATTTTACTA 33 15.559
ATTTTACTA 33 15.559
ATTTTACTA 33 15.559
ATTTTACTA 33 15.559
ATTTTACTA 33 15.559
ATTTTACTA 33 15.559
ATTTTACTA 33 15.559
*********
MAP Score: 0.000000
Log-odds matrix for Motif  34 C.gkcksgykCagtC (1)
#        0         1         2         3         4         5         6         7         8         9        10        11        12        13        14   
#A    -2.997     0.416    -0.102    -0.102    -0.102    -2.998    -2.995    -3.000    -2.997    -2.998    -2.997     1.347    -3.000    -0.102    -2.997 
#C     2.242     0.527    -0.353    -2.999     1.069    -2.998     1.463    -3.000     1.463    -2.998     2.242    -2.998    -3.000    -3.000     2.242 
#T    -2.997    -2.997    -2.999     0.416    -0.102     1.098    -2.995    -0.102     0.416     1.098    -2.997    -2.998    -0.102     1.098    -2.997 
#G    -2.997     0.527     1.463     0.527    -2.999     0.527     1.069     1.772    -2.997     0.527    -2.997    -0.353     1.772    -3.000    -2.997 
Sequence Logo
#  ---------------
#                  -- 2.30 bits
#  C         C   C
#  C         C   C
#  C         C   C
#  C         C   C
#  C     CG  CAG C
#  C G  TCGCTCAGTC
#  C G CTGGCTCAGTC -- 0.29 bits
#  ---------------
#  C.gkcksgykCagtC
Motif  34 C.gkcksgykCagtC (1)       (Bits: 11.01  MAP:  0.00   D: 0.000  -1) E:  0.000
CAAAACCCCCCACAC 34 -0.989
CAAAAGCGCGCAGAC 34 15.605
CAAAAGCGCGCAGAC 34 15.605
CAAAAGCGCGCAGAC 34 15.605
CACACGCGCGCAGAC 34 16.525
CACGCGCGCGCAGCC 34 14.256
CCCGCGCGCGCAGGC 34 14.367
CCGGCGCGCGCAGTC 34 20.281
CCGGCGCGCGCAGTC 34 20.281
CCGGCTCGCTCAGTC 34 21.423
CCGGCTCGCTCAGTC 34 21.423
CCGGCTGGCTCAGTC 34 21.029
CCGGCTGGCTCAGTC 34 21.029
CGGTCTGGGTCAGTC 34 16.458
CGGTCTGGTTCCGTC 34 15.526
CGGTGTGGTTCGGTC 34 14.103
CGGTTTGTTTCGTTC 34 13.252
CGGTTTGTTTCGTTC 34 13.252
CGGTTTGTTTCGTTC 34 13.252
GGGTTTGTTTGGTTG 34 -2.465
***************
MAP Score: 0.000000
Log-odds matrix for Motif  35 aGCsCtkrwkyka (1)
#        0         1         2         3         4         5         6         7         8         9        10        11        12   
#A     1.290    -2.808    -2.808    -2.804    -2.808    -0.727    -0.727     0.609     0.990    -2.802    -2.802    -2.803     1.290 
#C    -0.160    -2.808     2.218     1.261     2.218    -2.799    -2.801    -2.802    -2.799    -2.802     0.720    -0.160    -2.801 
#T    -2.801    -2.808    -2.808    -2.804    -2.808     1.291     0.090    -0.728     0.090     0.989     0.989     0.090    -2.801 
#G    -2.801     2.218    -2.808     1.261    -2.808    -2.799     1.261     0.720    -2.799     0.720    -2.802     1.261    -0.160 
Sequence Logo
#  -------------
#                -- 2.30 bits
#               
#   GC C        
#   GC C        
#   GC C        
#  AGC CT      A
#  AGCCCT  ATT A
#  AGCGCTGAATTGA -- 0.29 bits
#  -------------
#  aGCsCtkrwkyka
Motif  35 aGCsCtkrwkyka (1)         (Bits:  9.95  MAP:  0.00   D: 0.000  -1) E:  0.000
ACCCCAAAACCCA 35 3.372
AGCCCAAAAGCCA 35 11.92
AGCCCAAAAGCCA 35 11.92
AGCCCCGAAGCCA 35 11.836
AGCCCGGAAGCGA 35 13.257
AGCCCTGAAGCGA 35 17.347
AGCCCTGAAGCGA 35 17.347
AGCCCTGAAGCGA 35 17.347
AGCCCTGGAGCGA 35 17.458
AGCCCTGGAGGGA 35 13.936
AGCGCTGGATTGA 35 17.996
AGCGCTGGATTGA 35 17.996
AGCGCTGGCTTGA 35 14.207
AGCGCTGGGTTGA 35 14.207
CGCGCTGGTTTGG 35 14.196
CGCGCTTGTTTGG 35 13.025
CGCGCTTGTTTTG 35 11.854
CGCGCTTTTTTTG 35 10.406
CGCGCTTTTTTTG 35 10.406
GGGGGTTTTTTTG 35 -2.287
*************
MAP Score: 0.000000
Log-odds matrix for Motif  36 GrGsywamTtwAs (1)
#        0         1         2         3         4         5         6         7         8         9        10        11        12   
#A    -2.582     0.832    -2.582    -2.581    -2.581     0.831     1.212     1.212    -2.581    -0.505     0.831     1.513    -2.583 
#C    -2.582    -2.584    -2.582     1.878     0.062    -2.586    -2.581     0.062    -2.581    -2.581    -2.586    -2.581     0.942 
#T    -2.582    -0.506    -2.582    -2.581     1.212     0.312    -0.505    -2.581     1.513     1.212     0.312    -2.581    -2.583 
#G     2.187     0.062     2.187     0.062    -2.581    -2.586    -2.581    -2.581    -2.581    -2.581    -2.586    -2.581     1.485 
Sequence Logo
#  -------------
#                -- 2.30 bits
#               
#  G G          
#  G G          
#  G GC    T  A 
#  G GCT AATT AG
#  G GCT AATT AG
#  GAGCTAAATTAAC -- 0.29 bits
#  -------------
#  GrGsywamTtwAs
Motif  36 GrGsywamTtwAs (1)         (Bits: 10.92  MAP:  0.00   D: 0.000  -1) E:  0.000
CACCCAAAAAAAC 36 1.063
GAGCCAAACAAAC 36 10.601
GAGCCAAAGAAAC 36 10.601
GAGCCAAATAAAC 36 14.695
GAGCCAAATCAAC 36 12.619
GAGCCAAATGAAC 36 12.619
GAGCGAAATTAAC 36 13.769
GAGCTAAATTAAC 36 17.562
GAGCTAAATTAAG 36 18.105
GAGCTAAATTAAG 36 18.105
GCGCTAAATTAAG 36 14.689
GGGCTCAATTCAG 36 10.501
GGGCTGAATTGAG 36 10.501
GGGCTTACTTTAG 36 15.147
GGGCTTCCTTTAG 36 11.354
GGGGTTGCTTTAG 36 9.538
GTGGTTTCTTTAG 36 11.046
GTGGTTTCTTTCG 36 6.952
GTGGTTTCTTTGG 36 6.952
GTGGTTTGTTTTG 36 4.309
*************
MAP Score: 0.000000
Log-odds matrix for Motif  37 CAAGCTGTCG (1)
#        0         1         2         3         4         5         6         7         8         9   
#A    -4.389     1.947     1.947    -4.389    -4.389    -4.393    -4.389    -4.393    -4.389    -4.389 
#C     1.947    -4.393    -4.393    -4.389     1.947    -4.393    -4.389    -4.393     1.947    -4.389 
#T    -4.389    -4.393    -4.393    -4.389    -4.389     1.947    -4.389     1.947    -4.389    -4.389 
#G    -4.389    -4.393    -4.393     1.947    -4.389    -4.393     1.947    -4.393    -4.389     1.947 
Sequence Logo
#  ----------
#             -- 2.30 bits
#            
#  CAAGCTGTCG
#  CAAGCTGTCG
#  CAAGCTGTCG
#  CAAGCTGTCG
#  CAAGCTGTCG
#  CAAGCTGTCG -- 0.29 bits
#  ----------
#  CAAGCTGTCG
Motif  37 CAAGCTGTCG (1)            (Bits: 17.21  MAP:  0.00   D: 0.000  -1) E:  0.000
CAAGCTGTCG 37 19.47
CAAGCTGTCG 37 19.47
CAAGCTGTCG 37 19.47
CAAGCTGTCG 37 19.47
CAAGCTGTCG 37 19.47
CAAGCTGTCG 37 19.47
CAAGCTGTCG 37 19.47
CAAGCTGTCG 37 19.47
CAAGCTGTCG 37 19.47
CAAGCTGTCG 37 19.47
CAAGCTGTCG 37 19.47
CAAGCTGTCG 37 19.47
CAAGCTGTCG 37 19.47
CAAGCTGTCG 37 19.47
CAAGCTGTCG 37 19.47
CAAGCTGTCG 37 19.47
CAAGCTGTCG 37 19.47
CAAGCTGTCG 37 19.47
CAAGCTGTCG 37 19.47
CAAGCTGTCG 37 19.47
**********
MAP Score: 0.000000
Log-odds matrix for Motif  38 ATGTTAwTwG (1)
#        0         1         2         3         4         5         6         7         8         9   
#A     1.947    -4.387    -4.393    -4.387    -4.387     1.947     0.965    -4.387     0.965    -4.393 
#C    -4.387    -4.387    -4.393    -4.387    -4.387    -4.387    -4.372    -4.387    -4.372    -4.393 
#T    -4.387     1.947    -4.393     1.947     1.947    -4.387     0.965     1.947     0.965    -4.393 
#G    -4.387    -4.387     1.947    -4.387    -4.387    -4.387    -4.372    -4.387    -4.372     1.947 
Sequence Logo
#  ----------
#             -- 2.30 bits
#            
#  ATGTTA T G
#  ATGTTA T G
#  ATGTTA T G
#  ATGTTA T G
#  ATGTTAATAG
#  ATGTTATTTG -- 0.29 bits
#  ----------
#  ATGTTAwTwG
Motif  38 ATGTTAwTwG (1)            (Bits: 15.44  MAP:  0.00   D: 0.000  -1) E:  0.000
ATGTTAATAG 38 17.506
ATGTTAATAG 38 17.506
ATGTTAATAG 38 17.506
ATGTTAATAG 38 17.506
ATGTTAATAG 38 17.506
ATGTTAATAG 38 17.506
ATGTTAATAG 38 17.506
ATGTTAATAG 38 17.506
ATGTTAATAG 38 17.506
ATGTTAATAG 38 17.506
ATGTTATTTG 38 17.506
ATGTTATTTG 38 17.506
ATGTTATTTG 38 17.506
ATGTTATTTG 38 17.506
ATGTTATTTG 38 17.506
ATGTTATTTG 38 17.506
ATGTTATTTG 38 17.506
ATGTTATTTG 38 17.506
ATGTTATTTG 38 17.506
ATGTTATTTG 38 17.506
**********
MAP Score: 0.000000
Log-odds matrix for Motif  39 AATCCCATAA (1)
#        0         1         2         3         4         5         6         7         8         9   
#A     1.947     1.947    -4.385    -4.393    -4.393    -4.393     1.947    -4.385     1.947     1.947 
#C    -4.385    -4.385    -4.385     1.947     1.947     1.947    -4.385    -4.385    -4.385    -4.385 
#T    -4.385    -4.385     1.947    -4.393    -4.393    -4.393    -4.385     1.947    -4.385    -4.385 
#G    -4.385    -4.385    -4.385    -4.393    -4.393    -4.393    -4.385    -4.385    -4.385    -4.385 
Sequence Logo
#  ----------
#             -- 2.30 bits
#            
#  AATCCCATAA
#  AATCCCATAA
#  AATCCCATAA
#  AATCCCATAA
#  AATCCCATAA
#  AATCCCATAA -- 0.29 bits
#  ----------
#  AATCCCATAA
Motif  39 AATCCCATAA (1)            (Bits: 17.20  MAP:  0.00   D: 0.000  -1) E:  0.000
AATCCCATAA 39 19.47
AATCCCATAA 39 19.47
AATCCCATAA 39 19.47
AATCCCATAA 39 19.47
AATCCCATAA 39 19.47
AATCCCATAA 39 19.47
AATCCCATAA 39 19.47
AATCCCATAA 39 19.47
AATCCCATAA 39 19.47
AATCCCATAA 39 19.47
AATCCCATAA 39 19.47
AATCCCATAA 39 19.47
AATCCCATAA 39 19.47
AATCCCATAA 39 19.47
AATCCCATAA 39 19.47
AATCCCATAA 39 19.47
AATCCCATAA 39 19.47
AATCCCATAA 39 19.47
AATCCCATAA 39 19.47
AATCCCATAA 39 19.47
**********
MAP Score: 0.000000
Log-odds matrix for Motif  40 TyGGATTyAr (1)
#        0         1         2         3         4         5         6         7         8         9   
#A    -4.384    -4.374    -4.393    -4.393     1.947    -4.384    -4.384    -4.374     1.947     0.965 
#C    -4.384     0.965    -4.393    -4.393    -4.384    -4.384    -4.384     0.965    -4.384    -4.374 
#T     1.947     0.965    -4.393    -4.393    -4.384     1.947     1.947     0.965    -4.384    -4.374 
#G    -4.384    -4.374     1.947     1.947    -4.384    -4.384    -4.384    -4.374    -4.384     0.965 
Sequence Logo
#  ----------
#             -- 2.30 bits
#            
#  T GGATT A 
#  T GGATT A 
#  T GGATT A 
#  T GGATT A 
#  TTGGATTTAA
#  TCGGATTCAG -- 0.29 bits
#  ----------
#  TyGGATTyAr
Motif  40 TyGGATTyAr (1)            (Bits: 14.55  MAP:  0.00   D: 0.000  -1) E:  0.000
TCGGATTCAA 40 16.524
TCGGATTCAA 40 16.524
TCGGATTCAA 40 16.524
TCGGATTCAA 40 16.524
TCGGATTCAA 40 16.524
TCGGATTCAA 40 16.524
TCGGATTCAA 40 16.524
TCGGATTCAA 40 16.524
TCGGATTCAA 40 16.524
TCGGATTCAA 40 16.524
TTGGATTTAG 40 16.524
TTGGATTTAG 40 16.524
TTGGATTTAG 40 16.524
TTGGATTTAG 40 16.524
TTGGATTTAG 40 16.524
TTGGATTTAG 40 16.524
TTGGATTTAG 40 16.524
TTGGATTTAG 40 16.524
TTGGATTTAG 40 16.524
TTGGATTTAG 40 16.524
**********
MAP Score: 0.000000
Log-odds matrix for Motif  41 .sTwkAwamrtGTk (1)
#        0         1         2         3         4         5         6         7         8         9        10        11        12        13   
#A    -0.141    -0.603    -4.686     0.724    -4.683     1.651     0.208     1.103     0.611     1.103    -1.283    -2.621    -1.801    -1.802 
#C    -2.052     0.895    -0.238    -4.683    -0.631    -4.682     0.071    -0.238     0.896    -4.683    -1.173    -4.697    -2.052    -4.687 
#T     0.489    -4.701     1.403     0.044     1.017    -4.682     0.489    -0.902    -0.903    -1.801     1.103    -1.284     1.469     0.355 
#G     0.325     1.179    -4.686    -0.238     0.325    -4.682    -4.683    -4.683    -4.689     0.325    -0.631     2.100    -4.681     1.417 
Sequence Logo
#  --------------
#                 -- 2.30 bits
#                
#                
#       A     G  
#       A     GT 
#    T  A     GT 
#   GT TA ACATGTG
#   CTATA AAATGTG -- 0.29 bits
#  --------------
#  .sTwkAwamrtGTk
Motif  41 .sTwkAwamrtGTk (1)        (Bits: 10.10  MAP:  0.00   D: 0.000  -1) E:  0.000
AACACAAAAAAGAA 41 1.001
AACACAAAAAAGCG 41 3.969
ACCACAAAAACGCG 41 5.577
ACCAGAAAAACGTG 41 10.054
ACCAGAAAAAGGTG 41 10.596
CCTAGAAAAAGGTG 41 10.326
GCTAGACAAAGGTG 41 12.566
GCTAGACAAAGGTG 41 12.566
GCTAGACACATGTG 41 14.585
GCTGGACACATGTG 41 13.623
GGTGTACACATGTG 41 14.599
GGTGTACACATGTG 41 14.599
GGTGTATCCGTGTG 41 12.898
TGTGTATCCGTGTG 41 13.062
TGTTTATCCGTGTT 41 12.282
TGTTTATCCGTGTT 41 12.282
TGTTTATCCGTGTT 41 12.282
TGTTTATTGGTGTT 41 6.033
TGTTTATTTGTGTT 41 9.819
TGTTTATTTTTTTT 41 4.309
**************
MAP Score: 0.000000
Log-odds matrix for Motif  42 ATTCCATyyG (1)
#        0         1         2         3         4         5         6         7         8         9   
#A     1.947    -4.388    -4.388    -4.393    -4.393     1.947    -4.388    -4.376    -4.376    -4.393 
#C    -4.388    -4.388    -4.388     1.947     1.947    -4.388    -4.388     0.965     0.965    -4.393 
#T    -4.388     1.947     1.947    -4.393    -4.393    -4.388     1.947     0.965     0.965    -4.393 
#G    -4.388    -4.388    -4.388    -4.393    -4.393    -4.388    -4.388    -4.376    -4.376     1.947 
Sequence Logo
#  ----------
#             -- 2.30 bits
#            
#  ATTCCAT  G
#  ATTCCAT  G
#  ATTCCAT  G
#  ATTCCAT  G
#  ATTCCATTTG
#  ATTCCATCCG -- 0.29 bits
#  ----------
#  ATTCCATyyG
Motif  42 ATTCCATyyG (1)            (Bits: 15.44  MAP:  0.00   D: 0.000  -1) E:  0.000
ATTCCATCCG 42 17.506
ATTCCATCCG 42 17.506
ATTCCATCCG 42 17.506
ATTCCATCCG 42 17.506
ATTCCATCCG 42 17.506
ATTCCATCCG 42 17.506
ATTCCATCCG 42 17.506
ATTCCATCCG 42 17.506
ATTCCATCCG 42 17.506
ATTCCATCCG 42 17.506
ATTCCATTTG 42 17.506
ATTCCATTTG 42 17.506
ATTCCATTTG 42 17.506
ATTCCATTTG 42 17.506
ATTCCATTTG 42 17.506
ATTCCATTTG 42 17.506
ATTCCATTTG 42 17.506
ATTCCATTTG 42 17.506
ATTCCATTTG 42 17.506
ATTCCATTTG 42 17.506
**********
MAP Score: 0.000000
Log-odds matrix for Motif  43 TAAAAGACTA (1)
#        0         1         2         3         4         5         6         7         8         9   
#A    -4.381     1.947     1.947     1.947     1.947    -4.393     1.947    -4.393    -4.381     1.947 
#C    -4.381    -4.381    -4.381    -4.381    -4.381    -4.393    -4.381     1.947    -4.381    -4.381 
#T     1.947    -4.381    -4.381    -4.381    -4.381    -4.393    -4.381    -4.393     1.947    -4.381 
#G    -4.381    -4.381    -4.381    -4.381    -4.381     1.947    -4.381    -4.393    -4.381    -4.381 
Sequence Logo
#  ----------
#             -- 2.30 bits
#            
#  TAAAAGACTA
#  TAAAAGACTA
#  TAAAAGACTA
#  TAAAAGACTA
#  TAAAAGACTA
#  TAAAAGACTA -- 0.29 bits
#  ----------
#  TAAAAGACTA
Motif  43 TAAAAGACTA (1)            (Bits: 17.20  MAP:  0.00   D: 0.000  -1) E:  0.000
TAAAAGACTA 43 19.47
TAAAAGACTA 43 19.47
TAAAAGACTA 43 19.47
TAAAAGACTA 43 19.47
TAAAAGACTA 43 19.47
TAAAAGACTA 43 19.47
TAAAAGACTA 43 19.47
TAAAAGACTA 43 19.47
TAAAAGACTA 43 19.47
TAAAAGACTA 43 19.47
TAAAAGACTA 43 19.47
TAAAAGACTA 43 19.47
TAAAAGACTA 43 19.47
TAAAAGACTA 43 19.47
TAAAAGACTA 43 19.47
TAAAAGACTA 43 19.47
TAAAAGACTA 43 19.47
TAAAAGACTA 43 19.47
TAAAAGACTA 43 19.47
TAAAAGACTA 43 19.47
**********
MAP Score: 0.000000
Log-odds matrix for Motif  44 ATAGACATww (1)
#        0         1         2         3         4         5         6         7         8         9   
#A     1.947    -4.387     1.947    -4.393     1.947    -4.393     1.947    -4.387     0.965     0.965 
#C    -4.387    -4.387    -4.387    -4.393    -4.387     1.947    -4.387    -4.387    -4.372    -4.372 
#T    -4.387     1.947    -4.387    -4.393    -4.387    -4.393    -4.387     1.947     0.965     0.965 
#G    -4.387    -4.387    -4.387     1.947    -4.387    -4.393    -4.387    -4.387    -4.372    -4.372 
Sequence Logo
#  ----------
#             -- 2.30 bits
#            
#  ATAGACAT  
#  ATAGACAT  
#  ATAGACAT  
#  ATAGACAT  
#  ATAGACATAA
#  ATAGACATTT -- 0.29 bits
#  ----------
#  ATAGACATww
Motif  44 ATAGACATww (1)            (Bits: 15.44  MAP:  0.00   D: 0.000  -1) E:  0.000
ATAGACATAA 44 17.506
ATAGACATAA 44 17.506
ATAGACATAA 44 17.506
ATAGACATAA 44 17.506
ATAGACATAA 44 17.506
ATAGACATAA 44 17.506
ATAGACATAA 44 17.506
ATAGACATAA 44 17.506
ATAGACATAA 44 17.506
ATAGACATAA 44 17.506
ATAGACATTT 44 17.506
ATAGACATTT 44 17.506
ATAGACATTT 44 17.506
ATAGACATTT 44 17.506
ATAGACATTT 44 17.506
ATAGACATTT 44 17.506
ATAGACATTT 44 17.506
ATAGACATTT 44 17.506
ATAGACATTT 44 17.506
ATAGACATTT 44 17.506
**********
MAP Score: 0.000000
Log-odds matrix for Motif  45 CCAATCATTG (1)
#        0         1         2         3         4         5         6         7         8         9   
#A    -4.393    -4.393     1.947     1.947    -4.389    -4.393     1.947    -4.389    -4.389    -4.393 
#C     1.947     1.947    -4.389    -4.389    -4.389     1.947    -4.389    -4.389    -4.389    -4.393 
#T    -4.393    -4.393    -4.389    -4.389     1.947    -4.393    -4.389     1.947     1.947    -4.393 
#G    -4.393    -4.393    -4.389    -4.389    -4.389    -4.393    -4.389    -4.389    -4.389     1.947 
Sequence Logo
#  ----------
#             -- 2.30 bits
#            
#  CCAATCATTG
#  CCAATCATTG
#  CCAATCATTG
#  CCAATCATTG
#  CCAATCATTG
#  CCAATCATTG -- 0.29 bits
#  ----------
#  CCAATCATTG
Motif  45 CCAATCATTG (1)            (Bits: 17.21  MAP:  0.00   D: 0.000  -1) E:  0.000
CCAATCATTG 45 19.47
CCAATCATTG 45 19.47
CCAATCATTG 45 19.47
CCAATCATTG 45 19.47
CCAATCATTG 45 19.47
CCAATCATTG 45 19.47
CCAATCATTG 45 19.47
CCAATCATTG 45 19.47
CCAATCATTG 45 19.47
CCAATCATTG 45 19.47
CCAATCATTG 45 19.47
CCAATCATTG 45 19.47
CCAATCATTG 45 19.47
CCAATCATTG 45 19.47
CCAATCATTG 45 19.47
CCAATCATTG 45 19.47
CCAATCATTG 45 19.47
CCAATCATTG 45 19.47
CCAATCATTG 45 19.47
CCAATCATTG 45 19.47
**********
MAP Score: 0.000000
Log-odds matrix for Motif  46 .Tk..TamcwAt..m (1)
#        0         1         2         3         4         5         6         7         8         9        10        11        12        13        14   
#A     0.423    -4.315    -4.312    -1.424     0.423    -4.315     1.102     0.587    -1.423     0.025     1.395    -4.314    -2.242    -0.224     1.102 
#C    -1.675    -4.315    -4.312     1.108     0.450    -4.315    -1.674     1.274     1.558    -1.673    -0.252    -1.674     1.108    -0.794     0.704 
#T     0.238     1.639     0.867     0.238    -2.243     1.639    -1.423    -2.242    -0.525     0.867    -4.309     1.304     0.238    -0.224    -4.312 
#G    -0.252    -4.315     1.108    -0.795     0.450    -4.315    -0.252    -4.317    -0.794    -1.673    -4.309    -0.252    -0.252     0.920    -4.312 
Sequence Logo
#  ---------------
#                  -- 2.30 bits
#                 
#                 
#   T   T         
#   T   T         
#   T   T  C AT   
#   TT  TACC AT  A
#   TGC TACCTATCGA -- 0.29 bits
#  ---------------
#  .Tk..TamcwAt..m
Motif  46 .Tk..TamcwAt..m (1)       (Bits:  9.92  MAP:  0.00   D: 0.000  -1) E:  0.000
ATGAATAAAAACAAA 46 2.456
ATGCATAACAACCAA 46 11.319
ATGCATAACAAGCAA 46 12.741
ATGCATAACAAGCAA 46 12.741
ATGCATAACAAGCCA 46 12.171
ATGCATAACAAGCCA 46 12.171
ATGCCTAACCATCCA 46 12.056
CTGCCTACCCATCGA 46 12.359
CTGCCTACCGATCGA 46 12.359
GTGCCTACCTATCGA 46 16.322
GTGCCTACCTATCGA 46 16.322
GTTCCTACCTATGGC 46 14.323
GTTGCTCCCTATGGC 46 9.644
GTTGGTCCCTATGGC 46 9.644
TTTGGTGCCTATGGC 46 11.556
TTTTGTGCGTCTTGC 46 9.08
TTTTGTGCGTCTTTC 46 7.936
TTTTGTGCTTCTTTC 46 8.205
TTTTGTTCTTCTTTC 46 7.034
TTTTTTTTTTCTTTC 46 0.825
***************
MAP Score: 0.000000
Log-odds matrix for Motif  47 AkTkcssrwrTT (1)
#        0         1         2         3         4         5         6         7         8         9        10        11   
#A     1.512    -2.583    -2.584    -2.582    -2.577    -2.578    -2.577     1.212     0.312     1.212    -2.584    -2.584 
#C    -2.584    -2.583    -2.584    -2.582     1.878     1.485     1.485    -2.582    -2.586    -2.582    -2.584    -2.584 
#T    -2.584     0.832     1.512     1.212    -0.505    -0.505    -2.577    -2.582     0.312    -2.582     1.512     1.512 
#G    -2.584     0.942    -2.584     0.062    -2.577     0.063     0.942     0.062     0.061     0.062    -2.584    -2.584 
Sequence Logo
#  ------------
#               -- 2.30 bits
#              
#              
#              
#  A T C     TT
#  A TTC CA ATT
#  ATTTCCCA ATT
#  AGTTCCGA ATT -- 0.29 bits
#  ------------
#  AkTkcssrwrTT
Motif  47 AkTkcssrwrTT (1)          (Bits:  9.78  MAP:  0.00   D: 0.000  -1) E:  0.000
ACACCCCAAAAA 47 -2.059
AGCGCCCAAACC 47 2.348
AGGGCCCAAAGG 47 2.348
AGTGCCCAAATT 47 14.636
AGTGCCCAAATT 47 14.636
AGTGCCCAAATT 47 14.636
AGTGCCCAAATT 47 14.636
AGTTCCCACATT 47 12.888
AGTTCCCAGATT 47 15.535
AGTTCCCAGATT 47 15.535
AGTTCCCAGATT 47 15.535
ATTTCCCAGATT 47 15.425
ATTTCCGAGATT 47 14.882
ATTTCGGCTCTT 47 6.123
ATTTCGGGTGTT 47 11.411
ATTTCGGGTGTT 47 11.411
ATTTCGGGTGTT 47 11.411
CTTTTTGGTGTT 47 4.364
GTTTTTGGTGTT 47 4.364
TTTTTTGGTGTT 47 4.364
************
MAP Score: 0.000000
Log-odds matrix for Motif  48 msCmACyTw..rmww (1)
#        0         1         2         3         4         5         6         7         8         9        10        11        12        13        14   
#A     1.095    -2.322    -2.322     1.095     1.475    -2.322    -0.243    -2.318     0.576    -2.322    -2.321     0.576     1.095     0.576     0.576 
#C     0.325     1.205     2.141     0.325    -2.318     2.141     0.325    -2.318    -2.321     0.325     1.205    -2.321     0.325    -2.321    -2.321 
#T    -2.322    -2.322    -2.322    -2.322    -2.318    -2.322     0.576     1.475     0.576     0.576    -0.243    -0.243    -2.322     0.576     0.576 
#G    -2.322     1.205    -2.322    -2.322    -2.318    -2.322    -2.321    -2.318    -2.321     0.325     0.325     0.325    -2.322    -2.321    -2.321 
Sequence Logo
#  ---------------
#                  -- 2.30 bits
#                 
#    C  C         
#    C  C         
#    C AC T       
#    C AC T       
#  ACCAAC T    A  
#  AGCAAC T  C A   -- 0.29 bits
#  ---------------
#  msCmACyTw..rmww
Motif  48 msCmACyTw..rmww (1)       (Bits:  9.45  MAP:  0.00   D: 0.000  -1) E:  0.000
ACCAACAAAACAAAA 48 8.873
ACCAACACACCAAAA 48 11.52
ACCAACAGACCAAAA 48 11.52
ACCAACATACCAAAA 48 15.313
ACCAACCTACCAAAA 48 15.881
ACCAACCTACCAAAA 48 15.881
ACCAACCTACCAAAA 48 15.881
ACCAACCTAGCAAAA 48 15.881
ACCAACCTAGCCAAA 48 12.984
ACCAACCTCGCGACC 48 6.939
AGCAACCTGGCGAGG 48 6.939
CGCCACGTTGGGCTT 48 9.794
CGCCACTTTGGGCTT 48 12.691
CGCCACTTTTGGCTT 48 12.942
CGCCACTTTTGGCTT 48 12.942
CGCCACTTTTGGCTT 48 12.942
CGCCACTTTTGTCTT 48 12.374
CGCCCCTTTTTTCTT 48 8.013
GGCGGCTTTTTTGTT 48 0.072
TGGTTGTTTTTTTTT 48 -8.126
***************
MAP Score: 0.000000
Log-odds matrix for Motif  49 TCTTTGTAA (1)
#        0         1         2         3         4         5         6         7         8   
#A    -4.382    -4.393    -4.382    -4.382    -4.382    -4.393    -4.382     1.947     1.947 
#C    -4.382     1.947    -4.382    -4.382    -4.382    -4.393    -4.382    -4.382    -4.382 
#T     1.947    -4.393     1.947     1.947     1.947    -4.393     1.947    -4.382    -4.382 
#G    -4.382    -4.393    -4.382    -4.382    -4.382     1.947    -4.382    -4.382    -4.382 
Sequence Logo
#  ---------
#            -- 2.30 bits
#           
#  TCTTTGTAA
#  TCTTTGTAA
#  TCTTTGTAA
#  TCTTTGTAA
#  TCTTTGTAA
#  TCTTTGTAA -- 0.29 bits
#  ---------
#  TCTTTGTAA
Motif  49 TCTTTGTAA (1)             (Bits: 15.48  MAP:  0.00   D: 0.000  -1) E:  0.000
TCTTTGTAA 49 17.523
TCTTTGTAA 49 17.523
TCTTTGTAA 49 17.523
TCTTTGTAA 49 17.523
TCTTTGTAA 49 17.523
TCTTTGTAA 49 17.523
TCTTTGTAA 49 17.523
TCTTTGTAA 49 17.523
TCTTTGTAA 49 17.523
TCTTTGTAA 49 17.523
TCTTTGTAA 49 17.523
TCTTTGTAA 49 17.523
TCTTTGTAA 49 17.523
TCTTTGTAA 49 17.523
TCTTTGTAA 49 17.523
TCTTTGTAA 49 17.523
TCTTTGTAA 49 17.523
TCTTTGTAA 49 17.523
TCTTTGTAA 49 17.523
TCTTTGTAA 49 17.523
*********
MAP Score: 0.000000
Log-odds matrix for Motif  50 AwACTCyTAA (1)
#        0         1         2         3         4         5         6         7         8         9   
#A     1.947     0.965     1.947    -4.393    -4.385    -4.393    -4.375    -4.385     1.947     1.947 
#C    -4.385    -4.371    -4.385     1.947    -4.385     1.947     0.965    -4.385    -4.385    -4.385 
#T    -4.385     0.965    -4.385    -4.393     1.947    -4.393     0.965     1.947    -4.385    -4.385 
#G    -4.385    -4.371    -4.385    -4.393    -4.385    -4.393    -4.375    -4.385    -4.385    -4.385 
Sequence Logo
#  ----------
#             -- 2.30 bits
#            
#  A ACTC TAA
#  A ACTC TAA
#  A ACTC TAA
#  A ACTC TAA
#  AAACTCTTAA
#  ATACTCCTAA -- 0.29 bits
#  ----------
#  AwACTCyTAA
Motif  50 AwACTCyTAA (1)            (Bits: 15.43  MAP:  0.00   D: 0.000  -1) E:  0.000
AAACTCCTAA 50 17.506
AAACTCCTAA 50 17.506
AAACTCCTAA 50 17.506
AAACTCCTAA 50 17.506
AAACTCCTAA 50 17.506
AAACTCCTAA 50 17.506
AAACTCCTAA 50 17.506
AAACTCCTAA 50 17.506
AAACTCCTAA 50 17.506
AAACTCCTAA 50 17.506
ATACTCTTAA 50 17.506
ATACTCTTAA 50 17.506
ATACTCTTAA 50 17.506
ATACTCTTAA 50 17.506
ATACTCTTAA 50 17.506
ATACTCTTAA 50 17.506
ATACTCTTAA 50 17.506
ATACTCTTAA 50 17.506
ATACTCTTAA 50 17.506
ATACTCTTAA 50 17.506
**********
MAP Score: 0.000000
Log-odds matrix for Motif  51 TATTsATArA (1)
#        0         1         2         3         4         5         6         7         8         9   
#A    -4.388     1.948    -4.388    -4.388    -4.392     1.948    -4.388     1.948     0.965     1.948 
#C    -4.388    -4.388    -4.388    -4.388     0.965    -4.388    -4.388    -4.388    -4.383    -4.388 
#T     1.948    -4.388     1.948     1.948    -4.392    -4.388     1.948    -4.388    -4.383    -4.388 
#G    -4.388    -4.388    -4.388    -4.388     0.965    -4.388    -4.388    -4.388     0.965    -4.388 
Sequence Logo
#  ----------
#             -- 2.30 bits
#            
#  TATT ATA A
#  TATT ATA A
#  TATT ATA A
#  TATT ATA A
#  TATTCATAGA
#  TATTGATAAA -- 0.29 bits
#  ----------
#  TATTsATArA
Motif  51 TATTsATArA (1)            (Bits: 15.44  MAP:  0.00   D: 0.000  -1) E:  0.000
TATTCATAAA 51 17.514
TATTCATAAA 51 17.514
TATTCATAAA 51 17.514
TATTCATAAA 51 17.514
TATTCATAAA 51 17.514
TATTCATAAA 51 17.514
TATTCATAAA 51 17.514
TATTCATAAA 51 17.514
TATTCATAAA 51 17.514
TATTCATAAA 51 17.514
TATTGATAGA 51 17.514
TATTGATAGA 51 17.514
TATTGATAGA 51 17.514
TATTGATAGA 51 17.514
TATTGATAGA 51 17.514
TATTGATAGA 51 17.514
TATTGATAGA 51 17.514
TATTGATAGA 51 17.514
TATTGATAGA 51 17.514
TATTGATAGA 51 17.514
**********
MAP Score: 0.000000
Log-odds matrix for Motif  52 kykkaskkTkyTk (1)
#        0         1         2         3         4         5         6         7         8         9        10        11        12   
#A    -2.574    -2.574    -2.581    -2.579     1.211    -2.560    -0.505    -2.581    -2.586    -2.574    -2.579    -2.586    -2.579 
#C    -2.574     1.484    -2.581    -2.579    -2.586     1.878    -2.578    -2.581    -2.586    -2.574     0.941    -2.586    -2.579 
#T     0.313     0.313     1.211     0.831    -0.507    -2.560     0.313     1.211     1.512     0.313     0.831     1.512     0.831 
#G     1.484    -2.574     0.061     0.941    -2.586     0.065     0.941     0.061    -2.586     1.484    -2.579    -2.586     0.941 
Sequence Logo
#  -------------
#                -- 2.30 bits
#               
#               
#               
#       C  T  T 
#    T AC TT  T 
#  GCTTAC TTGTTT
#  GCTGACGTTGCTG -- 0.29 bits
#  -------------
#  kykkaskkTkyTk
Motif  52 kykkaskkTkyTk (1)         (Bits:  9.25  MAP:  0.00   D: 0.000  -1) E:  0.000
CCCCACACACCAC 52 1.503
GCGGACAGCGCCG 52 4.809
GCGGACAGGGCGG 52 4.809
GCGGACCGTGCTG 52 10.932
GCGGACGGTGCTG 52 14.451
GCGGACGGTGCTG 52 14.451
GCGGACGGTGCTG 52 14.451
GCTGACGTTGCTG 52 16.751
GCTGACGTTGCTG 52 16.751
GCTGACGTTGCTG 52 16.751
GCTGACGTTGGTG 52 13.231
GCTTACGTTGTTT 52 16.421
GCTTACGTTGTTT 52 16.421
GCTTACGTTGTTT 52 16.421
GGTTCCTTTGTTT 52 7.938
TTTTGGTTTTTTT 52 6.67
TTTTTGTTTTTTT 52 8.749
TTTTTGTTTTTTT 52 8.749
TTTTTGTTTTTTT 52 8.749
TTTTTGTTTTTTT 52 8.749
*************
MAP Score: 0.000000
Log-odds matrix for Motif  53 stwkaawAatGt (1)
#        0         1         2         3         4         5         6         7         8         9        10        11   
#A    -0.255    -0.255     0.311    -4.990     1.293     0.884     0.884     1.407     1.293    -0.653    -4.989    -0.902 
#C     0.880    -0.537    -4.986     0.242    -4.990    -0.537    -1.472    -0.537    -4.994    -0.228    -4.989    -1.472 
#T    -4.998     0.961     0.884     0.803    -0.902    -0.653     0.189    -2.919    -2.101     1.034    -1.202     1.293 
#G     1.004    -5.000    -2.351     0.242    -1.472    -0.930    -4.989    -4.989    -0.228    -4.999     2.161    -4.990 
Sequence Logo
#  ------------
#               -- 2.30 bits
#              
#            G 
#            G 
#         A  G 
#      A  AA GT
#  GT  A  AATGT
#  CTTTAAAAATGT -- 0.29 bits
#  ------------
#  stwkaawAatGt
Motif  53 stwkaawAatGt (1)          (Bits:  8.81  MAP:  0.00   D: 0.000  -1) E:  0.000
AAACAAAAAAGA 53 6.41
AAACAAAAAAGA 53 6.41
AAACAAAAAAGA 53 6.41
CAACAAAAACGC 53 7.4
CAACAAAAACGC 53 7.4
CCACAAAAACGT 53 9.883
CCAGAAAAACGT 53 9.883
CCCGAAAAACGT 53 4.586
CCGGAAAAATGT 53 8.483
CTTGAAAAATGT 53 13.216
CTTGACAAATGT 53 11.795
GTTGACCAATGT 53 9.563
GTTTACCAATGT 53 10.124
GTTTACTAATGT 53 11.785
GTTTAGTAGTGT 53 9.871
GTTTGGTCGTGT 53 5.162
GTTTGGTCGTGT 53 5.162
GTTTTTTCGTGT 53 6.009
GTTTTTTCGTGT 53 6.009
GTTTTTTCTTTT 53 0.773
************
MAP Score: 0.000000
Log-odds matrix for Motif  54 wTsmTwa.yawwa.A (1)
#        0         1         2         3         4         5         6         7         8         9        10        11        12        13        14   
#A     0.990    -2.804    -2.808     0.990    -2.804     0.090     1.291    -0.728    -2.806     1.291     0.609     0.609     1.291    -2.806     1.540 
#C    -2.803    -2.804     0.719     0.720    -2.804    -0.160    -0.160    -0.160     1.656    -0.160    -2.803    -0.160    -2.804     0.720    -2.804 
#T     0.090     1.540    -2.808    -2.805     1.540     0.609    -2.804    -0.728     0.090    -2.804     0.609     0.090    -0.728     0.090    -2.804 
#G    -2.803    -2.804     1.655    -2.805    -2.804    -2.803    -2.804     1.262    -2.806    -2.804    -2.803    -2.803    -2.804     0.720    -2.804 
Sequence Logo
#  ---------------
#                  -- 2.30 bits
#                 
#                 
#                 
#   T  T         A
#   TG T A CA  A A
#  ATGAT AGCAA A A
#  ATGATTAGCATAA A -- 0.29 bits
#  ---------------
#  wTsmTwa.yawwa.A
Motif  54 wTsmTwa.yawwa.A (1)       (Bits: 10.94  MAP:  0.00   D: 0.000  -1) E:  0.000
ACCACAAACAAAACA 54 5.46
AGCAGAAACAAAACA 54 5.46
ATCATAACCAAAACA 54 14.716
ATCATAACCAAAACA 54 14.716
ATCATAACCAAAACA 54 14.716
ATCATAACCAAAACA 54 14.716
ATCATCAGCAAAACA 54 15.888
ATGATCAGCAAAACA 54 16.824
ATGATCAGCAACAGA 54 16.055
ATGATCAGCACCAGA 54 12.643
ATGCTCAGCAGCAGA 54 12.373
ATGCTGAGCATCAGA 54 13.142
CTGCTTAGCATCAGA 54 12.761
GTGCTTAGCATCAGA 54 12.761
TTGCTTCGCCTTAGA 54 13.002
TTGCTTCGGCTTCGA 54 4.445
TTGCTTCGTCTTGTA 54 6.711
TTGCTTCGTCTTTTA 54 8.787
TTGCTTCTTCTTTTC 54 2.453
TTGGTTGTTGTTTTG 54 -6.36
***************
MAP Score: 0.000000
Log-odds matrix for Motif  55 GwCTATrGAA (1)
#        0         1         2         3         4         5         6         7         8         9   
#A    -4.393     0.965    -4.393    -4.389     1.948    -4.389     0.965    -4.393     1.948     1.948 
#C    -4.393    -4.375     1.947    -4.389    -4.389    -4.389    -4.377    -4.393    -4.389    -4.389 
#T    -4.393     0.965    -4.393     1.948    -4.389     1.948    -4.377    -4.393    -4.389    -4.389 
#G     1.947    -4.375    -4.393    -4.389    -4.389    -4.389     0.965     1.947    -4.389    -4.389 
Sequence Logo
#  ----------
#             -- 2.30 bits
#            
#  G CTAT GAA
#  G CTAT GAA
#  G CTAT GAA
#  G CTAT GAA
#  GACTATGGAA
#  GTCTATAGAA -- 0.29 bits
#  ----------
#  GwCTATrGAA
Motif  55 GwCTATrGAA (1)            (Bits: 15.44  MAP:  0.00   D: 0.000  -1) E:  0.000
GACTATAGAA 55 17.511
GACTATAGAA 55 17.511
GACTATAGAA 55 17.511
GACTATAGAA 55 17.511
GACTATAGAA 55 17.511
GACTATAGAA 55 17.511
GACTATAGAA 55 17.511
GACTATAGAA 55 17.511
GACTATAGAA 55 17.511
GACTATAGAA 55 17.511
GTCTATGGAA 55 17.511
GTCTATGGAA 55 17.511
GTCTATGGAA 55 17.511
GTCTATGGAA 55 17.511
GTCTATGGAA 55 17.511
GTCTATGGAA 55 17.511
GTCTATGGAA 55 17.511
GTCTATGGAA 55 17.511
GTCTATGGAA 55 17.511
GTCTATGGAA 55 17.511
**********
MAP Score: 0.000000
Log-odds matrix for Motif  56 CAAGTTCCAA (1)
#        0         1         2         3         4         5         6         7         8         9   
#A    -4.393     1.947     1.947    -4.393    -4.389    -4.389    -4.393    -4.393     1.947     1.947 
#C     1.947    -4.389    -4.389    -4.393    -4.389    -4.389     1.947     1.947    -4.389    -4.389 
#T    -4.393    -4.389    -4.389    -4.393     1.947     1.947    -4.393    -4.393    -4.389    -4.389 
#G    -4.393    -4.389    -4.389     1.947    -4.389    -4.389    -4.393    -4.393    -4.389    -4.389 
Sequence Logo
#  ----------
#             -- 2.30 bits
#            
#  CAAGTTCCAA
#  CAAGTTCCAA
#  CAAGTTCCAA
#  CAAGTTCCAA
#  CAAGTTCCAA
#  CAAGTTCCAA -- 0.29 bits
#  ----------
#  CAAGTTCCAA
Motif  56 CAAGTTCCAA (1)            (Bits: 17.21  MAP:  0.00   D: 0.000  -1) E:  0.000
CAAGTTCCAA 56 19.47
CAAGTTCCAA 56 19.47
CAAGTTCCAA 56 19.47
CAAGTTCCAA 56 19.47
CAAGTTCCAA 56 19.47
CAAGTTCCAA 56 19.47
CAAGTTCCAA 56 19.47
CAAGTTCCAA 56 19.47
CAAGTTCCAA 56 19.47
CAAGTTCCAA 56 19.47
CAAGTTCCAA 56 19.47
CAAGTTCCAA 56 19.47
CAAGTTCCAA 56 19.47
CAAGTTCCAA 56 19.47
CAAGTTCCAA 56 19.47
CAAGTTCCAA 56 19.47
CAAGTTCCAA 56 19.47
CAAGTTCCAA 56 19.47
CAAGTTCCAA 56 19.47
CAAGTTCCAA 56 19.47
**********
MAP Score: 0.000000
Log-odds matrix for Motif  57 k.wyr.kaAgCAtty (1)
#        0         1         2         3         4         5         6         7         8         9        10        11        12        13        14   
#A    -3.695    -0.284     1.044    -1.620     0.647     0.398    -3.697     1.355     1.489    -3.700    -3.700     1.489    -1.620    -3.696    -0.284 
#C    -3.695    -0.174    -3.698     0.369    -0.174    -0.174    -3.697    -1.053    -1.054    -3.700     2.180    -3.700    -0.174    -0.174     0.762 
#T     0.859    -0.802     0.097     1.044    -3.695    -0.284     1.208    -1.620    -3.700    -0.284    -1.621    -3.700     1.044     1.208     0.398 
#G     1.071     1.071    -3.698    -3.697     0.762    -0.174     0.369    -3.695    -3.700     1.896    -3.700    -1.054    -1.053    -1.054    -3.695 
Sequence Logo
#  ---------------
#                  -- 2.30 bits
#                 
#            C    
#            C    
#          AGCA   
#        TAAGCA T 
#  T AT  TAAGCATT 
#  GGATA TAAGCATT  -- 0.29 bits
#  ---------------
#  k.wyr.kaAgCAtty
Motif  57 k.wyr.kaAgCAtty (1)       (Bits: 10.65  MAP:  0.00   D: 0.000  -1) E:  0.000
GAAAAAGAAGCAACA 57 7.956
GAACAAGAAGCACCA 57 11.391
GAACAAGAAGCACCA 57 11.391
GCACAAGAAGCACCA 57 11.501
GCACAAGAAGCACCC 57 12.547
GCACAAGAAGCACGC 57 11.667
GCACAAGAAGCAGGC 57 10.788
GCACCCGAAGCAGGC 57 9.395
GGACCCTAAGCAGTC 57 13.741
GGATCCTAAGCATTC 57 16.513
GGATCCTAAGCATTC 57 16.513
TGATCGTAAGCATTC 57 16.301
TGATGGTAAGCATTC 57 17.237
TGGTGGTAAGCATTT 57 12.131
TGTTGGTAAGCATTT 57 15.926
TGTTGGTCAGCATTT 57 13.518
TGTTGTTCAGCATTT 57 13.408
TGTTGTTCCTCGTTT 57 6.142
TTTTGTTGCTCGTTT 57 1.627
TTTTGTTTCTTGTTT 57 -0.099
***************
MAP Score: 0.000000
Log-odds matrix for Motif  58 smkAawrgT.kyAy. (1)
#        0         1         2         3         4         5         6         7         8         9        10        11        12        13        14   
#A    -3.700     0.859    -3.698     1.489     0.859     0.097     1.208    -3.699    -3.695    -0.803    -3.697    -1.621     1.611    -0.803     0.398 
#C     1.071     1.071    -3.698    -3.698    -0.174    -1.053    -3.697    -0.174    -3.695     0.369    -3.697     1.325    -3.695     0.369     0.762 
#T    -3.700    -3.697     0.647    -3.698    -0.284     0.859    -3.697    -0.803     1.611     0.097     0.859     0.398    -3.695     0.859    -1.621 
#G     1.541    -3.697     1.325    -1.054    -3.695    -3.695     0.369     1.729    -3.695     0.369     1.071    -3.698    -3.695    -3.696    -0.174 
Sequence Logo
#  ---------------
#                  -- 2.30 bits
#                 
#                 
#          T   A  
#     A    T   A  
#  G GA  AGT   A  
#  GAGA  AGT TCA  
#  CCTAATAGT GCAT  -- 0.29 bits
#  ---------------
#  smkAawrgT.kyAy.
Motif  58 smkAawrgT.kyAy. (1)       (Bits: 10.87  MAP:  0.00   D: 0.000  -1) E:  0.000
CAGAAAACGAGAAAA 58 2.892
CAGAAAACTAGCAAA 58 11.144
CAGAAAACTCGCAAA 58 12.316
CAGAAAACTCGCACA 58 13.488
CAGAAAAGTCGCACA 58 15.391
CAGAAAAGTCGCACA 58 15.391
CAGAACAGTCGCACC 58 14.605
CAGAACAGTCGCACC 58 14.605
GAGAACAGTCGCACC 58 15.075
GCGAATAGTGGCACC 58 17.199
GCGACTAGTGGCATC 58 16.656
GCGACTAGTGTCATC 58 16.444
GCGACTCGTGTCATC 58 11.539
GCTACTGGTGTCATC 58 14.927
GCTACTGGTGTTATG 58 13.064
GCTAGTGGTTTTATG 58 9.271
GCTATTGGTTTTATG 58 12.682
GCTGTTGGTTTTATG 58 10.139
GCTGTTGTTTTTATG 58 7.607
GCTGTTGTTTTTCTT 58 0.854
***************
MAP Score: 0.000000
Log-odds matrix for Motif  59 ..tTrctwa.twgyA (1)
#        0         1         2         3         4         5         6         7         8         9        10        11        12        13        14   
#A     0.674    -0.781    -1.712    -5.129     0.295    -0.782    -0.074     0.832     1.222    -0.385    -1.331     0.399    -0.570    -5.119     1.482 
#C    -0.103     1.093    -0.666    -0.666    -5.123     1.672    -5.119    -2.482    -1.060     0.113    -0.358    -5.116    -2.481     0.988    -2.480 
#T    -0.385    -0.570     1.103     1.434    -1.031    -2.230     1.164     0.295    -0.782     0.588     1.103     0.755    -5.123     0.674    -2.231 
#G    -1.060     0.113    -0.666    -2.482     1.284    -0.358    -5.119    -2.482    -5.118    -1.060    -1.601    -1.601     1.978    -0.666    -2.480 
Sequence Logo
#  ---------------
#                  -- 2.30 bits
#                 
#                 
#              G  
#     T        G A
#     T C  A   G A
#    TTGCT A T GCA
#  ACTTGCTAA TTGTA -- 0.29 bits
#  ---------------
#  ..tTrctwa.twgyA
Motif  59 ..tTrctwa.twgyA (1)       (Bits:  9.20  MAP:  0.00   D: 0.000  -1) E:  0.000
AAACAAAAAAAAACA 59 -0.409
AACCAAAAAAAAACA 59 0.637
ACCCACAAAACACCA 59 4.027
ACCGACAAAACAGCA 59 6.67
ACCTACAAACCAGCA 59 11.084
ACGTACAAACCAGCA 59 11.084
ACGTGCTAACGAGCA 59 12.068
ACGTGCTAACGAGCA 59 12.068
CCTTGCTAACTGGCA 59 13.764
CCTTGCTAACTGGGA 59 12.11
CCTTGCTAAGTTGGA 59 13.293
CCTTGCTCAGTTGGA 59 9.979
CGTTGCTGATTTGGA 59 10.647
CGTTGCTTATTTGTA 59 14.764
GGTTGCTTCTTTGTA 59 11.525
GGTTGCTTCTTTGTA 59 11.525
TGTTGGTTCTTTGTA 59 10.17
TTTTGGTTTTTTGTC 59 5.803
TTTTTGTTTTTTGTG 59 3.488
TTTTTGTTTTTTGTT 59 3.737
***************
MAP Score: 0.000000
Log-odds matrix for Motif  60 GATAAwwyAA (1)
#        0         1         2         3         4         5         6         7         8         9   
#A    -4.393     1.947    -4.384     1.947     1.947     0.965     0.965    -4.374     1.947     1.947 
#C    -4.393    -4.384    -4.384    -4.384    -4.384    -4.370    -4.370     0.965    -4.384    -4.384 
#T    -4.393    -4.384     1.947    -4.384    -4.384     0.965     0.965     0.965    -4.384    -4.384 
#G     1.947    -4.384    -4.384    -4.384    -4.384    -4.370    -4.370    -4.374    -4.384    -4.384 
Sequence Logo
#  ----------
#             -- 2.30 bits
#            
#  GATAA   AA
#  GATAA   AA
#  GATAA   AA
#  GATAA   AA
#  GATAAAATAA
#  GATAATTCAA -- 0.29 bits
#  ----------
#  GATAAwwyAA
Motif  60 GATAAwwyAA (1)            (Bits: 14.55  MAP:  0.00   D: 0.000  -1) E:  0.000
GATAAAACAA 60 16.524
GATAAAACAA 60 16.524
GATAAAACAA 60 16.524
GATAAAACAA 60 16.524
GATAAAACAA 60 16.524
GATAAAACAA 60 16.524
GATAAAACAA 60 16.524
GATAAAACAA 60 16.524
GATAAAACAA 60 16.524
GATAAAACAA 60 16.524
GATAATTTAA 60 16.524
GATAATTTAA 60 16.524
GATAATTTAA 60 16.524
GATAATTTAA 60 16.524
GATAATTTAA 60 16.524
GATAATTTAA 60 16.524
GATAATTTAA 60 16.524
GATAATTTAA 60 16.524
GATAATTTAA 60 16.524
GATAATTTAA 60 16.524
**********
MAP Score: 0.000000
Log-odds matrix for Motif  61 CTysGATTyA (1)
#        0         1         2         3         4         5         6         7         8         9   
#A    -4.393    -4.384    -4.374    -4.378    -4.393     1.947    -4.384    -4.384    -4.374     1.947 
#C     1.947    -4.384     0.965     0.965    -4.393    -4.384    -4.384    -4.384     0.965    -4.384 
#T    -4.393     1.947     0.965    -4.378    -4.393    -4.384     1.947     1.947     0.965    -4.384 
#G    -4.393    -4.384    -4.374     0.965     1.947    -4.384    -4.384    -4.384    -4.374    -4.384 
Sequence Logo
#  ----------
#             -- 2.30 bits
#            
#  CT  GATT A
#  CT  GATT A
#  CT  GATT A
#  CT  GATT A
#  CTTCGATTTA
#  CTCGGATTCA -- 0.29 bits
#  ----------
#  CTysGATTyA
Motif  61 CTysGATTyA (1)            (Bits: 14.55  MAP:  0.00   D: 0.000  -1) E:  0.000
CTCCGATTCA 61 16.524
CTCCGATTCA 61 16.524
CTCCGATTCA 61 16.524
CTCCGATTCA 61 16.524
CTCCGATTCA 61 16.524
CTCCGATTCA 61 16.524
CTCCGATTCA 61 16.524
CTCCGATTCA 61 16.524
CTCCGATTCA 61 16.524
CTCCGATTCA 61 16.524
CTTGGATTTA 61 16.524
CTTGGATTTA 61 16.524
CTTGGATTTA 61 16.524
CTTGGATTTA 61 16.524
CTTGGATTTA 61 16.524
CTTGGATTTA 61 16.524
CTTGGATTTA 61 16.524
CTTGGATTTA 61 16.524
CTTGGATTTA 61 16.524
CTTGGATTTA 61 16.524
**********
MAP Score: 0.000000
Log-odds matrix for Motif  62 rmwwsacCk.TTsy (1)
#        0         1         2         3         4         5         6         7         8         9        10        11        12        13   
#A     1.098     0.416     0.797     0.797    -2.997     0.797    -0.102    -2.999    -0.920    -2.997    -2.999    -2.999    -2.997    -2.995 
#C    -2.995     1.463    -2.993    -2.993     1.069    -2.996     1.772     2.242    -2.993     1.069    -2.999    -2.999     1.069     0.527 
#T    -2.995    -2.996     0.416     0.416    -2.997    -0.102    -3.000    -2.999     0.416    -0.102     1.560     1.560    -2.997     1.098 
#G     0.527    -2.996    -2.993    -2.993     1.463    -0.353    -3.000    -2.999     1.069     0.527    -2.999    -2.999     1.463    -2.995 
Sequence Logo
#  --------------
#                 -- 2.30 bits
#         C      
#         C      
#         C      
#        CC  TT  
#      G CC  TTG 
#  AC  G CC  TTGT
#  ACAACACCGCTTCT -- 0.29 bits
#  --------------
#  rmwwsacCk.TTsy
Motif  62 rmwwsacCk.TTsy (1)        (Bits: 10.50  MAP:  0.00   D: 0.000  -1) E:  0.000
AAAACAACACCCCC 62 2.861
AAAACAACACGGCC 62 2.861
AAAACAACCCTTCC 62 9.906
AAAACAACGCTTCC 62 13.968
AAAACACCGCTTCC 62 15.842
AAAACACCGCTTCC 62 15.842
ACAACACCGCTTCC 62 16.889
ACAACACCGCTTCC 62 16.889
ACAACACCGCTTCG 62 13.367
ACAAGACCGCTTGT 62 18.248
ACCCGGCCGGTTGT 62 8.976
CCGGGGCCGGTTGT 62 4.883
GCTTGGCCGGTTGT 62 15.223
GCTTGGCCGGTTGT 62 15.223
GCTTGGCCTGTTGT 62 14.57
GCTTGTCCTGTTGT 62 14.821
GCTTGTCCTTTTGT 62 14.192
GCTTGTCCTTTTGT 62 14.192
GCTTGTCCTTTTGT 62 14.192
GGTTGTGGTTTTGT 62 1.716
**************
MAP Score: 0.000000
Log-odds matrix for Motif  63 ATGTCTATwr (1)
#        0         1         2         3         4         5         6         7         8         9   
#A     1.947    -4.385    -4.393    -4.385    -4.393    -4.385     1.947    -4.385     0.965     0.965 
#C    -4.385    -4.385    -4.393    -4.385     1.947    -4.385    -4.385    -4.385    -4.371    -4.375 
#T    -4.385     1.947    -4.393     1.947    -4.393     1.947    -4.385     1.947     0.965    -4.375 
#G    -4.385    -4.385     1.947    -4.385    -4.393    -4.385    -4.385    -4.385    -4.371     0.965 
Sequence Logo
#  ----------
#             -- 2.30 bits
#            
#  ATGTCTAT  
#  ATGTCTAT  
#  ATGTCTAT  
#  ATGTCTAT  
#  ATGTCTATAA
#  ATGTCTATTG -- 0.29 bits
#  ----------
#  ATGTCTATwr
Motif  63 ATGTCTATwr (1)            (Bits: 15.43  MAP:  0.00   D: 0.000  -1) E:  0.000
ATGTCTATAA 63 17.506
ATGTCTATAA 63 17.506
ATGTCTATAA 63 17.506
ATGTCTATAA 63 17.506
ATGTCTATAA 63 17.506
ATGTCTATAA 63 17.506
ATGTCTATAA 63 17.506
ATGTCTATAA 63 17.506
ATGTCTATAA 63 17.506
ATGTCTATAA 63 17.506
ATGTCTATTG 63 17.506
ATGTCTATTG 63 17.506
ATGTCTATTG 63 17.506
ATGTCTATTG 63 17.506
ATGTCTATTG 63 17.506
ATGTCTATTG 63 17.506
ATGTCTATTG 63 17.506
ATGTCTATTG 63 17.506
ATGTCTATTG 63 17.506
ATGTCTATTG 63 17.506
**********
MAP Score: 0.000000
Log-odds matrix for Motif  64 CGAATTAGC (1)
#        0         1         2         3         4         5         6         7         8   
#A    -4.393    -4.393     1.948     1.948    -4.390    -4.390     1.948    -4.393    -4.393 
#C     1.947    -4.393    -4.390    -4.390    -4.390    -4.390    -4.390    -4.393     1.947 
#T    -4.393    -4.393    -4.390    -4.390     1.948     1.948    -4.390    -4.393    -4.393 
#G    -4.393     1.947    -4.390    -4.390    -4.390    -4.390    -4.390     1.947    -4.393 
Sequence Logo
#  ---------
#            -- 2.30 bits
#           
#  CGAATTAGC
#  CGAATTAGC
#  CGAATTAGC
#  CGAATTAGC
#  CGAATTAGC
#  CGAATTAGC -- 0.29 bits
#  ---------
#  CGAATTAGC
Motif  64 CGAATTAGC (1)             (Bits: 15.49  MAP:  0.00   D: 0.000  -1) E:  0.000
CGAATTAGC 64 17.528
CGAATTAGC 64 17.528
CGAATTAGC 64 17.528
CGAATTAGC 64 17.528
CGAATTAGC 64 17.528
CGAATTAGC 64 17.528
CGAATTAGC 64 17.528
CGAATTAGC 64 17.528
CGAATTAGC 64 17.528
CGAATTAGC 64 17.528
CGAATTAGC 64 17.528
CGAATTAGC 64 17.528
CGAATTAGC 64 17.528
CGAATTAGC 64 17.528
CGAATTAGC 64 17.528
CGAATTAGC 64 17.528
CGAATTAGC 64 17.528
CGAATTAGC 64 17.528
CGAATTAGC 64 17.528
CGAATTAGC 64 17.528
*********
MAP Score: 0.000000
Log-odds matrix for Motif  65 srTsskyc.sAays (1)
#        0         1         2         3         4         5         6         7         8         9        10        11        12        13   
#A     0.099     0.941    -4.245    -4.240    -4.241     0.099    -4.248    -0.831    -0.150    -4.233     1.378     1.176    -4.240    -4.239 
#C     0.994    -4.246    -4.245     1.975     1.182    -4.248     0.994     1.756    -1.601     1.869    -0.178    -4.245     0.778     0.778 
#T    -4.240    -0.831     1.636    -4.240    -0.831     0.312     0.661    -4.246     0.497    -4.233    -4.247    -0.451     1.063    -1.349 
#G     0.524     0.215    -4.245     0.215     0.994     0.524    -0.721    -0.178     0.215     0.524    -4.247    -1.601    -4.240     1.497 
Sequence Logo
#  --------------
#                 -- 2.30 bits
#                
#                
#    TC          
#    TC     C    
#    TC   C CA   
#    TCC CC CAATG
#  CATCG TC CAATG -- 0.29 bits
#  --------------
#  srTsskyc.sAays
Motif  65 srTsskyc.sAays (1)        (Bits:  9.52  MAP:  0.00   D: 0.000  -1) E:  0.000
AAGCCACAACAACC 65 6.043
AATCCACAACAACC 65 11.924
AATCCACCACAACC 65 14.511
AATCCACCACAACC 65 14.511
CATCCACCCCAACC 65 13.955
CATCCCCCCCAACC 65 9.608
CATCCGCCGCAACC 65 16.196
CATCCGCCGCAACG 65 16.915
CATCCGCCGCAACG 65 16.915
CATCCGCCGCAATG 65 17.2
CCTCGGGCGCAATG 65 10.11
CGTCGGGCGCAATG 65 14.571
CGTCGGGCGCAATG 65 14.571
CGTCGGTCTCAATG 65 16.235
GGTCGTTCTGAGTG 65 11.431
GGTCGTTCTGCGTG 65 9.875
GGTGGTTGTGCTTG 65 7.331
GTTGGTTGTGCTTG 65 6.285
GTTGTTTGTGCTTG 65 4.46
GTTGTTTGTGCTTT 65 1.614
**************
MAP Score: 0.000000
Log-odds matrix for Motif  66 wCTmymcAktrrA (1)
#        0         1         2         3         4         5         6         7         8         9        10        11        12   
#A     0.417    -3.001    -2.990     0.416    -2.989     0.416    -0.922     1.559    -2.989    -0.101     0.797     0.797     1.559 
#C    -2.983     2.241    -2.990     0.527     1.069     1.462     2.025    -2.990    -2.989    -2.985    -2.989    -2.989    -2.990 
#T     0.797    -3.001     1.559    -0.102     0.797    -2.993    -2.999    -2.990     0.797     1.098    -0.919    -2.989    -2.990 
#G    -2.983    -3.001    -2.990    -2.990    -2.989    -2.993    -2.999    -2.990     1.069    -2.985     0.527     1.069    -2.990 
Sequence Logo
#  -------------
#                -- 2.30 bits
#   C           
#   C           
#   C    C      
#   CT   CA    A
#   CT   CA    A
#   CT TCCATT AA
#  TCT CCCAGTAGA -- 0.29 bits
#  -------------
#  wCTmymcAktrrA
Motif  66 wCTmymcAktrrA (1)         (Bits: 11.16  MAP:  0.00   D: 0.000  -1) E:  0.000
ACCACAAACAAAA 66 2.269
ACGACAAAGAAAA 66 6.327
ACTACACAGAAAA 66 13.823
ACTACACAGAAAA 66 13.823
ACTACACAGAAAA 66 13.823
ACTACACAGCAAA 66 10.939
ACTACCCAGGAAA 66 11.985
ACTCCCCAGTAAA 66 16.179
CCTCCCCAGTACA 66 8.993
GCTCCCCAGTCGA 66 9.265
TCTCCCCAGTGGA 66 16.561
TCTCGCCAGTGGA 66 12.503
TCTCTCCATTGGA 66 16.017
TCTCTCCATTGGA 66 16.017
TCTCTCCATTGGA 66 16.017
TCTTTCCATTGGA 66 15.388
TCTTTCCATTGGA 66 15.388
TCTTTCCATTGGA 66 15.388
TCTTTCCCTTTGC 66 4.844
TGTTTGGGTTTGG 66 -9.531
*************
MAP Score: 0.000000
Log-odds matrix for Motif  67 cAg.AkccmkATk (1)
#        0         1         2         3         4         5         6         7         8         9        10        11        12   
#A    -2.001     1.416    -2.001     0.079     1.416    -1.999    -2.001    -2.001     0.898    -1.999     1.416    -1.994    -1.999 
#C     2.068    -1.994    -2.001     0.647    -1.994    -1.999     2.068     2.068     0.647    -1.999    -1.994    -1.994    -1.999 
#T    -2.001    -1.994    -2.001     0.079    -1.994     0.898    -2.001    -2.001    -1.999     0.898    -1.994     1.416     0.898 
#G    -2.001    -1.994     2.068    -1.997    -1.994     0.647    -2.001    -2.001    -1.999     0.647    -1.994    -1.994     0.647 
Sequence Logo
#  -------------
#                -- 2.30 bits
#               
#               
#  C G   CC     
#  CAG A CC  AT 
#  CAG A CC  AT 
#  CAG A CC  AT 
#  CAG ATCCATATT -- 0.29 bits
#  -------------
#  cAg.AkccmkATk
Motif  67 cAg.AkccmkATk (1)         (Bits:  9.89  MAP:  0.00   D: 0.000  -1) E:  0.000
AAAAAAAAAAAAA 67 -10.77
CACAACCCACACC 67 1.437
CAGAAGCCAGACG 67 13.444
CAGAAGCCAGAGG 67 13.444
CAGAAGCCAGATG 67 16.854
CAGCAGCCAGATG 67 17.422
CAGCAGCCAGATG 67 17.422
CAGCAGCCAGATG 67 17.422
CAGCAGCCAGATG 67 17.422
CAGCAGCCCGATG 67 17.171
CAGCAGCCCGATG 67 17.171
CAGCATCCCTATT 67 17.924
CAGCATCCCTATT 67 17.924
CAGCATCCCTATT 67 17.924
CAGGATCCCTATT 67 15.28
CAGTATCCCTATT 67 17.356
CCGTCTCCCTCTT 67 7.126
CGGTGTCCCTGTT 67 7.126
GGGTGTGGGTGTT 67 -7.727
TTTTTTTTTTTTT 67 -10.77
*************
MAP Score: 0.000000
Log-odds matrix for Motif  68 kwmmyATrCA (1)
#        0         1         2         3         4         5         6         7         8         9   
#A    -2.803     0.090     0.609     0.609    -2.803     1.539    -2.801     0.609    -2.808     1.539 
#C    -0.160    -2.800     1.262     1.262     0.720    -2.801    -2.801    -2.802     2.218    -2.801 
#T     0.090     0.990    -2.802    -2.802     0.989    -2.801     1.539    -2.802    -2.808    -2.801 
#G     1.261    -2.800    -2.802    -2.802    -2.803    -2.801    -2.801     1.262    -2.808    -2.801 
Sequence Logo
#  ----------
#             -- 2.30 bits
#            
#          C 
#          C 
#       AT CA
#       AT CA
#   TCCTATGCA
#  GTAATATACA -- 0.29 bits
#  ----------
#  kwmmyATrCA
Motif  68 kwmmyATrCA (1)            (Bits:  8.70  MAP:  0.00   D: 0.000  -1) E:  0.000
CAAACACACA 68 4.972
CAAACAGACA 68 4.972
CAAACATACA 68 9.312
CAAACATACA 68 9.312
GAAACATACA 68 10.733
GAAACATACA 68 10.733
GCAACATACA 68 7.843
GGCCCATCCA 68 5.738
GTCCCATGCA 68 13.592
GTCCGATGCA 68 10.069
GTCCTATGCA 68 13.861
GTCCTATGCA 68 13.861
GTCCTATGCA 68 13.861
GTCCTATGCA 68 13.861
GTCCTATGCA 68 13.861
GTCCTATGCA 68 13.861
TTCCTATGCA 68 12.69
TTCCTATGCA 68 12.69
TTCCTCTGCC 68 4.01
TTGGTGTGGG 68 -5.702
**********
MAP Score: 0.000000
Log-odds matrix for Motif   0 gAAr.TTt.rat (1)
#        0         1         2         3         4         5         6         7         8         9        10        11   
#A    -1.190     1.630     1.539     0.657    -0.671    -1.188    -4.074    -4.077    -1.189     0.011     0.821    -4.081 
#C    -4.087    -4.077    -4.081    -4.077    -0.561    -4.073    -4.074    -0.561     1.342    -1.440    -0.018    -0.561 
#T    -2.008    -4.077    -4.081    -2.006     0.657     1.441     1.441     1.224    -1.189    -1.189    -2.007     1.337 
#G     2.030    -4.077    -1.441     1.154    -0.018    -4.073    -0.560    -0.561     0.375     1.342    -0.018    -1.440 
Sequence Logo
#  ------------
#               -- 2.30 bits
#              
#              
#  GA          
#  GAA  TT     
#  GAA  TTT   T
#  GAAG TTTCG T
#  GAAATTTTCGAT -- 0.29 bits
#  ------------
#  gAAr.TTt.rat
Motif   0 gAAr.TTt.rat (1)          (Bits:  9.49  MAP:  0.00   D: 0.000  -1) E:  0.000
AAAAAAGCAAAC 0 -1.262
CAAAAAGCCAAC 0 -1.628
GAAAACGCCAAC 0 1.604
GAAACTGCCAAC 0 7.228
GAAACTTGCCAG 0 6.899
GAAACTTGCCAG 0 6.899
GAAACTTGCGAT 0 12.458
GAAAGTTTCGAT 0 14.786
GAAGGTTTCGAT 0 15.283
GAAGGTTTCGCT 0 14.444
GAAGGTTTCGCT 0 14.444
GAAGGTTTCGCT 0 14.444
GAAGTTTTCGCT 0 15.119
GAAGTTTTGGCT 0 14.152
GAAGTTTTGGGT 0 14.152
GAAGTTTTGGGT 0 14.152
GAAGTTTTGGGT 0 14.152
GACGTTTTGGGT 0 8.532
GAGGTTTTGTGT 0 8.641
TCGTTTTTTTTT 0 -7.817
************
MAP Score: 0.000000
Log-odds matrix for Motif   1 sGATCCr (1)
#        0         1         2         3         4         5         6   
#A    -4.377    -4.391     1.947    -4.393    -4.391    -4.391     0.965 
#C     0.965    -4.391    -4.393    -4.393     1.948     1.948    -4.377 
#T    -4.377    -4.391    -4.393     1.947    -4.391    -4.391    -4.377 
#G     0.965     1.948    -4.393    -4.393    -4.391    -4.391     0.965 
Sequence Logo
#  -------
#          -- 2.30 bits
#         
#   GATCC 
#   GATCC 
#   GATCC 
#   GATCC 
#  CGATCCA
#  GGATCCG -- 0.29 bits
#  -------
#  sGATCCr
Motif   1 sGATCCr (1)               (Bits: 10.28  MAP:  0.00   D: 0.000  -1) E:  0.000
CGATCCA 1 11.668
CGATCCA 1 11.668
CGATCCA 1 11.668
CGATCCA 1 11.668
CGATCCA 1 11.668
CGATCCA 1 11.668
CGATCCA 1 11.668
CGATCCA 1 11.668
CGATCCA 1 11.668
CGATCCA 1 11.668
GGATCCG 1 11.668
GGATCCG 1 11.668
GGATCCG 1 11.668
GGATCCG 1 11.668
GGATCCG 1 11.668
GGATCCG 1 11.668
GGATCCG 1 11.668
GGATCCG 1 11.668
GGATCCG 1 11.668
GGATCCG 1 11.668
*******
MAP Score: 0.000000
Log-odds matrix for Motif   2 GATCCAA (1)
#        0         1         2         3         4         5         6   
#A    -4.393     1.948    -4.390    -4.393    -4.393     1.948     1.948 
#C    -4.393    -4.390    -4.390     1.947     1.947    -4.390    -4.390 
#T    -4.393    -4.390     1.948    -4.393    -4.393    -4.390    -4.390 
#G     1.947    -4.390    -4.390    -4.393    -4.393    -4.390    -4.390 
Sequence Logo
#  -------
#          -- 2.30 bits
#         
#  GATCCAA
#  GATCCAA
#  GATCCAA
#  GATCCAA
#  GATCCAA
#  GATCCAA -- 0.29 bits
#  -------
#  GATCCAA
Motif   2 GATCCAA (1)               (Bits: 12.05  MAP:  0.00   D: 0.000  -1) E:  0.000
GATCCAA 2 13.633
GATCCAA 2 13.633
GATCCAA 2 13.633
GATCCAA 2 13.633
GATCCAA 2 13.633
GATCCAA 2 13.633
GATCCAA 2 13.633
GATCCAA 2 13.633
GATCCAA 2 13.633
GATCCAA 2 13.633
GATCCAA 2 13.633
GATCCAA 2 13.633
GATCCAA 2 13.633
GATCCAA 2 13.633
GATCCAA 2 13.633
GATCCAA 2 13.633
GATCCAA 2 13.633
GATCCAA 2 13.633
GATCCAA 2 13.633
GATCCAA 2 13.633
*******
MAP Score: 0.000000
Log-odds matrix for Motif   3 TkGAwr.yTsrAky (1)
#        0         1         2         3         4         5         6         7         8         9        10        11        12        13   
#A    -1.090    -3.164    -3.171     1.390     0.627     0.928    -1.091    -0.272    -3.166    -3.170     1.177     1.575    -3.164    -3.162 
#C    -3.165    -3.164    -3.171    -0.523    -3.159    -3.164     0.899     0.900    -3.166     0.356    -3.162    -3.166    -3.164     0.357 
#T     1.390     0.928    -3.171    -3.166     0.627    -3.164    -1.091     0.247     1.575    -3.170    -3.162    -3.166     0.928     1.177 
#G    -3.165     0.900     2.259    -3.166    -3.159     0.900     0.899    -3.169    -3.166     1.855     0.357    -3.166     0.900    -3.162 
Sequence Logo
#  --------------
#                 -- 2.30 bits
#    G           
#    G           
#    G     T  A  
#    G     TG A  
#  T GA    TG A  
#  TTGAAAC TGAATT
#  TGGATGGCTGAAGT -- 0.29 bits
#  --------------
#  TkGAwr.yTsrAky
Motif   3 TkGAwr.yTsrAky (1)        (Bits: 11.93  MAP:  0.00   D: 0.000  -1) E:  0.000
ACGAAAAACCAACC 3 -3.278
AGGAAAAAGCAAGC 3 4.85
CGGAAACATCAAGC 3 9.506
GGGAAACATCAAGC 3 9.506
TGGAAACCTCAAGC 3 15.233
TGGAAACCTGAAGC 3 16.732
TGGAAACCTGAAGC 3 16.732
TGGAAACCTGAAGG 3 13.213
TGGAAACCTGAAGT 3 17.552
TGGACACCTGAAGT 3 13.766
TTGAGGGCTGAATT 3 13.794
TTGATGGCTGAATT 3 17.58
TTGATGGCTGCATT 3 13.241
TTGATGGCTGGATT 3 16.76
TTGATGGTTGGATT 3 16.107
TTGCTGGTTGGATT 3 14.194
TTGCTGGTTGGATT 3 14.194
TTGCTGGTTGGATT 3 14.194
TTGCTGTTTGGCTT 3 7.463
TTGGTGTTTGGGTT 3 4.82
**************
MAP Score: 0.000000
Log-odds matrix for Motif   4 TrrATyyA (1)
#        0         1         2         3         4         5         6         7   
#A    -4.392     0.965     0.965     1.948    -4.392    -4.387    -4.387     1.948 
#C    -4.392    -4.387    -4.387    -4.392    -4.392     0.965     0.965    -4.392 
#T     1.948    -4.387    -4.387    -4.392     1.948     0.965     0.965    -4.392 
#G    -4.392     0.965     0.965    -4.392    -4.392    -4.387    -4.387    -4.392 
Sequence Logo
#  --------
#           -- 2.30 bits
#          
#  T  AT  A
#  T  AT  A
#  T  AT  A
#  T  AT  A
#  TGGATCCA
#  TAAATTTA -- 0.29 bits
#  --------
#  TrrATyyA
Motif   4 TrrATyyA (1)              (Bits: 10.23  MAP:  0.00   D: 0.000  -1) E:  0.000
TAAATCCA 4 11.652
TAAATCCA 4 11.652
TAAATCCA 4 11.652
TAAATCCA 4 11.652
TAAATCCA 4 11.652
TAAATCCA 4 11.652
TAAATCCA 4 11.652
TAAATCCA 4 11.652
TAAATCCA 4 11.652
TAAATCCA 4 11.652
TGGATTTA 4 11.652
TGGATTTA 4 11.652
TGGATTTA 4 11.652
TGGATTTA 4 11.652
TGGATTTA 4 11.652
TGGATTTA 4 11.652
TGGATTTA 4 11.652
TGGATTTA 4 11.652
TGGATTTA 4 11.652
TGGATTTA 4 11.652
********
MAP Score: 0.000000
Log-odds matrix for Motif   5 CrTATwAATA (1)
#        0         1         2         3         4         5         6         7         8         9   
#A    -4.393     0.965    -4.381     1.947    -4.381     0.965     1.947     1.947    -4.381     1.947 
#C     1.947    -4.373    -4.381    -4.381    -4.381    -4.367    -4.381    -4.381    -4.381    -4.381 
#T    -4.393    -4.373     1.947    -4.381     1.947     0.965    -4.381    -4.381     1.947    -4.381 
#G    -4.393     0.965    -4.381    -4.381    -4.381    -4.367    -4.381    -4.381    -4.381    -4.381 
Sequence Logo
#  ----------
#             -- 2.30 bits
#            
#  C TAT AATA
#  C TAT AATA
#  C TAT AATA
#  C TAT AATA
#  CGTATAAATA
#  CATATTAATA -- 0.29 bits
#  ----------
#  CrTATwAATA
Motif   5 CrTATwAATA (1)            (Bits: 15.43  MAP:  0.00   D: 0.000  -1) E:  0.000
CATATAAATA 5 17.506
CATATAAATA 5 17.506
CATATAAATA 5 17.506
CATATAAATA 5 17.506
CATATAAATA 5 17.506
CATATAAATA 5 17.506
CATATAAATA 5 17.506
CATATAAATA 5 17.506
CATATAAATA 5 17.506
CATATAAATA 5 17.506
CGTATTAATA 5 17.506
CGTATTAATA 5 17.506
CGTATTAATA 5 17.506
CGTATTAATA 5 17.506
CGTATTAATA 5 17.506
CGTATTAATA 5 17.506
CGTATTAATA 5 17.506
CGTATTAATA 5 17.506
CGTATTAATA 5 17.506
CGTATTAATA 5 17.506
**********
MAP Score: 0.000000
Log-odds matrix for Motif   6 TsGmkCsA (1)
#        0         1         2         3         4         5         6         7   
#A    -3.994    -4.000    -1.102     0.745    -0.203    -3.998    -3.999     1.626 
#C    -3.994     1.242    -3.995     0.463    -3.996     2.321     1.596    -3.994 
#T     1.626    -4.000    -3.995    -0.584     0.745    -3.998    -3.999    -3.994 
#G    -3.994     1.430     2.117    -3.998     0.069    -3.998     1.026    -3.994 
Sequence Logo
#  --------
#           -- 2.30 bits
#       C  
#    G  C  
#  T G  C A
#  T G  CCA
#  TGG  CCA
#  TGG  CCA
#  TCGATCGA -- 0.29 bits
#  --------
#  TsGmkCsA
Motif   6 TsGmkCsA (1)              (Bits:  8.30  MAP:  0.00   D: 0.000  -1) E:  0.000
GCAAACCA 6 2.231
TCCAACCA 6 4.958
TCGAACCA 6 11.07
TCGAACCA 6 11.07
TCGACCCA 6 7.277
TCGAGCCA 6 11.354
TCGAGCCA 6 11.354
TCGAGCCA 6 11.354
TCGAGCCA 6 11.354
TGGCGCCA 6 11.248
TGGCGCCA 6 11.248
TGGCTCCA 6 11.924
TGGCTCGA 6 11.354
TGGCTCGA 6 11.354
TGGCTCGA 6 11.354
TGGCTCGA 6 11.354
TGGGTCGA 6 7.277
TGGTTCGA 6 11.07
TGGTTCGA 6 11.07
TGGTTCGC 6 5.45
********
MAP Score: 0.000000
Log-odds matrix for Motif   7 ATAsAGTTA (1)
#        0         1         2         3         4         5         6         7         8   
#A     1.947    -4.379     1.947    -4.379     1.947    -4.393    -4.379    -4.379     1.947 
#C    -4.379    -4.379    -4.379     0.965    -4.379    -4.393    -4.379    -4.379    -4.379 
#T    -4.379     1.947    -4.379    -4.379    -4.379    -4.393     1.947     1.947    -4.379 
#G    -4.379    -4.379    -4.379     0.965    -4.379     1.947    -4.379    -4.379    -4.379 
Sequence Logo
#  ---------
#            -- 2.30 bits
#           
#  ATA AGTTA
#  ATA AGTTA
#  ATA AGTTA
#  ATA AGTTA
#  ATACAGTTA
#  ATAGAGTTA -- 0.29 bits
#  ---------
#  ATAsAGTTA
Motif   7 ATAsAGTTA (1)             (Bits: 14.59  MAP:  0.00   D: 0.000  -1) E:  0.000
ATACAGTTA 7 16.541
ATACAGTTA 7 16.541
ATACAGTTA 7 16.541
ATACAGTTA 7 16.541
ATACAGTTA 7 16.541
ATACAGTTA 7 16.541
ATACAGTTA 7 16.541
ATACAGTTA 7 16.541
ATACAGTTA 7 16.541
ATACAGTTA 7 16.541
ATAGAGTTA 7 16.541
ATAGAGTTA 7 16.541
ATAGAGTTA 7 16.541
ATAGAGTTA 7 16.541
ATAGAGTTA 7 16.541
ATAGAGTTA 7 16.541
ATAGAGTTA 7 16.541
ATAGAGTTA 7 16.541
ATAGAGTTA 7 16.541
ATAGAGTTA 7 16.541
*********
MAP Score: 0.000000
Log-odds matrix for Motif   8 TATmwswcrAyrym (1)
#        0         1         2         3         4         5         6         7         8         9        10        11        12        13   
#A    -1.990     1.415    -1.990     0.897     0.080    -2.002     0.898    -2.000     0.897     1.415    -1.996     0.897    -1.996     0.897 
#C    -1.990    -1.990    -1.990     0.646    -1.992     0.645    -1.992     2.067    -1.996    -1.990     0.646    -1.996     0.646     0.646 
#T     1.415    -1.990     1.415    -1.996     0.898    -2.002     0.080    -2.000    -1.996    -1.990     0.897    -1.996     0.897    -1.996 
#G    -1.990    -1.990    -1.990    -1.996    -1.992     1.525    -1.992    -2.000     0.646    -1.990    -1.996     0.646    -1.996    -1.996 
Sequence Logo
#  --------------
#                 -- 2.30 bits
#                
#                
#         C      
#  TAT    C A    
#  TAT    C A    
#  TAT  G C A    
#  TATATGACAATATA -- 0.29 bits
#  --------------
#  TATmwswcrAyrym
Motif   8 TATmwswcrAyrym (1)        (Bits:  9.42  MAP:  0.00   D: 0.000  -1) E:  0.000
AAAAAAAAAAAAAA 8 -4.578
CACAACACAACACA 8 7.42
CACAACACAACACA 8 7.42
GAGAACACAACACA 8 7.42
TATAACACAACACA 8 14.23
TATAACACAACACA 8 14.23
TATACCACAACACA 8 12.158
TATACGACAACACA 8 13.038
TATAGGACAACACA 8 13.038
TATCTGACCAGCGC 8 4.356
TATCTGACCAGCGC 8 4.356
TATCTGCCGATGTC 8 12.536
TATCTGGCGATGTC 8 12.536
TATCTGGCGATGTC 8 12.536
TATCTGTCGATGTC 8 14.608
TATCTGTCGATGTC 8 14.608
TCTCTGTCGCTGTC 8 7.798
TGTCTGTCGGTGTC 8 7.798
TGTGTGTGGGTGTG 8 -1.553
TTTTTTTTTTTTTT 8 -4.578
**************
MAP Score: 0.000000
Log-odds matrix for Motif   9 ATGAATswAT (1)
#        0         1         2         3         4         5         6         7         8         9   
#A     1.947    -4.381    -4.393     1.947     1.947    -4.381    -4.378     0.965     1.947    -4.381 
#C    -4.381    -4.381    -4.393    -4.381    -4.381    -4.381     0.965    -4.367    -4.381    -4.381 
#T    -4.381     1.947    -4.393    -4.381    -4.381     1.947    -4.378     0.965    -4.381     1.947 
#G    -4.381    -4.381     1.947    -4.381    -4.381    -4.381     0.965    -4.367    -4.381    -4.381 
Sequence Logo
#  ----------
#             -- 2.30 bits
#            
#  ATGAAT  AT
#  ATGAAT  AT
#  ATGAAT  AT
#  ATGAAT  AT
#  ATGAATCAAT
#  ATGAATGTAT -- 0.29 bits
#  ----------
#  ATGAATswAT
Motif   9 ATGAATswAT (1)            (Bits: 15.43  MAP:  0.00   D: 0.000  -1) E:  0.000
ATGAATCAAT 9 17.506
ATGAATCAAT 9 17.506
ATGAATCAAT 9 17.506
ATGAATCAAT 9 17.506
ATGAATCAAT 9 17.506
ATGAATCAAT 9 17.506
ATGAATCAAT 9 17.506
ATGAATCAAT 9 17.506
ATGAATCAAT 9 17.506
ATGAATCAAT 9 17.506
ATGAATGTAT 9 17.506
ATGAATGTAT 9 17.506
ATGAATGTAT 9 17.506
ATGAATGTAT 9 17.506
ATGAATGTAT 9 17.506
ATGAATGTAT 9 17.506
ATGAATGTAT 9 17.506
ATGAATGTAT 9 17.506
ATGAATGTAT 9 17.506
ATGAATGTAT 9 17.506
**********
MAP Score: 0.000000
Log-odds matrix for Motif  10 msTcsgsaa (1)
#        0         1         2         3         4         5         6         7         8   
#A     1.100    -3.457    -3.457    -3.457    -3.458    -3.457    -3.458     1.285     1.285 
#C     0.610     0.067    -3.457     1.782     0.067    -3.457     1.782    -3.458    -3.458 
#T    -3.459    -1.379     1.596    -0.043    -3.458    -0.043    -3.458    -0.562    -0.562 
#G    -3.459     1.782    -3.457    -3.457     1.970     1.782     0.610    -3.458    -3.458 
Sequence Logo
#  ---------
#            -- 2.30 bits
#           
#           
#    T G    
#   GTCGGC  
#   GTCGGCAA
#  AGTCGGCAA
#  AGTCGGCAA -- 0.29 bits
#  ---------
#  msTcsgsaa
Motif  10 msTcsgsaa (1)             (Bits:  8.08  MAP:  0.00   D: 0.000  -1) E:  0.000
ACCCCGCAA 10 5.693
ACTCCGCAA 10 10.746
ACTCCGCAA 10 10.746
ACTCCGCAA 10 10.746
AGTCGGCAA 10 14.364
AGTCGGCAA 10 14.364
AGTCGGCAA 10 14.364
AGTCGGCAA 10 14.364
AGTCGGCAA 10 14.364
AGTCGGCAA 10 14.364
AGTCGGCAA 10 14.364
CGTCGGCAA 10 13.874
CGTCGGCAA 10 13.874
CGTCGGCAA 10 13.874
CGTCGGGAA 10 12.702
CGTCGGGCC 10 3.216
CGTTGTGTT 10 5.358
CGTTGTGTT 10 5.358
CGTTGTGTT 10 5.358
CTTTGTGTT 10 2.197
*********
MAP Score: 0.000000
Log-odds matrix for Motif  11 GGATysA (1)
#        0         1         2         3         4         5         6   
#A    -4.393    -4.393     1.947    -4.388    -4.376    -4.378     1.947 
#C    -4.393    -4.393    -4.388    -4.388     0.965     0.965    -4.388 
#T    -4.393    -4.393    -4.388     1.947     0.965    -4.378    -4.388 
#G     1.947     1.947    -4.388    -4.388    -4.376     0.965    -4.388 
Sequence Logo
#  -------
#          -- 2.30 bits
#         
#  GGAT  A
#  GGAT  A
#  GGAT  A
#  GGAT  A
#  GGATTCA
#  GGATCGA -- 0.29 bits
#  -------
#  GGATysA
Motif  11 GGATysA (1)               (Bits: 10.28  MAP:  0.00   D: 0.000  -1) E:  0.000
GGATCCA 11 11.665
GGATCCA 11 11.665
GGATCCA 11 11.665
GGATCCA 11 11.665
GGATCCA 11 11.665
GGATCCA 11 11.665
GGATCCA 11 11.665
GGATCCA 11 11.665
GGATCCA 11 11.665
GGATCCA 11 11.665
GGATTGA 11 11.665
GGATTGA 11 11.665
GGATTGA 11 11.665
GGATTGA 11 11.665
GGATTGA 11 11.665
GGATTGA 11 11.665
GGATTGA 11 11.665
GGATTGA 11 11.665
GGATTGA 11 11.665
GGATTGA 11 11.665
*******
MAP Score: 0.000000
Log-odds matrix for Motif  12 GATCCAAwAy (1)
#        0         1         2         3         4         5         6         7         8         9   
#A    -4.393     1.948    -4.389    -4.393    -4.393     1.948     1.948     0.965     1.948    -4.377 
#C    -4.393    -4.389    -4.389     1.947     1.947    -4.389    -4.389    -4.375    -4.389     0.965 
#T    -4.393    -4.389     1.948    -4.393    -4.393    -4.389    -4.389     0.965    -4.389     0.965 
#G     1.947    -4.389    -4.389    -4.393    -4.393    -4.389    -4.389    -4.375    -4.389    -4.377 
Sequence Logo
#  ----------
#             -- 2.30 bits
#            
#  GATCCAA A 
#  GATCCAA A 
#  GATCCAA A 
#  GATCCAA A 
#  GATCCAAAAC
#  GATCCAATAT -- 0.29 bits
#  ----------
#  GATCCAAwAy
Motif  12 GATCCAAwAy (1)            (Bits: 15.44  MAP:  0.00   D: 0.000  -1) E:  0.000
GATCCAAAAC 12 17.511
GATCCAAAAC 12 17.511
GATCCAAAAC 12 17.511
GATCCAAAAC 12 17.511
GATCCAAAAC 12 17.511
GATCCAAAAC 12 17.511
GATCCAAAAC 12 17.511
GATCCAAAAC 12 17.511
GATCCAAAAC 12 17.511
GATCCAAAAC 12 17.511
GATCCAATAT 12 17.511
GATCCAATAT 12 17.511
GATCCAATAT 12 17.511
GATCCAATAT 12 17.511
GATCCAATAT 12 17.511
GATCCAATAT 12 17.511
GATCCAATAT 12 17.511
GATCCAATAT 12 17.511
GATCCAATAT 12 17.511
GATCCAATAT 12 17.511
**********
MAP Score: 0.000000
Log-odds matrix for Motif  13 GGATCCrwC (1)
#        0         1         2         3         4         5         6         7         8   
#A    -4.384    -4.384     1.947    -4.393    -4.384    -4.384     0.965     0.965    -4.384 
#C    -4.384    -4.384    -4.393    -4.393     1.947     1.947    -4.374    -4.378     1.947 
#T    -4.384    -4.384    -4.393     1.947    -4.384    -4.384    -4.374     0.965    -4.384 
#G     1.947     1.947    -4.393    -4.393    -4.384    -4.384     0.965    -4.378    -4.384 
Sequence Logo
#  ---------
#            -- 2.30 bits
#           
#  GGATCC  C
#  GGATCC  C
#  GGATCC  C
#  GGATCC  C
#  GGATCCGAC
#  GGATCCATC -- 0.29 bits
#  ---------
#  GGATCCrwC
Motif  13 GGATCCrwC (1)             (Bits: 13.71  MAP:  0.00   D: 0.000  -1) E:  0.000
GGATCCAAC 13 15.559
GGATCCAAC 13 15.559
GGATCCAAC 13 15.559
GGATCCAAC 13 15.559
GGATCCAAC 13 15.559
GGATCCAAC 13 15.559
GGATCCAAC 13 15.559
GGATCCAAC 13 15.559
GGATCCAAC 13 15.559
GGATCCAAC 13 15.559
GGATCCGTC 13 15.559
GGATCCGTC 13 15.559
GGATCCGTC 13 15.559
GGATCCGTC 13 15.559
GGATCCGTC 13 15.559
GGATCCGTC 13 15.559
GGATCCGTC 13 15.559
GGATCCGTC 13 15.559
GGATCCGTC 13 15.559
GGATCCGTC 13 15.559
*********
MAP Score: 0.000000
Log-odds matrix for Motif  14 GATCCwAAAy (1)
#        0         1         2         3         4         5         6         7         8         9   
#A    -4.393     1.948    -4.389    -4.393    -4.393     0.965     1.948     1.948     1.948    -4.377 
#C    -4.393    -4.389    -4.389     1.947     1.947    -4.375    -4.389    -4.389    -4.389     0.965 
#T    -4.393    -4.389     1.948    -4.393    -4.393     0.965    -4.389    -4.389    -4.389     0.965 
#G     1.947    -4.389    -4.389    -4.393    -4.393    -4.375    -4.389    -4.389    -4.389    -4.377 
Sequence Logo
#  ----------
#             -- 2.30 bits
#            
#  GATCC AAA 
#  GATCC AAA 
#  GATCC AAA 
#  GATCC AAA 
#  GATCCAAAAC
#  GATCCTAAAT -- 0.29 bits
#  ----------
#  GATCCwAAAy
Motif  14 GATCCwAAAy (1)            (Bits: 15.44  MAP:  0.00   D: 0.000  -1) E:  0.000
GATCCAAAAC 14 17.511
GATCCAAAAC 14 17.511
GATCCAAAAC 14 17.511
GATCCAAAAC 14 17.511
GATCCAAAAC 14 17.511
GATCCAAAAC 14 17.511
GATCCAAAAC 14 17.511
GATCCAAAAC 14 17.511
GATCCAAAAC 14 17.511
GATCCAAAAC 14 17.511
GATCCTAAAT 14 17.511
GATCCTAAAT 14 17.511
GATCCTAAAT 14 17.511
GATCCTAAAT 14 17.511
GATCCTAAAT 14 17.511
GATCCTAAAT 14 17.511
GATCCTAAAT 14 17.511
GATCCTAAAT 14 17.511
GATCCTAAAT 14 17.511
GATCCTAAAT 14 17.511
**********
MAP Score: 0.000000
Log-odds matrix for Motif  15 TAAyACsATA (1)
#        0         1         2         3         4         5         6         7         8         9   
#A    -4.379     1.947     1.947    -4.372     1.947    -4.393    -4.379     1.947    -4.379     1.947 
#C    -4.379    -4.379    -4.379     0.965    -4.379     1.947     0.965    -4.379    -4.379    -4.379 
#T     1.947    -4.379    -4.379     0.965    -4.379    -4.393    -4.379    -4.379     1.947    -4.379 
#G    -4.379    -4.379    -4.379    -4.372    -4.379    -4.393     0.965    -4.379    -4.379    -4.379 
Sequence Logo
#  ----------
#             -- 2.30 bits
#            
#  TAA AC ATA
#  TAA AC ATA
#  TAA AC ATA
#  TAA AC ATA
#  TAACACCATA
#  TAATACGATA -- 0.29 bits
#  ----------
#  TAAyACsATA
Motif  15 TAAyACsATA (1)            (Bits: 15.43  MAP:  0.00   D: 0.000  -1) E:  0.000
TAACACCATA 15 17.506
TAACACCATA 15 17.506
TAACACCATA 15 17.506
TAACACCATA 15 17.506
TAACACCATA 15 17.506
TAACACCATA 15 17.506
TAACACCATA 15 17.506
TAACACCATA 15 17.506
TAACACCATA 15 17.506
TAACACCATA 15 17.506
TAATACGATA 15 17.506
TAATACGATA 15 17.506
TAATACGATA 15 17.506
TAATACGATA 15 17.506
TAATACGATA 15 17.506
TAATACGATA 15 17.506
TAATACGATA 15 17.506
TAATACGATA 15 17.506
TAATACGATA 15 17.506
TAATACGATA 15 17.506
**********
MAP Score: 0.000000
Log-odds matrix for Motif  16 KssATssA (1)
#        0         1         2         3         4         5         6         7   
#A    -4.391    -4.390    -4.381     1.641    -4.380    -4.381    -4.390     1.492 
#C    -4.391     0.850     1.037    -4.380    -4.380     1.611     1.725    -0.865 
#T     1.325    -4.390    -4.381    -4.380     1.641    -4.381    -4.390    -4.392 
#G     0.071     1.725     1.611    -4.380    -4.380     1.037     0.850    -4.392 
Sequence Logo
#  --------
#           -- 2.30 bits
#          
#          
#     AT   
#   GGATCCA
#  TGGATCCA
#  TGGATCCA
#  TCCATGGA -- 0.29 bits
#  --------
#  KssATssA
Motif  16 KssATssA (1)              (Bits:  8.99  MAP:  0.00   D: 0.000  -1) E:  0.000
GCCATCCA 16 10.068
GCCATCCA 16 10.068
GCCATCCA 16 10.068
GCCATCCA 16 10.068
GCCATCCA 16 10.068
GCCATCCA 16 10.068
TCCATCCA 16 11.322
TGCATCCA 16 12.197
TGGATCCA 16 12.771
TGGATCCA 16 12.771
TGGATCCA 16 12.771
TGGATCCA 16 12.771
TGGATGCA 16 12.197
TGGATGGA 16 11.322
TGGATGGA 16 11.322
TGGATGGA 16 11.322
TGGATGGA 16 11.322
TGGATGGC 16 10.068
TGGATGGC 16 10.068
TGGATGGC 16 10.068
********
MAP Score: 0.000000
Log-odds matrix for Motif  17 ATAACTsTAT (1)
#        0         1         2         3         4         5         6         7         8         9   
#A     1.947    -4.378     1.947     1.947    -4.393    -4.378    -4.379    -4.378     1.947    -4.378 
#C    -4.378    -4.378    -4.378    -4.378     1.947    -4.378     0.965    -4.378    -4.378    -4.378 
#T    -4.378     1.947    -4.378    -4.378    -4.393     1.947    -4.379     1.947    -4.378     1.947 
#G    -4.378    -4.378    -4.378    -4.378    -4.393    -4.378     0.965    -4.378    -4.378    -4.378 
Sequence Logo
#  ----------
#             -- 2.30 bits
#            
#  ATAACT TAT
#  ATAACT TAT
#  ATAACT TAT
#  ATAACT TAT
#  ATAACTCTAT
#  ATAACTGTAT -- 0.29 bits
#  ----------
#  ATAACTsTAT
Motif  17 ATAACTsTAT (1)            (Bits: 16.31  MAP:  0.00   D: 0.000  -1) E:  0.000
ATAACTCTAT 17 18.488
ATAACTCTAT 17 18.488
ATAACTCTAT 17 18.488
ATAACTCTAT 17 18.488
ATAACTCTAT 17 18.488
ATAACTCTAT 17 18.488
ATAACTCTAT 17 18.488
ATAACTCTAT 17 18.488
ATAACTCTAT 17 18.488
ATAACTCTAT 17 18.488
ATAACTGTAT 17 18.488
ATAACTGTAT 17 18.488
ATAACTGTAT 17 18.488
ATAACTGTAT 17 18.488
ATAACTGTAT 17 18.488
ATAACTGTAT 17 18.488
ATAACTGTAT 17 18.488
ATAACTGTAT 17 18.488
ATAACTGTAT 17 18.488
ATAACTGTAT 17 18.488
**********
MAP Score: 0.000000
Log-odds matrix for Motif  18 .mk..mArwwwK (1)
#        0         1         2         3         4         5         6         7         8         9        10        11   
#A     0.270     0.460    -0.207    -1.087    -0.030     0.999     1.260     0.460     0.825     1.039     0.128    -5.792 
#C    -0.591     0.390    -5.796     0.899     1.274     0.968    -5.833     0.047    -1.060    -5.813    -0.088    -5.792 
#T     0.400     0.051     0.778    -1.734    -2.034    -5.814    -0.304    -5.796     0.201     0.128     0.628     1.293 
#G    -1.061    -5.805     0.047     1.098    -0.237    -5.814    -5.833     0.968    -5.809    -3.183    -5.809     0.284 
Sequence Logo
#  ------------
#               -- 2.30 bits
#              
#              
#              
#              
#       AA    T
#     GCAA  A T
#    TCCCAGAATT -- 0.29 bits
#  ------------
#  .mk..mArwwwK
Motif  18 .mk..mArwwwK (1)          (Bits:  6.89  MAP:  0.00   D: 0.000  -1) E:  0.000
AAAAAAAAAAAG 18 4.401
AAAAAAAAAAAG 18 4.401
AAACAAAAAAAG 18 6.387
AAACAAAAAAAG 18 6.387
AAACCAAAAAAG 18 7.691
AAGCCAAAAAAG 18 7.945
CAGCCAACAACG 18 6.455
CCGCCAACAACT 18 7.394
CCGCCAACAACT 18 7.394
CCGCCAACAACT 18 7.394
GCGGCCACCACT 18 5.207
GCTGCCAGCATT 18 7.575
GCTGCCAGCATT 18 7.575
TCTGCCAGTTTT 18 9.386
TCTGCCAGTTTT 18 9.386
TTTGGCTGTTTT 18 5.972
TTTGGCTGTTTT 18 5.972
TTTGGCTGTTTT 18 5.972
TTTGGCTGTTTT 18 5.972
TTTTTCTGTTTT 18 1.343
************
MAP Score: 0.000000
Log-odds matrix for Motif  19 TTTGGATC (1)
#        0         1         2         3         4         5         6         7   
#A    -4.388    -4.388    -4.388    -4.393    -4.393     1.947    -4.388    -4.393 
#C    -4.388    -4.388    -4.388    -4.393    -4.393    -4.388    -4.388     1.947 
#T     1.947     1.947     1.947    -4.393    -4.393    -4.388     1.947    -4.393 
#G    -4.388    -4.388    -4.388     1.947     1.947    -4.388    -4.388    -4.393 
Sequence Logo
#  --------
#           -- 2.30 bits
#          
#  TTTGGATC
#  TTTGGATC
#  TTTGGATC
#  TTTGGATC
#  TTTGGATC
#  TTTGGATC -- 0.29 bits
#  --------
#  TTTGGATC
Motif  19 TTTGGATC (1)              (Bits: 13.77  MAP:  0.00   D: 0.000  -1) E:  0.000
TTTGGATC 19 15.576
TTTGGATC 19 15.576
TTTGGATC 19 15.576
TTTGGATC 19 15.576
TTTGGATC 19 15.576
TTTGGATC 19 15.576
TTTGGATC 19 15.576
TTTGGATC 19 15.576
TTTGGATC 19 15.576
TTTGGATC 19 15.576
TTTGGATC 19 15.576
TTTGGATC 19 15.576
TTTGGATC 19 15.576
TTTGGATC 19 15.576
TTTGGATC 19 15.576
TTTGGATC 19 15.576
TTTGGATC 19 15.576
TTTGGATC 19 15.576
TTTGGATC 19 15.576
TTTGGATC 19 15.576
********
MAP Score: 0.000000
Log-odds matrix for Motif  20 ATTCAAGA (1)
#        0         1         2         3         4         5         6         7   
#A     1.947    -4.383    -4.383    -4.393     1.947     1.947    -4.393     1.947 
#C    -4.383    -4.383    -4.383     1.947    -4.383    -4.383    -4.393    -4.383 
#T    -4.383     1.947     1.947    -4.393    -4.383    -4.383    -4.393    -4.383 
#G    -4.383    -4.383    -4.383    -4.393    -4.383    -4.383     1.947    -4.383 
Sequence Logo
#  --------
#           -- 2.30 bits
#          
#  ATTCAAGA
#  ATTCAAGA
#  ATTCAAGA
#  ATTCAAGA
#  ATTCAAGA
#  ATTCAAGA -- 0.29 bits
#  --------
#  ATTCAAGA
Motif  20 ATTCAAGA (1)              (Bits: 13.76  MAP:  0.00   D: 0.000  -1) E:  0.000
ATTCAAGA 20 15.576
ATTCAAGA 20 15.576
ATTCAAGA 20 15.576
ATTCAAGA 20 15.576
ATTCAAGA 20 15.576
ATTCAAGA 20 15.576
ATTCAAGA 20 15.576
ATTCAAGA 20 15.576
ATTCAAGA 20 15.576
ATTCAAGA 20 15.576
ATTCAAGA 20 15.576
ATTCAAGA 20 15.576
ATTCAAGA 20 15.576
ATTCAAGA 20 15.576
ATTCAAGA 20 15.576
ATTCAAGA 20 15.576
ATTCAAGA 20 15.576
ATTCAAGA 20 15.576
ATTCAAGA 20 15.576
ATTCAAGA 20 15.576
********
MAP Score: 0.000000
Log-odds matrix for Motif  21 AATCywAAw (1)
#        0         1         2         3         4         5         6         7         8   
#A     1.947     1.947    -4.385    -4.393    -4.375     0.965     1.947     1.947     0.965 
#C    -4.385    -4.385    -4.385     1.947     0.965    -4.371    -4.385    -4.385    -4.371 
#T    -4.385    -4.385     1.947    -4.393     0.965     0.965    -4.385    -4.385     0.965 
#G    -4.385    -4.385    -4.385    -4.393    -4.375    -4.371    -4.385    -4.385    -4.371 
Sequence Logo
#  ---------
#            -- 2.30 bits
#           
#  AATC  AA 
#  AATC  AA 
#  AATC  AA 
#  AATC  AA 
#  AATCTAAAA
#  AATCCTAAT -- 0.29 bits
#  ---------
#  AATCywAAw
Motif  21 AATCywAAw (1)             (Bits: 12.83  MAP:  0.00   D: 0.000  -1) E:  0.000
AATCCAAAA 21 14.577
AATCCAAAA 21 14.577
AATCCAAAA 21 14.577
AATCCAAAA 21 14.577
AATCCAAAA 21 14.577
AATCCAAAA 21 14.577
AATCCAAAA 21 14.577
AATCCAAAA 21 14.577
AATCCAAAA 21 14.577
AATCCAAAA 21 14.577
AATCTTAAT 21 14.577
AATCTTAAT 21 14.577
AATCTTAAT 21 14.577
AATCTTAAT 21 14.577
AATCTTAAT 21 14.577
AATCTTAAT 21 14.577
AATCTTAAT 21 14.577
AATCTTAAT 21 14.577
AATCTTAAT 21 14.577
AATCTTAAT 21 14.577
*********
MAP Score: 0.000000
Log-odds matrix for Motif  22 TGGATCCrA (1)
#        0         1         2         3         4         5         6         7         8   
#A    -4.392    -4.392    -4.392     1.948    -4.392    -4.392    -4.392     0.965     1.948 
#C    -4.392    -4.392    -4.392    -4.392    -4.392     1.948     1.948    -4.378    -4.392 
#T     1.948    -4.392    -4.392    -4.392     1.948    -4.392    -4.392    -4.378    -4.392 
#G    -4.392     1.948     1.948    -4.392    -4.392    -4.392    -4.392     0.965    -4.392 
Sequence Logo
#  ---------
#            -- 2.30 bits
#           
#  TGGATCC A
#  TGGATCC A
#  TGGATCC A
#  TGGATCC A
#  TGGATCCAA
#  TGGATCCGA -- 0.29 bits
#  ---------
#  TGGATCCrA
Motif  22 TGGATCCrA (1)             (Bits: 14.61  MAP:  0.00   D: 0.000  -1) E:  0.000
TGGATCCAA 22 16.549
TGGATCCAA 22 16.549
TGGATCCAA 22 16.549
TGGATCCAA 22 16.549
TGGATCCAA 22 16.549
TGGATCCAA 22 16.549
TGGATCCAA 22 16.549
TGGATCCAA 22 16.549
TGGATCCAA 22 16.549
TGGATCCAA 22 16.549
TGGATCCGA 22 16.549
TGGATCCGA 22 16.549
TGGATCCGA 22 16.549
TGGATCCGA 22 16.549
TGGATCCGA 22 16.549
TGGATCCGA 22 16.549
TGGATCCGA 22 16.549
TGGATCCGA 22 16.549
TGGATCCGA 22 16.549
TGGATCCGA 22 16.549
*********
MAP Score: 0.000000
Log-odds matrix for Motif  23 sGrATsCr (1)
#        0         1         2         3         4         5         6         7   
#A    -4.444    -4.459     0.100     1.644    -4.452    -4.447    -4.459     1.258 
#C     0.782    -4.459    -4.447    -4.452    -4.452     1.763     2.342    -4.448 
#T     0.100    -4.459    -4.447    -4.452     1.644    -1.042    -4.459    -4.448 
#G     0.782     2.342     1.763    -4.452    -4.452     0.003    -4.459     0.312 
Sequence Logo
#  --------
#           -- 2.30 bits
#   G    C 
#   G    C 
#   G AT C 
#   G AT C 
#   GGATCCA
#   GGATCCA
#   GGATCCA -- 0.29 bits
#  --------
#  sGrATsCr
Motif  23 sGrATsCr (1)              (Bits:  9.52  MAP:  0.00   D: 0.000  -1) E:  0.000
CGAATCCA 23 11.875
CGAATCCA 23 11.875
CGAATCCA 23 11.875
CGAATCCA 23 11.875
CGCATCCA 23 10.15
CGGATCCA 23 13.538
CGGATCCA 23 13.538
CGGATCCA 23 13.538
GGGATCCA 23 13.538
GGGATCCA 23 13.538
GGGATCCA 23 13.538
GGGATCCA 23 13.538
GGGATCCA 23 13.538
GGGATCCG 23 12.592
GGGATGCG 23 10.832
GGGATGCG 23 10.832
TGGATGCG 23 10.15
TGGATGCG 23 10.15
TGGATTCG 23 11.875
TGGATTCG 23 11.875
********
MAP Score: 0.000000
Log-odds matrix for Motif  24 GrATCCA (1)
#        0         1         2         3         4         5         6   
#A    -4.392     0.965     1.948    -4.392    -4.392    -4.392     1.948 
#C    -4.392    -4.378    -4.392    -4.392     1.948     1.948    -4.392 
#T    -4.392    -4.378    -4.392     1.948    -4.392    -4.392    -4.392 
#G     1.948     0.965    -4.392    -4.392    -4.392    -4.392    -4.392 
Sequence Logo
#  -------
#          -- 2.30 bits
#         
#  G ATCCA
#  G ATCCA
#  G ATCCA
#  G ATCCA
#  GAATCCA
#  GGATCCA -- 0.29 bits
#  -------
#  GrATCCA
Motif  24 GrATCCA (1)               (Bits: 11.16  MAP:  0.00   D: 0.000  -1) E:  0.000
GAATCCA 24 12.653
GAATCCA 24 12.653
GAATCCA 24 12.653
GAATCCA 24 12.653
GAATCCA 24 12.653
GAATCCA 24 12.653
GAATCCA 24 12.653
GAATCCA 24 12.653
GAATCCA 24 12.653
GAATCCA 24 12.653
GGATCCA 24 12.653
GGATCCA 24 12.653
GGATCCA 24 12.653
GGATCCA 24 12.653
GGATCCA 24 12.653
GGATCCA 24 12.653
GGATCCA 24 12.653
GGATCCA 24 12.653
GGATCCA 24 12.653
GGATCCA 24 12.653
*******
MAP Score: 0.000000
Log-odds matrix for Motif  25 rmwrwraryacww (1)
#        0         1         2         3         4         5         6         7         8         9        10        11        12   
#A     0.919     0.516     0.797     0.352     0.167     0.663     1.234     0.516    -0.294     1.136    -4.393     0.516     0.352 
#C    -4.374     1.487    -4.366    -4.368    -4.365    -1.744    -4.367    -4.373     0.850    -4.360     1.487    -4.366    -4.361 
#T    -4.374    -4.386     0.352     0.167     1.032    -4.383    -0.293    -0.975     0.352    -0.044    -0.046     0.516     0.919 
#G     1.037    -4.386    -1.741     0.379    -4.365     1.204    -4.367     1.037    -4.378    -4.360    -0.324    -0.863    -4.361 
Sequence Logo
#  -------------
#                -- 2.30 bits
#               
#               
#               
#               
#        A      
#  AC  TGA  AC  
#  GCA TAAGCAC T -- 0.29 bits
#  -------------
#  rmwrwraryacww
Motif  25 rmwrwraryacww (1)         (Bits:  8.62  MAP:  0.00   D: 0.000  -1) E:  0.000
AAAAAAAAAACAA 25 8.361
AAAAAAAAAACAA 25 8.361
AAAAAAAAAACAA 25 8.361
AAAAAAAAAACAA 25 8.361
AAAAAAAACACAA 25 9.505
AAAAAAAACACAA 25 9.505
ACAAAAAACACAA 25 10.476
ACAGTCAGCACAA 25 9.482
ACAGTCAGCACGT 25 8.67
CCAGTGAGCACGT 25 6.325
GCCGTGAGCACGT 25 6.573
GCGGTGAGCACGT 25 9.198
GCGGTGAGCAGTT 25 8.766
GCTGTGAGGAGTT 25 5.631
GCTTTGAGTTGTT 25 8.969
GCTTTGTGTTGTT 25 7.442
GCTTTGTGTTTTT 25 7.72
GCTTTGTGTTTTT 25 7.72
GCTTTGTTTTTTT 25 5.708
GCTTTGTTTTTTT 25 5.708
*************
MAP Score: 0.000000
Log-odds matrix for Motif  26 ykKmCA..mywAkt (1)
#        0         1         2         3         4         5         6         7         8         9        10        11        12        13   
#A    -5.026    -1.628    -5.039     1.188    -5.032     1.519     0.582    -0.485     0.759    -2.147     0.989     1.614    -2.144    -0.300 
#C     0.198    -2.398    -5.039     0.385     1.948    -2.398    -0.582    -0.582     0.552     0.198    -5.026    -2.397    -1.516    -0.273 
#T     0.989     0.380     1.307    -2.961    -0.300    -2.965    -1.247     0.582    -1.628     0.917     0.267    -5.039     0.989     0.917 
#G    -0.273     1.277     0.198    -5.026    -5.032    -2.398     0.552    -0.019    -0.975    -0.582    -5.026    -5.039     0.385    -5.039 
Sequence Logo
#  --------------
#                 -- 2.30 bits
#                
#                
#             A  
#      CA     A  
#    T CA     A  
#  TGTACA    AAT 
#  TGTACA  ATAATT -- 0.29 bits
#  --------------
#  ykKmCA..mywAkt
Motif  26 ykKmCA..mywAkt (1)        (Bits:  9.76  MAP:  0.00   D: 0.000  -1) E:  0.000
CAGACAAAAAAAAA 26 2.291
CCGACAAAACAACA 26 4.494
CGGACAAAACAACA 26 8.169
CGGACAACACAAGA 26 9.973
CGGACAACACAAGC 26 10.0
CGGACAACACAAGC 26 10.0
GGTACAACACAAGC 26 10.638
GGTACACGAGAAGC 26 9.257
GGTACACGCGAAGC 26 9.05
GGTACACGCGAAGT 26 10.24
TGTACACGCTAATT 26 13.605
TGTACAGGCTAATT 26 14.739
TGTCCAGTCTCATT 26 8.522
TGTCCAGTCTTATT 26 13.815
TTTCCAGTCTTATT 26 12.918
TTTCCAGTCTTATT 26 12.918
TTTCCAGTGTTATT 26 11.391
TTTCTCGTGTTATT 26 5.226
TTTCTCTTGTTATT 26 3.427
TTTCTGTTTTTCTT 26 -1.237
**************
MAP Score: 0.000000
Log-odds matrix for Motif  27 GrATCyAA (1)
#        0         1         2         3         4         5         6         7   
#A    -4.393     0.965     1.947    -4.386    -4.393    -4.375     1.947     1.947 
#C    -4.393    -4.375    -4.386    -4.386     1.947     0.965    -4.386    -4.386 
#T    -4.393    -4.375    -4.386     1.947    -4.393     0.965    -4.386    -4.386 
#G     1.947     0.965    -4.386    -4.386    -4.393    -4.375    -4.386    -4.386 
Sequence Logo
#  --------
#           -- 2.30 bits
#          
#  G ATC AA
#  G ATC AA
#  G ATC AA
#  G ATC AA
#  GAATCTAA
#  GGATCCAA -- 0.29 bits
#  --------
#  GrATCyAA
Motif  27 GrATCyAA (1)              (Bits: 12.00  MAP:  0.00   D: 0.000  -1) E:  0.000
GAATCCAA 27 13.612
GAATCCAA 27 13.612
GAATCCAA 27 13.612
GAATCCAA 27 13.612
GAATCCAA 27 13.612
GAATCCAA 27 13.612
GAATCCAA 27 13.612
GAATCCAA 27 13.612
GAATCCAA 27 13.612
GAATCCAA 27 13.612
GGATCTAA 27 13.612
GGATCTAA 27 13.612
GGATCTAA 27 13.612
GGATCTAA 27 13.612
GGATCTAA 27 13.612
GGATCTAA 27 13.612
GGATCTAA 27 13.612
GGATCTAA 27 13.612
GGATCTAA 27 13.612
GGATCTAA 27 13.612
********
MAP Score: 0.000000
Log-odds matrix for Motif  28 CtGgatCCA (1)
#        0         1         2         3         4         5         6         7         8   
#A    -4.084    -4.085    -4.080    -0.290     1.224    -0.290    -4.080    -4.084     1.441 
#C     2.135    -0.561    -4.080    -4.087    -4.087    -0.561     2.325     2.135    -4.083 
#T    -1.190     1.224    -4.080    -4.087    -2.008     0.968    -4.080    -1.190    -4.083 
#G    -4.084    -0.561     2.325     1.916    -0.018    -4.084    -4.080    -4.084    -0.561 
Sequence Logo
#  ---------
#            -- 2.30 bits
#    G   C  
#  C G   CC 
#  C G   CC 
#  C GG  CCA
#  CTGGA CCA
#  CTGGATCCA
#  CTGGATCCA -- 0.29 bits
#  ---------
#  CtGgatCCA
Motif  28 CtGgatCCA (1)             (Bits:  9.81  MAP:  0.00   D: 0.000  -1) E:  0.000
CCGAAACCA 28 10.444
CCGAAACCA 28 10.444
CCGAAACCA 28 10.444
CCGGAACCA 28 12.65
CGGGACCCA 28 12.379
CGGGACCCA 28 12.379
CGGGACCCA 28 12.379
CTGGACCCA 28 14.164
CTGGAGCCA 28 10.641
CTGGATCCA 28 15.693
CTGGATCCA 28 15.693
CTGGATCCA 28 15.693
CTGGATCCA 28 15.693
CTGGGTCCA 28 14.451
CTGGGTCCA 28 14.451
CTGGGTCCA 28 14.451
CTGGGTCCG 28 12.449
CTGGGTCCG 28 12.449
GTGGGTCGG 28 0.011
TTGGTTCTG 28 3.809
*********
MAP Score: 0.000000
Log-odds matrix for Motif  29 TTTATATAA (1)
#        0         1         2         3         4         5         6         7         8   
#A     0.000    -4.392    -4.392     1.948    -4.392     1.948    -4.392     1.948     1.948 
#C    -4.385    -4.392    -4.392    -4.392    -4.392    -4.392    -4.392    -4.392    -4.392 
#T     1.539     1.948     1.948    -4.392     1.948    -4.392     1.948    -4.392    -4.392 
#G    -4.385    -4.392    -4.392    -4.392    -4.392    -4.392    -4.392    -4.392    -4.392 
Sequence Logo
#  ---------
#            -- 2.30 bits
#           
#   TTATATAA
#   TTATATAA
#   TTATATAA
#  TTTATATAA
#  TTTATATAA
#  TTTATATAA -- 0.29 bits
#  ---------
#  TTTATATAA
Motif  29 TTTATATAA (1)             (Bits: 14.78  MAP:  0.00   D: 0.000  -1) E:  0.000
ATTATATAA 29 15.584
ATTATATAA 29 15.584
ATTATATAA 29 15.584
ATTATATAA 29 15.584
ATTATATAA 29 15.584
TTTATATAA 29 17.123
TTTATATAA 29 17.123
TTTATATAA 29 17.123
TTTATATAA 29 17.123
TTTATATAA 29 17.123
TTTATATAA 29 17.123
TTTATATAA 29 17.123
TTTATATAA 29 17.123
TTTATATAA 29 17.123
TTTATATAA 29 17.123
TTTATATAA 29 17.123
TTTATATAA 29 17.123
TTTATATAA 29 17.123
TTTATATAA 29 17.123
TTTATATAA 29 17.123
*********
MAP Score: 0.000000
Log-odds matrix for Motif  30 ATCGGATT (1)
#        0         1         2         3         4         5         6         7   
#A     1.947    -4.388    -4.393    -4.393    -4.393     1.947    -4.388    -4.388 
#C    -4.388    -4.388     1.947    -4.393    -4.393    -4.388    -4.388    -4.388 
#T    -4.388     1.947    -4.393    -4.393    -4.393    -4.388     1.947     1.947 
#G    -4.388    -4.388    -4.393     1.947     1.947    -4.388    -4.388    -4.388 
Sequence Logo
#  --------
#           -- 2.30 bits
#          
#  ATCGGATT
#  ATCGGATT
#  ATCGGATT
#  ATCGGATT
#  ATCGGATT
#  ATCGGATT -- 0.29 bits
#  --------
#  ATCGGATT
Motif  30 ATCGGATT (1)              (Bits: 13.77  MAP:  0.00   D: 0.000  -1) E:  0.000
ATCGGATT 30 15.576
ATCGGATT 30 15.576
ATCGGATT 30 15.576
ATCGGATT 30 15.576
ATCGGATT 30 15.576
ATCGGATT 30 15.576
ATCGGATT 30 15.576
ATCGGATT 30 15.576
ATCGGATT 30 15.576
ATCGGATT 30 15.576
ATCGGATT 30 15.576
ATCGGATT 30 15.576
ATCGGATT 30 15.576
ATCGGATT 30 15.576
ATCGGATT 30 15.576
ATCGGATT 30 15.576
ATCGGATT 30 15.576
ATCGGATT 30 15.576
ATCGGATT 30 15.576
ATCGGATT 30 15.576
********
MAP Score: 0.000000
Log-odds matrix for Motif  31 TAACTGTATw (1)
#        0         1         2         3         4         5         6         7         8         9   
#A    -4.384     1.947     1.947    -4.393    -4.384    -4.393    -4.384     1.947    -4.384     0.965 
#C    -4.384    -4.384    -4.384     1.947    -4.384    -4.393    -4.384    -4.384    -4.384    -4.370 
#T     1.947    -4.384    -4.384    -4.393     1.947    -4.393     1.947    -4.384     1.947     0.965 
#G    -4.384    -4.384    -4.384    -4.393    -4.384     1.947    -4.384    -4.384    -4.384    -4.370 
Sequence Logo
#  ----------
#             -- 2.30 bits
#            
#  TAACTGTAT 
#  TAACTGTAT 
#  TAACTGTAT 
#  TAACTGTAT 
#  TAACTGTATA
#  TAACTGTATT -- 0.29 bits
#  ----------
#  TAACTGTATw
Motif  31 TAACTGTATw (1)            (Bits: 16.32  MAP:  0.00   D: 0.000  -1) E:  0.000
TAACTGTATA 31 18.488
TAACTGTATA 31 18.488
TAACTGTATA 31 18.488
TAACTGTATA 31 18.488
TAACTGTATA 31 18.488
TAACTGTATA 31 18.488
TAACTGTATA 31 18.488
TAACTGTATA 31 18.488
TAACTGTATA 31 18.488
TAACTGTATA 31 18.488
TAACTGTATT 31 18.488
TAACTGTATT 31 18.488
TAACTGTATT 31 18.488
TAACTGTATT 31 18.488
TAACTGTATT 31 18.488
TAACTGTATT 31 18.488
TAACTGTATT 31 18.488
TAACTGTATT 31 18.488
TAACTGTATT 31 18.488
TAACTGTATT 31 18.488
**********
MAP Score: 0.000000
Log-odds matrix for Motif  32 AAAGCTGAAT (1)
#        0         1         2         3         4         5         6         7         8         9   
#A     1.947     1.947     1.947    -4.393    -4.393    -4.385    -4.393     1.947     1.947    -4.385 
#C    -4.385    -4.385    -4.385    -4.393     1.947    -4.385    -4.393    -4.385    -4.385    -4.385 
#T    -4.385    -4.385    -4.385    -4.393    -4.393     1.947    -4.393    -4.385    -4.385     1.947 
#G    -4.385    -4.385    -4.385     1.947    -4.393    -4.385     1.947    -4.385    -4.385    -4.385 
Sequence Logo
#  ----------
#             -- 2.30 bits
#            
#  AAAGCTGAAT
#  AAAGCTGAAT
#  AAAGCTGAAT
#  AAAGCTGAAT
#  AAAGCTGAAT
#  AAAGCTGAAT -- 0.29 bits
#  ----------
#  AAAGCTGAAT
Motif  32 AAAGCTGAAT (1)            (Bits: 17.20  MAP:  0.00   D: 0.000  -1) E:  0.000
AAAGCTGAAT 32 19.47
AAAGCTGAAT 32 19.47
AAAGCTGAAT 32 19.47
AAAGCTGAAT 32 19.47
AAAGCTGAAT 32 19.47
AAAGCTGAAT 32 19.47
AAAGCTGAAT 32 19.47
AAAGCTGAAT 32 19.47
AAAGCTGAAT 32 19.47
AAAGCTGAAT 32 19.47
AAAGCTGAAT 32 19.47
AAAGCTGAAT 32 19.47
AAAGCTGAAT 32 19.47
AAAGCTGAAT 32 19.47
AAAGCTGAAT 32 19.47
AAAGCTGAAT 32 19.47
AAAGCTGAAT 32 19.47
AAAGCTGAAT 32 19.47
AAAGCTGAAT 32 19.47
AAAGCTGAAT 32 19.47
**********
MAP Score: 0.000000
Log-odds matrix for Motif  33 GGATcsrwc (1)
#        0         1         2         3         4         5         6         7         8   
#A    -3.580    -3.580     1.471    -3.580    -3.582    -3.584     0.762     0.513    -3.584 
#C    -3.580    -3.580    -3.585    -3.580     2.011     1.845    -3.581    -3.578     1.845 
#T    -3.580    -3.580    -1.506     1.604    -0.687    -3.584    -3.581     0.762    -0.168 
#G     2.295     2.295    -3.585    -3.580    -3.582     0.485     1.187    -3.578    -3.584 
Sequence Logo
#  ---------
#            -- 2.30 bits
#  GG       
#  GG       
#  GG TC    
#  GGATCC  C
#  GGATCC  C
#  GGATCCG C
#  GGATCCATC -- 0.29 bits
#  ---------
#  GGATcsrwc
Motif  33 GGATcsrwc (1)             (Bits:  9.86  MAP:  0.00   D: 0.000  -1) E:  0.000
GGACCCAAC 33 9.457
GGATCCAAC 33 14.641
GGATCCAAC 33 14.641
GGATCCAAC 33 14.641
GGATCCAAC 33 14.641
GGATCCAAC 33 14.641
GGATCCAAC 33 14.641
GGATCCAAC 33 14.641
GGATCCCAC 33 10.298
GGATCCGGC 33 10.975
GGATCCGTC 33 15.315
GGATCCGTC 33 15.315
GGATCCGTC 33 15.315
GGATCCGTC 33 15.315
GGATCGGTC 33 13.955
GGATCGGTC 33 13.955
GGATCGGTT 33 11.942
GGCTGGGTT 33 1.293
GGTTTGGTT 33 6.267
GGTTTGGTT 33 6.267
*********
MAP Score: 0.000000
Log-odds matrix for Motif  34 TTTGGATyA (1)
#        0         1         2         3         4         5         6         7         8   
#A    -4.383    -4.383    -4.383    -4.393    -4.393     1.947    -4.383    -4.374     1.947 
#C    -4.383    -4.383    -4.383    -4.393    -4.393    -4.383    -4.383     0.965    -4.383 
#T     1.947     1.947     1.947    -4.393    -4.393    -4.383     1.947     0.965    -4.383 
#G    -4.383    -4.383    -4.383     1.947     1.947    -4.383    -4.383    -4.374    -4.383 
Sequence Logo
#  ---------
#            -- 2.30 bits
#           
#  TTTGGAT A
#  TTTGGAT A
#  TTTGGAT A
#  TTTGGAT A
#  TTTGGATTA
#  TTTGGATCA -- 0.29 bits
#  ---------
#  TTTGGATyA
Motif  34 TTTGGATyA (1)             (Bits: 14.60  MAP:  0.00   D: 0.000  -1) E:  0.000
TTTGGATCA 34 16.541
TTTGGATCA 34 16.541
TTTGGATCA 34 16.541
TTTGGATCA 34 16.541
TTTGGATCA 34 16.541
TTTGGATCA 34 16.541
TTTGGATCA 34 16.541
TTTGGATCA 34 16.541
TTTGGATCA 34 16.541
TTTGGATCA 34 16.541
TTTGGATTA 34 16.541
TTTGGATTA 34 16.541
TTTGGATTA 34 16.541
TTTGGATTA 34 16.541
TTTGGATTA 34 16.541
TTTGGATTA 34 16.541
TTTGGATTA 34 16.541
TTTGGATTA 34 16.541
TTTGGATTA 34 16.541
TTTGGATTA 34 16.541
*********
MAP Score: 0.000000
Log-odds matrix for Motif  35 GTAATTrTA (1)
#        0         1         2         3         4         5         6         7         8   
#A    -4.393    -4.378     1.947     1.947    -4.378    -4.378     0.965    -4.378     1.947 
#C    -4.393    -4.378    -4.378    -4.378    -4.378    -4.378    -4.371    -4.378    -4.378 
#T    -4.393     1.947    -4.378    -4.378     1.947     1.947    -4.371     1.947    -4.378 
#G     1.947    -4.378    -4.378    -4.378    -4.378    -4.378     0.965    -4.378    -4.378 
Sequence Logo
#  ---------
#            -- 2.30 bits
#           
#  GTAATT TA
#  GTAATT TA
#  GTAATT TA
#  GTAATT TA
#  GTAATTGTA
#  GTAATTATA -- 0.29 bits
#  ---------
#  GTAATTrTA
Motif  35 GTAATTrTA (1)             (Bits: 14.59  MAP:  0.00   D: 0.000  -1) E:  0.000
GTAATTATA 35 16.541
GTAATTATA 35 16.541
GTAATTATA 35 16.541
GTAATTATA 35 16.541
GTAATTATA 35 16.541
GTAATTATA 35 16.541
GTAATTATA 35 16.541
GTAATTATA 35 16.541
GTAATTATA 35 16.541
GTAATTATA 35 16.541
GTAATTGTA 35 16.541
GTAATTGTA 35 16.541
GTAATTGTA 35 16.541
GTAATTGTA 35 16.541
GTAATTGTA 35 16.541
GTAATTGTA 35 16.541
GTAATTGTA 35 16.541
GTAATTGTA 35 16.541
GTAATTGTA 35 16.541
GTAATTGTA 35 16.541
*********
MAP Score: 0.000000
Log-odds matrix for Motif  36 GrATCsA (1)
#        0         1         2         3         4         5         6   
#A    -4.393     0.965     1.947    -4.388    -4.393    -4.378     1.947 
#C    -4.393    -4.376    -4.388    -4.388     1.947     0.965    -4.388 
#T    -4.393    -4.376    -4.388     1.947    -4.393    -4.378    -4.388 
#G     1.947     0.965    -4.388    -4.388    -4.393     0.965    -4.388 
Sequence Logo
#  -------
#          -- 2.30 bits
#         
#  G ATC A
#  G ATC A
#  G ATC A
#  G ATC A
#  GAATCCA
#  GGATCGA -- 0.29 bits
#  -------
#  GrATCsA
Motif  36 GrATCsA (1)               (Bits: 10.28  MAP:  0.00   D: 0.000  -1) E:  0.000
GAATCCA 36 11.665
GAATCCA 36 11.665
GAATCCA 36 11.665
GAATCCA 36 11.665
GAATCCA 36 11.665
GAATCCA 36 11.665
GAATCCA 36 11.665
GAATCCA 36 11.665
GAATCCA 36 11.665
GAATCCA 36 11.665
GGATCGA 36 11.665
GGATCGA 36 11.665
GGATCGA 36 11.665
GGATCGA 36 11.665
GGATCGA 36 11.665
GGATCGA 36 11.665
GGATCGA 36 11.665
GGATCGA 36 11.665
GGATCGA 36 11.665
GGATCGA 36 11.665
*******
MAP Score: 0.000000
Log-odds matrix for Motif  37 TGrATCCAA (1)
#        0         1         2         3         4         5         6         7         8   
#A    -4.388    -4.393     0.965     1.947    -4.388    -4.393    -4.393     1.947     1.947 
#C    -4.388    -4.393    -4.376    -4.388    -4.388     1.947     1.947    -4.388    -4.388 
#T     1.947    -4.393    -4.376    -4.388     1.947    -4.393    -4.393    -4.388    -4.388 
#G    -4.388     1.947     0.965    -4.388    -4.388    -4.393    -4.393    -4.388    -4.388 
Sequence Logo
#  ---------
#            -- 2.30 bits
#           
#  TG ATCCAA
#  TG ATCCAA
#  TG ATCCAA
#  TG ATCCAA
#  TGAATCCAA
#  TGGATCCAA -- 0.29 bits
#  ---------
#  TGrATCCAA
Motif  37 TGrATCCAA (1)             (Bits: 14.60  MAP:  0.00   D: 0.000  -1) E:  0.000
TGAATCCAA 37 16.541
TGAATCCAA 37 16.541
TGAATCCAA 37 16.541
TGAATCCAA 37 16.541
TGAATCCAA 37 16.541
TGAATCCAA 37 16.541
TGAATCCAA 37 16.541
TGAATCCAA 37 16.541
TGAATCCAA 37 16.541
TGAATCCAA 37 16.541
TGGATCCAA 37 16.541
TGGATCCAA 37 16.541
TGGATCCAA 37 16.541
TGGATCCAA 37 16.541
TGGATCCAA 37 16.541
TGGATCCAA 37 16.541
TGGATCCAA 37 16.541
TGGATCCAA 37 16.541
TGGATCCAA 37 16.541
TGGATCCAA 37 16.541
*********
MAP Score: 0.000000
Log-odds matrix for Motif  38 GGATCsA (1)
#        0         1         2         3         4         5         6   
#A    -4.392    -4.392     1.948    -4.391    -4.392    -4.378     1.948 
#C    -4.392    -4.392    -4.391    -4.391     1.948     0.965    -4.391 
#T    -4.392    -4.392    -4.391     1.948    -4.392    -4.378    -4.391 
#G     1.948     1.948    -4.391    -4.391    -4.392     0.965    -4.391 
Sequence Logo
#  -------
#          -- 2.30 bits
#         
#  GGATC A
#  GGATC A
#  GGATC A
#  GGATC A
#  GGATCCA
#  GGATCGA -- 0.29 bits
#  -------
#  GGATCsA
Motif  38 GGATCsA (1)               (Bits: 11.16  MAP:  0.00   D: 0.000  -1) E:  0.000
GGATCCA 38 12.653
GGATCCA 38 12.653
GGATCCA 38 12.653
GGATCCA 38 12.653
GGATCCA 38 12.653
GGATCCA 38 12.653
GGATCCA 38 12.653
GGATCCA 38 12.653
GGATCCA 38 12.653
GGATCCA 38 12.653
GGATCGA 38 12.653
GGATCGA 38 12.653
GGATCGA 38 12.653
GGATCGA 38 12.653
GGATCGA 38 12.653
GGATCGA 38 12.653
GGATCGA 38 12.653
GGATCGA 38 12.653
GGATCGA 38 12.653
GGATCGA 38 12.653
*******
MAP Score: 0.000000
Log-odds matrix for Motif  39 sGTTCkmkk (1)
#        0         1         2         3         4         5         6         7         8   
#A    -0.424    -3.321    -3.322    -3.322    -3.320    -3.317     1.025    -3.317    -3.321 
#C     0.748    -3.321    -3.322    -3.322     2.274    -3.317     0.205    -3.317    -3.321 
#T    -3.322    -1.243     1.587     1.587    -3.320     0.776    -1.242     1.025     1.238 
#G     1.141     2.108    -3.322    -3.322    -3.320     1.141    -3.315     0.748     0.205 
Sequence Logo
#  ---------
#            -- 2.30 bits
#      C    
#   G  C    
#   GTTC    
#   GTTC    
#   GTTC   T
#   GTTCGATT
#  GGTTCTATT -- 0.29 bits
#  ---------
#  sGTTCkmkk
Motif  39 sGTTCkmkk (1)             (Bits:  8.62  MAP:  0.00   D: 0.000  -1) E:  0.000
AGCCCCACC 39 -6.059
AGTTCGAGG 39 10.251
AGTTCGAGG 39 10.251
CGTTCGAGG 39 11.423
CGTTCGAGG 39 11.423
CGTTCGAGG 39 11.423
CGTTCGAGG 39 11.423
CGTTCGAGT 39 12.456
CGTTCGAGT 39 12.456
CGTTCGAGT 39 12.456
GGTTCGATT 39 13.126
GGTTCGCTT 39 12.306
GGTTCTCTT 39 11.941
GGTTCTCTT 39 11.941
GGTTCTCTT 39 11.941
GGTTCTCTT 39 11.941
GGTTCTCTT 39 11.941
GGTTCTCTT 39 11.941
GGTTCTTTT 39 10.494
GTTTCTTTT 39 7.143
*********
MAP Score: 0.000000
Log-odds matrix for Motif  40 tggAtsCAmac (1)
#        0         1         2         3         4         5         6         7         8         9        10   
#A    -2.091    -1.272    -0.072     1.547    -1.272    -4.165    -4.163     1.359     1.019     0.739    -0.372 
#C    -0.643    -0.100    -4.163    -4.157    -4.170     1.834     2.053    -4.170     0.293    -1.523     1.947 
#T     1.359    -4.167    -4.163    -2.088     1.359    -4.165    -4.163    -0.753    -4.160    -0.373    -4.154 
#G    -4.168     1.834     1.834    -4.157    -1.523     0.602    -0.100    -4.170    -0.643    -0.100    -4.154 
Sequence Logo
#  -----------
#              -- 2.30 bits
#             
#             
#        C    
#   GGA CC   C
#  TGGATCCA  C
#  TGGATCCAA C
#  TGGATCCAAAC -- 0.29 bits
#  -----------
#  tggAtsCAmac
Motif  40 tggAtsCAmac (1)           (Bits:  9.74  MAP:  0.00   D: 0.000  -1) E:  0.000
AAAAACCAAAA 40 3.472
CCAAACCAAAA 40 6.092
CCAAGCCAAAA 40 5.841
CCAAGCCAAAC 40 8.16
CCGAGCCAAAC 40 10.066
TGGATCCAAAC 40 16.884
TGGATCCAAAC 40 16.884
TGGATCCAAAC 40 16.884
TGGATCCAAAC 40 16.884
TGGATCCAACC 40 14.622
TGGATCCACCC 40 13.896
TGGATCCACGC 40 15.319
TGGATCCACGC 40 15.319
TGGATCCACGC 40 15.319
TGGATGCACGC 40 14.087
TGGATGCACGC 40 14.087
TGGATGCGCTC 40 8.285
TGGATGGTGTC 40 8.613
TGGCTGGTGTC 40 2.909
TGGTTGGTGTC 40 4.978
***********
MAP Score: 0.000000
Log-odds matrix for Motif  41 TsGATCCrA (1)
#        0         1         2         3         4         5         6         7         8   
#A    -4.389    -4.378    -4.393     1.947    -4.389    -4.393    -4.393     0.965     1.947 
#C    -4.389     0.965    -4.393    -4.389    -4.389     1.947     1.947    -4.376    -4.389 
#T     1.947    -4.378    -4.393    -4.389     1.947    -4.393    -4.393    -4.376    -4.389 
#G    -4.389     0.965     1.947    -4.389    -4.389    -4.393    -4.393     0.965    -4.389 
Sequence Logo
#  ---------
#            -- 2.30 bits
#           
#  T GATCC A
#  T GATCC A
#  T GATCC A
#  T GATCC A
#  TCGATCCAA
#  TGGATCCGA -- 0.29 bits
#  ---------
#  TsGATCCrA
Motif  41 TsGATCCrA (1)             (Bits: 13.72  MAP:  0.00   D: 0.000  -1) E:  0.000
TCGATCCAA 41 15.559
TCGATCCAA 41 15.559
TCGATCCAA 41 15.559
TCGATCCAA 41 15.559
TCGATCCAA 41 15.559
TCGATCCAA 41 15.559
TCGATCCAA 41 15.559
TCGATCCAA 41 15.559
TCGATCCAA 41 15.559
TCGATCCAA 41 15.559
TGGATCCGA 41 15.559
TGGATCCGA 41 15.559
TGGATCCGA 41 15.559
TGGATCCGA 41 15.559
TGGATCCGA 41 15.559
TGGATCCGA 41 15.559
TGGATCCGA 41 15.559
TGGATCCGA 41 15.559
TGGATCCGA 41 15.559
TGGATCCGA 41 15.559
*********
MAP Score: 0.000000
Log-odds matrix for Motif  42 AATTGGAAAT (1)
#        0         1         2         3         4         5         6         7         8         9   
#A     1.947     1.947    -4.381    -4.381    -4.393    -4.393     1.947     1.947     1.947    -4.381 
#C    -4.381    -4.381    -4.381    -4.381    -4.393    -4.393    -4.381    -4.381    -4.381    -4.381 
#T    -4.381    -4.381     1.947     1.947    -4.393    -4.393    -4.381    -4.381    -4.381     1.947 
#G    -4.381    -4.381    -4.381    -4.381     1.947     1.947    -4.381    -4.381    -4.381    -4.381 
Sequence Logo
#  ----------
#             -- 2.30 bits
#            
#  AATTGGAAAT
#  AATTGGAAAT
#  AATTGGAAAT
#  AATTGGAAAT
#  AATTGGAAAT
#  AATTGGAAAT -- 0.29 bits
#  ----------
#  AATTGGAAAT
Motif  42 AATTGGAAAT (1)            (Bits: 17.20  MAP:  0.00   D: 0.000  -1) E:  0.000
AATTGGAAAT 42 19.47
AATTGGAAAT 42 19.47
AATTGGAAAT 42 19.47
AATTGGAAAT 42 19.47
AATTGGAAAT 42 19.47
AATTGGAAAT 42 19.47
AATTGGAAAT 42 19.47
AATTGGAAAT 42 19.47
AATTGGAAAT 42 19.47
AATTGGAAAT 42 19.47
AATTGGAAAT 42 19.47
AATTGGAAAT 42 19.47
AATTGGAAAT 42 19.47
AATTGGAAAT 42 19.47
AATTGGAAAT 42 19.47
AATTGGAAAT 42 19.47
AATTGGAAAT 42 19.47
AATTGGAAAT 42 19.47
AATTGGAAAT 42 19.47
AATTGGAAAT 42 19.47
**********
MAP Score: 0.000000
Log-odds matrix for Motif  43 CTTGAAwTAw (1)
#        0         1         2         3         4         5         6         7         8         9   
#A    -4.393    -4.387    -4.387    -4.393     1.947     1.947     0.965    -4.387     1.947     0.965 
#C     1.947    -4.387    -4.387    -4.393    -4.387    -4.387    -4.372    -4.387    -4.387    -4.372 
#T    -4.393     1.947     1.947    -4.393    -4.387    -4.387     0.965     1.947    -4.387     0.965 
#G    -4.393    -4.387    -4.387     1.947    -4.387    -4.387    -4.372    -4.387    -4.387    -4.372 
Sequence Logo
#  ----------
#             -- 2.30 bits
#            
#  CTTGAA TA 
#  CTTGAA TA 
#  CTTGAA TA 
#  CTTGAA TA 
#  CTTGAAATAA
#  CTTGAATTAT -- 0.29 bits
#  ----------
#  CTTGAAwTAw
Motif  43 CTTGAAwTAw (1)            (Bits: 15.44  MAP:  0.00   D: 0.000  -1) E:  0.000
CTTGAAATAA 43 17.506
CTTGAAATAA 43 17.506
CTTGAAATAA 43 17.506
CTTGAAATAA 43 17.506
CTTGAAATAA 43 17.506
CTTGAAATAA 43 17.506
CTTGAAATAA 43 17.506
CTTGAAATAA 43 17.506
CTTGAAATAA 43 17.506
CTTGAAATAA 43 17.506
CTTGAATTAT 43 17.506
CTTGAATTAT 43 17.506
CTTGAATTAT 43 17.506
CTTGAATTAT 43 17.506
CTTGAATTAT 43 17.506
CTTGAATTAT 43 17.506
CTTGAATTAT 43 17.506
CTTGAATTAT 43 17.506
CTTGAATTAT 43 17.506
CTTGAATTAT 43 17.506
**********
MAP Score: 0.000000
Log-odds matrix for Motif  44 ATAAyTGTAT (1)
#        0         1         2         3         4         5         6         7         8         9   
#A     1.947    -4.378     1.947     1.947    -4.371    -4.378    -4.393    -4.378     1.947    -4.378 
#C    -4.378    -4.378    -4.378    -4.378     0.965    -4.378    -4.393    -4.378    -4.378    -4.378 
#T    -4.378     1.947    -4.378    -4.378     0.965     1.947    -4.393     1.947    -4.378     1.947 
#G    -4.378    -4.378    -4.378    -4.378    -4.371    -4.378     1.947    -4.378    -4.378    -4.378 
Sequence Logo
#  ----------
#             -- 2.30 bits
#            
#  ATAA TGTAT
#  ATAA TGTAT
#  ATAA TGTAT
#  ATAA TGTAT
#  ATAACTGTAT
#  ATAATTGTAT -- 0.29 bits
#  ----------
#  ATAAyTGTAT
Motif  44 ATAAyTGTAT (1)            (Bits: 16.31  MAP:  0.00   D: 0.000  -1) E:  0.000
ATAACTGTAT 44 18.488
ATAACTGTAT 44 18.488
ATAACTGTAT 44 18.488
ATAACTGTAT 44 18.488
ATAACTGTAT 44 18.488
ATAACTGTAT 44 18.488
ATAACTGTAT 44 18.488
ATAACTGTAT 44 18.488
ATAACTGTAT 44 18.488
ATAACTGTAT 44 18.488
ATAATTGTAT 44 18.488
ATAATTGTAT 44 18.488
ATAATTGTAT 44 18.488
ATAATTGTAT 44 18.488
ATAATTGTAT 44 18.488
ATAATTGTAT 44 18.488
ATAATTGTAT 44 18.488
ATAATTGTAT 44 18.488
ATAATTGTAT 44 18.488
ATAATTGTAT 44 18.488
**********
MAP Score: 0.000000
Log-odds matrix for Motif  45 ATATAGTGAA (1)
#        0         1         2         3         4         5         6         7         8         9   
#A     1.947    -4.381     1.947    -4.381     1.947    -4.393    -4.381    -4.393     1.947     1.947 
#C    -4.381    -4.381    -4.381    -4.381    -4.381    -4.393    -4.381    -4.393    -4.381    -4.381 
#T    -4.381     1.947    -4.381     1.947    -4.381    -4.393     1.947    -4.393    -4.381    -4.381 
#G    -4.381    -4.381    -4.381    -4.381    -4.381     1.947    -4.381     1.947    -4.381    -4.381 
Sequence Logo
#  ----------
#             -- 2.30 bits
#            
#  ATATAGTGAA
#  ATATAGTGAA
#  ATATAGTGAA
#  ATATAGTGAA
#  ATATAGTGAA
#  ATATAGTGAA -- 0.29 bits
#  ----------
#  ATATAGTGAA
Motif  45 ATATAGTGAA (1)            (Bits: 17.20  MAP:  0.00   D: 0.000  -1) E:  0.000
ATATAGTGAA 45 19.47
ATATAGTGAA 45 19.47
ATATAGTGAA 45 19.47
ATATAGTGAA 45 19.47
ATATAGTGAA 45 19.47
ATATAGTGAA 45 19.47
ATATAGTGAA 45 19.47
ATATAGTGAA 45 19.47
ATATAGTGAA 45 19.47
ATATAGTGAA 45 19.47
ATATAGTGAA 45 19.47
ATATAGTGAA 45 19.47
ATATAGTGAA 45 19.47
ATATAGTGAA 45 19.47
ATATAGTGAA 45 19.47
ATATAGTGAA 45 19.47
ATATAGTGAA 45 19.47
ATATAGTGAA 45 19.47
ATATAGTGAA 45 19.47
ATATAGTGAA 45 19.47
**********
MAP Score: 0.000000
Log-odds matrix for Motif  46 GATCCwAAA (1)
#        0         1         2         3         4         5         6         7         8   
#A    -4.393     1.948    -4.389    -4.393    -4.393     0.965     1.948     1.948     1.948 
#C    -4.393    -4.389    -4.389     1.947     1.947    -4.375    -4.389    -4.389    -4.389 
#T    -4.393    -4.389     1.948    -4.393    -4.393     0.965    -4.389    -4.389    -4.389 
#G     1.947    -4.389    -4.389    -4.393    -4.393    -4.375    -4.389    -4.389    -4.389 
Sequence Logo
#  ---------
#            -- 2.30 bits
#           
#  GATCC AAA
#  GATCC AAA
#  GATCC AAA
#  GATCC AAA
#  GATCCAAAA
#  GATCCTAAA -- 0.29 bits
#  ---------
#  GATCCwAAA
Motif  46 GATCCwAAA (1)             (Bits: 14.60  MAP:  0.00   D: 0.000  -1) E:  0.000
GATCCAAAA 46 16.546
GATCCAAAA 46 16.546
GATCCAAAA 46 16.546
GATCCAAAA 46 16.546
GATCCAAAA 46 16.546
GATCCAAAA 46 16.546
GATCCAAAA 46 16.546
GATCCAAAA 46 16.546
GATCCAAAA 46 16.546
GATCCAAAA 46 16.546
GATCCTAAA 46 16.546
GATCCTAAA 46 16.546
GATCCTAAA 46 16.546
GATCCTAAA 46 16.546
GATCCTAAA 46 16.546
GATCCTAAA 46 16.546
GATCCTAAA 46 16.546
GATCCTAAA 46 16.546
GATCCTAAA 46 16.546
GATCCTAAA 46 16.546
*********
MAP Score: 0.000000
Log-odds matrix for Motif  47 ATCTGATCAA (1)
#        0         1         2         3         4         5         6         7         8         9   
#A     1.947    -4.385    -4.393    -4.385    -4.393     1.947    -4.385    -4.393     1.947     1.947 
#C    -4.385    -4.385     1.947    -4.385    -4.393    -4.385    -4.385     1.947    -4.385    -4.385 
#T    -4.385     1.947    -4.393     1.947    -4.393    -4.385     1.947    -4.393    -4.385    -4.385 
#G    -4.385    -4.385    -4.393    -4.385     1.947    -4.385    -4.385    -4.393    -4.385    -4.385 
Sequence Logo
#  ----------
#             -- 2.30 bits
#            
#  ATCTGATCAA
#  ATCTGATCAA
#  ATCTGATCAA
#  ATCTGATCAA
#  ATCTGATCAA
#  ATCTGATCAA -- 0.29 bits
#  ----------
#  ATCTGATCAA
Motif  47 ATCTGATCAA (1)            (Bits: 17.20  MAP:  0.00   D: 0.000  -1) E:  0.000
ATCTGATCAA 47 19.47
ATCTGATCAA 47 19.47
ATCTGATCAA 47 19.47
ATCTGATCAA 47 19.47
ATCTGATCAA 47 19.47
ATCTGATCAA 47 19.47
ATCTGATCAA 47 19.47
ATCTGATCAA 47 19.47
ATCTGATCAA 47 19.47
ATCTGATCAA 47 19.47
ATCTGATCAA 47 19.47
ATCTGATCAA 47 19.47
ATCTGATCAA 47 19.47
ATCTGATCAA 47 19.47
ATCTGATCAA 47 19.47
ATCTGATCAA 47 19.47
ATCTGATCAA 47 19.47
ATCTGATCAA 47 19.47
ATCTGATCAA 47 19.47
ATCTGATCAA 47 19.47
**********
MAP Score: 0.000000
Log-odds matrix for Motif  48 TGGATy (1)
#        0         1         2         3         4         5   
#A    -3.851    -3.853    -3.853     1.612    -3.850    -3.847 
#C    -0.719    -3.621    -3.621    -3.617    -3.617     1.406 
#T     1.451    -3.853    -3.853    -3.850     1.612     0.568 
#G    -3.618     2.309     2.309    -3.617    -3.617    -3.612 
Sequence Logo
#  ------
#         -- 2.30 bits
#   GG   
#   GG   
#   GGAT 
#  TGGAT 
#  TGGAT 
#  TGGATC
#  TGGATC -- 0.29 bits
#  ------
#  TGGATy
Motif  48 TGGATy (1)                (Bits:  8.17  MAP:  0.00   D: 0.000  -1) E:  0.000
CGGAGC 48 3.3
CGGATC 48 8.529
CGGATC 48 8.529
CGGATC 48 8.529
TGGATC 48 10.699
TGGATC 48 10.699
TGGATC 48 10.699
TGGATC 48 10.699
TGGATC 48 10.699
TGGATC 48 10.699
TGGATC 48 10.699
TGGATC 48 10.699
TGGATC 48 10.699
TGGATT 48 9.861
TGGATT 48 9.861
TGGATT 48 9.861
TGGATT 48 9.861
TGGATT 48 9.861
TGGATT 48 9.861
TGGCTT 48 4.632
******
MAP Score: 0.000000
Log-odds matrix for Motif  49 aatttta.kgy..a (1)
#        0         1         2         3         4         5         6         7         8         9        10        11        12        13   
#A     1.313     1.313    -1.584    -1.584    -1.584    -1.584     1.313    -1.585    -1.584    -1.585    -1.584    -1.585    -1.585     1.313 
#C    -1.584    -1.584    -1.584    -1.584    -1.584    -1.584    -1.584     1.062    -1.584    -1.585     1.062     1.062     1.062    -1.584 
#T    -1.584    -1.584     1.313     1.313     1.313     1.313    -1.584    -1.585     0.494    -1.585     0.494    -1.585    -1.585    -1.584 
#G    -1.584    -1.584    -1.584    -1.584    -1.584    -1.584    -1.584     1.062     1.062     1.942    -1.584     1.062     1.062    -1.584 
Sequence Logo
#  --------------
#                 -- 2.30 bits
#                
#                
#                
#           G    
#  AATTTTA  G   A
#  AATTTTAC G CCA
#  AATTTTAGGGCGGA -- 0.29 bits
#  --------------
#  aatttta.kgy..a
Motif  49 aatttta.kgy..a (1)        (Bits:  8.60  MAP:  0.00   D: 0.000  -1) E:  0.000
AAAAAAAAAAAAAA 49 -6.436
AAAAAAACCCCCCA 49 -0.005
AACCCCACCGCCCA 49 3.522
AACCCCACGGCCCA 49 6.168
AAGGGGACGGCCCA 49 6.168
AAGGGGACGGCCCA 49 6.168
AATTTTACGGCCCA 49 17.756
AATTTTACGGCCCA 49 17.756
AATTTTACGGCCCA 49 17.756
AATTTTACGGCCCA 49 17.756
AATTTTAGGGCGGA 49 17.756
AATTTTAGGGCGGA 49 17.756
AATTTTAGGGGGGA 49 15.11
AATTTTAGTGTGGA 49 16.62
CCTTTTCGTGTGGC 49 5.032
CCTTTTCGTGTGGC 49 5.032
GGTTTTGGTGTGGG 49 5.032
GGTTTTGGTGTGGG 49 5.032
TTTTTTTGTGTGGT 49 5.032
TTTTTTTTTTTTTT 49 -6.436
**************
MAP Score: 0.000000
Log-odds matrix for Motif  50 CTTCAGTGC (1)
#        0         1         2         3         4         5         6         7         8   
#A    -4.390    -4.393    -4.393    -4.390     1.947    -4.390    -4.393    -4.390    -4.390 
#C     1.948    -4.393    -4.393     1.948    -4.393    -4.390    -4.393    -4.390     1.948 
#T    -4.390     1.947     1.947    -4.390    -4.393    -4.390     1.947    -4.390    -4.390 
#G    -4.390    -4.393    -4.393    -4.390    -4.393     1.948    -4.393     1.948    -4.390 
Sequence Logo
#  ---------
#            -- 2.30 bits
#           
#  CTTCAGTGC
#  CTTCAGTGC
#  CTTCAGTGC
#  CTTCAGTGC
#  CTTCAGTGC
#  CTTCAGTGC -- 0.29 bits
#  ---------
#  CTTCAGTGC
Motif  50 CTTCAGTGC (1)             (Bits: 15.49  MAP:  0.00   D: 0.000  -1) E:  0.000
CTTCAGTGC 50 17.528
CTTCAGTGC 50 17.528
CTTCAGTGC 50 17.528
CTTCAGTGC 50 17.528
CTTCAGTGC 50 17.528
CTTCAGTGC 50 17.528
CTTCAGTGC 50 17.528
CTTCAGTGC 50 17.528
CTTCAGTGC 50 17.528
CTTCAGTGC 50 17.528
CTTCAGTGC 50 17.528
CTTCAGTGC 50 17.528
CTTCAGTGC 50 17.528
CTTCAGTGC 50 17.528
CTTCAGTGC 50 17.528
CTTCAGTGC 50 17.528
CTTCAGTGC 50 17.528
CTTCAGTGC 50 17.528
CTTCAGTGC 50 17.528
CTTCAGTGC 50 17.528
*********
MAP Score: 0.000000
Log-odds matrix for Motif  51 AAAATwAwAT (1)
#        0         1         2         3         4         5         6         7         8         9   
#A     1.948     1.948     1.948     1.948    -4.392     0.965     1.948     0.965     1.948    -4.392 
#C    -4.392    -4.392    -4.392    -4.392    -4.392    -4.378    -4.392    -4.378    -4.392    -4.392 
#T    -4.392    -4.392    -4.392    -4.392     1.948     0.965    -4.392     0.965    -4.392     1.948 
#G    -4.392    -4.392    -4.392    -4.392    -4.392    -4.378    -4.392    -4.378    -4.392    -4.392 
Sequence Logo
#  ----------
#             -- 2.30 bits
#            
#  AAAAT A AT
#  AAAAT A AT
#  AAAAT A AT
#  AAAAT A AT
#  AAAATAAAAT
#  AAAATTATAT -- 0.29 bits
#  ----------
#  AAAATwAwAT
Motif  51 AAAATwAwAT (1)            (Bits: 15.44  MAP:  0.00   D: 0.000  -1) E:  0.000
AAAATAAAAT 51 17.514
AAAATAAAAT 51 17.514
AAAATAAAAT 51 17.514
AAAATAAAAT 51 17.514
AAAATAAAAT 51 17.514
AAAATAAAAT 51 17.514
AAAATAAAAT 51 17.514
AAAATAAAAT 51 17.514
AAAATAAAAT 51 17.514
AAAATAAAAT 51 17.514
AAAATTATAT 51 17.514
AAAATTATAT 51 17.514
AAAATTATAT 51 17.514
AAAATTATAT 51 17.514
AAAATTATAT 51 17.514
AAAATTATAT 51 17.514
AAAATTATAT 51 17.514
AAAATTATAT 51 17.514
AAAATTATAT 51 17.514
AAAATTATAT 51 17.514
**********
MAP Score: 0.000000
Log-odds matrix for Motif  52 .ryAtAwwAwwmta (1)
#        0         1         2         3         4         5         6         7         8         9        10        11        12        13   
#A    -0.150     0.497    -0.831     1.555    -4.236     1.555     0.099     0.312     1.378     0.312     0.312     0.941    -0.149     1.281 
#C    -0.721    -0.721     0.215    -1.599    -0.720    -1.599    -0.178    -4.235    -4.237    -1.600    -4.245     0.215    -1.598    -4.242 
#T     0.661    -4.248     0.808    -4.232     1.378    -4.232     0.661     0.941    -4.237     0.808     0.312    -4.240     1.063    -1.350 
#G    -0.721     1.182    -1.601    -4.232    -1.599    -4.232    -4.241    -4.235    -0.178    -4.242     0.215    -0.178    -4.228    -0.721 
Sequence Logo
#  --------------
#                 -- 2.30 bits
#                
#                
#                
#     A A        
#     ATA  A    A
#     ATA  A   TA
#  TGTATATTAT ATA -- 0.29 bits
#  --------------
#  .ryAtAwwAwwmta
Motif  52 .ryAtAwwAwwmta (1)        (Bits: 10.27  MAP:  0.00   D: 0.000  -1) E:  0.000
AAAACAAAAAAAAA 52 6.392
AAAACAAAAAAAAA 52 6.392
AAAACAAAAAAAAA 52 6.392
AACAGAAAAAAAAA 52 6.559
AACAGAAAAAAAAA 52 6.559
CACATAAAAAAACA 52 7.516
CCCATACAAAAACA 52 6.021
CCCATACCACGATA 52 2.126
GCCATACTACGATA 52 7.302
GGGATACTAGGATA 52 4.747
GGGATACTATGCTA 52 9.071
GGTATATTATGCTA 52 12.319
TGTATATTATGCTA 52 13.701
TGTATATTATTCTA 52 13.798
TGTATATTATTCTG 52 11.796
TGTATATTGTTCTG 52 10.24
TGTATATTGTTGTG 52 9.847
TGTATATTGTTGTG 52 9.847
TGTCTCTTGTTGTT 52 2.91
TGTCTCTTGTTGTT 52 2.91
**************
MAP Score: 0.000000
Log-odds matrix for Motif  53 yGGAwcsag (1)
#        0         1         2         3         4         5         6         7         8   
#A    -4.079    -4.076    -4.076     1.630     0.260    -4.087    -4.081     0.968    -1.190 
#C     1.154    -4.076    -4.076    -4.082    -4.079     1.793     1.916    -4.078    -4.087 
#T     0.821    -4.076    -4.076    -4.082     0.968    -0.290    -4.081    -0.671    -0.290 
#G    -4.079     2.325     2.325    -4.082    -4.079    -1.441     0.375    -0.018     1.658 
Sequence Logo
#  ---------
#            -- 2.30 bits
#   GG      
#   GG      
#   GGA     
#   GGA CC  
#   GGA CC G
#  CGGATCCAG
#  TGGATCCAG -- 0.29 bits
#  ---------
#  yGGAwcsag
Motif  53 yGGAwcsag (1)             (Bits:  9.16  MAP:  0.00   D: 0.000  -1) E:  0.000
CGGAACCAA 53 11.181
CGGAACCAA 53 11.181
CGGAACCAG 53 14.029
CGGAACCAG 53 14.029
CGGAACCAG 53 14.029
CGGAACCAG 53 14.029
CGGAACCAG 53 14.029
CGGACCCAG 53 9.69
CGGATCCAG 53 14.737
CGGATCCAG 53 14.737
CGGATCCAG 53 14.737
TGGATCCGG 53 13.418
TGGATCCGG 53 13.418
TGGATCCGG 53 13.418
TGGATCCGG 53 13.418
TGGATGGGG 53 8.643
TGGATGGGG 53 8.643
TGGATTGTT 53 7.193
TGGATTGTT 53 7.193
TGGCTTGTT 53 1.481
*********
MAP Score: 0.000000
Log-odds matrix for Motif  54 ATGAATAAwr (1)
#        0         1         2         3         4         5         6         7         8         9   
#A     1.947    -4.381    -4.393     1.947     1.947    -4.381     1.947     1.947     0.965     0.965 
#C    -4.381    -4.381    -4.393    -4.381    -4.381    -4.381    -4.381    -4.381    -4.367    -4.373 
#T    -4.381     1.947    -4.393    -4.381    -4.381     1.947    -4.381    -4.381     0.965    -4.373 
#G    -4.381    -4.381     1.947    -4.381    -4.381    -4.381    -4.381    -4.381    -4.367     0.965 
Sequence Logo
#  ----------
#             -- 2.30 bits
#            
#  ATGAATAA  
#  ATGAATAA  
#  ATGAATAA  
#  ATGAATAA  
#  ATGAATAAAG
#  ATGAATAATA -- 0.29 bits
#  ----------
#  ATGAATAAwr
Motif  54 ATGAATAAwr (1)            (Bits: 15.43  MAP:  0.00   D: 0.000  -1) E:  0.000
ATGAATAAAA 54 17.506
ATGAATAAAA 54 17.506
ATGAATAAAA 54 17.506
ATGAATAAAA 54 17.506
ATGAATAAAA 54 17.506
ATGAATAAAA 54 17.506
ATGAATAAAA 54 17.506
ATGAATAAAA 54 17.506
ATGAATAAAA 54 17.506
ATGAATAAAA 54 17.506
ATGAATAATG 54 17.506
ATGAATAATG 54 17.506
ATGAATAATG 54 17.506
ATGAATAATG 54 17.506
ATGAATAATG 54 17.506
ATGAATAATG 54 17.506
ATGAATAATG 54 17.506
ATGAATAATG 54 17.506
ATGAATAATG 54 17.506
ATGAATAATG 54 17.506
**********
MAP Score: 0.000000
Log-odds matrix for Motif  55 TTAAAACTAT (0)
#        0         1         2         3         4         5         6         7         8         9   
#A    -4.377    -4.377     1.947     1.947     1.947     1.947    -4.393    -4.377     1.947    -4.377 
#C    -4.377    -4.377    -4.377    -4.377    -4.377    -4.377     1.947    -4.377    -4.377    -4.377 
#T     1.947     1.947    -4.377    -4.377    -4.377    -4.377    -4.393     1.947    -4.377     1.947 
#G    -4.377    -4.377    -4.377    -4.377    -4.377    -4.377    -4.393    -4.377    -4.377    -4.377 
Sequence Logo
#  ----------
#             -- 2.30 bits
#            
#  TTAAAACTAT
#  TTAAAACTAT
#  TTAAAACTAT
#  TTAAAACTAT
#  TTAAAACTAT
#  TTAAAACTAT -- 0.29 bits
#  ----------
#  TTAAAACTAT
Motif  55 TTAAAACTAT (0)            (Bits: 17.19  MAP:  0.00   D: 0.000  -1) E:  0.000
TTAAAACTAT 55 19.47
TTAAAACTAT 55 19.47
TTAAAACTAT 55 19.47
TTAAAACTAT 55 19.47
TTAAAACTAT 55 19.47
TTAAAACTAT 55 19.47
TTAAAACTAT 55 19.47
TTAAAACTAT 55 19.47
TTAAAACTAT 55 19.47
TTAAAACTAT 55 19.47
TTAAAACTAT 55 19.47
TTAAAACTAT 55 19.47
TTAAAACTAT 55 19.47
TTAAAACTAT 55 19.47
TTAAAACTAT 55 19.47
TTAAAACTAT 55 19.47
TTAAAACTAT 55 19.47
TTAAAACTAT 55 19.47
TTAAAACTAT 55 19.47
TTAAAACTAT 55 19.47
**********
MAP Score: 0.000000
Log-odds matrix for Motif  56 TTGGATCyA (1)
#        0         1         2         3         4         5         6         7         8   
#A    -4.388    -4.388    -4.393    -4.393     1.947    -4.388    -4.393    -4.376     1.947 
#C    -4.388    -4.388    -4.393    -4.393    -4.388    -4.388     1.947     0.965    -4.388 
#T     1.947     1.947    -4.393    -4.393    -4.388     1.947    -4.393     0.965    -4.388 
#G    -4.388    -4.388     1.947     1.947    -4.388    -4.388    -4.393    -4.376    -4.388 
Sequence Logo
#  ---------
#            -- 2.30 bits
#           
#  TTGGATC A
#  TTGGATC A
#  TTGGATC A
#  TTGGATC A
#  TTGGATCTA
#  TTGGATCCA -- 0.29 bits
#  ---------
#  TTGGATCyA
Motif  56 TTGGATCyA (1)             (Bits: 14.60  MAP:  0.00   D: 0.000  -1) E:  0.000
TTGGATCCA 56 16.541
TTGGATCCA 56 16.541
TTGGATCCA 56 16.541
TTGGATCCA 56 16.541
TTGGATCCA 56 16.541
TTGGATCCA 56 16.541
TTGGATCCA 56 16.541
TTGGATCCA 56 16.541
TTGGATCCA 56 16.541
TTGGATCCA 56 16.541
TTGGATCTA 56 16.541
TTGGATCTA 56 16.541
TTGGATCTA 56 16.541
TTGGATCTA 56 16.541
TTGGATCTA 56 16.541
TTGGATCTA 56 16.541
TTGGATCTA 56 16.541
TTGGATCTA 56 16.541
TTGGATCTA 56 16.541
TTGGATCTA 56 16.541
*********
MAP Score: 0.000000
Log-odds matrix for Motif  57 GrATCCAA (1)
#        0         1         2         3         4         5         6         7   
#A    -4.393     0.965     1.948    -4.390    -4.393    -4.393     1.948     1.948 
#C    -4.393    -4.377    -4.390    -4.390     1.947     1.947    -4.390    -4.390 
#T    -4.393    -4.377    -4.390     1.948    -4.393    -4.393    -4.390    -4.390 
#G     1.947     0.965    -4.390    -4.390    -4.393    -4.393    -4.390    -4.390 
Sequence Logo
#  --------
#           -- 2.30 bits
#          
#  G ATCCAA
#  G ATCCAA
#  G ATCCAA
#  G ATCCAA
#  GGATCCAA
#  GAATCCAA -- 0.29 bits
#  --------
#  GrATCCAA
Motif  57 GrATCCAA (1)              (Bits: 12.88  MAP:  0.00   D: 0.000  -1) E:  0.000
GAATCCAA 57 14.598
GAATCCAA 57 14.598
GAATCCAA 57 14.598
GAATCCAA 57 14.598
GAATCCAA 57 14.598
GAATCCAA 57 14.598
GAATCCAA 57 14.598
GAATCCAA 57 14.598
GAATCCAA 57 14.598
GAATCCAA 57 14.598
GGATCCAA 57 14.598
GGATCCAA 57 14.598
GGATCCAA 57 14.598
GGATCCAA 57 14.598
GGATCCAA 57 14.598
GGATCCAA 57 14.598
GGATCCAA 57 14.598
GGATCCAA 57 14.598
GGATCCAA 57 14.598
GGATCCAA 57 14.598
********
MAP Score: 0.000000
Log-odds matrix for Motif  58 AswkTCAyAwmw (1)
#        0         1         2         3         4         5         6         7         8         9        10        11   
#A     1.471    -3.580     0.212    -0.687    -1.506    -3.578     1.604    -3.579     1.604     0.762     0.212     0.762 
#C    -0.938     0.878    -3.578    -3.582    -3.585     2.295    -3.580     1.657    -3.580    -3.578     1.657    -3.578 
#T    -3.585    -3.580     0.513     0.212     1.471    -3.578    -3.580     0.212    -3.580     0.513    -3.579     0.513 
#G    -3.585     1.657    -0.058     1.187    -3.585    -3.578    -3.580    -3.579    -3.580    -3.578    -3.579    -3.578 
Sequence Logo
#  ------------
#               -- 2.30 bits
#       C      
#       C      
#       CA A   
#  AG  TCA A   
#  AG  TCACA C 
#  AG  TCACA C 
#  AC GTCACAACA -- 0.29 bits
#  ------------
#  AswkTCAyAwmw
Motif  58 AswkTCAyAwmw (1)          (Bits: 11.49  MAP:  0.00   D: 0.000  -1) E:  0.000
ACAAACACAAAA 58 9.264
ACAAACACAAAA 58 9.264
ACAAGCACAAAA 58 7.185
ACAGTCACAAAA 58 14.115
ACAGTCACAAAA 58 14.115
ACAGTCACAACA 58 15.56
ACCGTCACAACA 58 11.77
AGGGTCACAACA 58 16.069
AGGGTCACAACA 58 16.069
AGGGTCACAACA 58 16.069
AGGGTCACACCC 58 7.389
AGGGTCACATCT 58 15.571
AGTGTCACATCT 58 16.142
AGTGTCACATCT 58 16.142
AGTGTCACATCT 58 16.142
AGTTTCATATCT 58 13.722
CGTTTCATATCT 58 11.313
CGTTTCATATCT 58 11.313
CGTTTCATATCT 58 11.313
GGTTTCGTGTCT 58 -1.702
************
MAP Score: 0.000000
Log-odds matrix for Motif  59 ya.tAtwmTAya (1)
#        0         1         2         3         4         5         6         7         8         9        10        11   
#A    -1.562     1.167    -0.112    -1.043     1.644    -0.662     0.596     0.852    -0.662     1.425    -4.457     1.069 
#C     1.137    -1.813    -0.933    -0.933    -4.459    -4.454    -4.453     0.003    -4.457    -0.933     0.312    -1.812 
#T     0.449    -0.662     0.285     1.258    -4.459     1.258     0.730    -0.361     1.344    -2.379     1.167    -0.662 
#G    -1.813    -1.813     0.312    -4.453    -4.459    -1.812    -4.453    -4.451    -4.457    -4.456    -1.813    -0.932 
Sequence Logo
#  ------------
#               -- 2.30 bits
#              
#              
#      A       
#      A    A  
#     TAT  TA  
#   A TAT  TATA
#  CA TATTATATA -- 0.29 bits
#  ------------
#  ya.tAtwmTAya
Motif  59 ya.tAtwmTAya (1)          (Bits:  9.38  MAP:  0.00   D: 0.000  -1) E:  0.000
AAAAAAAAAACA 59 3.024
CAAAAAAAAACA 59 5.723
CAACAAAAAACA 59 5.833
CAACACAAAACA 59 2.041
CACCAGAATACA 59 5.868
CACCAGAATACA 59 5.868
CACTATAATACA 59 11.129
CAGTATAATAGA 59 10.249
CAGTATAATATA 59 13.229
CAGTATCATATA 59 8.18
CAGTATTCTATA 59 12.514
CAGTATTCTATA 59 12.514
GAGTATTCTATC 59 6.683
GCGTATTCTATC 59 3.703
TCTTATTCTATG 59 6.818
TGTTATTCTATG 59 6.818
TGTTATTTTCTG 59 4.934
TTTTATTTTCTT 59 5.517
TTTTATTTTCTT 59 5.517
TTTTATTTTTTT 59 4.071
************
MAP Score: 0.000000
Log-odds matrix for Motif  60 GGATyCA (1)
#        0         1         2         3         4         5         6   
#A    -4.392    -4.392     1.948    -4.391    -4.378    -4.387     1.948 
#C    -4.393    -4.393    -4.391    -4.391     0.965     1.688    -4.391 
#T    -4.392    -4.392    -4.391     1.948     0.965    -0.551    -4.391 
#G     1.947     1.947    -4.391    -4.391    -4.378    -4.387    -4.391 
Sequence Logo
#  -------
#          -- 2.30 bits
#         
#  GGAT  A
#  GGAT  A
#  GGAT CA
#  GGAT CA
#  GGATCCA
#  GGATTCA -- 0.29 bits
#  -------
#  GGATyCA
Motif  60 GGATyCA (1)               (Bits: 10.60  MAP:  0.00   D: 0.000  -1) E:  0.000
GGATCCA 60 12.391
GGATCCA 60 12.391
GGATCCA 60 12.391
GGATCCA 60 12.391
GGATCCA 60 12.391
GGATCCA 60 12.391
GGATCCA 60 12.391
GGATCCA 60 12.391
GGATCCA 60 12.391
GGATCCA 60 12.391
GGATTCA 60 12.391
GGATTCA 60 12.391
GGATTCA 60 12.391
GGATTCA 60 12.391
GGATTCA 60 12.391
GGATTCA 60 12.391
GGATTCA 60 12.391
GGATTTA 60 10.152
GGATTTA 60 10.152
GGATTTA 60 10.152
*******
MAP Score: 0.000000
Log-odds matrix for Motif  61 TGGATC (1)
#        0         1         2         3         4         5   
#A    -4.392    -4.392    -4.392     1.948    -4.392    -4.392 
#C    -4.392    -4.392    -4.392    -4.392    -4.392     1.948 
#T     1.948    -4.392    -4.392    -4.392     1.948    -4.392 
#G    -4.392     1.948     1.948    -4.392    -4.392    -4.392 
Sequence Logo
#  ------
#         -- 2.30 bits
#        
#  TGGATC
#  TGGATC
#  TGGATC
#  TGGATC
#  TGGATC
#  TGGATC -- 0.29 bits
#  ------
#  TGGATC
Motif  61 TGGATC (1)                (Bits: 10.33  MAP:  0.00   D: 0.000  -1) E:  0.000
TGGATC 61 11.688
TGGATC 61 11.688
TGGATC 61 11.688
TGGATC 61 11.688
TGGATC 61 11.688
TGGATC 61 11.688
TGGATC 61 11.688
TGGATC 61 11.688
TGGATC 61 11.688
TGGATC 61 11.688
TGGATC 61 11.688
TGGATC 61 11.688
TGGATC 61 11.688
TGGATC 61 11.688
TGGATC 61 11.688
TGGATC 61 11.688
TGGATC 61 11.688
TGGATC 61 11.688
TGGATC 61 11.688
TGGATC 61 11.688
******
MAP Score: 0.000000
Log-odds matrix for Motif  62 ATAACTrTAT (1)
#        0         1         2         3         4         5         6         7         8         9   
#A     1.947    -4.378     1.947     1.947    -4.393    -4.378     0.965    -4.378     1.947    -4.378 
#C    -4.378    -4.378    -4.378    -4.378     1.947    -4.378    -4.371    -4.378    -4.378    -4.378 
#T    -4.378     1.947    -4.378    -4.378    -4.393     1.947    -4.371     1.947    -4.378     1.947 
#G    -4.378    -4.378    -4.378    -4.378    -4.393    -4.378     0.965    -4.378    -4.378    -4.378 
Sequence Logo
#  ----------
#             -- 2.30 bits
#            
#  ATAACT TAT
#  ATAACT TAT
#  ATAACT TAT
#  ATAACT TAT
#  ATAACTGTAT
#  ATAACTATAT -- 0.29 bits
#  ----------
#  ATAACTrTAT
Motif  62 ATAACTrTAT (1)            (Bits: 16.31  MAP:  0.00   D: 0.000  -1) E:  0.000
ATAACTATAT 62 18.488
ATAACTATAT 62 18.488
ATAACTATAT 62 18.488
ATAACTATAT 62 18.488
ATAACTATAT 62 18.488
ATAACTATAT 62 18.488
ATAACTATAT 62 18.488
ATAACTATAT 62 18.488
ATAACTATAT 62 18.488
ATAACTATAT 62 18.488
ATAACTGTAT 62 18.488
ATAACTGTAT 62 18.488
ATAACTGTAT 62 18.488
ATAACTGTAT 62 18.488
ATAACTGTAT 62 18.488
ATAACTGTAT 62 18.488
ATAACTGTAT 62 18.488
ATAACTGTAT 62 18.488
ATAACTGTAT 62 18.488
ATAACTGTAT 62 18.488
**********
MAP Score: 0.000000
Log-odds matrix for Motif  63 twTcgAwTcgAwar (1)
#        0         1         2         3         4         5         6         7         8         9        10        11        12        13   
#A    -0.102     0.797    -3.001    -0.920    -0.102     1.347     0.416    -3.001    -0.102    -0.920     1.559     0.416     1.098     0.797 
#C    -2.996    -2.994    -3.001     1.772    -2.996    -2.995    -2.994    -3.001     1.463    -2.996    -3.001    -2.994    -2.996    -2.995 
#T     1.098     0.416     1.559    -0.920    -0.102    -0.920     0.797     1.559    -0.921    -0.920    -3.001     0.797    -0.102    -0.920 
#G    -2.996    -2.994    -3.001    -2.996     1.069    -2.995    -2.994    -3.001    -2.996     1.772    -3.001    -2.994    -2.996     0.527 
Sequence Logo
#  --------------
#                 -- 2.30 bits
#                
#                
#                
#    T    T  A   
#    TC A T GA   
#  T TC A TCGA A 
#  TATCGATTCGATAA -- 0.29 bits
#  --------------
#  twTcgAwTcgAwar
Motif  63 twTcgAwTcgAwar (1)        (Bits: 11.08  MAP:  0.00   D: 0.000  -1) E:  0.000
AACAAAACAAAAAA 63 -1.718
AAGAAAAGAAAAAA 63 -1.718
AATCAAATAGAAAA 63 12.786
AATCAAATAGAAAA 63 12.786
AATCCAATCGAAAA 63 11.457
CATCGAATCGAAAA 63 12.628
GATCGAATCGAAAA 63 12.628
TATCGAATCGAAAA 63 16.722
TATCGACTCGACAA 63 9.902
TATCGAGTCGAGAC 63 6.11
TCTCGATTCGATAG 63 13.423
TGTCGATTCGATAG 63 13.423
TTTCGATTCGATAG 63 16.833
TTTCGATTCGATCG 63 12.739
TTTCGATTCGATGG 63 12.739
TTTCGATTCGATTG 63 15.633
TTTCTGTTCGATTG 63 10.12
TTTCTTTTGGATTG 63 7.736
TTTTTTTTTTCTTT 63 -1.58
TTTTTTTTTTGTTT 63 0.974
**************
MAP Score: 0.000000
Log-odds matrix for Motif  64 GATCsAAAA (1)
#        0         1         2         3         4         5         6         7         8   
#A    -4.393     1.947    -4.383    -4.393    -4.378     1.947     1.947     1.947     1.947 
#C    -4.393    -4.383    -4.383     1.947     0.965    -4.383    -4.383    -4.383    -4.383 
#T    -4.393    -4.383     1.947    -4.393    -4.378    -4.383    -4.383    -4.383    -4.383 
#G     1.947    -4.383    -4.383    -4.393     0.965    -4.383    -4.383    -4.383    -4.383 
Sequence Logo
#  ---------
#            -- 2.30 bits
#           
#  GATC AAAA
#  GATC AAAA
#  GATC AAAA
#  GATC AAAA
#  GATCCAAAA
#  GATCGAAAA -- 0.29 bits
#  ---------
#  GATCsAAAA
Motif  64 GATCsAAAA (1)             (Bits: 14.60  MAP:  0.00   D: 0.000  -1) E:  0.000
GATCCAAAA 64 16.541
GATCCAAAA 64 16.541
GATCCAAAA 64 16.541
GATCCAAAA 64 16.541
GATCCAAAA 64 16.541
GATCCAAAA 64 16.541
GATCCAAAA 64 16.541
GATCCAAAA 64 16.541
GATCCAAAA 64 16.541
GATCCAAAA 64 16.541
GATCGAAAA 64 16.541
GATCGAAAA 64 16.541
GATCGAAAA 64 16.541
GATCGAAAA 64 16.541
GATCGAAAA 64 16.541
GATCGAAAA 64 16.541
GATCGAAAA 64 16.541
GATCGAAAA 64 16.541
GATCGAAAA 64 16.541
GATCGAAAA 64 16.541
*********
MAP Score: 0.000000
Log-odds matrix for Motif  65 ACGAwTTAcA (1)
#        0         1         2         3         4         5         6         7         8         9   
#A     1.947    -4.383    -4.383     1.947     0.965    -4.380    -4.380     1.947    -4.379     1.947 
#C    -4.379     1.947    -4.382    -4.379    -4.367    -4.379    -4.379    -4.379     1.280    -4.379 
#T    -4.380    -4.383    -4.383    -4.380     0.965     1.947     1.947    -4.380    -0.933    -4.380 
#G    -4.379    -4.382     1.947    -4.379    -4.367    -4.379    -4.379    -4.379    -0.000    -4.379 
Sequence Logo
#  ----------
#             -- 2.30 bits
#            
#  ACGA TTA A
#  ACGA TTA A
#  ACGA TTA A
#  ACGA TTA A
#  ACGAATTACA
#  ACGATTTACA -- 0.29 bits
#  ----------
#  ACGAwTTAcA
Motif  65 ACGAwTTAcA (1)            (Bits: 15.19  MAP:  0.00   D: 0.000  -1) E:  0.000
ACGAATTACA 65 17.821
ACGAATTACA 65 17.821
ACGAATTACA 65 17.821
ACGAATTACA 65 17.821
ACGAATTACA 65 17.821
ACGAATTACA 65 17.821
ACGAATTACA 65 17.821
ACGAATTACA 65 17.821
ACGAATTACA 65 17.821
ACGAATTACA 65 17.821
ACGATTTACA 65 17.821
ACGATTTACA 65 17.821
ACGATTTACA 65 17.821
ACGATTTAGA 65 16.541
ACGATTTAGA 65 16.541
ACGATTTAGA 65 16.541
ACGATTTAGA 65 16.541
ACGATTTAGA 65 16.541
ACGATTTATA 65 15.608
ACGATTTATA 65 15.608
**********
MAP Score: 0.000000
Log-odds matrix for Motif  66 TAyAATTACy (1)
#        0         1         2         3         4         5         6         7         8         9   
#A    -4.378     1.947    -4.371     1.947     1.947    -4.378    -4.378     1.947    -4.393    -4.371 
#C    -4.378    -4.378     0.965    -4.378    -4.378    -4.378    -4.378    -4.378     1.947     0.965 
#T     1.947    -4.378     0.965    -4.378    -4.378     1.947     1.947    -4.378    -4.393     0.965 
#G    -4.378    -4.378    -4.371    -4.378    -4.378    -4.378    -4.378    -4.378    -4.393    -4.371 
Sequence Logo
#  ----------
#             -- 2.30 bits
#            
#  TA AATTAC 
#  TA AATTAC 
#  TA AATTAC 
#  TA AATTAC 
#  TACAATTACC
#  TATAATTACT -- 0.29 bits
#  ----------
#  TAyAATTACy
Motif  66 TAyAATTACy (1)            (Bits: 15.43  MAP:  0.00   D: 0.000  -1) E:  0.000
TACAATTACC 66 17.506
TACAATTACC 66 17.506
TACAATTACC 66 17.506
TACAATTACC 66 17.506
TACAATTACC 66 17.506
TACAATTACC 66 17.506
TACAATTACC 66 17.506
TACAATTACC 66 17.506
TACAATTACC 66 17.506
TACAATTACC 66 17.506
TATAATTACT 66 17.506
TATAATTACT 66 17.506
TATAATTACT 66 17.506
TATAATTACT 66 17.506
TATAATTACT 66 17.506
TATAATTACT 66 17.506
TATAATTACT 66 17.506
TATAATTACT 66 17.506
TATAATTACT 66 17.506
TATAATTACT 66 17.506
**********
MAP Score: 0.000000
Log-odds matrix for Motif  67 TTGGATyCr (1)
#        0         1         2         3         4         5         6         7         8   
#A    -4.390    -4.390    -4.393    -4.393     1.948    -4.390    -4.377    -4.393     0.965 
#C    -4.390    -4.390    -4.393    -4.393    -4.390    -4.390     0.965     1.947    -4.377 
#T     1.948     1.948    -4.393    -4.393    -4.390     1.948     0.965    -4.393    -4.377 
#G    -4.390    -4.390     1.947     1.947    -4.390    -4.390    -4.377    -4.393     0.965 
Sequence Logo
#  ---------
#            -- 2.30 bits
#           
#  TTGGAT C 
#  TTGGAT C 
#  TTGGAT C 
#  TTGGAT C 
#  TTGGATCCG
#  TTGGATTCA -- 0.29 bits
#  ---------
#  TTGGATyCr
Motif  67 TTGGATyCr (1)             (Bits: 13.72  MAP:  0.00   D: 0.000  -1) E:  0.000
TTGGATCCA 67 15.563
TTGGATCCA 67 15.563
TTGGATCCA 67 15.563
TTGGATCCA 67 15.563
TTGGATCCA 67 15.563
TTGGATCCA 67 15.563
TTGGATCCA 67 15.563
TTGGATCCA 67 15.563
TTGGATCCA 67 15.563
TTGGATCCA 67 15.563
TTGGATTCG 67 15.563
TTGGATTCG 67 15.563
TTGGATTCG 67 15.563
TTGGATTCG 67 15.563
TTGGATTCG 67 15.563
TTGGATTCG 67 15.563
TTGGATTCG 67 15.563
TTGGATTCG 67 15.563
TTGGATTCG 67 15.563
TTGGATTCG 67 15.563
*********
MAP Score: 0.000000
Log-odds matrix for Motif  68 kwtaya.ww.wkwww (1)
#        0         1         2         3         4         5         6         7         8         9        10        11        12        13        14   
#A     0.141     0.633    -0.425     1.123    -1.072     1.123     0.019     0.547     0.714    -1.071     0.019    -0.823     0.141     0.791     0.141 
#C    -5.148    -5.160    -1.100    -5.159     1.243    -5.168     0.426    -5.163    -5.160     0.426    -5.162    -5.158     0.072    -0.707    -5.166 
#T     0.141     0.714     0.791    -1.072     0.359    -0.261    -1.752     0.791     0.633     0.254     1.123     0.141     0.547     0.141     0.864 
#G     0.710    -5.160    -0.398    -0.144    -5.160    -1.643     0.834    -5.163    -5.160     0.260    -5.162     1.330    -5.152    -5.161    -1.100 
Sequence Logo
#  ---------------
#                  -- 2.30 bits
#                 
#                 
#                 
#                 
#                 
#   T A A  A TG   
#   ATACA TT TG AT -- 0.29 bits
#  ---------------
#  kwtaya.ww.wkwww
Motif  68 kwtaya.ww.wkwww (1)       (Bits:  8.26  MAP:  0.00   D: 0.000  -1) E:  0.000
AAAAAAAAAAAAAAA 68 3.414
AAAAAAAAAAAAAAA 68 3.414
AAAACAAAACAGAAA 68 7.966
AAAACAAAACAGAAA 68 7.966
AACACACAACAGAAA 68 7.698
CACACACAACAGAAA 68 2.409
GAGACACAACTGCAG 68 8.763
GAGACACAACTGCAG 68 8.763
GAGACACAACTGCAG 68 8.763
GAGACACTAGTGCAT 68 10.805
GTGACACTTGTGCCT 68 9.307
GTTACAGTTGTGCCT 68 10.904
GTTGCAGTTGTGTCT 68 10.112
GTTGCGGTTGTGTCT 68 7.346
GTTGTGGTTGTGTTT 68 7.31
TTTGTTGTTTTTTTT 68 6.928
TTTGTTGTTTTTTTT 68 6.928
TTTGTTGTTTTTTTT 68 6.928
TTTTTTGTTTTTTTT 68 6.0
TTTTTTTTTTTTTTT 68 3.414
***************
MAP Score: 0.000000
Log-odds matrix for Motif  69 AGGTrAAy (1)
#        0         1         2         3         4         5         6         7   
#A     1.947    -4.393    -4.393    -4.386     0.965     1.947     1.947    -4.375 
#C    -4.386    -4.393    -4.393    -4.386    -4.375    -4.386    -4.386     0.965 
#T    -4.386    -4.393    -4.393     1.947    -4.375    -4.386    -4.386     0.965 
#G    -4.386     1.947     1.947    -4.386     0.965    -4.386    -4.386    -4.375 
Sequence Logo
#  --------
#           -- 2.30 bits
#          
#  AGGT AA 
#  AGGT AA 
#  AGGT AA 
#  AGGT AA 
#  AGGTAAAT
#  AGGTGAAC -- 0.29 bits
#  --------
#  AGGTrAAy
Motif  69 AGGTrAAy (1)              (Bits: 12.00  MAP:  0.00   D: 0.000  -1) E:  0.000
AGGTAAAC 69 13.612
AGGTAAAC 69 13.612
AGGTAAAC 69 13.612
AGGTAAAC 69 13.612
AGGTAAAC 69 13.612
AGGTAAAC 69 13.612
AGGTAAAC 69 13.612
AGGTAAAC 69 13.612
AGGTAAAC 69 13.612
AGGTAAAC 69 13.612
AGGTGAAT 69 13.612
AGGTGAAT 69 13.612
AGGTGAAT 69 13.612
AGGTGAAT 69 13.612
AGGTGAAT 69 13.612
AGGTGAAT 69 13.612
AGGTGAAT 69 13.612
AGGTGAAT 69 13.612
AGGTGAAT 69 13.612
AGGTGAAT 69 13.612
********
MAP Score: 0.000000
Log-odds matrix for Motif  70 wGgATcs (1)
#        0         1         2         3         4         5         6   
#A     0.338    -3.460    -0.043     1.595    -3.439    -0.043    -3.452 
#C    -3.442    -0.814    -3.445    -3.439    -3.439     1.781     1.311 
#T     0.888    -3.460    -0.043    -3.439     1.595    -3.448    -1.379 
#G    -3.442     2.136     1.002    -3.439    -3.439    -3.448     1.002 
Sequence Logo
#  -------
#          -- 2.30 bits
#         
#   G     
#   G AT  
#   G ATC 
#   G ATCC
#   G ATCC
#  TGGATCG -- 0.29 bits
#  -------
#  wGgATcs
Motif  70 wGgATcs (1)               (Bits:  6.38  MAP:  0.00   D: 0.000  -1) E:  0.000
ACAACAC 70 -1.095
ACAATAC 70 3.939
AGAATAC 70 6.889
AGAATAC 70 6.889
AGAATCC 70 8.713
AGGATCC 70 9.758
AGGATCC 70 9.758
AGGATCC 70 9.758
GGGATCC 70 5.978
TGGATCC 70 10.308
TGGATCG 70 9.999
TGGATCG 70 9.999
TGGATCG 70 9.999
TGGATCG 70 9.999
TGGATCG 70 9.999
TGTATCG 70 8.954
TGTATCG 70 8.954
TGTATCG 70 8.954
TGTATCG 70 8.954
TGTGTCT 70 1.539
*******
MAP Score: 0.000000
Log-odds matrix for Motif  71 TATATTCAAG (1)
#        0         1         2         3         4         5         6         7         8         9   
#A    -4.381     1.947    -4.381     1.947    -4.381    -4.381    -4.393     1.947     1.947    -4.393 
#C    -4.381    -4.381    -4.381    -4.381    -4.381    -4.381     1.947    -4.381    -4.381    -4.393 
#T     1.947    -4.381     1.947    -4.381     1.947     1.947    -4.393    -4.381    -4.381    -4.393 
#G    -4.381    -4.381    -4.381    -4.381    -4.381    -4.381    -4.393    -4.381    -4.381     1.947 
Sequence Logo
#  ----------
#             -- 2.30 bits
#            
#  TATATTCAAG
#  TATATTCAAG
#  TATATTCAAG
#  TATATTCAAG
#  TATATTCAAG
#  TATATTCAAG -- 0.29 bits
#  ----------
#  TATATTCAAG
Motif  71 TATATTCAAG (1)            (Bits: 17.20  MAP:  0.00   D: 0.000  -1) E:  0.000
TATATTCAAG 71 19.47
TATATTCAAG 71 19.47
TATATTCAAG 71 19.47
TATATTCAAG 71 19.47
TATATTCAAG 71 19.47
TATATTCAAG 71 19.47
TATATTCAAG 71 19.47
TATATTCAAG 71 19.47
TATATTCAAG 71 19.47
TATATTCAAG 71 19.47
TATATTCAAG 71 19.47
TATATTCAAG 71 19.47
TATATTCAAG 71 19.47
TATATTCAAG 71 19.47
TATATTCAAG 71 19.47
TATATTCAAG 71 19.47
TATATTCAAG 71 19.47
TATATTCAAG 71 19.47
TATATTCAAG 71 19.47
TATATTCAAG 71 19.47
**********
MAP Score: 0.000000
Log-odds matrix for Motif  72 TTATTTCAAG (1)
#        0         1         2         3         4         5         6         7         8         9   
#A    -4.381    -4.381     1.947    -4.381    -4.381    -4.381    -4.393     1.947     1.947    -4.393 
#C    -4.381    -4.381    -4.381    -4.381    -4.381    -4.381     1.947    -4.381    -4.381    -4.393 
#T     1.947     1.947    -4.381     1.947     1.947     1.947    -4.393    -4.381    -4.381    -4.393 
#G    -4.381    -4.381    -4.381    -4.381    -4.381    -4.381    -4.393    -4.381    -4.381     1.947 
Sequence Logo
#  ----------
#             -- 2.30 bits
#            
#  TTATTTCAAG
#  TTATTTCAAG
#  TTATTTCAAG
#  TTATTTCAAG
#  TTATTTCAAG
#  TTATTTCAAG -- 0.29 bits
#  ----------
#  TTATTTCAAG
Motif  72 TTATTTCAAG (1)            (Bits: 17.20  MAP:  0.00   D: 0.000  -1) E:  0.000
TTATTTCAAG 72 19.47
TTATTTCAAG 72 19.47
TTATTTCAAG 72 19.47
TTATTTCAAG 72 19.47
TTATTTCAAG 72 19.47
TTATTTCAAG 72 19.47
TTATTTCAAG 72 19.47
TTATTTCAAG 72 19.47
TTATTTCAAG 72 19.47
TTATTTCAAG 72 19.47
TTATTTCAAG 72 19.47
TTATTTCAAG 72 19.47
TTATTTCAAG 72 19.47
TTATTTCAAG 72 19.47
TTATTTCAAG 72 19.47
TTATTTCAAG 72 19.47
TTATTTCAAG 72 19.47
TTATTTCAAG 72 19.47
TTATTTCAAG 72 19.47
TTATTTCAAG 72 19.47
**********
MAP Score: 0.000000
Log-odds matrix for Motif  73 AAAGACTGAA (1)
#        0         1         2         3         4         5         6         7         8         9   
#A     1.947     1.947     1.947    -4.393     1.947    -4.393    -4.385    -4.393     1.947     1.947 
#C    -4.385    -4.385    -4.385    -4.393    -4.385     1.947    -4.385    -4.393    -4.385    -4.385 
#T    -4.385    -4.385    -4.385    -4.393    -4.385    -4.393     1.947    -4.393    -4.385    -4.385 
#G    -4.385    -4.385    -4.385     1.947    -4.385    -4.393    -4.385     1.947    -4.385    -4.385 
Sequence Logo
#  ----------
#             -- 2.30 bits
#            
#  AAAGACTGAA
#  AAAGACTGAA
#  AAAGACTGAA
#  AAAGACTGAA
#  AAAGACTGAA
#  AAAGACTGAA -- 0.29 bits
#  ----------
#  AAAGACTGAA
Motif  73 AAAGACTGAA (1)            (Bits: 17.20  MAP:  0.00   D: 0.000  -1) E:  0.000
AAAGACTGAA 73 19.47
AAAGACTGAA 73 19.47
AAAGACTGAA 73 19.47
AAAGACTGAA 73 19.47
AAAGACTGAA 73 19.47
AAAGACTGAA 73 19.47
AAAGACTGAA 73 19.47
AAAGACTGAA 73 19.47
AAAGACTGAA 73 19.47
AAAGACTGAA 73 19.47
AAAGACTGAA 73 19.47
AAAGACTGAA 73 19.47
AAAGACTGAA 73 19.47
AAAGACTGAA 73 19.47
AAAGACTGAA 73 19.47
AAAGACTGAA 73 19.47
AAAGACTGAA 73 19.47
AAAGACTGAA 73 19.47
AAAGACTGAA 73 19.47
AAAGACTGAA 73 19.47
**********
MAP Score: 0.000000
Log-odds matrix for Motif  74 sGATCsr (1)
#        0         1         2         3         4         5         6   
#A    -4.644    -4.628     1.589    -4.624    -4.642    -4.644     0.545 
#C     0.598    -4.628    -4.639    -4.624     2.088     1.856    -4.625 
#T    -4.644    -4.628    -4.639     1.649    -0.847    -4.644    -4.625 
#G     1.856     2.348    -1.997    -4.624    -4.642     0.598     1.473 
Sequence Logo
#  -------
#          -- 2.30 bits
#   G     
#   G     
#   GATC  
#  GGATCC 
#  GGATCC 
#  GGATCCG
#  GGATCCG -- 0.29 bits
#  -------
#  sGATCsr
Motif  74 sGATCsr (1)               (Bits:  8.74  MAP:  0.00   D: 0.000  -1) E:  0.000
CGATCCA 74 10.673
CGATCCA 74 10.673
CGATCCA 74 10.673
CGATCCA 74 10.673
CGATCCA 74 10.673
CGATCCA 74 10.673
GGATCCA 74 11.931
GGATCCG 74 12.859
GGATCCG 74 12.859
GGATCCG 74 12.859
GGATCCG 74 12.859
GGATCCG 74 12.859
GGATCCG 74 12.859
GGATCCG 74 12.859
GGATCGG 74 11.601
GGATCGG 74 11.601
GGATCGG 74 11.601
GGATCGG 74 11.601
GGCTTGG 74 2.438
GGGTTGG 74 5.08
*******
MAP Score: 0.000000
Log-odds matrix for Motif  75 wayawwwaTAyA.. (1)
#        0         1         2         3         4         5         6         7         8         9        10        11        12        13   
#A     0.355     1.184    -1.803     1.184     0.611     0.208     0.355     1.184    -4.700     1.469    -2.621     1.333    -0.353     0.611 
#C     0.071    -2.054     0.325    -0.238    -4.693    -1.174    -0.238    -1.174    -4.700    -4.698     0.729    -4.686     0.071     0.071 
#T     0.355    -0.602     1.103    -2.620     0.611     0.724     0.489    -0.602     1.593    -4.698     0.926    -0.601     0.208    -0.903 
#G    -4.690    -2.054    -4.696    -1.174    -2.053    -2.054    -4.693    -4.697    -2.054    -0.631    -2.054    -4.686     0.071    -0.238 
Sequence Logo
#  --------------
#                 -- 2.30 bits
#                
#                
#          T     
#          TA    
#          TA A  
#   ATAA  ATA A  
#   ATATT ATATA A -- 0.29 bits
#  --------------
#  wayawwwaTAyA..
Motif  75 wayawwwaTAyA.. (1)        (Bits:  9.41  MAP:  0.00   D: 0.000  -1) E:  0.000
AAAAAAAAGACAAA 75 5.013
AACAAAAAGACAAA 75 7.141
AACAAAAATACAAA 75 10.788
AACAAAAATACAAA 75 10.788
AACAAAAATACACA 75 11.212
AACAAAAATACACA 75 11.212
AACAACAATACACA 75 9.83
CACAACCATACACA 75 8.953
CATAACCATACACC 75 9.191
CATAGGCATAGAGC 75 2.864
CATAGGCATATAGC 75 5.844
CATATTCATATAGC 75 11.286
CATCTTTATATAGC 75 10.591
TCTCTTTCTATAGG 75 4.97
TCTCTTTCTATATG 75 5.107
TGTCTTTCTATATG 75 5.107
TTTCTTTTTGTTTG 75 3.097
TTTGTTTTTGTTTG 75 2.161
TTTGTTTTTGTTTT 75 1.496
TTTGTTTTTGTTTT 75 1.496
**************
MAP Score: 0.000000
Log-odds matrix for Motif  76 TTGGATCs (1)
#        0         1         2         3         4         5         6         7   
#A    -4.389    -4.389    -4.393    -4.393     1.947    -4.389    -4.393    -4.378 
#C    -4.389    -4.389    -4.393    -4.393    -4.389    -4.389     1.947     0.965 
#T     1.947     1.947    -4.393    -4.393    -4.389     1.947    -4.393    -4.378 
#G    -4.389    -4.389     1.947     1.947    -4.389    -4.389    -4.393     0.965 
Sequence Logo
#  --------
#           -- 2.30 bits
#          
#  TTGGATC 
#  TTGGATC 
#  TTGGATC 
#  TTGGATC 
#  TTGGATCC
#  TTGGATCG -- 0.29 bits
#  --------
#  TTGGATCs
Motif  76 TTGGATCs (1)              (Bits: 12.88  MAP:  0.00   D: 0.000  -1) E:  0.000
TTGGATCC 76 14.594
TTGGATCC 76 14.594
TTGGATCC 76 14.594
TTGGATCC 76 14.594
TTGGATCC 76 14.594
TTGGATCC 76 14.594
TTGGATCC 76 14.594
TTGGATCC 76 14.594
TTGGATCC 76 14.594
TTGGATCC 76 14.594
TTGGATCG 76 14.594
TTGGATCG 76 14.594
TTGGATCG 76 14.594
TTGGATCG 76 14.594
TTGGATCG 76 14.594
TTGGATCG 76 14.594
TTGGATCG 76 14.594
TTGGATCG 76 14.594
TTGGATCG 76 14.594
TTGGATCG 76 14.594
********
MAP Score: 0.000000
Log-odds matrix for Motif  77 ATAAAGATTT (1)
#        0         1         2         3         4         5         6         7         8         9   
#A     1.947    -4.377     1.947     1.947     1.947    -4.393     1.947    -4.377    -4.377    -4.377 
#C    -4.377    -4.377    -4.377    -4.377    -4.377    -4.393    -4.377    -4.377    -4.377    -4.377 
#T    -4.377     1.947    -4.377    -4.377    -4.377    -4.393    -4.377     1.947     1.947     1.947 
#G    -4.377    -4.377    -4.377    -4.377    -4.377     1.947    -4.377    -4.377    -4.377    -4.377 
Sequence Logo
#  ----------
#             -- 2.30 bits
#            
#  ATAAAGATTT
#  ATAAAGATTT
#  ATAAAGATTT
#  ATAAAGATTT
#  ATAAAGATTT
#  ATAAAGATTT -- 0.29 bits
#  ----------
#  ATAAAGATTT
Motif  77 ATAAAGATTT (1)            (Bits: 17.19  MAP:  0.00   D: 0.000  -1) E:  0.000
ATAAAGATTT 77 19.47
ATAAAGATTT 77 19.47
ATAAAGATTT 77 19.47
ATAAAGATTT 77 19.47
ATAAAGATTT 77 19.47
ATAAAGATTT 77 19.47
ATAAAGATTT 77 19.47
ATAAAGATTT 77 19.47
ATAAAGATTT 77 19.47
ATAAAGATTT 77 19.47
ATAAAGATTT 77 19.47
ATAAAGATTT 77 19.47
ATAAAGATTT 77 19.47
ATAAAGATTT 77 19.47
ATAAAGATTT 77 19.47
ATAAAGATTT 77 19.47
ATAAAGATTT 77 19.47
ATAAAGATTT 77 19.47
ATAAAGATTT 77 19.47
ATAAAGATTT 77 19.47
**********
MAP Score: 0.000000
Log-odds matrix for Motif  78 GATCCA (1)
#        0         1         2         3         4         5   
#A    -4.392     1.948    -4.392    -4.392    -4.392     1.948 
#C    -4.392    -4.392    -4.392     1.948     1.948    -4.392 
#T    -4.392    -4.392     1.948    -4.392    -4.392    -4.392 
#G     1.948    -4.392    -4.392    -4.392    -4.392    -4.392 
Sequence Logo
#  ------
#         -- 2.30 bits
#        
#  GATCCA
#  GATCCA
#  GATCCA
#  GATCCA
#  GATCCA
#  GATCCA -- 0.29 bits
#  ------
#  GATCCA
Motif  78 GATCCA (1)                (Bits: 10.33  MAP:  0.00   D: 0.000  -1) E:  0.000
GATCCA 78 11.688
GATCCA 78 11.688
GATCCA 78 11.688
GATCCA 78 11.688
GATCCA 78 11.688
GATCCA 78 11.688
GATCCA 78 11.688
GATCCA 78 11.688
GATCCA 78 11.688
GATCCA 78 11.688
GATCCA 78 11.688
GATCCA 78 11.688
GATCCA 78 11.688
GATCCA 78 11.688
GATCCA 78 11.688
GATCCA 78 11.688
GATCCA 78 11.688
GATCCA 78 11.688
GATCCA 78 11.688
GATCCA 78 11.688
******
MAP Score: 0.000000
Log-odds matrix for Motif  79 rTymrsGymkTmAy (1)
#        0         1         2         3         4         5         6         7         8         9        10        11        12        13   
#A     0.247    -3.172     0.246     0.627     0.247    -3.129    -3.130    -1.088     1.176    -3.156    -3.172     0.927     1.388    -3.153 
#C    -0.521    -3.172     0.356     1.292    -0.521     1.293    -3.130     0.899     0.356    -3.156    -3.172     0.899    -0.524     0.899 
#T    -3.145     1.573     0.246    -3.147    -3.145    -3.129    -3.130     0.626    -3.156     1.176     1.573    -3.153    -3.166     0.927 
#G     1.292    -3.172    -3.162    -3.147     1.292     1.293     2.259    -3.153    -3.156     0.356    -3.172    -3.153    -3.166    -3.153 
Sequence Logo
#  --------------
#                 -- 2.30 bits
#        G       
#        G       
#   T    G   T   
#   T   CG   T   
#   T C CG   T A 
#  GT CGGGCATTAAT
#  GT AGGGTATTCAC -- 0.29 bits
#  --------------
#  rTymrsGymkTmAy
Motif  79 rTymrsGymkTmAy (1)        (Bits: 10.95  MAP:  0.00   D: 0.000  -1) E:  0.000
ACAAACGAACCAAC 79 -1.279
AGAAACGAAGGAAC 79 2.233
ATAAACGCAGTAAC 79 13.71
ATAAACGCAGTAAC 79 13.71
ATAAACGCAGTAAC 79 13.71
CTAACCGCAGTAAC 79 12.174
CTCACCGCAGTAAC 79 12.284
CTCCCCGCAGTAAC 79 12.949
GTCCGCGCATTAAC 79 17.395
GTCCGCGCATTAAC 79 17.395
GTCCGGGCATTCAT 79 17.395
GTCCGGGCATTCAT 79 17.395
GTCCGGGTCTTCAT 79 16.302
GTGCGGGTCTTCAT 79 12.784
GTTCGGGTCTTCAT 79 16.192
GTTCGGGTCTTCCT 79 14.28
GTTCGGGTCTTCCT 79 14.28
GTTCGGGTCTTCCT 79 14.28
GTTCGGGTCTTCCT 79 14.28
GTTGGGGTGTTGGT 79 -0.365
**************
MAP Score: 0.000000
Log-odds matrix for Motif  80 mA.AC.gcrGT.Tt (1)
#        0         1         2         3         4         5         6         7         8         9        10        11        12        13   
#A     0.587     1.480    -0.525     1.394    -4.282     0.423    -0.223    -4.296     0.989    -4.284    -4.323     0.733    -4.314    -1.424 
#C     1.108    -1.674    -0.252    -1.674     2.177     0.141    -0.794     1.901    -0.252    -1.669    -4.323    -0.795    -4.314    -0.795 
#T    -1.423    -4.314     0.733    -1.424    -1.419     0.025    -4.297    -0.223    -4.305    -4.284     1.638    -0.525     1.480     1.303 
#G    -4.313    -1.674    -0.795    -4.315    -4.282    -1.674     1.682    -4.296     0.141     2.259    -4.323    -0.252    -0.795    -4.318 
Sequence Logo
#  --------------
#                 -- 2.30 bits
#           G    
#      C    G    
#      C    GT   
#   A  C  C GT T 
#   A AC GC GT TT
#   A AC GCAGT TT
#  CATAC GCAGTATT -- 0.29 bits
#  --------------
#  mA.AC.gcrGT.Tt
Motif  80 mA.AC.gcrGT.Tt (1)        (Bits: 11.91  MAP:  0.00   D: 0.000  -1) E:  0.000
AAAACAACACTAGA 80 6.686
AAAACAACAGTAGA 80 10.614
AAAACAACAGTAGC 80 11.243
AACACACCAGTAGC 80 10.945
AACACACCAGTATC 80 13.22
AACACACCAGTATG 80 9.697
AACACAGCAGTATT 80 17.794
CACACCGCAGTATT 80 18.033
CAGACCGCAGTATT 80 17.49
CAGACCGCAGTCTT 80 15.962
CAGACCGCCGTCTT 80 14.721
CATACCGCCGTCTT 80 16.249
CATACCGCCGTGTT 80 16.792
CATACGGCCGTGTT 80 14.977
CATACGGCGGTGTT 80 15.37
CATACTGCGGTGTT 80 17.069
CCTCCTGGGGTGTT 80 4.65
CCTCCTGTGGTTTT 80 8.45
GGTTCTGTGGTTTT 80 3.279
TGTTTTGTGGTTTT 80 2.573
**************
MAP Score: 0.000000
Log-odds matrix for Motif  81 TGAACTCT (1)
#        0         1         2         3         4         5         6         7   
#A    -4.388    -4.393     1.947     1.947    -4.393    -4.388    -4.393    -4.388 
#C    -4.388    -4.393    -4.388    -4.388     1.947    -4.388     1.947    -4.388 
#T     1.947    -4.393    -4.388    -4.388    -4.393     1.947    -4.393     1.947 
#G    -4.388     1.947    -4.388    -4.388    -4.393    -4.388    -4.393    -4.388 
Sequence Logo
#  --------
#           -- 2.30 bits
#          
#  TGAACTCT
#  TGAACTCT
#  TGAACTCT
#  TGAACTCT
#  TGAACTCT
#  TGAACTCT -- 0.29 bits
#  --------
#  TGAACTCT
Motif  81 TGAACTCT (1)              (Bits: 13.77  MAP:  0.00   D: 0.000  -1) E:  0.000
TGAACTCT 81 15.576
TGAACTCT 81 15.576
TGAACTCT 81 15.576
TGAACTCT 81 15.576
TGAACTCT 81 15.576
TGAACTCT 81 15.576
TGAACTCT 81 15.576
TGAACTCT 81 15.576
TGAACTCT 81 15.576
TGAACTCT 81 15.576
TGAACTCT 81 15.576
TGAACTCT 81 15.576
TGAACTCT 81 15.576
TGAACTCT 81 15.576
TGAACTCT 81 15.576
TGAACTCT 81 15.576
TGAACTCT 81 15.576
TGAACTCT 81 15.576
TGAACTCT 81 15.576
TGAACTCT 81 15.576
********
MAP Score: 0.000000
Log-odds matrix for Motif  82 AAGTCAACTC (1)
#        0         1         2         3         4         5         6         7         8         9   
#A     1.947     1.947    -4.393    -4.389    -4.393     1.947     1.947    -4.393    -4.389    -4.393 
#C    -4.389    -4.389    -4.393    -4.389     1.947    -4.389    -4.389     1.947    -4.389     1.947 
#T    -4.389    -4.389    -4.393     1.947    -4.393    -4.389    -4.389    -4.393     1.947    -4.393 
#G    -4.389    -4.389     1.947    -4.389    -4.393    -4.389    -4.389    -4.393    -4.389    -4.393 
Sequence Logo
#  ----------
#             -- 2.30 bits
#            
#  AAGTCAACTC
#  AAGTCAACTC
#  AAGTCAACTC
#  AAGTCAACTC
#  AAGTCAACTC
#  AAGTCAACTC -- 0.29 bits
#  ----------
#  AAGTCAACTC
Motif  82 AAGTCAACTC (1)            (Bits: 17.21  MAP:  0.00   D: 0.000  -1) E:  0.000
AAGTCAACTC 82 19.47
AAGTCAACTC 82 19.47
AAGTCAACTC 82 19.47
AAGTCAACTC 82 19.47
AAGTCAACTC 82 19.47
AAGTCAACTC 82 19.47
AAGTCAACTC 82 19.47
AAGTCAACTC 82 19.47
AAGTCAACTC 82 19.47
AAGTCAACTC 82 19.47
AAGTCAACTC 82 19.47
AAGTCAACTC 82 19.47
AAGTCAACTC 82 19.47
AAGTCAACTC 82 19.47
AAGTCAACTC 82 19.47
AAGTCAACTC 82 19.47
AAGTCAACTC 82 19.47
AAGTCAACTC 82 19.47
AAGTCAACTC 82 19.47
AAGTCAACTC 82 19.47
**********
MAP Score: 0.000000
Log-odds matrix for Motif  83 GGAGTCCTCT (1)
#        0         1         2         3         4         5         6         7         8         9   
#A    -4.389    -4.389     1.947    -4.389    -4.393    -4.389    -4.389    -4.393    -4.389    -4.393 
#C    -4.389    -4.389    -4.393    -4.389    -4.393     1.947     1.947    -4.393     1.947    -4.393 
#T    -4.389    -4.389    -4.393    -4.389     1.947    -4.389    -4.389     1.947    -4.389     1.947 
#G     1.947     1.947    -4.393     1.947    -4.393    -4.389    -4.389    -4.393    -4.389    -4.393 
Sequence Logo
#  ----------
#             -- 2.30 bits
#            
#  GGAGTCCTCT
#  GGAGTCCTCT
#  GGAGTCCTCT
#  GGAGTCCTCT
#  GGAGTCCTCT
#  GGAGTCCTCT -- 0.29 bits
#  ----------
#  GGAGTCCTCT
Motif  83 GGAGTCCTCT (1)            (Bits: 17.21  MAP:  0.00   D: 0.000  -1) E:  0.000
GGAGTCCTCT 83 19.47
GGAGTCCTCT 83 19.47
GGAGTCCTCT 83 19.47
GGAGTCCTCT 83 19.47
GGAGTCCTCT 83 19.47
GGAGTCCTCT 83 19.47
GGAGTCCTCT 83 19.47
GGAGTCCTCT 83 19.47
GGAGTCCTCT 83 19.47
GGAGTCCTCT 83 19.47
GGAGTCCTCT 83 19.47
GGAGTCCTCT 83 19.47
GGAGTCCTCT 83 19.47
GGAGTCCTCT 83 19.47
GGAGTCCTCT 83 19.47
GGAGTCCTCT 83 19.47
GGAGTCCTCT 83 19.47
GGAGTCCTCT 83 19.47
GGAGTCCTCT 83 19.47
GGAGTCCTCT 83 19.47
**********
MAP Score: 0.000000
Log-odds matrix for Motif  84 ..syGGATCS. (1)
#        0         1         2         3         4         5         6         7         8         9        10   
#A    -1.752    -0.610    -3.089    -2.271    -5.160    -5.158     1.662    -0.610    -5.145    -5.160     0.456 
#C     0.575     0.834     1.411     0.947    -0.398    -0.707    -5.170    -5.165     2.093     1.991    -0.398 
#T    -0.823    -0.823    -0.610     0.864    -5.160    -5.158    -5.170     1.343    -0.822    -5.160    -1.372 
#G     1.243     0.575     0.426    -5.159     2.142     2.189    -5.170    -5.165    -5.145     0.260     0.710 
Sequence Logo
#  -----------
#              -- 2.30 bits
#             
#      GG     
#      GGA CC 
#      GGA CC 
#      GGATCC 
#    CTGGATCC 
#  G CCGGATCC  -- 0.29 bits
#  -----------
#  ..syGGATCS.
Motif  84 ..syGGATCS. (1)           (Bits:  8.97  MAP:  0.00   D: 0.000  -1) E:  0.000
AACACCAACCA 84 1.265
CACCCCAACCA 84 6.81
CACCCGAACCA 84 9.706
CCCCGGAACCA 84 13.69
CCCCGGATCCA 84 15.643
CCCCGGATCCA 84 15.643
CCCCGGATCCC 84 14.789
GCCCGGATCCC 84 15.457
GCCCGGATCCC 84 15.457
GCCCGGATCCC 84 15.457
GCCCGGATCCG 84 16.565
GGCTGGATCCG 84 16.223
GGGTGGATCCG 84 15.238
GGGTGGATCCG 84 15.238
GGGTGGATCCG 84 15.238
GGGTGGATCCG 84 15.238
GGGTGGATCGG 84 13.507
GGGTGGATCGG 84 13.507
TTTTGGATTGG 84 6.092
TTTTGGATTGT 84 4.01
***********
MAP Score: 0.000000
Log-odds matrix for Motif  85 kkGrATyCm.y (1)
#        0         1         2         3         4         5         6         7         8         9        10   
#A    -0.490    -3.904    -3.900     0.440     1.405    -1.826    -3.904    -3.903     1.002    -0.110    -1.827 
#C    -3.905     0.163    -3.900    -3.898    -3.907    -3.899     1.119     2.097     0.163    -1.259     1.119 
#T     0.653     0.653    -3.900    -3.898    -3.907     1.517     0.838    -1.009    -3.906     0.191     0.653 
#G     0.556     0.556     2.316     1.523    -0.380    -3.899    -3.904    -3.903    -0.380     0.556    -3.903 
Sequence Logo
#  -----------
#              -- 2.30 bits
#    G        
#    G        
#    G    C   
#    G AT C   
#    G AT C   
#    GGATTCA C
#  TTGGATCCA T -- 0.29 bits
#  -----------
#  kkGrATyCm.y
Motif  85 kkGrATyCm.y (1)           (Bits:  8.56  MAP:  0.00   D: 0.000  -1) E:  0.000
ACGAAACCAAA 85 4.289
ACGAACCCAAC 85 5.162
ACGAATCCAAC 85 10.578
CCGAATCCAAC 85 7.163
GCGAATCCACC 85 10.475
GGGAATCCACC 85 10.868
GGGGATCCACC 85 11.951
GGGGATCCAGC 85 13.766
GGGGATCCAGC 85 13.766
GGGGATCCAGC 85 13.766
GGGGATCCCGC 85 12.927
GGGGATTCCGC 85 12.646
TGGGATTCCGT 85 12.277
TTGGATTCCGT 85 12.374
TTGGATTCCTT 85 12.009
TTGGCTTCCTT 85 6.697
TTGGGTTCGTT 85 9.681
TTGGGTTCGTT 85 9.681
TTGGGTTTGTT 85 6.575
TTGGGTTTGTT 85 6.575
***********
MAP Score: 0.000000
Log-odds matrix for Motif  86 ACTGTAwA (1)
#        0         1         2         3         4         5         6         7   
#A     1.947    -4.393    -4.387    -4.393    -4.387     1.947     0.965     1.947 
#C    -4.387     1.947    -4.387    -4.393    -4.387    -4.387    -4.372    -4.387 
#T    -4.387    -4.393     1.947    -4.393     1.947    -4.387     0.965    -4.387 
#G    -4.387    -4.393    -4.387     1.947    -4.387    -4.387    -4.372    -4.387 
Sequence Logo
#  --------
#           -- 2.30 bits
#          
#  ACTGTA A
#  ACTGTA A
#  ACTGTA A
#  ACTGTA A
#  ACTGTAAA
#  ACTGTATA -- 0.29 bits
#  --------
#  ACTGTAwA
Motif  86 ACTGTAwA (1)              (Bits: 12.88  MAP:  0.00   D: 0.000  -1) E:  0.000
ACTGTAAA 86 14.594
ACTGTAAA 86 14.594
ACTGTAAA 86 14.594
ACTGTAAA 86 14.594
ACTGTAAA 86 14.594
ACTGTAAA 86 14.594
ACTGTAAA 86 14.594
ACTGTAAA 86 14.594
ACTGTAAA 86 14.594
ACTGTAAA 86 14.594
ACTGTATA 86 14.594
ACTGTATA 86 14.594
ACTGTATA 86 14.594
ACTGTATA 86 14.594
ACTGTATA 86 14.594
ACTGTATA 86 14.594
ACTGTATA 86 14.594
ACTGTATA 86 14.594
ACTGTATA 86 14.594
ACTGTATA 86 14.594
********
MAP Score: 0.000000
Log-odds matrix for Motif  87 TGrATCc (1)
#        0         1         2         3         4         5         6   
#A    -4.392    -4.381     0.167     1.234    -4.375    -4.381    -4.391 
#C    -1.745    -4.381    -0.865    -4.388    -4.375     2.339     2.021 
#T     1.569    -4.381    -4.387    -0.294     1.641    -4.381    -1.495 
#G    -4.392     2.339     1.488    -4.388    -4.375    -4.381    -0.865 
Sequence Logo
#  -------
#          -- 2.30 bits
#   G   C 
#   G   C 
#  TG  TCC
#  TG  TCC
#  TG ATCC
#  TGGATCC
#  TGGATCC -- 0.29 bits
#  -------
#  TGrATCc
Motif  87 TGrATCc (1)               (Bits:  8.88  MAP:  0.00   D: 0.000  -1) E:  0.000
CGAATCC 87 7.996
CGAATCC 87 7.996
TGAATCC 87 11.31
TGAATCC 87 11.31
TGAATCC 87 11.31
TGCATCC 87 10.278
TGCATCC 87 10.278
TGGATCC 87 12.631
TGGATCC 87 12.631
TGGATCC 87 12.631
TGGATCC 87 12.631
TGGATCC 87 12.631
TGGATCC 87 12.631
TGGATCC 87 12.631
TGGATCC 87 12.631
TGGTTCC 87 11.103
TGGTTCC 87 11.103
TGGTTCG 87 8.217
TGGTTCG 87 8.217
TGGTTCT 87 7.587
*******
MAP Score: 0.000000
Log-odds matrix for Motif  88 TGsAwCcmktyt (1)
#        0         1         2         3         4         5         6         7         8         9        10        11   
#A    -3.171    -3.151    -3.150     1.574     0.246    -3.151    -3.150     1.176    -1.090    -3.161    -0.272    -3.161 
#C    -3.171    -3.151     0.358    -3.171    -3.167     2.259     2.071     0.357    -3.160    -0.523     0.357    -0.523 
#T     1.574    -3.151    -3.150    -3.171     0.927    -3.151    -3.150    -3.161     0.627     1.176     0.626     1.176 
#G    -3.171     2.259     1.856    -3.171    -3.167    -3.151    -0.521    -3.161     0.900    -0.523    -3.162    -0.523 
Sequence Logo
#  ------------
#               -- 2.30 bits
#   G   C      
#   G   C      
#  TG A CC     
#  TGGA CC     
#  TGGA CC     
#  TGGA CCAGT T
#  TGGATCCATTTT -- 0.29 bits
#  ------------
#  TGsAwCcmktyt
Motif  88 TGsAwCcmktyt (1)          (Bits: 10.98  MAP:  0.00   D: 0.000  -1) E:  0.000
CGCAACCAACAC 88 4.364
GGCAACCAACAC 88 4.364
TGCAACCACCAC 88 7.039
TGCAACCAGCAC 88 11.099
TGCAACCAGGCG 88 11.728
TGGAACCAGGCG 88 13.226
TGGAACCAGGCG 88 13.226
TGGACCCAGGCG 88 9.813
TGGATCCAGTCT 88 17.305
TGGATCCAGTCT 88 17.305
TGGATCCAGTCT 88 17.305
TGGATCCAGTGT 88 13.786
TGGATCCCTTTT 88 16.482
TGGATCCCTTTT 88 16.482
TGGATCCCTTTT 88 16.482
TGGATCCCTTTT 88 16.482
TGGATCCCTTTT 88 16.482
TGGATCGCTTTT 88 13.89
TGGCTCGCTTTT 88 9.145
TGGGTCGGTTTT 88 5.627
************
MAP Score: 0.000000
Log-odds matrix for Motif  89 CTasAymsy (1)
#        0         1         2         3         4         5         6         7         8   
#A    -3.459    -3.453     1.285    -3.450     1.596    -3.453     1.285    -3.453    -3.454 
#C     2.286    -3.453    -3.454     1.003    -3.453     1.003     0.067     1.312     0.067 
#T    -3.459     1.596    -0.562    -3.450    -3.453     0.639    -3.454    -0.043     1.285 
#G    -3.459    -3.453    -3.454     1.566    -3.453    -0.812    -3.454     0.067    -3.454 
Sequence Logo
#  ---------
#            -- 2.30 bits
#  C        
#  C        
#  CT  A    
#  CT GA    
#  CTAGA A T
#  CTAGACACT
#  CTACATACT -- 0.29 bits
#  ---------
#  CTasAymsy
Motif  89 CTasAymsy (1)             (Bits:  8.78  MAP:  0.00   D: 0.000  -1) E:  0.000
CCACACACC 89 6.384
CTACACACC 89 11.433
CTACACACC 89 11.433
CTACACACC 89 11.433
CTACACACC 89 11.433
CTACACACC 89 11.433
CTACACACG 89 7.912
CTACACACT 89 12.651
CTAGACACT 89 13.214
CTAGACACT 89 13.214
CTAGAGACT 89 11.399
CTAGAGAGT 89 10.154
CTAGAGAGT 89 10.154
CTAGATCGT 89 10.387
CTAGATCGT 89 10.387
CTCGATCGT 89 5.648
CTTGATCTT 89 8.43
CTTGATCTT 89 8.43
CTTGATCTT 89 8.43
CTTGGTGTT 89 -0.14
*********
MAP Score: 0.000000
Log-odds matrix for Motif  90 a.tmwktm.wgta.t (1)
#        0         1         2         3         4         5         6         7         8         9        10        11        12        13        14   
#A     1.313    -1.585    -1.585     0.494     0.494    -1.584    -1.585     0.494    -1.585     0.494    -1.585    -1.585     1.313    -1.585    -1.585 
#C    -1.585     1.062    -1.585     1.062    -1.583    -1.584    -1.585     1.062     1.062    -1.583    -1.585    -1.585    -1.585     1.062    -1.585 
#T    -1.585    -1.585     1.313    -1.584     0.494     0.494     1.313    -1.584    -1.585     0.494    -1.585     1.313    -1.585    -1.585     1.313 
#G    -1.585     1.062    -1.585    -1.584    -1.583     1.062    -1.585    -1.584     1.062    -1.583     1.942    -1.585    -1.585     1.062    -1.585 
Sequence Logo
#  ---------------
#                  -- 2.30 bits
#                 
#                 
#                 
#            G    
#  A T   T   GTA T
#  ACT   T C GTACT
#  AGTC GTCG GTAGT -- 0.29 bits
#  ---------------
#  a.tmwktm.wgta.t
Motif  90 a.tmwktm.wgta.t (1)       (Bits:  8.09  MAP:  0.00   D: 0.000  -1) E:  0.000
AAAAAAAAAAAAAAA 90 -5.944
ACAAACAACACAACA 90 -1.721
ACCAACCACAGCACC 90 1.806
ACCAAGCACAGCACC 90 4.452
ACGAAGGACAGGACG 90 4.452
ACGAAGGACAGGACG 90 4.452
ACTAAGTACAGTACT 90 16.044
ACTCAGTCCAGTACT 90 17.18
ACTCCGTCCCGTACT 90 13.026
ACTCCGTCCCGTACT 90 13.026
AGTCGGTCGGGTAGT 90 13.026
AGTCGGTCGGGTAGT 90 13.026
AGTCTGTCGTGTAGT 90 17.18
AGTCTTTCGTGTAGT 90 16.612
CGTCTTTCGTGTCGT 90 10.816
CGTCTTTCGTGTCGT 90 10.816
GGTCTTTCGTGTGGT 90 10.816
GGTGTTTGGTGTGGT 90 5.524
TGTGTTTGGTGTTGT 90 5.524
TTTTTTTTTTTTTTT 90 -5.944
***************
MAP Score: 0.000000
Log-odds matrix for Motif  91 GTAATTrTAr (1)
#        0         1         2         3         4         5         6         7         8         9   
#A    -4.393    -4.378     1.947     1.947    -4.378    -4.378     0.965    -4.378     1.947     0.965 
#C    -4.393    -4.378    -4.378    -4.378    -4.378    -4.378    -4.371    -4.378    -4.378    -4.371 
#T    -4.393     1.947    -4.378    -4.378     1.947     1.947    -4.371     1.947    -4.378    -4.371 
#G     1.947    -4.378    -4.378    -4.378    -4.378    -4.378     0.965    -4.378    -4.378     0.965 
Sequence Logo
#  ----------
#             -- 2.30 bits
#            
#  GTAATT TA 
#  GTAATT TA 
#  GTAATT TA 
#  GTAATT TA 
#  GTAATTGTAG
#  GTAATTATAA -- 0.29 bits
#  ----------
#  GTAATTrTAr
Motif  91 GTAATTrTAr (1)            (Bits: 15.43  MAP:  0.00   D: 0.000  -1) E:  0.000
GTAATTATAA 91 17.506
GTAATTATAA 91 17.506
GTAATTATAA 91 17.506
GTAATTATAA 91 17.506
GTAATTATAA 91 17.506
GTAATTATAA 91 17.506
GTAATTATAA 91 17.506
GTAATTATAA 91 17.506
GTAATTATAA 91 17.506
GTAATTATAA 91 17.506
GTAATTGTAG 91 17.506
GTAATTGTAG 91 17.506
GTAATTGTAG 91 17.506
GTAATTGTAG 91 17.506
GTAATTGTAG 91 17.506
GTAATTGTAG 91 17.506
GTAATTGTAG 91 17.506
GTAATTGTAG 91 17.506
GTAATTGTAG 91 17.506
GTAATTGTAG 91 17.506
**********
MAP Score: 0.000000
Log-odds matrix for Motif  92 ATTATGTGCT (1)
#        0         1         2         3         4         5         6         7         8         9   
#A     1.947    -4.385    -4.385     1.947    -4.385    -4.393    -4.385    -4.393    -4.393    -4.385 
#C    -4.385    -4.385    -4.385    -4.385    -4.385    -4.393    -4.385    -4.393     1.947    -4.385 
#T    -4.385     1.947     1.947    -4.385     1.947    -4.393     1.947    -4.393    -4.393     1.947 
#G    -4.385    -4.385    -4.385    -4.385    -4.385     1.947    -4.385     1.947    -4.393    -4.385 
Sequence Logo
#  ----------
#             -- 2.30 bits
#            
#  ATTATGTGCT
#  ATTATGTGCT
#  ATTATGTGCT
#  ATTATGTGCT
#  ATTATGTGCT
#  ATTATGTGCT -- 0.29 bits
#  ----------
#  ATTATGTGCT
Motif  92 ATTATGTGCT (1)            (Bits: 17.20  MAP:  0.00   D: 0.000  -1) E:  0.000
ATTATGTGCT 92 19.47
ATTATGTGCT 92 19.47
ATTATGTGCT 92 19.47
ATTATGTGCT 92 19.47
ATTATGTGCT 92 19.47
ATTATGTGCT 92 19.47
ATTATGTGCT 92 19.47
ATTATGTGCT 92 19.47
ATTATGTGCT 92 19.47
ATTATGTGCT 92 19.47
ATTATGTGCT 92 19.47
ATTATGTGCT 92 19.47
ATTATGTGCT 92 19.47
ATTATGTGCT 92 19.47
ATTATGTGCT 92 19.47
ATTATGTGCT 92 19.47
ATTATGTGCT 92 19.47
ATTATGTGCT 92 19.47
ATTATGTGCT 92 19.47
ATTATGTGCT 92 19.47
**********
MAP Score: 0.000000
Log-odds matrix for Motif  93 GrATCCr (1)
#        0         1         2         3         4         5         6   
#A    -4.389     0.965     1.947    -4.393    -4.389    -4.389     0.965 
#C    -4.389    -4.376    -4.393    -4.393     1.947     1.947    -4.376 
#T    -4.389    -4.376    -4.393     1.947    -4.389    -4.389    -4.376 
#G     1.947     0.965    -4.393    -4.393    -4.389    -4.389     0.965 
Sequence Logo
#  -------
#          -- 2.30 bits
#         
#  G ATCC 
#  G ATCC 
#  G ATCC 
#  G ATCC 
#  GGATCCG
#  GAATCCA -- 0.29 bits
#  -------
#  GrATCCr
Motif  93 GrATCCr (1)               (Bits: 10.28  MAP:  0.00   D: 0.000  -1) E:  0.000
GAATCCA 93 11.665
GAATCCA 93 11.665
GAATCCA 93 11.665
GAATCCA 93 11.665
GAATCCA 93 11.665
GAATCCA 93 11.665
GAATCCA 93 11.665
GAATCCA 93 11.665
GAATCCA 93 11.665
GAATCCA 93 11.665
GGATCCG 93 11.665
GGATCCG 93 11.665
GGATCCG 93 11.665
GGATCCG 93 11.665
GGATCCG 93 11.665
GGATCCG 93 11.665
GGATCCG 93 11.665
GGATCCG 93 11.665
GGATCCG 93 11.665
GGATCCG 93 11.665
*******
MAP Score: 0.000000
Log-odds matrix for Motif  94 GGATCsrwC (1)
#        0         1         2         3         4         5         6         7         8   
#A    -4.388    -4.388     1.947    -4.393    -4.388    -4.374     0.965     0.965    -4.388 
#C    -4.388    -4.388    -4.393    -4.393     1.947     0.965    -4.376    -4.378     1.947 
#T    -4.388    -4.388    -4.393     1.947    -4.388    -4.374    -4.376     0.965    -4.388 
#G     1.947     1.947    -4.393    -4.393    -4.388     0.965     0.965    -4.378    -4.388 
Sequence Logo
#  ---------
#            -- 2.30 bits
#           
#  GGATC   C
#  GGATC   C
#  GGATC   C
#  GGATC   C
#  GGATCCGAC
#  GGATCGATC -- 0.29 bits
#  ---------
#  GGATCsrwC
Motif  94 GGATCsrwC (1)             (Bits: 12.83  MAP:  0.00   D: 0.000  -1) E:  0.000
GGATCCAAC 94 14.577
GGATCCAAC 94 14.577
GGATCCAAC 94 14.577
GGATCCAAC 94 14.577
GGATCCAAC 94 14.577
GGATCCAAC 94 14.577
GGATCCAAC 94 14.577
GGATCCAAC 94 14.577
GGATCCAAC 94 14.577
GGATCCAAC 94 14.577
GGATCGGTC 94 14.577
GGATCGGTC 94 14.577
GGATCGGTC 94 14.577
GGATCGGTC 94 14.577
GGATCGGTC 94 14.577
GGATCGGTC 94 14.577
GGATCGGTC 94 14.577
GGATCGGTC 94 14.577
GGATCGGTC 94 14.577
GGATCGGTC 94 14.577
*********
MAP Score: 0.000000
Log-odds matrix for Motif  95 GATCCrAAA (1)
#        0         1         2         3         4         5         6         7         8   
#A    -4.393     1.947    -4.388    -4.393    -4.393     0.965     1.947     1.947     1.947 
#C    -4.393    -4.388    -4.388     1.947     1.947    -4.376    -4.388    -4.388    -4.388 
#T    -4.393    -4.388     1.947    -4.393    -4.393    -4.376    -4.388    -4.388    -4.388 
#G     1.947    -4.388    -4.388    -4.393    -4.393     0.965    -4.388    -4.388    -4.388 
Sequence Logo
#  ---------
#            -- 2.30 bits
#           
#  GATCC AAA
#  GATCC AAA
#  GATCC AAA
#  GATCC AAA
#  GATCCAAAA
#  GATCCGAAA -- 0.29 bits
#  ---------
#  GATCCrAAA
Motif  95 GATCCrAAA (1)             (Bits: 14.60  MAP:  0.00   D: 0.000  -1) E:  0.000
GATCCAAAA 95 16.541
GATCCAAAA 95 16.541
GATCCAAAA 95 16.541
GATCCAAAA 95 16.541
GATCCAAAA 95 16.541
GATCCAAAA 95 16.541
GATCCAAAA 95 16.541
GATCCAAAA 95 16.541
GATCCAAAA 95 16.541
GATCCAAAA 95 16.541
GATCCGAAA 95 16.541
GATCCGAAA 95 16.541
GATCCGAAA 95 16.541
GATCCGAAA 95 16.541
GATCCGAAA 95 16.541
GATCCGAAA 95 16.541
GATCCGAAA 95 16.541
GATCCGAAA 95 16.541
GATCCGAAA 95 16.541
GATCCGAAA 95 16.541
*********
MAP Score: 0.000000
Log-odds matrix for Motif  96 GrwTysA (1)
#        0         1         2         3         4         5         6   
#A    -2.570     0.831     0.831    -2.582    -2.577    -2.569     1.512 
#C    -2.570    -2.580    -2.586    -2.582     1.484     1.877    -2.582 
#T    -2.570    -2.580     0.312     1.512     0.313    -2.569    -2.582 
#G     2.186     0.941    -2.586    -2.582    -2.577     0.063    -2.582 
Sequence Logo
#  -------
#          -- 2.30 bits
#         
#  G      
#  G      
#  G  T CA
#  G  T CA
#  GA TCCA
#  GGATCCA -- 0.29 bits
#  -------
#  GrwTysA
Motif  96 GrwTysA (1)               (Bits:  6.16  MAP:  0.00   D: 0.000  -1) E:  0.000
CAAACCA 96 1.383
GAACCCA 96 6.139
GAAGCCA 96 6.139
GAATCCA 96 10.233
GAATCCA 96 10.233
GAATCCA 96 10.233
GAATCCA 96 10.233
GAATCCA 96 10.233
GAATCCA 96 10.233
GCATCCA 96 6.822
GGATCCA 96 10.343
GGCTCCA 96 6.926
GGGTCCA 96 6.926
GGTTCCA 96 9.824
GGTTGCA 96 5.763
GGTTTGA 96 6.839
GGTTTGA 96 6.839
GGTTTGC 96 2.745
GGTTTGG 96 2.745
GGTTTGT 96 2.745
*******
MAP Score: 0.000000
Log-odds matrix for Motif  97 TTAmAsmwcAsTA (1)
#        0         1         2         3         4         5         6         7         8         9        10        11        12   
#A    -1.997    -1.997     1.416     0.898     1.416    -2.000     0.898     0.079    -1.998     1.416    -2.000    -1.997     1.416 
#C    -1.997    -1.997    -1.997     0.647    -1.997     0.647     0.647    -1.999     2.069    -1.997     1.527    -1.997    -1.997 
#T     1.416     1.416    -1.997    -2.000    -1.997    -2.000    -2.000     0.898    -1.998    -1.997    -2.000     1.416    -1.997 
#G    -1.997    -1.997    -1.997    -2.000    -1.997     1.527    -2.000    -1.999    -1.998    -1.997     0.647    -1.997    -1.997 
Sequence Logo
#  -------------
#                -- 2.30 bits
#               
#               
#          C    
#  TTA A   CA TA
#  TTA A   CA TA
#  TTA AG  CACTA
#  TTAAAGATCACTA -- 0.29 bits
#  -------------
#  TTAmAsmwcAsTA
Motif  97 TTAmAsmwcAsTA (1)         (Bits: 10.41  MAP:  0.00   D: 0.000  -1) E:  0.000
AAAAAAAAAAAAA 97 -4.45
CCAAACAACACCA 97 5.791
CCAAACAACACCA 97 5.791
GGAAACAACACGA 97 5.791
TTAAACAACACTA 97 16.03
TTAAACAACACTA 97 16.03
TTAAACACCACTA 97 13.952
TTAAAGACCACTA 97 14.832
TTAAAGAGCACTA 97 14.832
TTACAGCTCACTA 97 17.227
TTACAGCTCACTA 97 17.227
TTACAGCTCACTA 97 17.227
TTACAGCTCACTA 97 17.227
TTACAGCTCAGTA 97 16.347
TTACAGCTCAGTA 97 16.347
TTACAGCTCAGTA 97 16.347
TTCCCGCTCCGTC 97 2.695
TTGCGGCTCGGTG 97 2.695
TTGGGGGTGGGTG 97 -6.666
TTTTTTTTTTTTT 97 -4.45
*************
MAP Score: 0.000000
Log-odds matrix for Motif  98 CGAATTTAAA (1)
#        0         1         2         3         4         5         6         7         8         9   
#A    -4.393    -4.393     1.947     1.947    -4.381    -4.381    -4.381     1.947     1.947     1.947 
#C     1.947    -4.393    -4.381    -4.381    -4.381    -4.381    -4.381    -4.381    -4.381    -4.381 
#T    -4.393    -4.393    -4.381    -4.381     1.947     1.947     1.947    -4.381    -4.381    -4.381 
#G    -4.393     1.947    -4.381    -4.381    -4.381    -4.381    -4.381    -4.381    -4.381    -4.381 
Sequence Logo
#  ----------
#             -- 2.30 bits
#            
#  CGAATTTAAA
#  CGAATTTAAA
#  CGAATTTAAA
#  CGAATTTAAA
#  CGAATTTAAA
#  CGAATTTAAA -- 0.29 bits
#  ----------
#  CGAATTTAAA
Motif  98 CGAATTTAAA (1)            (Bits: 17.20  MAP:  0.00   D: 0.000  -1) E:  0.000
CGAATTTAAA 98 19.47
CGAATTTAAA 98 19.47
CGAATTTAAA 98 19.47
CGAATTTAAA 98 19.47
CGAATTTAAA 98 19.47
CGAATTTAAA 98 19.47
CGAATTTAAA 98 19.47
CGAATTTAAA 98 19.47
CGAATTTAAA 98 19.47
CGAATTTAAA 98 19.47
CGAATTTAAA 98 19.47
CGAATTTAAA 98 19.47
CGAATTTAAA 98 19.47
CGAATTTAAA 98 19.47
CGAATTTAAA 98 19.47
CGAATTTAAA 98 19.47
CGAATTTAAA 98 19.47
CGAATTTAAA 98 19.47
CGAATTTAAA 98 19.47
CGAATTTAAA 98 19.47
**********
MAP Score: 0.000000
Log-odds matrix for Motif  99 AAAAAGCT (1)
#        0         1         2         3         4         5         6         7   
#A     1.947     1.947     1.947     1.947     1.947    -4.393    -4.393    -4.383 
#C    -4.383    -4.383    -4.383    -4.383    -4.383    -4.393     1.947    -4.383 
#T    -4.383    -4.383    -4.383    -4.383    -4.383    -4.393    -4.393     1.947 
#G    -4.383    -4.383    -4.383    -4.383    -4.383     1.947    -4.393    -4.383 
Sequence Logo
#  --------
#           -- 2.30 bits
#          
#  AAAAAGCT
#  AAAAAGCT
#  AAAAAGCT
#  AAAAAGCT
#  AAAAAGCT
#  AAAAAGCT -- 0.29 bits
#  --------
#  AAAAAGCT
Motif  99 AAAAAGCT (1)              (Bits: 13.76  MAP:  0.00   D: 0.000  -1) E:  0.000
AAAAAGCT 99 15.576
AAAAAGCT 99 15.576
AAAAAGCT 99 15.576
AAAAAGCT 99 15.576
AAAAAGCT 99 15.576
AAAAAGCT 99 15.576
AAAAAGCT 99 15.576
AAAAAGCT 99 15.576
AAAAAGCT 99 15.576
AAAAAGCT 99 15.576
AAAAAGCT 99 15.576
AAAAAGCT 99 15.576
AAAAAGCT 99 15.576
AAAAAGCT 99 15.576
AAAAAGCT 99 15.576
AAAAAGCT 99 15.576
AAAAAGCT 99 15.576
AAAAAGCT 99 15.576
AAAAAGCT 99 15.576
AAAAAGCT 99 15.576
********
MAP Score: 0.000000
Log-odds matrix for Motif 100 TTGGATCCw (1)
#        0         1         2         3         4         5         6         7         8   
#A    -4.392    -4.392    -4.391    -4.391     1.948    -4.392    -4.391    -4.391     0.965 
#C    -4.392    -4.392    -4.391    -4.391    -4.392    -4.392     1.948     1.948    -4.378 
#T     1.948     1.948    -4.391    -4.391    -4.392     1.948    -4.391    -4.391     0.965 
#G    -4.392    -4.392     1.948     1.948    -4.392    -4.392    -4.391    -4.391    -4.378 
Sequence Logo
#  ---------
#            -- 2.30 bits
#           
#  TTGGATCC 
#  TTGGATCC 
#  TTGGATCC 
#  TTGGATCC 
#  TTGGATCCA
#  TTGGATCCT -- 0.29 bits
#  ---------
#  TTGGATCCw
Motif 100 TTGGATCCw (1)             (Bits: 14.60  MAP:  0.00   D: 0.000  -1) E:  0.000
TTGGATCCA 100 16.549
TTGGATCCA 100 16.549
TTGGATCCA 100 16.549
TTGGATCCA 100 16.549
TTGGATCCA 100 16.549
TTGGATCCA 100 16.549
TTGGATCCA 100 16.549
TTGGATCCA 100 16.549
TTGGATCCA 100 16.549
TTGGATCCA 100 16.549
TTGGATCCT 100 16.549
TTGGATCCT 100 16.549
TTGGATCCT 100 16.549
TTGGATCCT 100 16.549
TTGGATCCT 100 16.549
TTGGATCCT 100 16.549
TTGGATCCT 100 16.549
TTGGATCCT 100 16.549
TTGGATCCT 100 16.549
TTGGATCCT 100 16.549
*********
MAP Score: 0.000000
Log-odds matrix for Motif 101 CTCrkkawyGArymg (1)
#        0         1         2         3         4         5         6         7         8         9        10        11        12        13        14   
#A    -2.573    -2.581    -2.573     0.831    -2.581    -2.580     1.211     0.831    -2.580    -2.573     1.512     0.313    -2.580     0.313    -0.505 
#C     2.186    -2.581     2.186    -2.583    -2.581    -2.580    -2.582    -2.586     0.062    -2.573    -2.581    -2.579     0.062     0.941    -2.577 
#T    -2.573     1.512    -2.573    -0.506     0.831     1.211    -0.506     0.312     1.211    -2.573    -2.581    -2.579     1.211    -0.506    -0.505 
#G    -2.573    -2.581    -2.573     0.061     0.941     0.062    -2.582    -2.586    -2.580     2.186    -2.581     1.484    -2.580    -2.580     1.484 
Sequence Logo
#  ---------------
#                  -- 2.30 bits
#                 
#  C C      G     
#  C C      G     
#  CTC      GA    
#  CTC  TA TGA T  
#  CTC TTA TGAGT G
#  CTCAGTAATGAGTCG -- 0.29 bits
#  ---------------
#  CTCrkkawyGArymg
Motif 101 CTCrkkawyGArymg (1)       (Bits: 11.96  MAP:  0.00   D: 0.000  -1) E:  0.000
CACACCAACCAACAA 101 -1.313
CCCAGGAACGAACAA 101 9.61
CGCAGGAACGAACAA 101 9.61
CTCAGGAACGAACAC 101 11.631
CTCAGGAACGAACAG 101 15.692
CTCAGGAACGACCAG 101 12.8
CTCAGGAAGGAGGCG 101 12.207
CTCAGTAATGAGTCG 101 20.938
CTCAGTAATGAGTCG 101 20.938
CTCAGTAATGAGTCG 101 20.938
CTCCGTAATGAGTCG 101 17.524
CTCGTTACTGAGTCG 101 16.641
CTCGTTAGTGAGTCG 101 16.641
CTCGTTATTGAGTCG 101 19.539
CTCGTTCTTGAGTCG 101 15.746
CTCGTTGTTGAGTCG 101 15.746
CTCTTTTTTGAGTGG 101 13.734
CTCTTTTTTGCGTTT 101 9.726
CTCTTTTTTGGGTTT 101 9.726
GTGTTTTTTGTGTTT 101 0.208
***************
MAP Score: 0.000000
Log-odds matrix for Motif 102 twtgwtrywgacakm (1)
#        0         1         2         3         4         5         6         7         8         9        10        11        12        13        14   
#A    -1.585     0.494    -1.585    -1.585     0.494    -1.585     0.494    -1.584     0.494    -1.585     1.313    -1.585     1.313    -1.584     0.494 
#C    -1.585    -1.583    -1.585    -1.585    -1.583    -1.585    -1.584     1.062    -1.583    -1.585    -1.585     1.942    -1.585    -1.584     1.062 
#T     1.313     0.494     1.313    -1.585     0.494     1.313    -1.584     0.494     0.494    -1.585    -1.585    -1.585    -1.585     0.494    -1.584 
#G    -1.585    -1.583    -1.585     1.942    -1.583    -1.585     1.062    -1.584    -1.583     1.942    -1.585    -1.585    -1.585     1.062    -1.584 
Sequence Logo
#  ---------------
#                  -- 2.30 bits
#                 
#                 
#                 
#     G     G C   
#  T TG T   GACA  
#  T TG T   GACA  
#  T TG TGC GACAGC -- 0.29 bits
#  ---------------
#  twtgwtrywgacakm
Motif 102 twtgwtrywgacakm (1)       (Bits:  8.71  MAP:  0.00   D: 0.000  -1) E:  0.000
AAAAAAAAAAAAAAA 102 -4.684
AAACAAACACACACA 102 -1.409
CACGACACAGACACA 102 5.645
CACGACACAGACAGA 102 8.291
GAGGAGACAGACAGA 102 8.291
GAGGAGACAGACAGA 102 8.291
TATGATACAGACAGA 102 16.985
TATGATCCAGACAGC 102 15.475
TCTGCTGCCGACAGC 102 11.89
TCTGCTGCCGACAGC 102 11.89
TGTGGTGCGGACAGC 102 11.89
TGTGGTGCGGACAGC 102 11.89
TTTGTTGGTGACAGC 102 15.475
TTTGTTGTTGACATC 102 16.985
TTTGTTGTTGCCCTC 102 11.189
TTTGTTGTTGCCCTC 102 11.189
TTTGTTGTTGGCGTC 102 11.189
TTTGTTGTTGGCGTG 102 8.543
TTTGTTGTTGTGTTG 102 5.016
TTTTTTTTTTTTTTT 102 -4.684
***************
MAP Score: 0.000000
Log-odds matrix for Motif 103 TsGATCCr (1)
#        0         1         2         3         4         5         6         7   
#A    -4.391    -4.378    -4.392     1.948    -4.391    -4.392    -4.392     0.965 
#C    -4.391     0.965    -4.392    -4.391    -4.391     1.948     1.948    -4.378 
#T     1.948    -4.378    -4.392    -4.391     1.948    -4.392    -4.392    -4.378 
#G    -4.391     0.965     1.948    -4.391    -4.391    -4.392    -4.392     0.965 
Sequence Logo
#  --------
#           -- 2.30 bits
#          
#  T GATCC 
#  T GATCC 
#  T GATCC 
#  T GATCC 
#  TCGATCCA
#  TGGATCCG -- 0.29 bits
#  --------
#  TsGATCCr
Motif 103 TsGATCCr (1)              (Bits: 12.00  MAP:  0.00   D: 0.000  -1) E:  0.000
TCGATCCA 103 13.618
TCGATCCA 103 13.618
TCGATCCA 103 13.618
TCGATCCA 103 13.618
TCGATCCA 103 13.618
TCGATCCA 103 13.618
TCGATCCA 103 13.618
TCGATCCA 103 13.618
TCGATCCA 103 13.618
TCGATCCA 103 13.618
TGGATCCG 103 13.618
TGGATCCG 103 13.618
TGGATCCG 103 13.618
TGGATCCG 103 13.618
TGGATCCG 103 13.618
TGGATCCG 103 13.618
TGGATCCG 103 13.618
TGGATCCG 103 13.618
TGGATCCG 103 13.618
TGGATCCG 103 13.618
********
MAP Score: 0.000000
Log-odds matrix for Motif 104 TGGATCsrw (1)
#        0         1         2         3         4         5         6         7         8   
#A    -4.392    -4.392    -4.392     1.948    -4.392    -4.392    -4.378     0.965     0.965 
#C    -4.392    -4.392    -4.392    -4.392    -4.392     1.948     0.965    -4.378    -4.378 
#T     1.948    -4.392    -4.392    -4.392     1.948    -4.392    -4.378    -4.378     0.965 
#G    -4.392     1.948     1.948    -4.392    -4.392    -4.392     0.965     0.965    -4.378 
Sequence Logo
#  ---------
#            -- 2.30 bits
#           
#  TGGATC   
#  TGGATC   
#  TGGATC   
#  TGGATC   
#  TGGATCCAA
#  TGGATCGGT -- 0.29 bits
#  ---------
#  TGGATCsrw
Motif 104 TGGATCsrw (1)             (Bits: 12.84  MAP:  0.00   D: 0.000  -1) E:  0.000
TGGATCCAA 104 14.583
TGGATCCAA 104 14.583
TGGATCCAA 104 14.583
TGGATCCAA 104 14.583
TGGATCCAA 104 14.583
TGGATCCAA 104 14.583
TGGATCCAA 104 14.583
TGGATCCAA 104 14.583
TGGATCCAA 104 14.583
TGGATCCAA 104 14.583
TGGATCGGT 104 14.583
TGGATCGGT 104 14.583
TGGATCGGT 104 14.583
TGGATCGGT 104 14.583
TGGATCGGT 104 14.583
TGGATCGGT 104 14.583
TGGATCGGT 104 14.583
TGGATCGGT 104 14.583
TGGATCGGT 104 14.583
TGGATCGGT 104 14.583
*********
MAP Score: 0.000000
Log-odds matrix for Motif 105 GATCCAAA (1)
#        0         1         2         3         4         5         6         7   
#A    -4.388     1.947    -4.388    -4.388    -4.388     1.947     1.947     1.947 
#C    -4.388    -4.388    -4.388     1.947     1.947    -4.388    -4.388    -4.388 
#T    -4.388    -4.388     1.947    -4.388    -4.388    -4.388    -4.388    -4.388 
#G     1.947    -4.388    -4.388    -4.388    -4.388    -4.388    -4.388    -4.388 
Sequence Logo
#  --------
#           -- 2.30 bits
#          
#  GATCCAAA
#  GATCCAAA
#  GATCCAAA
#  GATCCAAA
#  GATCCAAA
#  GATCCAAA -- 0.29 bits
#  --------
#  GATCCAAA
Motif 105 GATCCAAA (1)              (Bits: 13.76  MAP:  0.00   D: 0.000  -1) E:  0.000
GATCCAAA 105 15.576
GATCCAAA 105 15.576
GATCCAAA 105 15.576
GATCCAAA 105 15.576
GATCCAAA 105 15.576
GATCCAAA 105 15.576
GATCCAAA 105 15.576
GATCCAAA 105 15.576
GATCCAAA 105 15.576
GATCCAAA 105 15.576
GATCCAAA 105 15.576
GATCCAAA 105 15.576
GATCCAAA 105 15.576
GATCCAAA 105 15.576
GATCCAAA 105 15.576
GATCCAAA 105 15.576
GATCCAAA 105 15.576
GATCCAAA 105 15.576
GATCCAAA 105 15.576
GATCCAAA 105 15.576
********
MAP Score: 0.000000
Log-odds matrix for Motif 106 AwTTyGGATC (1)
#        0         1         2         3         4         5         6         7         8         9   
#A     1.948     0.965    -4.389    -4.389    -4.377    -4.393    -4.393     1.948    -4.389    -4.393 
#C    -4.389    -4.375    -4.389    -4.389     0.965    -4.393    -4.393    -4.389    -4.389     1.947 
#T    -4.389     0.965     1.948     1.948     0.965    -4.393    -4.393    -4.389     1.948    -4.393 
#G    -4.389    -4.375    -4.389    -4.389    -4.377     1.947     1.947    -4.389    -4.389    -4.393 
Sequence Logo
#  ----------
#             -- 2.30 bits
#            
#  A TT GGATC
#  A TT GGATC
#  A TT GGATC
#  A TT GGATC
#  AATTCGGATC
#  ATTTTGGATC -- 0.29 bits
#  ----------
#  AwTTyGGATC
Motif 106 AwTTyGGATC (1)            (Bits: 15.44  MAP:  0.00   D: 0.000  -1) E:  0.000
AATTCGGATC 106 17.511
AATTCGGATC 106 17.511
AATTCGGATC 106 17.511
AATTCGGATC 106 17.511
AATTCGGATC 106 17.511
AATTCGGATC 106 17.511
AATTCGGATC 106 17.511
AATTCGGATC 106 17.511
AATTCGGATC 106 17.511
AATTCGGATC 106 17.511
ATTTTGGATC 106 17.511
ATTTTGGATC 106 17.511
ATTTTGGATC 106 17.511
ATTTTGGATC 106 17.511
ATTTTGGATC 106 17.511
ATTTTGGATC 106 17.511
ATTTTGGATC 106 17.511
ATTTTGGATC 106 17.511
ATTTTGGATC 106 17.511
ATTTTGGATC 106 17.511
**********
MAP Score: 0.000000
Log-odds matrix for Motif 107 TTCCCCAAGT (1)
#        0         1         2         3         4         5         6         7         8         9   
#A    -4.392    -4.392    -4.392    -4.392    -4.392    -4.392     1.948     1.948    -4.392    -4.392 
#C    -4.392    -4.392     1.948     1.948     1.948     1.948    -4.392    -4.392    -4.392    -4.392 
#T     1.948     1.948    -4.392    -4.392    -4.392    -4.392    -4.392    -4.392    -4.392     1.948 
#G    -4.392    -4.392    -4.392    -4.392    -4.392    -4.392    -4.392    -4.392     1.948    -4.392 
Sequence Logo
#  ----------
#             -- 2.30 bits
#            
#  TTCCCCAAGT
#  TTCCCCAAGT
#  TTCCCCAAGT
#  TTCCCCAAGT
#  TTCCCCAAGT
#  TTCCCCAAGT -- 0.29 bits
#  ----------
#  TTCCCCAAGT
Motif 107 TTCCCCAAGT (1)            (Bits: 17.21  MAP:  0.00   D: 0.000  -1) E:  0.000
TTCCCCAAGT 107 19.48
TTCCCCAAGT 107 19.48
TTCCCCAAGT 107 19.48
TTCCCCAAGT 107 19.48
TTCCCCAAGT 107 19.48
TTCCCCAAGT 107 19.48
TTCCCCAAGT 107 19.48
TTCCCCAAGT 107 19.48
TTCCCCAAGT 107 19.48
TTCCCCAAGT 107 19.48
TTCCCCAAGT 107 19.48
TTCCCCAAGT 107 19.48
TTCCCCAAGT 107 19.48
TTCCCCAAGT 107 19.48
TTCCCCAAGT 107 19.48
TTCCCCAAGT 107 19.48
TTCCCCAAGT 107 19.48
TTCCCCAAGT 107 19.48
TTCCCCAAGT 107 19.48
TTCCCCAAGT 107 19.48
**********
MAP Score: 0.000000
Log-odds matrix for Motif 108 AACTGTCATw (1)
#        0         1         2         3         4         5         6         7         8         9   
#A     1.947     1.947    -4.384    -4.380    -4.384    -4.380    -4.382     1.947    -4.380     0.562 
#C    -4.380    -4.380     1.947    -4.380    -4.383    -4.380     1.538    -4.380    -4.380    -4.368 
#T    -4.380    -4.380    -4.384     1.947    -4.384     1.947    -0.000    -4.380     1.947     1.279 
#G    -4.380    -4.380    -4.383    -4.380     1.947    -4.380    -4.382    -4.380    -4.380    -4.368 
Sequence Logo
#  ----------
#             -- 2.30 bits
#            
#  AACTGT AT 
#  AACTGT AT 
#  AACTGT AT 
#  AACTGTCAT 
#  AACTGTCATT
#  AACTGTCATT -- 0.29 bits
#  ----------
#  AACTGTCATw
Motif 108 AACTGTCATw (1)            (Bits: 15.64  MAP:  0.00   D: 0.000  -1) E:  0.000
AACTGTCATA 108 17.676
AACTGTCATA 108 17.676
AACTGTCATA 108 17.676
AACTGTCATA 108 17.676
AACTGTCATA 108 17.676
AACTGTCATA 108 17.676
AACTGTCATA 108 17.676
AACTGTCATC 108 12.746
AACTGTCATT 108 18.393
AACTGTCATT 108 18.393
AACTGTCATT 108 18.393
AACTGTCATT 108 18.393
AACTGTCATT 108 18.393
AACTGTCATT 108 18.393
AACTGTCATT 108 18.393
AACTGTTATT 108 16.855
AACTGTTATT 108 16.855
AACTGTTATT 108 16.855
AACTGTTATT 108 16.855
AACTGTTATT 108 16.855
**********
MAP Score: 0.000000
Log-odds matrix for Motif 109 TTGGATCCAw (1)
#        0         1         2         3         4         5         6         7         8         9   
#A    -4.391    -4.391    -4.392    -4.392     1.948    -4.391    -4.392    -4.392     1.948     0.965 
#C    -4.391    -4.391    -4.392    -4.392    -4.391    -4.391     1.948     1.948    -4.391    -4.377 
#T     1.948     1.948    -4.392    -4.392    -4.391     1.948    -4.392    -4.392    -4.391     0.965 
#G    -4.391    -4.391     1.948     1.948    -4.391    -4.391    -4.392    -4.392    -4.391    -4.377 
Sequence Logo
#  ----------
#             -- 2.30 bits
#            
#  TTGGATCCA 
#  TTGGATCCA 
#  TTGGATCCA 
#  TTGGATCCA 
#  TTGGATCCAA
#  TTGGATCCAT -- 0.29 bits
#  ----------
#  TTGGATCCAw
Motif 109 TTGGATCCAw (1)            (Bits: 16.33  MAP:  0.00   D: 0.000  -1) E:  0.000
TTGGATCCAA 109 18.497
TTGGATCCAA 109 18.497
TTGGATCCAA 109 18.497
TTGGATCCAA 109 18.497
TTGGATCCAA 109 18.497
TTGGATCCAA 109 18.497
TTGGATCCAA 109 18.497
TTGGATCCAA 109 18.497
TTGGATCCAA 109 18.497
TTGGATCCAA 109 18.497
TTGGATCCAT 109 18.497
TTGGATCCAT 109 18.497
TTGGATCCAT 109 18.497
TTGGATCCAT 109 18.497
TTGGATCCAT 109 18.497
TTGGATCCAT 109 18.497
TTGGATCCAT 109 18.497
TTGGATCCAT 109 18.497
TTGGATCCAT 109 18.497
TTGGATCCAT 109 18.497
**********
MAP Score: 0.000000
Log-odds matrix for Motif 110 GGATCsrw (1)
#        0         1         2         3         4         5         6         7   
#A    -4.390    -4.390     1.947    -4.393    -4.390    -4.376     0.965     0.965 
#C    -4.390    -4.390    -4.393    -4.393     1.948     0.965    -4.377    -4.378 
#T    -4.390    -4.390    -4.393     1.947    -4.390    -4.376    -4.377     0.965 
#G     1.948     1.948    -4.393    -4.393    -4.390     0.965     0.965    -4.378 
Sequence Logo
#  --------
#           -- 2.30 bits
#          
#  GGATC   
#  GGATC   
#  GGATC   
#  GGATC   
#  GGATCCAA
#  GGATCGGT -- 0.29 bits
#  --------
#  GGATCsrw
Motif 110 GGATCsrw (1)              (Bits: 11.11  MAP:  0.00   D: 0.000  -1) E:  0.000
GGATCCAA 110 12.633
GGATCCAA 110 12.633
GGATCCAA 110 12.633
GGATCCAA 110 12.633
GGATCCAA 110 12.633
GGATCCAA 110 12.633
GGATCCAA 110 12.633
GGATCCAA 110 12.633
GGATCCAA 110 12.633
GGATCCAA 110 12.633
GGATCGGT 110 12.633
GGATCGGT 110 12.633
GGATCGGT 110 12.633
GGATCGGT 110 12.633
GGATCGGT 110 12.633
GGATCGGT 110 12.633
GGATCGGT 110 12.633
GGATCGGT 110 12.633
GGATCGGT 110 12.633
GGATCGGT 110 12.633
********
MAP Score: 0.000000
Log-odds matrix for Motif 111 mTaak.wkgTaca (1)
#        0         1         2         3         4         5         6         7         8         9        10        11        12   
#A     0.698    -4.967     1.093     1.317    -1.553    -0.521     0.391    -3.601    -0.235    -2.879     1.224    -1.792     0.944 
#C     0.768    -1.816    -4.971    -0.509    -2.349    -0.514    -1.449    -2.328    -4.966    -4.970    -3.129     1.952    -2.329 
#T    -0.887     1.560    -0.074    -2.099     0.947     0.496     0.451     1.224    -4.966     1.509    -0.323    -1.354    -0.323 
#G    -4.974    -3.097    -2.310    -3.131     0.450     0.170    -0.921     0.160     1.923    -1.450    -4.964    -1.817    -0.688 
Sequence Logo
#  -------------
#                -- 2.30 bits
#               
#               
#               
#   T      GT C 
#   T A   TGTAC 
#   TAA   TGTAC 
#  ATAAT  TGTACA -- 0.29 bits
#  -------------
#  mTaak.wkgTaca
Motif 111 mTaak.wkgTaca (1)         (Bits:  9.76  MAP:  0.00   D: 0.000  -1) E:  0.000
ACAAAAACACAAA 111 -5.66
AGAACAAGAGACA 111 2.279
ATAAGAAGAGACA 111 7.583
ATAAGCAGGTACA 111 12.707
ATAAGCAGGTACA 111 12.707
ATAAGCAGGTACA 111 12.707
ATAAGCAGGTACA 111 12.707
ATAAGGCTGTACA 111 12.615
CTAAGGCTGTACA 111 12.685
CTAAGGGTGTACA 111 13.213
CTAATGGTGTACA 111 13.71
CTAATGGTGTACC 111 10.437
CTAATGTTGTACG 111 13.45
CTGATTTTGTACG 111 10.373
CTTCTTTTGTCCG 111 6.43
CTTCTTTTGTTCG 111 9.236
CTTCTTTTGTTCT 111 9.601
GTTCTTTTGTTCT 111 3.859
TTTGTTTTGTTGT 111 1.555
TTTTTTTTGTTTT 111 3.05
*************
MAP Score: 0.000000
Log-odds matrix for Motif 112 GATCCAAAw (1)
#        0         1         2         3         4         5         6         7         8   
#A    -4.393     1.948    -4.389    -4.393    -4.393     1.948     1.948     1.948     0.965 
#C    -4.393    -4.389    -4.389     1.947     1.947    -4.389    -4.389    -4.389    -4.375 
#T    -4.393    -4.389     1.948    -4.393    -4.393    -4.389    -4.389    -4.389     0.965 
#G     1.947    -4.389    -4.389    -4.393    -4.393    -4.389    -4.389    -4.389    -4.375 
Sequence Logo
#  ---------
#            -- 2.30 bits
#           
#  GATCCAAA 
#  GATCCAAA 
#  GATCCAAA 
#  GATCCAAA 
#  GATCCAAAA
#  GATCCAAAT -- 0.29 bits
#  ---------
#  GATCCAAAw
Motif 112 GATCCAAAw (1)             (Bits: 14.60  MAP:  0.00   D: 0.000  -1) E:  0.000
GATCCAAAA 112 16.546
GATCCAAAA 112 16.546
GATCCAAAA 112 16.546
GATCCAAAA 112 16.546
GATCCAAAA 112 16.546
GATCCAAAA 112 16.546
GATCCAAAA 112 16.546
GATCCAAAA 112 16.546
GATCCAAAA 112 16.546
GATCCAAAA 112 16.546
GATCCAAAT 112 16.546
GATCCAAAT 112 16.546
GATCCAAAT 112 16.546
GATCCAAAT 112 16.546
GATCCAAAT 112 16.546
GATCCAAAT 112 16.546
GATCCAAAT 112 16.546
GATCCAAAT 112 16.546
GATCCAAAT 112 16.546
GATCCAAAT 112 16.546
*********
MAP Score: 0.000000
Log-odds matrix for Motif 113 TGGATys (1)
#        0         1         2         3         4         5         6   
#A    -4.388    -4.393    -4.393     1.947    -4.388    -4.376    -4.378 
#C    -4.388    -4.393    -4.393    -4.388    -4.388     0.965     0.965 
#T     1.947    -4.393    -4.393    -4.388     1.947     0.965    -4.378 
#G    -4.388     1.947     1.947    -4.388    -4.388    -4.376     0.965 
Sequence Logo
#  -------
#          -- 2.30 bits
#         
#  TGGAT  
#  TGGAT  
#  TGGAT  
#  TGGAT  
#  TGGATTC
#  TGGATCG -- 0.29 bits
#  -------
#  TGGATys
Motif 113 TGGATys (1)               (Bits: 10.28  MAP:  0.00   D: 0.000  -1) E:  0.000
TGGATCC 113 11.665
TGGATCC 113 11.665
TGGATCC 113 11.665
TGGATCC 113 11.665
TGGATCC 113 11.665
TGGATCC 113 11.665
TGGATCC 113 11.665
TGGATCC 113 11.665
TGGATCC 113 11.665
TGGATCC 113 11.665
TGGATTG 113 11.665
TGGATTG 113 11.665
TGGATTG 113 11.665
TGGATTG 113 11.665
TGGATTG 113 11.665
TGGATTG 113 11.665
TGGATTG 113 11.665
TGGATTG 113 11.665
TGGATTG 113 11.665
TGGATTG 113 11.665
*******
MAP Score: 0.000000
Log-odds matrix for Motif 114 .TrTgyrtrtt.tgt (1)
#        0         1         2         3         4         5         6         7         8         9        10        11        12        13        14   
#A     0.504    -1.010     0.910    -2.727    -0.248    -4.795     0.996    -2.727     0.721    -0.248    -0.063    -0.460    -1.390    -1.909    -0.709 
#C    -0.344    -4.796    -4.799    -2.160    -4.793     1.310    -4.796    -0.738    -1.279    -2.160    -4.807    -2.159    -0.344    -2.158    -2.160 
#T     0.101     1.425    -4.799     1.544    -2.725     0.504    -1.909     1.362    -2.726     1.154     1.154     0.101     1.226    -0.709     1.296 
#G    -1.280    -4.796     1.073    -4.802     1.851    -1.279     0.622    -2.159     0.938    -4.807    -4.807     1.073    -4.792     1.851    -4.806 
Sequence Logo
#  ---------------
#                  -- 2.30 bits
#                 
#                 
#                 
#   T TG        G 
#   T TG  T    TGT
#   TATGCATATT TGT
#   TGTGCATGTTGTGT -- 0.29 bits
#  ---------------
#  .TrTgyrtrtt.tgt
Motif 114 .TrTgyrtrtt.tgt (1)       (Bits: 11.52  MAP:  0.00   D: 0.000  -1) E:  0.000
AAACACACAAAAAAA 114 -4.494
AAACACACAAAAACA 114 -4.743
AAATACACAAAACGA 114 4.016
ATATGCACAAACCGC 114 5.4
ATATGCAGAAAGCGC 114 7.211
ATATGCATACAGCGT 114 12.276
ATATGCATATTGGGT 114 12.359
ATATGCATATTGTGT 114 18.377
CTATGCATCTTGTGT 114 15.529
CTGTGCATCTTGTGT 114 15.692
CTGTGCCTGTTGTGT 114 12.117
CTGTGCGTGTTGTGT 114 17.535
GTGTGGGTGTTGTGT 114 14.01
GTGTGGGTGTTGTGT 114 14.01
TTGTGTGTGTTGTGT 114 17.174
TTGTGTGTGTTTTGT 114 16.202
TTGTGTGTGTTTTGT 114 16.202
TTGTGTGTGTTTTGT 114 16.202
TTGTGTGTGTTTTTT 114 13.642
TTGTGTTTGTTTTTT 114 11.111
***************
MAP Score: 0.000000
Log-odds matrix for Motif 115 GATCCAaAAy (1)
#        0         1         2         3         4         5         6         7         8         9   
#A    -4.384     1.947    -4.383    -4.384    -4.384     1.947     1.279     1.947     1.947    -4.376 
#C    -4.383    -4.382    -4.382     1.947     1.947    -4.382    -4.371    -4.382    -4.382     0.965 
#T    -4.384    -4.383     1.947    -4.384    -4.384    -4.383    -0.932    -4.383    -4.383     0.965 
#G     1.947    -4.382    -4.382    -4.383    -4.383    -4.382     0.000    -4.382    -4.382    -4.376 
Sequence Logo
#  ----------
#             -- 2.30 bits
#            
#  GATCCA AA 
#  GATCCA AA 
#  GATCCA AA 
#  GATCCA AA 
#  GATCCAAAAT
#  GATCCAAAAC -- 0.29 bits
#  ----------
#  GATCCAaAAy
Motif 115 GATCCAaAAy (1)            (Bits: 15.19  MAP:  0.00   D: 0.000  -1) E:  0.000
GATCCAAAAC 115 17.82
GATCCAAAAC 115 17.82
GATCCAAAAC 115 17.82
GATCCAAAAC 115 17.82
GATCCAAAAC 115 17.82
GATCCAAAAC 115 17.82
GATCCAAAAC 115 17.82
GATCCAAAAC 115 17.82
GATCCAAAAC 115 17.82
GATCCAAAAC 115 17.82
GATCCAAAAT 115 17.82
GATCCAAAAT 115 17.82
GATCCAGAAT 115 16.541
GATCCAGAAT 115 16.541
GATCCAGAAT 115 16.541
GATCCAGAAT 115 16.541
GATCCAGAAT 115 16.541
GATCCAGAAT 115 16.541
GATCCATAAT 115 15.609
GATCCATAAT 115 15.609
**********
MAP Score: 0.000000
Log-odds matrix for Motif 116 wwscrAww (1)
#        0         1         2         3         4         5         6         7   
#A     1.087     0.377    -5.405    -1.629     0.806     1.666     1.087     0.677 
#C    -5.414    -2.777     0.796     1.735    -5.409    -5.395    -5.414    -5.415 
#T     0.102     0.867     0.291    -0.237    -5.409    -5.395     0.102     0.677 
#G    -5.414    -5.413     0.577    -5.426     1.232    -5.395    -5.414    -5.415 
Sequence Logo
#  --------
#           -- 2.30 bits
#          
#          
#       A  
#       A  
#     C A  
#  A  CGAAA
#  AT CAAAT -- 0.29 bits
#  --------
#  wwscrAww
Motif 116 wwscrAww (1)              (Bits:  7.28  MAP:  0.00   D: 0.000  -1) E:  0.000
AACAAAAA 116 4.867
AACCAAAA 116 8.231
AACCAAAA 116 8.231
AACCAAAA 116 8.231
AACCAAAA 116 8.231
AACCAAAA 116 8.231
AACCAAAA 116 8.231
AACCAAAA 116 8.231
ACGCGAAA 116 5.284
ATGCGAAA 116 8.928
ATGCGAAT 116 8.928
ATGCGAAT 116 8.928
ATGCGAAT 116 8.928
GTGCGAGT 116 -4.074
TTGCGATT 116 6.958
TTTCGATT 116 8.152
TTTGGATT 116 1.511
TTTTGATT 116 7.726
TTTTGATT 116 7.726
TTTTGATT 116 7.726
********
MAP Score: 0.000000
Log-odds matrix for Motif 117 GTAArwTAAA (1)
#        0         1         2         3         4         5         6         7         8         9   
#A    -4.393    -4.381     1.947     1.947     0.965     0.965    -4.381     1.947     1.947     1.947 
#C    -4.393    -4.381    -4.381    -4.381    -4.373    -4.367    -4.381    -4.381    -4.381    -4.381 
#T    -4.393     1.947    -4.381    -4.381    -4.373     0.965     1.947    -4.381    -4.381    -4.381 
#G     1.947    -4.381    -4.381    -4.381     0.965    -4.367    -4.381    -4.381    -4.381    -4.381 
Sequence Logo
#  ----------
#             -- 2.30 bits
#            
#  GTAA  TAAA
#  GTAA  TAAA
#  GTAA  TAAA
#  GTAA  TAAA
#  GTAAGATAAA
#  GTAAATTAAA -- 0.29 bits
#  ----------
#  GTAArwTAAA
Motif 117 GTAArwTAAA (1)            (Bits: 15.43  MAP:  0.00   D: 0.000  -1) E:  0.000
GTAAAATAAA 117 17.506
GTAAAATAAA 117 17.506
GTAAAATAAA 117 17.506
GTAAAATAAA 117 17.506
GTAAAATAAA 117 17.506
GTAAAATAAA 117 17.506
GTAAAATAAA 117 17.506
GTAAAATAAA 117 17.506
GTAAAATAAA 117 17.506
GTAAAATAAA 117 17.506
GTAAGTTAAA 117 17.506
GTAAGTTAAA 117 17.506
GTAAGTTAAA 117 17.506
GTAAGTTAAA 117 17.506
GTAAGTTAAA 117 17.506
GTAAGTTAAA 117 17.506
GTAAGTTAAA 117 17.506
GTAAGTTAAA 117 17.506
GTAAGTTAAA 117 17.506
GTAAGTTAAA 117 17.506
**********
MAP Score: 0.000000
Log-odds matrix for Motif 118 TGGATCs (1)
#        0         1         2         3         4         5         6   
#A    -4.391    -4.392    -4.392     1.948    -4.391    -4.392    -4.378 
#C    -4.391    -4.392    -4.392    -4.391    -4.391     1.948     0.965 
#T     1.948    -4.392    -4.392    -4.391     1.948    -4.392    -4.378 
#G    -4.391     1.948     1.948    -4.391    -4.391    -4.392     0.965 
Sequence Logo
#  -------
#          -- 2.30 bits
#         
#  TGGATC 
#  TGGATC 
#  TGGATC 
#  TGGATC 
#  TGGATCC
#  TGGATCG -- 0.29 bits
#  -------
#  TGGATCs
Motif 118 TGGATCs (1)               (Bits: 11.16  MAP:  0.00   D: 0.000  -1) E:  0.000
TGGATCC 118 12.653
TGGATCC 118 12.653
TGGATCC 118 12.653
TGGATCC 118 12.653
TGGATCC 118 12.653
TGGATCC 118 12.653
TGGATCC 118 12.653
TGGATCC 118 12.653
TGGATCC 118 12.653
TGGATCC 118 12.653
TGGATCG 118 12.653
TGGATCG 118 12.653
TGGATCG 118 12.653
TGGATCG 118 12.653
TGGATCG 118 12.653
TGGATCG 118 12.653
TGGATCG 118 12.653
TGGATCG 118 12.653
TGGATCG 118 12.653
TGGATCG 118 12.653
*******
MAP Score: 0.000000
Log-odds matrix for Motif 119 AkTCCG.Tkt.y (1)
#        0         1         2         3         4         5         6         7         8         9        10        11   
#A     1.475    -2.322    -2.319    -2.322    -2.322    -2.322    -2.321    -2.319    -2.322    -0.243    -2.321    -0.243 
#C    -2.319    -2.322    -2.319     2.141     2.141    -2.322     1.205    -2.319    -2.322    -2.322     1.205     0.325 
#T    -2.319     1.095     1.475    -2.322    -2.322    -2.322    -0.243     1.475     1.095     1.095    -0.243     0.576 
#G    -2.319     0.325    -2.319    -2.322    -2.322     2.141     0.325    -2.319     0.325    -2.322     0.325    -2.321 
Sequence Logo
#  ------------
#               -- 2.30 bits
#              
#     CCG      
#     CCG      
#  A TCCG T    
#  A TCCG T    
#  ATTCCG TTT  
#  ATTCCGCTTTC  -- 0.29 bits
#  ------------
#  AkTCCG.Tkt.y
Motif 119 AkTCCG.Tkt.y (1)          (Bits:  9.33  MAP:  0.00   D: 0.000  -1) E:  0.000
AAACCCCAAACA 119 -3.263
ACCCCGCCCACA 119 0.54
AGGCCGCGGACA 119 5.834
AGTCCGCTGACA 119 13.422
AGTCCGCTGACC 119 13.99
AGTCCGCTGCCC 119 11.911
AGTCCGCTGGCC 119 11.911
AGTCCGCTGTCC 119 15.328
AGTCCGCTGTCC 119 15.328
ATTCCGCTTTCC 119 16.868
ATTCCGCTTTCC 119 16.868
ATTCCGGTTTGG 119 12.462
ATTCCGGTTTGT 119 15.359
ATTCCGGTTTGT 119 15.359
ATTCCGGTTTGT 119 15.359
ATTCCGGTTTGT 119 15.359
ATTCCGGTTTGT 119 15.359
CTTCCGTTTTTT 119 10.429
GTTCCGTTTTTT 119 10.429
TTTGGGTTTTTT 119 1.503
************
MAP Score: 0.000000
Log-odds matrix for Motif 120 syGGATCCa (1)
#        0         1         2         3         4         5         6         7         8   
#A    -3.165    -3.164    -3.165    -3.165     1.390    -3.171    -3.165    -3.165     1.177 
#C     1.856     0.357    -3.165    -3.165    -3.170    -3.171     2.260     2.260    -0.522 
#T    -3.165     1.177    -3.165    -3.165    -1.091     1.574    -3.165    -3.165    -3.164 
#G     0.357    -3.164     2.260     2.260    -3.170    -3.171    -3.165    -3.165    -0.522 
Sequence Logo
#  ---------
#            -- 2.30 bits
#    GG  CC 
#    GG  CC 
#    GG TCC 
#  C GG TCC 
#  C GGATCC 
#  CTGGATCCA
#  CTGGATCCA -- 0.29 bits
#  ---------
#  syGGATCCa
Motif 120 syGGATCCa (1)             (Bits: 10.28  MAP:  0.00   D: 0.000  -1) E:  0.000
CCGGACCCA 120 10.649
CCGGAGCCA 120 10.649
CCGGATCCA 120 15.394
CCGGATCCA 120 15.394
CCGGATCCA 120 15.394
CCGGATCCA 120 15.394
CCGGATCCA 120 15.394
CGGGATCCA 120 11.873
CTGGATCCA 120 16.214
CTGGATCCA 120 16.214
CTGGATCCA 120 16.214
CTGGATCCA 120 16.214
CTGGATCCC 120 14.515
CTGGATCCC 120 14.515
CTGGATCCC 120 14.515
GTGGATCCC 120 13.016
GTGGCTCCG 120 8.456
GTGGGTCCG 120 8.456
GTGGTTCCG 120 10.535
GTGGTTCCG 120 10.535
*********
MAP Score: 0.000000
Log-odds matrix for Motif 121 TGrATCyAA (1)
#        0         1         2         3         4         5         6         7         8   
#A    -4.384    -4.393     0.965     1.947    -4.384    -4.393    -4.374     1.947     1.947 
#C    -4.384    -4.393    -4.374    -4.384    -4.384     1.947     0.965    -4.384    -4.384 
#T     1.947    -4.393    -4.374    -4.384     1.947    -4.393     0.965    -4.384    -4.384 
#G    -4.384     1.947     0.965    -4.384    -4.384    -4.393    -4.374    -4.384    -4.384 
Sequence Logo
#  ---------
#            -- 2.30 bits
#           
#  TG ATC AA
#  TG ATC AA
#  TG ATC AA
#  TG ATC AA
#  TGAATCTAA
#  TGGATCCAA -- 0.29 bits
#  ---------
#  TGrATCyAA
Motif 121 TGrATCyAA (1)             (Bits: 13.71  MAP:  0.00   D: 0.000  -1) E:  0.000
TGAATCCAA 121 15.559
TGAATCCAA 121 15.559
TGAATCCAA 121 15.559
TGAATCCAA 121 15.559
TGAATCCAA 121 15.559
TGAATCCAA 121 15.559
TGAATCCAA 121 15.559
TGAATCCAA 121 15.559
TGAATCCAA 121 15.559
TGAATCCAA 121 15.559
TGGATCTAA 121 15.559
TGGATCTAA 121 15.559
TGGATCTAA 121 15.559
TGGATCTAA 121 15.559
TGGATCTAA 121 15.559
TGGATCTAA 121 15.559
TGGATCTAA 121 15.559
TGGATCTAA 121 15.559
TGGATCTAA 121 15.559
TGGATCTAA 121 15.559
*********
MAP Score: 0.000000
Log-odds matrix for Motif 122 GATCCAAAA (1)
#        0         1         2         3         4         5         6         7         8   
#A    -4.393     1.947    -4.388    -4.393    -4.393     1.947     1.538     1.947     1.947 
#C    -4.393    -4.388    -4.388     1.947     1.947    -4.388    -4.381    -4.388    -4.388 
#T    -4.393    -4.388     1.947    -4.393    -4.393    -4.388    -0.000    -4.388    -4.388 
#G     1.947    -4.388    -4.388    -4.393    -4.393    -4.388    -4.381    -4.388    -4.388 
Sequence Logo
#  ---------
#            -- 2.30 bits
#           
#  GATCCA AA
#  GATCCA AA
#  GATCCA AA
#  GATCCAAAA
#  GATCCAAAA
#  GATCCAAAA -- 0.29 bits
#  ---------
#  GATCCAAAA
Motif 122 GATCCAAAA (1)             (Bits: 14.78  MAP:  0.00   D: 0.000  -1) E:  0.000
GATCCAAAA 122 17.114
GATCCAAAA 122 17.114
GATCCAAAA 122 17.114
GATCCAAAA 122 17.114
GATCCAAAA 122 17.114
GATCCAAAA 122 17.114
GATCCAAAA 122 17.114
GATCCAAAA 122 17.114
GATCCAAAA 122 17.114
GATCCAAAA 122 17.114
GATCCAAAA 122 17.114
GATCCAAAA 122 17.114
GATCCAAAA 122 17.114
GATCCAAAA 122 17.114
GATCCAAAA 122 17.114
GATCCATAA 122 15.576
GATCCATAA 122 15.576
GATCCATAA 122 15.576
GATCCATAA 122 15.576
GATCCATAA 122 15.576
*********
MAP Score: 0.000000
Log-odds matrix for Motif 123 TACAGTTATw (1)
#        0         1         2         3         4         5         6         7         8         9   
#A    -4.384     1.947    -4.393     1.947    -4.393    -4.384    -4.384     1.947    -4.384     0.965 
#C    -4.384    -4.384     1.947    -4.384    -4.393    -4.384    -4.384    -4.384    -4.384    -4.370 
#T     1.947    -4.384    -4.393    -4.384    -4.393     1.947     1.947    -4.384     1.947     0.965 
#G    -4.384    -4.384    -4.393    -4.384     1.947    -4.384    -4.384    -4.384    -4.384    -4.370 
Sequence Logo
#  ----------
#             -- 2.30 bits
#            
#  TACAGTTAT 
#  TACAGTTAT 
#  TACAGTTAT 
#  TACAGTTAT 
#  TACAGTTATA
#  TACAGTTATT -- 0.29 bits
#  ----------
#  TACAGTTATw
Motif 123 TACAGTTATw (1)            (Bits: 16.32  MAP:  0.00   D: 0.000  -1) E:  0.000
TACAGTTATA 123 18.488
TACAGTTATA 123 18.488
TACAGTTATA 123 18.488
TACAGTTATA 123 18.488
TACAGTTATA 123 18.488
TACAGTTATA 123 18.488
TACAGTTATA 123 18.488
TACAGTTATA 123 18.488
TACAGTTATA 123 18.488
TACAGTTATA 123 18.488
TACAGTTATT 123 18.488
TACAGTTATT 123 18.488
TACAGTTATT 123 18.488
TACAGTTATT 123 18.488
TACAGTTATT 123 18.488
TACAGTTATT 123 18.488
TACAGTTATT 123 18.488
TACAGTTATT 123 18.488
TACAGTTATT 123 18.488
TACAGTTATT 123 18.488
**********
MAP Score: 0.000000
Log-odds matrix for Motif 124 AyGrATCGA (1)
#        0         1         2         3         4         5         6         7         8   
#A     1.948    -4.377    -4.393     0.965     1.948    -4.390    -4.393    -4.393     1.948 
#C    -4.390     0.965    -4.393    -4.377    -4.390    -4.390     1.947    -4.393    -4.390 
#T    -4.390     0.965    -4.393    -4.377    -4.390     1.948    -4.393    -4.393    -4.390 
#G    -4.390    -4.377     1.947     0.965    -4.390    -4.390    -4.393     1.947    -4.390 
Sequence Logo
#  ---------
#            -- 2.30 bits
#           
#  A G ATCGA
#  A G ATCGA
#  A G ATCGA
#  A G ATCGA
#  ACGGATCGA
#  ATGAATCGA -- 0.29 bits
#  ---------
#  AyGrATCGA
Motif 124 AyGrATCGA (1)             (Bits: 13.72  MAP:  0.00   D: 0.000  -1) E:  0.000
ACGAATCGA 124 15.563
ACGAATCGA 124 15.563
ACGAATCGA 124 15.563
ACGAATCGA 124 15.563
ACGAATCGA 124 15.563
ACGAATCGA 124 15.563
ACGAATCGA 124 15.563
ACGAATCGA 124 15.563
ACGAATCGA 124 15.563
ACGAATCGA 124 15.563
ATGGATCGA 124 15.563
ATGGATCGA 124 15.563
ATGGATCGA 124 15.563
ATGGATCGA 124 15.563
ATGGATCGA 124 15.563
ATGGATCGA 124 15.563
ATGGATCGA 124 15.563
ATGGATCGA 124 15.563
ATGGATCGA 124 15.563
ATGGATCGA 124 15.563
*********
MAP Score: 0.000000
Log-odds matrix for Motif 125 CGGTATTCCC (1)
#        0         1         2         3         4         5         6         7         8         9   
#A    -4.389    -4.389    -4.389    -4.393     1.947    -4.393    -4.393    -4.389    -4.389    -4.389 
#C     1.947    -4.389    -4.389    -4.393    -4.393    -4.393    -4.393     1.947     1.947     1.947 
#T    -4.389    -4.389    -4.389     1.947    -4.393     1.947     1.947    -4.389    -4.389    -4.389 
#G    -4.389     1.947     1.947    -4.393    -4.393    -4.393    -4.393    -4.389    -4.389    -4.389 
Sequence Logo
#  ----------
#             -- 2.30 bits
#            
#  CGGTATTCCC
#  CGGTATTCCC
#  CGGTATTCCC
#  CGGTATTCCC
#  CGGTATTCCC
#  CGGTATTCCC -- 0.29 bits
#  ----------
#  CGGTATTCCC
Motif 125 CGGTATTCCC (1)            (Bits: 17.21  MAP:  0.00   D: 0.000  -1) E:  0.000
CGGTATTCCC 125 19.47
CGGTATTCCC 125 19.47
CGGTATTCCC 125 19.47
CGGTATTCCC 125 19.47
CGGTATTCCC 125 19.47
CGGTATTCCC 125 19.47
CGGTATTCCC 125 19.47
CGGTATTCCC 125 19.47
CGGTATTCCC 125 19.47
CGGTATTCCC 125 19.47
CGGTATTCCC 125 19.47
CGGTATTCCC 125 19.47
CGGTATTCCC 125 19.47
CGGTATTCCC 125 19.47
CGGTATTCCC 125 19.47
CGGTATTCCC 125 19.47
CGGTATTCCC 125 19.47
CGGTATTCCC 125 19.47
CGGTATTCCC 125 19.47
CGGTATTCCC 125 19.47
**********
MAP Score: 0.000000
Log-odds matrix for Motif 126 aAmtsk.sagTTrr (1)
#        0         1         2         3         4         5         6         7         8         9        10        11        12        13   
#A     1.347     1.560     0.416    -2.994    -3.001    -2.994    -0.102    -2.997     0.797    -3.000    -2.998    -2.998     0.416     0.797 
#C    -0.352    -2.998     1.463    -2.994     0.526    -2.994     0.527     1.463    -0.353    -3.000    -2.998    -2.998    -2.996    -2.993 
#T    -2.994    -2.998    -2.996     1.347    -3.001     1.098    -0.921    -2.997    -0.102    -0.102     1.560     1.560    -2.996    -2.993 
#G    -2.994    -2.998    -2.996    -0.352     1.771     0.527     0.527     1.069    -2.995     1.771    -2.998    -2.998     1.463     1.069 
Sequence Logo
#  --------------
#                 -- 2.30 bits
#                
#                
#                
#   A        TT  
#  AA TG  C GTT  
#  AACTGT C GTTGA
#  AACTGT GAGTTGG -- 0.29 bits
#  --------------
#  aAmtsk.sagTTrr
Motif 126 aAmtsk.sagTTrr (1)        (Bits: 11.18  MAP:  0.00   D: 0.000  -1) E:  0.000
AAACCCACACCCAA 126 -7.764
AAAGCGACAGGGAA 126 3.17
AAAGCGACAGTTAA 126 12.286
AAAGCGACAGTTAA 126 12.286
AAAGCGCCAGTTAA 126 12.915
AAAGCGCCAGTTAA 126 12.915
AACTGGCCAGTTCA 126 13.494
AACTGGCCAGTTGA 126 17.953
AACTGGCCAGTTGC 126 14.163
AACTGTCCAGTTGG 126 18.796
AACTGTCCCGTTGG 126 17.646
AACTGTGGCGTTGG 126 17.252
AACTGTGGCGTTGG 126 17.252
AACTGTGGCGTTGG 126 17.252
CACTGTGGGGTTGG 126 12.911
CACTGTGGTGTTGG 126 15.804
CACTGTGGTTTTGG 126 13.931
CACTGTGGTTTTGG 126 13.931
CCCTGTTGTTTTGG 126 7.925
GGGTGTTGTTTTGG 126 0.824
**************
MAP Score: 0.000000
Log-odds matrix for Motif 127 GATCCAAwA (1)
#        0         1         2         3         4         5         6         7         8   
#A    -4.393     1.948    -4.389    -4.393    -4.393     1.948     1.948     0.965     1.948 
#C    -4.393    -4.389    -4.389     1.947     1.947    -4.389    -4.389    -4.375    -4.389 
#T    -4.393    -4.389     1.948    -4.393    -4.393    -4.389    -4.389     0.965    -4.389 
#G     1.947    -4.389    -4.389    -4.393    -4.393    -4.389    -4.389    -4.375    -4.389 
Sequence Logo
#  ---------
#            -- 2.30 bits
#           
#  GATCCAA A
#  GATCCAA A
#  GATCCAA A
#  GATCCAA A
#  GATCCAAAA
#  GATCCAATA -- 0.29 bits
#  ---------
#  GATCCAAwA
Motif 127 GATCCAAwA (1)             (Bits: 14.60  MAP:  0.00   D: 0.000  -1) E:  0.000
GATCCAAAA 127 16.546
GATCCAAAA 127 16.546
GATCCAAAA 127 16.546
GATCCAAAA 127 16.546
GATCCAAAA 127 16.546
GATCCAAAA 127 16.546
GATCCAAAA 127 16.546
GATCCAAAA 127 16.546
GATCCAAAA 127 16.546
GATCCAAAA 127 16.546
GATCCAATA 127 16.546
GATCCAATA 127 16.546
GATCCAATA 127 16.546
GATCCAATA 127 16.546
GATCCAATA 127 16.546
GATCCAATA 127 16.546
GATCCAATA 127 16.546
GATCCAATA 127 16.546
GATCCAATA 127 16.546
GATCCAATA 127 16.546
*********
MAP Score: 0.000000
Log-odds matrix for Motif 128 GGATCsr (1)
#        0         1         2         3         4         5         6   
#A    -4.391    -4.391     1.947    -4.393    -4.391    -4.377     0.965 
#C    -4.391    -4.391    -4.393    -4.393     1.948     0.965    -4.377 
#T    -4.391    -4.391    -4.393     1.947    -4.391    -4.377    -4.377 
#G     1.948     1.948    -4.393    -4.393    -4.391     0.965     0.965 
Sequence Logo
#  -------
#          -- 2.30 bits
#         
#  GGATC  
#  GGATC  
#  GGATC  
#  GGATC  
#  GGATCCA
#  GGATCGG -- 0.29 bits
#  -------
#  GGATCsr
Motif 128 GGATCsr (1)               (Bits: 10.28  MAP:  0.00   D: 0.000  -1) E:  0.000
GGATCCA 128 11.668
GGATCCA 128 11.668
GGATCCA 128 11.668
GGATCCA 128 11.668
GGATCCA 128 11.668
GGATCCA 128 11.668
GGATCCA 128 11.668
GGATCCA 128 11.668
GGATCCA 128 11.668
GGATCCA 128 11.668
GGATCGG 128 11.668
GGATCGG 128 11.668
GGATCGG 128 11.668
GGATCGG 128 11.668
GGATCGG 128 11.668
GGATCGG 128 11.668
GGATCGG 128 11.668
GGATCGG 128 11.668
GGATCGG 128 11.668
GGATCGG 128 11.668
*******
MAP Score: 0.000000
Log-odds matrix for Motif 129 GATCyAAAA (1)
#        0         1         2         3         4         5         6         7         8   
#A    -4.393     1.947    -4.383    -4.393    -4.374     1.947     1.947     1.947     1.947 
#C    -4.393    -4.383    -4.383     1.947     0.965    -4.383    -4.383    -4.383    -4.383 
#T    -4.393    -4.383     1.947    -4.393     0.965    -4.383    -4.383    -4.383    -4.383 
#G     1.947    -4.383    -4.383    -4.393    -4.374    -4.383    -4.383    -4.383    -4.383 
Sequence Logo
#  ---------
#            -- 2.30 bits
#           
#  GATC AAAA
#  GATC AAAA
#  GATC AAAA
#  GATC AAAA
#  GATCTAAAA
#  GATCCAAAA -- 0.29 bits
#  ---------
#  GATCyAAAA
Motif 129 GATCyAAAA (1)             (Bits: 14.60  MAP:  0.00   D: 0.000  -1) E:  0.000
GATCCAAAA 129 16.541
GATCCAAAA 129 16.541
GATCCAAAA 129 16.541
GATCCAAAA 129 16.541
GATCCAAAA 129 16.541
GATCCAAAA 129 16.541
GATCCAAAA 129 16.541
GATCCAAAA 129 16.541
GATCCAAAA 129 16.541
GATCCAAAA 129 16.541
GATCTAAAA 129 16.541
GATCTAAAA 129 16.541
GATCTAAAA 129 16.541
GATCTAAAA 129 16.541
GATCTAAAA 129 16.541
GATCTAAAA 129 16.541
GATCTAAAA 129 16.541
GATCTAAAA 129 16.541
GATCTAAAA 129 16.541
GATCTAAAA 129 16.541
*********
MAP Score: 0.000000
Log-odds matrix for Motif 130 ATAACTGTAT (1)
#        0         1         2         3         4         5         6         7         8         9   
#A     1.757    -4.373     1.947     1.855    -4.377    -4.373    -4.377    -1.805     1.947    -0.932 
#C    -4.373    -4.373    -4.373    -4.373     1.947    -4.373    -4.377    -4.373    -4.373    -4.373 
#T    -0.932     1.947    -4.373    -1.805    -4.377     1.947    -4.377     1.855    -4.373     1.757 
#G    -4.373    -4.373    -4.373    -4.373    -4.377    -4.373     1.947    -4.373    -4.373    -4.373 
Sequence Logo
#  ----------
#             -- 2.30 bits
#            
#   TA CTG A 
#  ATAACTGTAT
#  ATAACTGTAT
#  ATAACTGTAT
#  ATAACTGTAT
#  ATAACTGTAT -- 0.29 bits
#  ----------
#  ATAACTGTAT
Motif 130 ATAACTGTAT (1)            (Bits: 15.71  MAP:  0.00   D: 0.000  -1) E:  0.000
ATAACTGAAA 130 12.557
ATAACTGGAA 130 9.989
ATAACTGTAC 130 12.776
ATAACTGTAT 130 18.906
ATAACTGTAT 130 18.906
ATAACTGTAT 130 18.906
ATAACTGTAT 130 18.906
ATAACTGTAT 130 18.906
ATAACTGTAT 130 18.906
ATAACTGTAT 130 18.906
ATAACTGTAT 130 18.906
ATAACTGTAT 130 18.906
ATAACTGTAT 130 18.906
ATAACTGTAT 130 18.906
ATAACTGTAT 130 18.906
ATAACTGTAT 130 18.906
ATAACTGTAT 130 18.906
GTAACTGTAT 130 12.776
TTACCTGTAT 130 9.989
TTATCTGTAT 130 12.557
**********
MAP Score: 0.000000
Log-odds matrix for Motif 131 GATCCAAAwy (1)
#        0         1         2         3         4         5         6         7         8         9   
#A    -4.393     1.948    -4.389    -4.393    -4.393     1.948     1.948     1.948     0.965    -4.377 
#C    -4.393    -4.389    -4.389     1.947     1.947    -4.389    -4.389    -4.389    -4.375     0.965 
#T    -4.393    -4.389     1.948    -4.393    -4.393    -4.389    -4.389    -4.389     0.965     0.965 
#G     1.947    -4.389    -4.389    -4.393    -4.393    -4.389    -4.389    -4.389    -4.375    -4.377 
Sequence Logo
#  ----------
#             -- 2.30 bits
#            
#  GATCCAAA  
#  GATCCAAA  
#  GATCCAAA  
#  GATCCAAA  
#  GATCCAAAAC
#  GATCCAAATT -- 0.29 bits
#  ----------
#  GATCCAAAwy
Motif 131 GATCCAAAwy (1)            (Bits: 15.44  MAP:  0.00   D: 0.000  -1) E:  0.000
GATCCAAAAC 131 17.511
GATCCAAAAC 131 17.511
GATCCAAAAC 131 17.511
GATCCAAAAC 131 17.511
GATCCAAAAC 131 17.511
GATCCAAAAC 131 17.511
GATCCAAAAC 131 17.511
GATCCAAAAC 131 17.511
GATCCAAAAC 131 17.511
GATCCAAAAC 131 17.511
GATCCAAATT 131 17.511
GATCCAAATT 131 17.511
GATCCAAATT 131 17.511
GATCCAAATT 131 17.511
GATCCAAATT 131 17.511
GATCCAAATT 131 17.511
GATCCAAATT 131 17.511
GATCCAAATT 131 17.511
GATCCAAATT 131 17.511
GATCCAAATT 131 17.511
**********
MAP Score: 0.000000
Log-odds matrix for Motif 132 ytmAGwmwkTTr (1)
#        0         1         2         3         4         5         6         7         8         9        10        11   
#A    -3.317    -1.242     0.095     1.423    -3.317     0.095     0.475     0.776    -3.316    -3.323    -3.323     1.025 
#C     0.748    -0.674     1.704    -3.321    -0.675    -0.675     1.450    -0.675    -0.675    -3.323    -3.323    -0.674 
#T     0.475     1.025    -3.319    -3.321    -3.317     0.776    -3.317     0.095     0.776     1.586     1.586    -3.315 
#G     0.205    -0.674    -3.319    -0.675     2.108    -3.317    -3.317    -3.317     0.748    -3.323    -3.323     0.205 
Sequence Logo
#  ------------
#               -- 2.30 bits
#              
#      G       
#      G    TT 
#     AG    TT 
#    CAG    TT 
#   TCAG C  TTA
#   TCAGTCATTTA -- 0.29 bits
#  ------------
#  ytmAGwmwkTTr
Motif 132 ytmAGwmwkTTr (1)          (Bits:  9.15  MAP:  0.00   D: 0.000  -1) E:  0.000
CAAACAAACCCA 132 -4.601
CAAACAAACTTA 132 5.217
CCAAGAAACTTA 132 8.568
CCAAGAAAGTTA 132 9.991
CCCAGAAAGTTA 132 11.6
CGCAGAAAGTTA 132 11.6
CGCAGCCAGTTA 132 11.805
CGCAGCCAGTTA 132 11.805
GGCAGCCAGTTA 132 11.262
GTCAGCCAGTTA 132 12.961
GTCAGTCCGTTC 132 11.262
GTCAGTCCGTTC 132 11.262
GTCAGTCCTTTC 132 11.29
GTCAGTCCTTTC 132 11.29
TTCAGTCTTTTG 132 13.209
TTCAGTCTTTTG 132 13.209
TTCGGTCTTTTG 132 11.111
TTCGGTCTTTTG 132 11.111
TTCGGTCTTTTG 132 11.111
TTCGGTCTTTTG 132 11.111
************
MAP Score: 0.000000
Log-odds matrix for Motif 133 tTygmwrkmcwkcga (1)
#        0         1         2         3         4         5         6         7         8         9        10        11        12        13        14   
#A    -2.996    -0.920    -2.996    -3.000     0.416     0.797     0.416    -2.995     1.098    -3.000     0.797    -2.996    -0.102    -0.102     1.098 
#C    -0.353    -2.995     1.463    -3.000     1.463    -2.995    -2.996    -2.995     0.527     1.772    -2.995    -2.996     1.772    -2.999    -0.353 
#T     1.347     1.347     0.416    -0.102    -2.996     0.416    -2.996     0.797    -2.996    -0.102     0.416     0.416    -3.000    -0.921    -0.920 
#G    -2.996    -2.995    -2.996     1.772    -2.996    -2.995     1.463     1.069    -2.996    -3.000    -2.995     1.463    -3.000     1.463    -2.995 
Sequence Logo
#  ---------------
#                  -- 2.30 bits
#                 
#                 
#                 
#                 
#  TT G     C  C  
#  TTCGC GTAC GCGA
#  TTCGCAGGACAGCGA -- 0.29 bits
#  ---------------
#  tTygmwrkmcwkcga
Motif 133 tTygmwrkmcwkcga (1)       (Bits: 10.44  MAP:  0.00   D: 0.000  -1) E:  0.000
CACCAAACACACAAA 133 -2.611
CACGAAAGACAGAAA 133 10.684
CACGAAAGACAGAAA 133 10.684
CCCGAAAGACAGAAA 133 8.609
CTCGAAAGACAGCCA 133 11.928
GTCGAAAGACAGCGA 133 13.747
TTCGCACGACAGCGA 133 15.725
TTCGCAGGACAGCGA 133 20.184
TTCGCAGGACAGCGA 133 20.184
TTCGCAGGACAGCGA 133 20.184
TTCGCCGGACCGCGA 133 12.6
TTCGCGGGCCGGCGA 133 12.029
TTCGCTGTCCTGCGC 133 17.128
TTGGCTGTCCTGCGC 133 12.669
TTTGCTGTCCTTCGC 133 15.034
TTTGCTGTCCTTCGC 133 15.034
TTTTCTGTCTTTCGC 133 11.286
TTTTCTGTCTTTCGT 133 10.719
TTTTCTGTCTTTCTT 133 8.335
TTTTGTGTGTTTGTT 133 -4.419
***************
MAP Score: 0.000000
Log-odds matrix for Motif 134 GATCCrAAAy (1)
#        0         1         2         3         4         5         6         7         8         9   
#A    -4.393     1.947    -4.388    -4.393    -4.393     0.965     1.947     1.947     1.947    -4.376 
#C    -4.393    -4.388    -4.388     1.947     1.947    -4.376    -4.388    -4.388    -4.388     0.965 
#T    -4.393    -4.388     1.947    -4.393    -4.393    -4.376    -4.388    -4.388    -4.388     0.965 
#G     1.947    -4.388    -4.388    -4.393    -4.393     0.965    -4.388    -4.388    -4.388    -4.376 
Sequence Logo
#  ----------
#             -- 2.30 bits
#            
#  GATCC AAA 
#  GATCC AAA 
#  GATCC AAA 
#  GATCC AAA 
#  GATCCAAAAT
#  GATCCGAAAC -- 0.29 bits
#  ----------
#  GATCCrAAAy
Motif 134 GATCCrAAAy (1)            (Bits: 15.44  MAP:  0.00   D: 0.000  -1) E:  0.000
GATCCAAAAC 134 17.506
GATCCAAAAC 134 17.506
GATCCAAAAC 134 17.506
GATCCAAAAC 134 17.506
GATCCAAAAC 134 17.506
GATCCAAAAC 134 17.506
GATCCAAAAC 134 17.506
GATCCAAAAC 134 17.506
GATCCAAAAC 134 17.506
GATCCAAAAC 134 17.506
GATCCGAAAT 134 17.506
GATCCGAAAT 134 17.506
GATCCGAAAT 134 17.506
GATCCGAAAT 134 17.506
GATCCGAAAT 134 17.506
GATCCGAAAT 134 17.506
GATCCGAAAT 134 17.506
GATCCGAAAT 134 17.506
GATCCGAAAT 134 17.506
GATCCGAAAT 134 17.506
**********
MAP Score: 0.000000
Log-odds matrix for Motif 135 TTAAATTCGA (1)
#        0         1         2         3         4         5         6         7         8         9   
#A    -4.381    -4.381     1.947     1.947     1.947    -4.381    -4.381    -4.393    -4.393     1.947 
#C    -4.381    -4.381    -4.381    -4.381    -4.381    -4.381    -4.381     1.947    -4.393    -4.381 
#T     1.947     1.947    -4.381    -4.381    -4.381     1.947     1.947    -4.393    -4.393    -4.381 
#G    -4.381    -4.381    -4.381    -4.381    -4.381    -4.381    -4.381    -4.393     1.947    -4.381 
Sequence Logo
#  ----------
#             -- 2.30 bits
#            
#  TTAAATTCGA
#  TTAAATTCGA
#  TTAAATTCGA
#  TTAAATTCGA
#  TTAAATTCGA
#  TTAAATTCGA -- 0.29 bits
#  ----------
#  TTAAATTCGA
Motif 135 TTAAATTCGA (1)            (Bits: 17.20  MAP:  0.00   D: 0.000  -1) E:  0.000
TTAAATTCGA 135 19.47
TTAAATTCGA 135 19.47
TTAAATTCGA 135 19.47
TTAAATTCGA 135 19.47
TTAAATTCGA 135 19.47
TTAAATTCGA 135 19.47
TTAAATTCGA 135 19.47
TTAAATTCGA 135 19.47
TTAAATTCGA 135 19.47
TTAAATTCGA 135 19.47
TTAAATTCGA 135 19.47
TTAAATTCGA 135 19.47
TTAAATTCGA 135 19.47
TTAAATTCGA 135 19.47
TTAAATTCGA 135 19.47
TTAAATTCGA 135 19.47
TTAAATTCGA 135 19.47
TTAAATTCGA 135 19.47
TTAAATTCGA 135 19.47
TTAAATTCGA 135 19.47
**********
MAP Score: 0.000000
Log-odds matrix for Motif 136 GATCyAA (1)
#        0         1         2         3         4         5         6   
#A    -4.393     1.947    -4.386    -4.393    -4.375     1.947     1.947 
#C    -4.393    -4.386    -4.386     1.947     0.965    -4.386    -4.386 
#T    -4.393    -4.386     1.947    -4.393     0.965    -4.386    -4.386 
#G     1.947    -4.386    -4.386    -4.393    -4.375    -4.386    -4.386 
Sequence Logo
#  -------
#          -- 2.30 bits
#         
#  GATC AA
#  GATC AA
#  GATC AA
#  GATC AA
#  GATCTAA
#  GATCCAA -- 0.29 bits
#  -------
#  GATCyAA
Motif 136 GATCyAA (1)               (Bits: 11.16  MAP:  0.00   D: 0.000  -1) E:  0.000
GATCCAA 136 12.647
GATCCAA 136 12.647
GATCCAA 136 12.647
GATCCAA 136 12.647
GATCCAA 136 12.647
GATCCAA 136 12.647
GATCCAA 136 12.647
GATCCAA 136 12.647
GATCCAA 136 12.647
GATCCAA 136 12.647
GATCTAA 136 12.647
GATCTAA 136 12.647
GATCTAA 136 12.647
GATCTAA 136 12.647
GATCTAA 136 12.647
GATCTAA 136 12.647
GATCTAA 136 12.647
GATCTAA 136 12.647
GATCTAA 136 12.647
GATCTAA 136 12.647
*******
MAP Score: 0.000000
Log-odds matrix for Motif 137 rATCCrw (1)
#        0         1         2         3         4         5         6   
#A     0.471     1.449    -4.585    -4.572    -2.506     0.471     1.041 
#C    -4.578    -4.581    -4.585     2.346     2.283    -0.122    -4.578 
#T    -4.578    -1.168     1.648    -4.572    -4.585    -4.582     0.160 
#G     1.532    -4.581    -4.585    -4.572    -4.585     1.011    -4.578 
Sequence Logo
#  -------
#          -- 2.30 bits
#     CC  
#     CC  
#    TCC  
#   ATCC  
#   ATCC  
#  GATCC A
#  GATCCGA -- 0.29 bits
#  -------
#  rATCCrw
Motif 137 rATCCrw (1)               (Bits:  8.26  MAP:  0.00   D: 0.000  -1) E:  0.000
AATCCAA 137 9.709
AATCCAA 137 9.709
AATCCAA 137 9.709
AATCCAA 137 9.709
AATCCAA 137 9.709
AATCCAA 137 9.709
GATCCCA 137 10.177
GATCCCA 137 10.177
GATCCCA 137 10.177
GATCCCA 137 10.177
GATCCCA 137 10.177
GATCCGA 137 11.31
GATCCGA 137 11.31
GATCCGT 137 10.429
GATCCGT 137 10.429
GATCCGT 137 10.429
GATCCGT 137 10.429
GGTCCGT 137 4.399
GTTCCGT 137 7.812
GTTCCGT 137 7.812
*******
MAP Score: 0.000000
Log-odds matrix for Motif 138 TGGATCCA (1)
#        0         1         2         3         4         5         6         7   
#A    -4.160    -4.161    -4.161     1.529    -1.992    -4.161    -4.161     1.577 
#C    -2.111    -3.794    -3.794    -3.794    -3.794     2.325     2.325    -3.794 
#T     1.577    -4.161    -4.161    -1.992     1.529    -4.161    -4.161    -4.160 
#G    -3.794     2.325     2.325    -3.794    -3.794    -3.794    -3.794    -2.111 
Sequence Logo
#  --------
#           -- 2.30 bits
#   GG  CC 
#   GG  CC 
#  TGG  CCA
#  TGGATCCA
#  TGGATCCA
#  TGGATCCA
#  TGGATCCA -- 0.29 bits
#  --------
#  TGGATCCA
Motif 138 TGGATCCA (1)              (Bits: 12.06  MAP:  0.00   D: 0.000  -1) E:  0.000
CGGAACCA 138 8.303
GGGACCCA 138 4.818
TGGATCCA 138 15.512
TGGATCCA 138 15.512
TGGATCCA 138 15.512
TGGATCCA 138 15.512
TGGATCCA 138 15.512
TGGATCCA 138 15.512
TGGATCCA 138 15.512
TGGATCCA 138 15.512
TGGATCCA 138 15.512
TGGATCCA 138 15.512
TGGATCCA 138 15.512
TGGATCCA 138 15.512
TGGATCCA 138 15.512
TGGATCCA 138 15.512
TGGATCCA 138 15.512
TGGATCCA 138 15.512
TGGGTCCC 138 4.818
TGGTTCCG 138 8.303
********
MAP Score: 0.000000
Log-odds matrix for Motif 139 wtyAsmwAakakgm (1)
#        0         1         2         3         4         5         6         7         8         9        10        11        12        13   
#A     0.990    -0.727    -2.804     1.540    -2.808     0.609     0.990     1.540     1.291    -2.803     0.990    -2.803    -0.728     0.990 
#C    -2.802    -2.803     1.262    -2.803     0.719     0.720    -2.802    -2.803    -2.804    -2.803    -0.160    -2.803    -2.806     0.720 
#T     0.090     1.291     0.090    -2.803    -2.808    -2.805     0.090    -2.803    -2.804     0.609    -0.728     0.609    -0.728    -2.804 
#G    -2.802    -2.803    -0.160    -2.803     1.655    -0.160    -2.802    -2.803    -0.160     1.262    -2.804     1.262     1.655    -2.804 
Sequence Logo
#  --------------
#                 -- 2.30 bits
#                
#                
#                
#     A   A      
#   T AG  AAG GG 
#  ATCAG AAAGAGGA
#  ATCAGAAAATATGA -- 0.29 bits
#  --------------
#  wtyAsmwAakakgm
Motif 139 wtyAsmwAakakgm (1)        (Bits:  9.88  MAP:  0.00   D: 0.000  -1) E:  0.000
AACACAAAACACAA 139 3.86
AACACAAAAGAGAA 139 11.99
AACACAAAAGAGCA 139 9.912
ACCACAAAAGAGGA 139 12.297
AGCACAAAAGAGGA 139 12.297
ATCACAAAAGAGGA 139 16.391
ATCACAAAAGAGGA 139 16.391
ATCAGCAAAGAGGA 139 17.438
ATCAGCAAAGAGGA 139 17.438
ATCAGCAAAGAGGA 139 17.438
ATCAGCAAAGAGGC 139 17.168
ATGAGCAAAGCGGC 139 14.596
CTGAGCCAAGCGGC 139 7.012
GTGAGCGAATCTGC 139 5.706
TTGAGCTAGTCTGC 139 10.039
TTGAGGTAGTCTGC 139 9.159
TTTAGGTAGTGTGC 139 6.765
TTTAGGTAGTTTGC 139 8.841
TTTCGGTCGTTTTC 139 -2.228
TTTGGGTGGTTTTG 139 -5.752
**************
MAP Score: 0.000000
Log-odds matrix for Motif 140 TGGATCCAA (1)
#        0         1         2         3         4         5         6         7         8   
#A    -4.389    -4.393    -4.393     1.947    -4.389    -4.393    -4.384     1.947     1.947 
#C    -4.389    -4.393    -4.393    -4.389    -4.389     1.947     1.538    -4.389    -4.389 
#T     1.947    -4.393    -4.393    -4.389     1.947    -4.393    -0.000    -4.389    -4.389 
#G    -4.389     1.947     1.947    -4.389    -4.389    -4.393    -4.384    -4.389    -4.389 
Sequence Logo
#  ---------
#            -- 2.30 bits
#           
#  TGGATC AA
#  TGGATC AA
#  TGGATC AA
#  TGGATCCAA
#  TGGATCCAA
#  TGGATCCAA -- 0.29 bits
#  ---------
#  TGGATCCAA
Motif 140 TGGATCCAA (1)             (Bits: 14.78  MAP:  0.00   D: 0.000  -1) E:  0.000
TGGATCCAA 140 17.114
TGGATCCAA 140 17.114
TGGATCCAA 140 17.114
TGGATCCAA 140 17.114
TGGATCCAA 140 17.114
TGGATCCAA 140 17.114
TGGATCCAA 140 17.114
TGGATCCAA 140 17.114
TGGATCCAA 140 17.114
TGGATCCAA 140 17.114
TGGATCCAA 140 17.114
TGGATCCAA 140 17.114
TGGATCCAA 140 17.114
TGGATCCAA 140 17.114
TGGATCCAA 140 17.114
TGGATCTAA 140 15.576
TGGATCTAA 140 15.576
TGGATCTAA 140 15.576
TGGATCTAA 140 15.576
TGGATCTAA 140 15.576
*********
MAP Score: 0.000000
Log-odds matrix for Motif 141 GrATCCAw (1)
#        0         1         2         3         4         5         6         7   
#A    -4.391     0.965     1.948    -4.392    -4.391    -4.391     1.948     0.965 
#C    -4.391    -4.378    -4.392    -4.392     1.948     1.948    -4.392    -4.378 
#T    -4.391    -4.378    -4.392     1.948    -4.391    -4.391    -4.392     0.965 
#G     1.948     0.965    -4.392    -4.392    -4.391    -4.391    -4.392    -4.378 
Sequence Logo
#  --------
#           -- 2.30 bits
#          
#  G ATCCA 
#  G ATCCA 
#  G ATCCA 
#  G ATCCA 
#  GGATCCAA
#  GAATCCAT -- 0.29 bits
#  --------
#  GrATCCAw
Motif 141 GrATCCAw (1)              (Bits: 12.00  MAP:  0.00   D: 0.000  -1) E:  0.000
GAATCCAA 141 13.618
GAATCCAA 141 13.618
GAATCCAA 141 13.618
GAATCCAA 141 13.618
GAATCCAA 141 13.618
GAATCCAA 141 13.618
GAATCCAA 141 13.618
GAATCCAA 141 13.618
GAATCCAA 141 13.618
GAATCCAA 141 13.618
GGATCCAT 141 13.618
GGATCCAT 141 13.618
GGATCCAT 141 13.618
GGATCCAT 141 13.618
GGATCCAT 141 13.618
GGATCCAT 141 13.618
GGATCCAT 141 13.618
GGATCCAT 141 13.618
GGATCCAT 141 13.618
GGATCCAT 141 13.618
********
MAP Score: 0.000000
Log-odds matrix for Motif 142 yAyw.rswtTryRk (1)
#        0         1         2         3         4         5         6         7         8         9        10        11        12        13   
#A    -0.975     1.569    -0.976     0.919    -0.045     0.663    -4.392     0.352    -0.294    -4.382     0.663    -0.595     1.325    -4.383 
#C     0.071    -4.386     0.071    -1.743     1.037    -4.379     0.071    -4.379    -0.864    -0.865    -0.864     0.850    -4.382    -4.383 
#T     0.919    -4.386     1.032     0.167    -0.975    -0.045    -0.045     0.797     0.919     1.492    -4.379     0.516    -4.382     1.234 
#G    -1.744    -1.744    -4.385    -4.376    -0.323     0.071     1.353    -1.743    -1.743    -4.382     1.037    -4.384     0.071     0.379 
Sequence Logo
#  --------------
#                 -- 2.30 bits
#                
#                
#   A            
#   A       T    
#   A       T  AT
#   AT   G  TG AT
#  TATACAGTTTACAT -- 0.29 bits
#  --------------
#  yAyw.rswtTryRk
Motif 142 yAyw.rswtTryRk (1)        (Bits:  9.26  MAP:  0.00   D: 0.000  -1) E:  0.000
AAAAAACAACAAAG 142 2.191
AAAAAACAACAAAG 142 2.191
CACAAACAACAAAG 142 4.284
CACAAACAATACAG 142 8.086
CACACAGACTACAG 142 9.88
CACACAGACTACAG 142 9.88
CACACAGACTACAG 142 9.88
CACACAGCCTCCAT 142 4.477
GAGACAGGGTCCAT 142 -0.037
GATACGGGTTCCAT 142 7.45
TATACGGTTTGCAT 142 14.554
TATCCGGTTTGCAT 142 11.892
TATCCGGTTTGCAT 142 11.892
TATTCGGTTTGTAT 142 13.468
TATTGGGTTTGTGT 142 10.854
TATTGTGTTTGTGT 142 10.738
TATTGTTTTTGTGT 142 9.34
TATTGTTTTTGTGT 142 9.34
TGTTTTTTTTGTGT 142 5.375
TGTTTTTTTTGTGT 142 5.375
**************
MAP Score: 0.000000
Log-odds matrix for Motif 143 ATTTCAAGTT (1)
#        0         1         2         3         4         5         6         7         8         9   
#A     1.947    -4.381    -4.381    -4.381    -4.393     1.947     1.947    -4.393    -4.381    -4.381 
#C    -4.381    -4.381    -4.381    -4.381     1.947    -4.381    -4.381    -4.393    -4.381    -4.381 
#T    -4.381     1.947     1.947     1.947    -4.393    -4.381    -4.381    -4.393     1.947     1.947 
#G    -4.381    -4.381    -4.381    -4.381    -4.393    -4.381    -4.381     1.947    -4.381    -4.381 
Sequence Logo
#  ----------
#             -- 2.30 bits
#            
#  ATTTCAAGTT
#  ATTTCAAGTT
#  ATTTCAAGTT
#  ATTTCAAGTT
#  ATTTCAAGTT
#  ATTTCAAGTT -- 0.29 bits
#  ----------
#  ATTTCAAGTT
Motif 143 ATTTCAAGTT (1)            (Bits: 17.20  MAP:  0.00   D: 0.000  -1) E:  0.000
ATTTCAAGTT 143 19.47
ATTTCAAGTT 143 19.47
ATTTCAAGTT 143 19.47
ATTTCAAGTT 143 19.47
ATTTCAAGTT 143 19.47
ATTTCAAGTT 143 19.47
ATTTCAAGTT 143 19.47
ATTTCAAGTT 143 19.47
ATTTCAAGTT 143 19.47
ATTTCAAGTT 143 19.47
ATTTCAAGTT 143 19.47
ATTTCAAGTT 143 19.47
ATTTCAAGTT 143 19.47
ATTTCAAGTT 143 19.47
ATTTCAAGTT 143 19.47
ATTTCAAGTT 143 19.47
ATTTCAAGTT 143 19.47
ATTTCAAGTT 143 19.47
ATTTCAAGTT 143 19.47
ATTTCAAGTT 143 19.47
**********
MAP Score: 0.000000
Log-odds matrix for Motif 144 GATCyAAAAy (1)
#        0         1         2         3         4         5         6         7         8         9   
#A    -4.393     1.947    -4.383    -4.393    -4.374     1.947     1.947     1.947     1.947    -4.374 
#C    -4.393    -4.383    -4.383     1.947     0.965    -4.383    -4.383    -4.383    -4.383     0.965 
#T    -4.393    -4.383     1.947    -4.393     0.965    -4.383    -4.383    -4.383    -4.383     0.965 
#G     1.947    -4.383    -4.383    -4.393    -4.374    -4.383    -4.383    -4.383    -4.383    -4.374 
Sequence Logo
#  ----------
#             -- 2.30 bits
#            
#  GATC AAAA 
#  GATC AAAA 
#  GATC AAAA 
#  GATC AAAA 
#  GATCTAAAAT
#  GATCCAAAAC -- 0.29 bits
#  ----------
#  GATCyAAAAy
Motif 144 GATCyAAAAy (1)            (Bits: 15.43  MAP:  0.00   D: 0.000  -1) E:  0.000
GATCCAAAAC 144 17.506
GATCCAAAAC 144 17.506
GATCCAAAAC 144 17.506
GATCCAAAAC 144 17.506
GATCCAAAAC 144 17.506
GATCCAAAAC 144 17.506
GATCCAAAAC 144 17.506
GATCCAAAAC 144 17.506
GATCCAAAAC 144 17.506
GATCCAAAAC 144 17.506
GATCTAAAAT 144 17.506
GATCTAAAAT 144 17.506
GATCTAAAAT 144 17.506
GATCTAAAAT 144 17.506
GATCTAAAAT 144 17.506
GATCTAAAAT 144 17.506
GATCTAAAAT 144 17.506
GATCTAAAAT 144 17.506
GATCTAAAAT 144 17.506
GATCTAAAAT 144 17.506
**********
MAP Score: 0.000000
Log-odds matrix for Motif 145 TGGATCsAA (1)
#        0         1         2         3         4         5         6         7         8   
#A    -4.387    -4.393    -4.393     1.947    -4.387    -4.393    -4.378     1.947     1.947 
#C    -4.387    -4.393    -4.393    -4.387    -4.387     1.947     0.965    -4.387    -4.387 
#T     1.947    -4.393    -4.393    -4.387     1.947    -4.393    -4.378    -4.387    -4.387 
#G    -4.387     1.947     1.947    -4.387    -4.387    -4.393     0.965    -4.387    -4.387 
Sequence Logo
#  ---------
#            -- 2.30 bits
#           
#  TGGATC AA
#  TGGATC AA
#  TGGATC AA
#  TGGATC AA
#  TGGATCCAA
#  TGGATCGAA -- 0.29 bits
#  ---------
#  TGGATCsAA
Motif 145 TGGATCsAA (1)             (Bits: 14.60  MAP:  0.00   D: 0.000  -1) E:  0.000
TGGATCCAA 145 16.541
TGGATCCAA 145 16.541
TGGATCCAA 145 16.541
TGGATCCAA 145 16.541
TGGATCCAA 145 16.541
TGGATCCAA 145 16.541
TGGATCCAA 145 16.541
TGGATCCAA 145 16.541
TGGATCCAA 145 16.541
TGGATCCAA 145 16.541
TGGATCGAA 145 16.541
TGGATCGAA 145 16.541
TGGATCGAA 145 16.541
TGGATCGAA 145 16.541
TGGATCGAA 145 16.541
TGGATCGAA 145 16.541
TGGATCGAA 145 16.541
TGGATCGAA 145 16.541
TGGATCGAA 145 16.541
TGGATCGAA 145 16.541
*********
MAP Score: 0.000000
Log-odds matrix for Motif 146 ATGAwTAATr (1)
#        0         1         2         3         4         5         6         7         8         9   
#A     1.947    -4.382    -4.393     1.947     0.965    -4.382     1.947     1.947    -0.000     0.965 
#C    -4.382    -4.382    -4.393    -4.382    -4.368    -4.382    -4.382    -4.382    -4.375    -4.373 
#T    -4.382     1.947    -4.393    -4.382     0.965     1.947    -4.382    -4.382     1.538    -4.373 
#G    -4.382    -4.382     1.947    -4.382    -4.368    -4.382    -4.382    -4.382    -4.375     0.965 
Sequence Logo
#  ----------
#             -- 2.30 bits
#            
#  ATGA TAA  
#  ATGA TAA  
#  ATGA TAA  
#  ATGA TAAT 
#  ATGAATAATG
#  ATGATTAATA -- 0.29 bits
#  ----------
#  ATGAwTAATr
Motif 146 ATGAwTAATr (1)            (Bits: 14.72  MAP:  0.00   D: 0.000  -1) E:  0.000
ATGAATAAAA 146 15.559
ATGAATAAAA 146 15.559
ATGAATAAAA 146 15.559
ATGAATAAAA 146 15.559
ATGAATAAAA 146 15.559
ATGAATAATA 146 17.097
ATGAATAATA 146 17.097
ATGAATAATA 146 17.097
ATGAATAATA 146 17.097
ATGAATAATA 146 17.097
ATGATTAATG 146 17.097
ATGATTAATG 146 17.097
ATGATTAATG 146 17.097
ATGATTAATG 146 17.097
ATGATTAATG 146 17.097
ATGATTAATG 146 17.097
ATGATTAATG 146 17.097
ATGATTAATG 146 17.097
ATGATTAATG 146 17.097
ATGATTAATG 146 17.097
**********
MAP Score: 0.000000
Log-odds matrix for Motif 147 ATAATTGCAA (1)
#        0         1         2         3         4         5         6         7         8         9   
#A     1.947    -4.381     1.947     1.947    -4.381    -4.381    -4.393    -4.393     1.947     1.947 
#C    -4.381    -4.381    -4.381    -4.381    -4.381    -4.381    -4.393     1.947    -4.381    -4.381 
#T    -4.381     1.947    -4.381    -4.381     1.947     1.947    -4.393    -4.393    -4.381    -4.381 
#G    -4.381    -4.381    -4.381    -4.381    -4.381    -4.381     1.947    -4.393    -4.381    -4.381 
Sequence Logo
#  ----------
#             -- 2.30 bits
#            
#  ATAATTGCAA
#  ATAATTGCAA
#  ATAATTGCAA
#  ATAATTGCAA
#  ATAATTGCAA
#  ATAATTGCAA -- 0.29 bits
#  ----------
#  ATAATTGCAA
Motif 147 ATAATTGCAA (1)            (Bits: 17.20  MAP:  0.00   D: 0.000  -1) E:  0.000
ATAATTGCAA 147 19.47
ATAATTGCAA 147 19.47
ATAATTGCAA 147 19.47
ATAATTGCAA 147 19.47
ATAATTGCAA 147 19.47
ATAATTGCAA 147 19.47
ATAATTGCAA 147 19.47
ATAATTGCAA 147 19.47
ATAATTGCAA 147 19.47
ATAATTGCAA 147 19.47
ATAATTGCAA 147 19.47
ATAATTGCAA 147 19.47
ATAATTGCAA 147 19.47
ATAATTGCAA 147 19.47
ATAATTGCAA 147 19.47
ATAATTGCAA 147 19.47
ATAATTGCAA 147 19.47
ATAATTGCAA 147 19.47
ATAATTGCAA 147 19.47
ATAATTGCAA 147 19.47
**********
MAP Score: 0.000000
Log-odds matrix for Motif 148 tssATssA.yr (1)
#        0         1         2         3         4         5         6         7         8         9        10   
#A    -4.373    -4.393    -4.387     1.641    -4.353    -4.393    -4.393     1.410    -0.595    -0.045     0.352 
#C    -0.864     0.378     0.633    -4.353    -4.353     1.724     1.928    -0.322     0.379     0.850    -4.367 
#T     1.233    -4.393    -4.387    -4.353     1.641    -4.393    -4.393    -4.368    -0.294     0.167    -0.594 
#G    -0.323     1.928     1.829    -4.353    -4.353     0.849     0.378    -4.368     0.633    -4.373     1.037 
Sequence Logo
#  -----------
#              -- 2.30 bits
#             
#             
#     AT      
#   GGATCCA   
#  TGGATCCA   
#  TGGATCCA   
#  TGGATGCA CG -- 0.29 bits
#  -----------
#  tssATssA.yr
Motif 148 tssATssA.yr (1)           (Bits:  9.60  MAP:  0.00   D: 0.000  -1) E:  0.000
CCCATCCAAAA 148 8.203
CCCATCCAAAA 148 8.203
CCCATCCAAAA 148 8.203
GCCATCCACAA 148 9.718
GCCATCCACAA 148 9.718
GGCATCCACCA 148 12.163
GGGATCCACCG 148 14.044
TGGATCCACCG 148 15.6
TGGATCCACCG 148 15.6
TGGATCCAGCG 148 15.854
TGGATCCAGCG 148 15.854
TGGATCCAGCG 148 15.854
TGGATCCAGCG 148 15.854
TGGATGCAGCG 148 14.979
TGGATGCAGGG 148 9.756
TGGATGGCGTG 148 11.014
TGGATGGCGTG 148 11.014
TGGATGGCTTT 148 8.456
TGGATGGCTTT 148 8.456
TGGATGGCTTT 148 8.456
***********
MAP Score: 0.000000
Log-odds matrix for Motif 149 TTGGATy (1)
#        0         1         2         3         4         5         6   
#A    -4.385    -4.385    -4.388    -4.393     1.948    -4.385    -4.374 
#C    -4.385    -4.385    -0.552    -4.393    -4.385    -4.385     0.965 
#T     1.948     1.948    -4.388    -4.393    -4.385     1.948     0.965 
#G    -4.385    -4.385     1.688     1.947    -4.385    -4.385    -4.374 
Sequence Logo
#  -------
#          -- 2.30 bits
#         
#  TT GAT 
#  TT GAT 
#  TTGGAT 
#  TTGGAT 
#  TTGGATC
#  TTGGATT -- 0.29 bits
#  -------
#  TTGGATy
Motif 149 TTGGATy (1)               (Bits: 10.60  MAP:  0.00   D: 0.000  -1) E:  0.000
TTCGATC 149 10.152
TTCGATC 149 10.152
TTCGATC 149 10.152
TTGGATC 149 12.392
TTGGATC 149 12.392
TTGGATC 149 12.392
TTGGATC 149 12.392
TTGGATC 149 12.392
TTGGATC 149 12.392
TTGGATC 149 12.392
TTGGATT 149 12.392
TTGGATT 149 12.392
TTGGATT 149 12.392
TTGGATT 149 12.392
TTGGATT 149 12.392
TTGGATT 149 12.392
TTGGATT 149 12.392
TTGGATT 149 12.392
TTGGATT 149 12.392
TTGGATT 149 12.392
*******
MAP Score: 0.000000
Log-odds matrix for Motif 150 ATACAATCC (1)
#        0         1         2         3         4         5         6         7         8   
#A     1.948    -4.388     1.948    -4.393     1.538     1.948    -4.388    -4.393    -4.393 
#C    -4.388    -4.388    -4.388     1.947    -4.381    -4.388    -4.388     1.947     1.947 
#T    -4.388     1.948    -4.388    -4.393    -0.000    -4.388     1.948    -4.393    -4.393 
#G    -4.388    -4.388    -4.388    -4.393    -4.381    -4.388    -4.388    -4.393    -4.393 
Sequence Logo
#  ---------
#            -- 2.30 bits
#           
#  ATAC ATCC
#  ATAC ATCC
#  ATAC ATCC
#  ATACAATCC
#  ATACAATCC
#  ATACAATCC -- 0.29 bits
#  ---------
#  ATACAATCC
Motif 150 ATACAATCC (1)             (Bits: 14.78  MAP:  0.00   D: 0.000  -1) E:  0.000
ATACAATCC 150 17.119
ATACAATCC 150 17.119
ATACAATCC 150 17.119
ATACAATCC 150 17.119
ATACAATCC 150 17.119
ATACAATCC 150 17.119
ATACAATCC 150 17.119
ATACAATCC 150 17.119
ATACAATCC 150 17.119
ATACAATCC 150 17.119
ATACAATCC 150 17.119
ATACAATCC 150 17.119
ATACAATCC 150 17.119
ATACAATCC 150 17.119
ATACAATCC 150 17.119
ATACTATCC 150 15.581
ATACTATCC 150 15.581
ATACTATCC 150 15.581
ATACTATCC 150 15.581
ATACTATCC 150 15.581
*********
MAP Score: 0.000000
Log-odds matrix for Motif 151 AATTyGGATy (1)
#        0         1         2         3         4         5         6         7         8         9   
#A     1.947     1.947    -4.383    -4.383    -4.374    -4.393    -4.393     1.947    -4.383    -4.374 
#C    -4.383    -4.383    -4.383    -4.383     0.965    -4.393    -4.393    -4.383    -4.383     0.965 
#T    -4.383    -4.383     1.947     1.947     0.965    -4.393    -4.393    -4.383     1.947     0.965 
#G    -4.383    -4.383    -4.383    -4.383    -4.374     1.947     1.947    -4.383    -4.383    -4.374 
Sequence Logo
#  ----------
#             -- 2.30 bits
#            
#  AATT GGAT 
#  AATT GGAT 
#  AATT GGAT 
#  AATT GGAT 
#  AATTTGGATT
#  AATTCGGATC -- 0.29 bits
#  ----------
#  AATTyGGATy
Motif 151 AATTyGGATy (1)            (Bits: 15.43  MAP:  0.00   D: 0.000  -1) E:  0.000
AATTCGGATC 151 17.506
AATTCGGATC 151 17.506
AATTCGGATC 151 17.506
AATTCGGATC 151 17.506
AATTCGGATC 151 17.506
AATTCGGATC 151 17.506
AATTCGGATC 151 17.506
AATTCGGATC 151 17.506
AATTCGGATC 151 17.506
AATTCGGATC 151 17.506
AATTTGGATT 151 17.506
AATTTGGATT 151 17.506
AATTTGGATT 151 17.506
AATTTGGATT 151 17.506
AATTTGGATT 151 17.506
AATTTGGATT 151 17.506
AATTTGGATT 151 17.506
AATTTGGATT 151 17.506
AATTTGGATT 151 17.506
AATTTGGATT 151 17.506
**********
MAP Score: 0.000000
Log-odds matrix for Motif 152 GGATCCAA (1)
#        0         1         2         3         4         5         6         7   
#A    -4.392    -4.392     1.948    -4.392    -4.392    -4.387     1.948     1.948 
#C    -4.393    -4.393    -4.392    -4.392     1.947     1.688    -4.392    -4.392 
#T    -4.392    -4.392    -4.392     1.948    -4.392    -0.551    -4.392    -4.392 
#G     1.947     1.947    -4.392    -4.392    -4.393    -4.387    -4.392    -4.392 
Sequence Logo
#  --------
#           -- 2.30 bits
#          
#  GGATC AA
#  GGATC AA
#  GGATCCAA
#  GGATCCAA
#  GGATCCAA
#  GGATCCAA -- 0.29 bits
#  --------
#  GGATCCAA
Motif 152 GGATCCAA (1)              (Bits: 13.21  MAP:  0.00   D: 0.000  -1) E:  0.000
GGATCCAA 152 15.321
GGATCCAA 152 15.321
GGATCCAA 152 15.321
GGATCCAA 152 15.321
GGATCCAA 152 15.321
GGATCCAA 152 15.321
GGATCCAA 152 15.321
GGATCCAA 152 15.321
GGATCCAA 152 15.321
GGATCCAA 152 15.321
GGATCCAA 152 15.321
GGATCCAA 152 15.321
GGATCCAA 152 15.321
GGATCCAA 152 15.321
GGATCCAA 152 15.321
GGATCCAA 152 15.321
GGATCCAA 152 15.321
GGATCTAA 152 13.082
GGATCTAA 152 13.082
GGATCTAA 152 13.082
********
MAP Score: 0.000000
Log-odds matrix for Motif 153 rsAyAsmgc.sk.Ty (1)
#        0         1         2         3         4         5         6         7         8         9        10        11        12        13        14   
#A     1.072    -0.546     1.588    -0.545     1.458    -4.646     0.981    -1.747    -4.629     0.100    -4.644    -4.588    -1.225    -2.550    -1.225 
#C    -4.593     1.472    -4.585     1.235    -1.988     1.767     0.598    -0.575     1.767     0.785     0.380    -1.989    -0.181    -4.575     0.128 
#T    -4.593    -2.563    -4.585     0.101    -4.579    -2.567    -2.555    -4.640    -0.085    -1.226    -1.747     1.239     0.667     1.458     0.884 
#G     0.786     0.127    -1.989    -4.613    -1.113     0.596    -1.991     2.012    -1.996     0.127     1.767     0.128     0.128    -1.112    -1.115 
Sequence Logo
#  ---------------
#                  -- 2.30 bits
#                 
#                 
#    A    G       
#    A A  G     T 
#    A AC GC GT T 
#  ACA ACAGC GT T 
#  ACACACAGC GTTTT -- 0.29 bits
#  ---------------
#  rsAyAsmgc.sk.Ty
Motif 153 rsAyAsmgc.sk.Ty (1)       (Bits: 10.44  MAP:  0.00   D: 0.000  -1) E:  0.000
AAAAACAACACCAAA 153 -0.714
AAAAACACCACGAGA 153 4.013
AAAAACACCACGCGC 153 6.41
ACACACACCACGCGC 153 10.208
ACACACAGCACGCTC 153 15.365
ACACACAGCCGGCTC 153 17.437
ACACACAGCCGGGTC 153 17.746
ACACACAGCCGTGTC 153 18.857
ACACACAGCCGTGTG 153 17.614
ACACACAGCCGTGTG 153 17.614
ACACACCGCCGTGTT 153 19.23
GCACACCGCCGTGTT 153 18.944
GCACACCGCCGTTTT 153 19.483
GCACACCGCGGTTTT 153 18.825
GCACAGCGCGGTTTT 153 17.654
GGATAGCGGGGTTTT 153 11.412
GGATCGCGTGGTTTT 153 9.877
GGATGGCGTGGTTTT 153 10.752
GGCTGGGGTTGTTTT 153 0.637
GGGTGGGGTTTTTTT 153 -0.281
***************
MAP Score: 0.000000
Log-odds matrix for Motif 154 ATAACTGTA (1)
#        0         1         2         3         4         5         6         7         8   
#A     1.947    -4.383     1.538     1.947    -4.393    -4.383    -4.393    -4.383     1.947 
#C    -4.382    -4.382    -4.378    -4.382     1.947    -4.382    -4.393    -4.382    -4.382 
#T    -4.383     1.947    -4.378    -4.383    -4.393     1.947    -4.393     1.947    -4.383 
#G    -4.382    -4.382    -0.000    -4.382    -4.393    -4.382     1.947    -4.382    -4.382 
Sequence Logo
#  ---------
#            -- 2.30 bits
#           
#  AT ACTGTA
#  AT ACTGTA
#  AT ACTGTA
#  ATAACTGTA
#  ATAACTGTA
#  ATAACTGTA -- 0.29 bits
#  ---------
#  ATAACTGTA
Motif 154 ATAACTGTA (1)             (Bits: 14.77  MAP:  0.00   D: 0.000  -1) E:  0.000
ATAACTGTA 154 17.114
ATAACTGTA 154 17.114
ATAACTGTA 154 17.114
ATAACTGTA 154 17.114
ATAACTGTA 154 17.114
ATAACTGTA 154 17.114
ATAACTGTA 154 17.114
ATAACTGTA 154 17.114
ATAACTGTA 154 17.114
ATAACTGTA 154 17.114
ATAACTGTA 154 17.114
ATAACTGTA 154 17.114
ATAACTGTA 154 17.114
ATAACTGTA 154 17.114
ATAACTGTA 154 17.114
ATGACTGTA 154 15.576
ATGACTGTA 154 15.576
ATGACTGTA 154 15.576
ATGACTGTA 154 15.576
ATGACTGTA 154 15.576
*********
MAP Score: 0.000000
Log-odds matrix for Motif 155 CAGGGGCTAT (1)
#        0         1         2         3         4         5         6         7         8         9   
#A    -4.389     1.947    -4.389    -4.389    -4.389    -4.389    -4.389    -4.389     1.947    -4.389 
#C     1.947    -4.389    -4.389    -4.389    -4.389    -4.389     1.947    -4.389    -4.389    -4.389 
#T    -4.389    -4.389    -4.389    -4.389    -4.389    -4.389    -4.389     1.947    -4.389     1.947 
#G    -4.389    -4.389     1.947     1.947     1.947     1.947    -4.389    -4.389    -4.389    -4.389 
Sequence Logo
#  ----------
#             -- 2.30 bits
#            
#  CAGGGGCTAT
#  CAGGGGCTAT
#  CAGGGGCTAT
#  CAGGGGCTAT
#  CAGGGGCTAT
#  CAGGGGCTAT -- 0.29 bits
#  ----------
#  CAGGGGCTAT
Motif 155 CAGGGGCTAT (1)            (Bits: 17.21  MAP:  0.00   D: 0.000  -1) E:  0.000
CAGGGGCTAT 155 19.47
CAGGGGCTAT 155 19.47
CAGGGGCTAT 155 19.47
CAGGGGCTAT 155 19.47
CAGGGGCTAT 155 19.47
CAGGGGCTAT 155 19.47
CAGGGGCTAT 155 19.47
CAGGGGCTAT 155 19.47
CAGGGGCTAT 155 19.47
CAGGGGCTAT 155 19.47
CAGGGGCTAT 155 19.47
CAGGGGCTAT 155 19.47
CAGGGGCTAT 155 19.47
CAGGGGCTAT 155 19.47
CAGGGGCTAT 155 19.47
CAGGGGCTAT 155 19.47
CAGGGGCTAT 155 19.47
CAGGGGCTAT 155 19.47
CAGGGGCTAT 155 19.47
CAGGGGCTAT 155 19.47
**********
MAP Score: 0.000000
Log-odds matrix for Motif 156 TTGGATCsA (1)
#        0         1         2         3         4         5         6         7         8   
#A    -4.387    -4.387    -4.393    -4.393     1.947    -4.387    -4.393    -4.378     1.947 
#C    -4.387    -4.387    -4.393    -4.393    -4.387    -4.387     1.947     0.965    -4.387 
#T     1.947     1.947    -4.393    -4.393    -4.387     1.947    -4.393    -4.378    -4.387 
#G    -4.387    -4.387     1.947     1.947    -4.387    -4.387    -4.393     0.965    -4.387 
Sequence Logo
#  ---------
#            -- 2.30 bits
#           
#  TTGGATC A
#  TTGGATC A
#  TTGGATC A
#  TTGGATC A
#  TTGGATCCA
#  TTGGATCGA -- 0.29 bits
#  ---------
#  TTGGATCsA
Motif 156 TTGGATCsA (1)             (Bits: 14.60  MAP:  0.00   D: 0.000  -1) E:  0.000
TTGGATCCA 156 16.541
TTGGATCCA 156 16.541
TTGGATCCA 156 16.541
TTGGATCCA 156 16.541
TTGGATCCA 156 16.541
TTGGATCCA 156 16.541
TTGGATCCA 156 16.541
TTGGATCCA 156 16.541
TTGGATCCA 156 16.541
TTGGATCCA 156 16.541
TTGGATCGA 156 16.541
TTGGATCGA 156 16.541
TTGGATCGA 156 16.541
TTGGATCGA 156 16.541
TTGGATCGA 156 16.541
TTGGATCGA 156 16.541
TTGGATCGA 156 16.541
TTGGATCGA 156 16.541
TTGGATCGA 156 16.541
TTGGATCGA 156 16.541
*********
MAP Score: 0.000000
Log-odds matrix for Motif 157 CACTGCGTTC (1)
#        0         1         2         3         4         5         6         7         8         9   
#A    -4.389     1.947    -4.389    -4.393    -4.389    -4.389    -4.389    -4.393    -4.393    -4.389 
#C     1.947    -4.393     1.947    -4.393    -4.389     1.947    -4.389    -4.393    -4.393     1.947 
#T    -4.389    -4.393    -4.389     1.947    -4.389    -4.389    -4.389     1.947     1.947    -4.389 
#G    -4.389    -4.393    -4.389    -4.393     1.947    -4.389     1.947    -4.393    -4.393    -4.389 
Sequence Logo
#  ----------
#             -- 2.30 bits
#            
#  CACTGCGTTC
#  CACTGCGTTC
#  CACTGCGTTC
#  CACTGCGTTC
#  CACTGCGTTC
#  CACTGCGTTC -- 0.29 bits
#  ----------
#  CACTGCGTTC
Motif 157 CACTGCGTTC (1)            (Bits: 17.21  MAP:  0.00   D: 0.000  -1) E:  0.000
CACTGCGTTC 157 19.47
CACTGCGTTC 157 19.47
CACTGCGTTC 157 19.47
CACTGCGTTC 157 19.47
CACTGCGTTC 157 19.47
CACTGCGTTC 157 19.47
CACTGCGTTC 157 19.47
CACTGCGTTC 157 19.47
CACTGCGTTC 157 19.47
CACTGCGTTC 157 19.47
CACTGCGTTC 157 19.47
CACTGCGTTC 157 19.47
CACTGCGTTC 157 19.47
CACTGCGTTC 157 19.47
CACTGCGTTC 157 19.47
CACTGCGTTC 157 19.47
[truncated: 510,536 more chars]
