# Supplementary material for: Prevalence, Evolution, and cis-Regulation of Diel Transcription in Chlamydomonas reinhardtii
Source: G3 (Bethesda). 2014 Oct 28;4(12):2461–71. doi: 10.1534/g3.114.015032 (PMC4267941; doi:10.1534/g3.114.015032)
Supplement: Supporting Information [file supp_g3.114.015032_FileS7.txt]

# Format = Cluster#: \t motif1,weight1 \t motif2,weight2 \t ...
Cluster107:	sGATCCr,-0.0072	GATCCAA,0.0017	TrrATyyA,0.0012	CCAAGCTCCA,0.0001	TTwyCGTyA,0.0053	AArATgyTAkN,0.0004	TsGATCCrA,0.0011	AwrmmGTw,0.0035	CTTAGA,0.0017	msTcsgsaa,0.0009	NTrTgyrtrttNtgt,-0.009	GGATysA,-0.0049	ANmNmtAtwayrtmT,0.0001	GGATCCrwC,0.0036	AkTCCGNTktNy,0.0036	AAAGTCTT,-0.01	sGATCsr,-0.007	CwTksAwwkkGc,-0.01	AGAAGwTTC,0.001	AATCywAAw,0.0018	AATCAwTw,0.0017	CtGgatCCA,0.0011	GTTATAAT,0.0001	kGarAArG,0.0038	TGCCTATwCr,-0.0164	GrATCsA,0.0011	TTATAGCTAC,-0.01	TGCTTAAA,0.0001	ATCGAwwTC,0.0035	CNgkcksgykCagtC,0.0037	TATyAAAGA,-0.01	AtaTNrmmrmAwTg,-0.02	cwwsTwGmGya,0.0006	TGGATCCrA,0.0013	kkCwGykmwwsacag,0.0035	TGGATy,0.0036	CyrTTACTTA,0.0035	TCTAAG,0.0017	AyswkrgywgcAT,-0.01	NNsyGGATCSN,0.0028	GrATCCAw,0.0011	srTsskycNsAays,0.0041	GCTCGAA,0.0041	rACwTryckrcyT,0.0036	GGATyCA,0.0011	TGGATC,0.0018	ACTTAAAA,0.0017	kwwwkcaWNwr,0.0004	mgwmwCrNtrccggA,0.0004	wGgATcs,0.0019	sGtCGacs,0.001	syGGATCCa,0.0001	mGTNtTrCkAgrC,0.0003	gkCGATCGcc,-0.0078	ymtywCCrCrwkCyy,0.001	AATyGTwGA,-0.01	AwTAATTw,-0.02	TTGGATCs,0.0017	ymwaNwNcAwNwwr,-0.0089	GATCCA,0.0018	atcANwyrAyNmwm,0.0001	rTCGATCGs,0.0022	TTmTAgmkwc,-0.02	mgwTTgsryT,0.0017	kwmmyATrCA,0.0004	TGAAAATwA,-0.01	mwgrCAgT,-0.01	TGsAwCcmktyt,0.0001	CTasAymsy,-0.01	yArsANAtgycTwyw,0.0006	GrATCCr,0.0011	skTAcrsTAmmkaNr,-0.01	GrwTysA,-0.006	mctgACATtTNk,-0.05	CTsAGTTT,0.0016	AATTAATy,0.0011	TCAGrGTCAr,0.0036	CTCrkkawyGArymg,0.001	twtgwtrywgacakm,0.0001	TsGATCCr,0.0011	TNamrawrrNCrTr,0.0016	ATCGATCss,0.0033	TTCCCCAAGT,0.0019	GrGsywamTtwAs,0.0016	yrGtTymasmk,-0.01	GGATCsrw,0.003	GGATCsA,0.0011	CTGACATTTT,-0.01	TGGATys,0.0028	TwAAAGrATw,0.0001	wwscrAww,0.0022	TGGATCs,0.0017	yGGAwcsag,0.0037	ATCGTwAT,0.0016	mRyCkgcRAk,0.0036	rTAGATTyAy,0.0001	sAycGCgrTs,0.0039	rsAyAsmgcNskNTy,0.0017	TCATTTAAwr,-0.01	ATrwAwGTTA,-0.01	GATCyAA,0.0017	rATCCrw,0.0028	TGAAArTwA,-0.01	wtCwykmaycTrt,0.0001	cAgNAkccmkATk,0.0017	TAwGATAA,0.0006	aNaNNTgatrTmkC,0.0017	GrATCCA,0.0011	wTTCktckCy,0.003	TTGGATy,-0.0083	sATCGATCs,0.0033	TACwTwAA,0.0038	aGCsCtkrwkyka,0.0035	CTTGAAwTAw,0.0037	TyATTTAAw,-0.01	sAkkssskTysr,0.0035	ATCGATCys,0.0033	rATCCAr,-0.0082	mrsRrwscTy,0.0001	TTGGATyy,-0.0083	AyCGATCr,0.0024	ACTTAACT,0.0016	kcTTcwrTTNccwg,0.0001	ATrTATsTTA,-0.01	NsTwkAwamrtGTk,0.0018	GGATCsr,0.003
Cluster11:	rsAyAsmgcNskNTy,-0.0948	GrATCCr,0.0726	TGGATCCrA,0.0339	AAATyAATyw,0.0452	wwscrAww,0.1351	TGGATy,0.0469	tywGkGwCaww,0.0119	TrtmtGCaTa,0.0041	TCTAAG,0.0677	TwTTTAAAw,0.0331	TTTwAATCs,-0.1	wwNNNrtNNRNaNw,0.0119	AwTCTwTyTA,0.0331	AwrmmGTw,0.0041	TAwsGTcNTyNg,0.0041	wtCwykmaycTrt,0.0331	yktmkTsGAyrg,-0.1	CTTAGA,0.0677	msTcsgsaa,-0.1	cAgNAkccmkATk,0.0331	rykTsmTTrmyA,0.0657	NTrTgyrtrttNtgt,0.045	GCTCGAA,0.0726	myTcrTATcTm,-0.3	AATCAwTw,0.0452	TyCmgwCANAww,0.0726	AACGCsCAAC,-0.0948	rmmttAwwwttryrt,-0.1	NaTrtawwNTmtrtr,0.0041	AATTTrwTA,0.045	ywacarsmkgasAkw,-0.0274	wkNwywywtgm,-0.0948	rATCCAr,0.0052	sGATCsr,0.0679	GraGrwTaAa,-0.3	CTCGAAG,-0.0669	CwTksAwwkkGc,0.0002	mgwmwCrNtrccggA,-0.1	ACTAGwCT,0.0331	GrATCsA,0.0372	TACwTwAA,0.0041	ykTTmrcwcAm,0.0003	ATCTTATA,0.0041	mGTNtTrCkAgrC,-0.1	TAGGCGGATA,-0.0274	GGATysA,0.0003	AGGTrAAy,-0.0274	TTCCCCAAGT,-0.1948	aGCsCtkrwkyka,0.0002	ArGTkNmAymt,-0.1	sGtCGacs,-0.1	sAkkssskTysr,-0.0948	syGGATCCa,0.0339	GTTATAAT,0.045	AArATgyTAkN,-0.1	asrsAwrmmAmTr,-0.1	gkCGATCGcc,-0.1	AkTskyGA,-0.1	ymtywCCrCrwkCyy,-0.1	CGATTCAA,0.0041	TkTrCamAayNsNNr,0.0417	TGGATys,0.0469	TTATCCTTCG,-0.1	AAATyAATy,0.0452	msCmACyTwNNrmww,-0.1	sTNAsyTArcTw,-0.0948	kykkaskkTkyTk,0.1119	CCyATAAwAC,-0.2948	CTTCGAr,-0.0669	yGGAwcsag,0.0339	ACTTAAAA,0.0002	GrwTysA,0.0339	TTTTAAAT,0.0331	mRyCkgcRAk,0.0331	kGarAArG,0.0698	GGATCsr,0.0679	kwmmyATrCA,-0.1
Cluster126:	sGATCCr,-0.0095	GATCCAA,-0.02	ATTCwATwA,0.0095	TrrATyyA,0.004	TAAGCAATTG,0.0008	ATCGTAAT,0.0004	aawCtrANTsak,-0.01	CCAAGCTCCA,0.01	ccayAasasayrTA,0.0004	TATmwswcrAyrym,-0.04	AwrmmGTw,0.0001	TACAACTT,0.01	ywNNANTrsTTyarT,-0.01	CTTAGA,-0.0004	msTcsgsaa,-0.0065	GATCCAAAwy,-0.02	ATArCsGTwA,-0.01	NTrTgyrtrttNtgt,-0.01	GrATCCA,-0.0053	kNTGakAmytsysyN,0.0082	GATCCAAwAy,-0.01	GGATCCrwC,-0.01	AkTCCGNTktNy,-0.0118	TyyTCmkkkt,0.0004	AATTTrTTAy,0.0011	ANwTcrTyATcmrc,0.0045	GrATCsA,0.0068	GATCCwAAAy,-0.01	AATCCyATA,-0.01	gwTgmkyyyNwTGc,0.01	wwscrAww,-0.0049	CwTksAwwkkGc,-0.02	ATTCAAGA,-0.02	AATTwrTTA,0.0015	GAGAGAGArA,0.0047	wtAwskkcsswwcNr,-0.01	sGrATsCr,-0.02	GrwTysA,-0.0085	ATCTTATA,0.0004	GGATCCrw,-0.02	GATCCAaAAy,-0.01	TATAATtGyA,-0.01	CGTGCAATCG,0.01	ATsACTrACA,0.0004	GTTATAAT,-0.0177	AAAGCTGAAT,-0.01	GGATcsrwc,-0.02	rmwAywyGkCkmmm,0.0047	mrTyCNrwyNGrAyk,0.0005	kkGrATyCmNy,-0.0118	akgkssNTTryNTAA,0.0046	TGCCTATwCr,-0.01	ATAGsTTA,0.001	AGCmrwyCN,0.0047	TGrATCCAA,-0.0005	GrATCyAA,-0.0053	TTCAGACA,-0.01	TkGAwrNyTsrAky,-0.02	TsGATCCrA,-0.01	wkTrNmmagrtATy,0.002	ATACAATCC,0.0006	CNgkcksgykCagtC,0.0021	AyGrATCGA,-0.01	TATyAAAGA,0.0031	AwttmwTGcsCk,0.0009	GATCsAAAA,-0.01	TTCATTwAA,-0.01	GATCCwAAA,-0.01	cwwsTwGmGya,-0.01	TGGATCCrA,-0.0138	kkCwGykmwwsacag,0.0046	TGGATy,0.0059	CyrTTACTTA,0.0004	TAwCTATwA,0.0001	TCTAAG,-0.0004	msCmACyTwNNrmww,0.0017	wwtsawyaCwaNck,0.0027	AyswkrgywgcAT,-0.01	NNsyGGATCSN,0.0076	GrATCCAw,-0.0153	srTsskycNsAays,0.0047	gNygAATwk,-0.01	GCTCGAA,0.0048	ATGAATAAwr,-0.01	rACwTryckrcyT,-0.01	TTAAAACTAT,-0.01	CTTTwAAG,-0.01	TTGGATCyA,-0.01	GrATCCAA,-0.0053	GGATyCA,-0.0088	TGGATC,-0.005	AACGCsCAAC,0.0029	gswtGyragTkmN,-0.02	CGGsTTTAA,0.01	AGAaArtCA,0.0021	ATTCTAAG,0.0047	ATCGTwAT,0.0004	ACGAwTTAcA,-0.03	ykTTmrcwcAm,-0.01	TTGGATyCr,-0.01	GGATysA,-0.0028	AGGTrAAy,0.0083	mgwmwCrNtrccggA,0.0005	wGgATcs,-0.0005	TATATTCAAG,-0.01	sGtCGacs,-0.0154	GATCCA,-0.005	aAmtskNsagTTrr,-0.02	gkCGATCGcc,0.0005	ymtywCCrCrwkCyy,0.0047	AATyGTwGA,0.0006	mRyCkgcRAk,-0.0171	AwTTyGGATC,-0.03	TTGGATCs,-0.02	AwACTCyTAA,0.0002	ymwaNwNcAwNwwr,0.0012	TGrATCc,-0.01	CTTCGAr,0.0001	rTymrsGymkTmAy,-0.01	TGAACTCT,-0.01	TGCTTAAA,-0.01	mgwTTgsryT,0.0017	TAATATAAAG,0.001	ACTGTAwA,-0.0036	AkgNTsNGwwccww,-0.01	TAwGATAAs,0.0004	mwgrCAgT,0.001	TGsAwCcmktyt,-0.01	CTasAymsy,0.0062	rsAyAsmgcNskNTy,0.0001	GTAATTrTAr,-0.03	ykaANTmswgykTT,0.0004	GAATATAT,0.0046	skTAcrsTAmmkaNr,0.0046	GGATCsrwC,-0.02	yktmkTsGAyrg,0.0035	GATCCrAAA,-0.01	GTAATTrTA,-0.03	mctgACATtTNk,-0.01	AATCAwTw,0.003	CAATTGCTTA,0.0008	CTAATTCr,0.0075	AAAAAGCT,0.0031	TGrATCyAA,-0.01	TCAGrGTCAr,0.0004	TTGGATCCw,-0.02	TTTwAATCs,0.0018	CTCrkkawyGArymg,0.0013	ATAACTGTAT,-0.01	CTCGAAG,0.0001	GAGCTTGGA,0.0029	TsGATCCr,-0.01	ACTAGwCT,-0.01	ymTsAGNwTAm,-0.01	TGGATCsrw,-0.01	GATCCAAA,-0.02	AATTTrwTA,0.0005	TTCCCCAAGT,-0.0023	AACTGTCATw,0.0123	TTGGATCCAw,-0.0005	GGATCsrw,-0.02	GGATCsA,-0.0079	tssATssANyr,-0.02	asrsAwrmmAmTr,-0.01	GATCCAAAw,-0.02	TGGATys,0.0057	ATATATTC,0.0046	wayawwwaTAyANN,-0.0069	CTrAGArA,0.0082	GwCTATrGAA,0.0005	kykkaskkTkyTk,0.0045	TGGATCs,-0.0095	NtAacrwcNTta,0.0009	rAkaCANksmray,-0.01	GATCCAAAA,-0.01	TACAGTTATw,-0.01	ACTGTAAA,-0.0058	ACTAAryGAA,0.0008	ATCGTwAswT,-0.01	GATCCAAwA,-0.01	TAwsGTcNTyNg,0.0014	AATCywAAw,0.0047	GGATCsr,0.0021	sAycGCgrTs,-0.0091	TCGTATAT,0.0009	GrATCCr,-0.0053	asmkwwAkswwtwsw,-0.0089	ATAAwTATw,0.0009	tTygmwrkmcwkcga,-0.0073	GATCCrAAAy,-0.01	GATCyAA,-0.02	smkAawrgTNkyAyN,0.0025	kGarAArG,0.0058	rATCCrw,-0.0179	gAkwwmrcTksww,0.0003	GATCyAAAA,-0.01	TGGATCCAA,-0.01	TTATsTGACw,-0.01	ATGATCAT,0.0095	mCCGwTTC,0.01	TAwGATAA,0.0104	ATTTCAAGTT,-0.01	GATCyAAAAy,-0.01	ATwTTACwA,-0.0079	TGGATCsAA,-0.01	ATGAwTAATr,-0.01	ATAATTGCAA,-0.01	TTTGGATC,-0.02	TTGGATy,-0.0047	rsTmrkkkrCGTw,-0.0101	AATTTrTTA,0.0005	AATTyGGATy,-0.03	GAGAwArTCA,0.0022	GGATCCAA,-0.02	TACwTwAA,0.0009	ATAACTGTA,-0.01	GATTCTA,0.001	rsAmTykgya,-0.0038	TTGGATCsA,-0.01	aGCsCtkrwkyka,0.0018	TAyAATTACy,-0.03	CGAATTAGC,0.0075	ATGTrACNmGt,0.0004	sAkkssskTysr,0.0016	GATCsAAAAy,-0.01	NNtTrctwaNtwgyA,0.0108	CtGgatCCA,0.0046	wmwcrCArarT,0.01	TTGGATCCaA,-0.0005	rATCCAr,0.0049	GGATCCA,-0.01	kwtayaNwwNwkwww,0.0095	GAwTCAATrA,0.0006	mrsRrwscTy,0.01	TTGGATyy,-0.0053	AyCGATCr,0.0017	TTACCAAG,0.001	wayaaCwskyAwk,0.0024	kcTTcwrTTNccwg,0.0023	ATrTATsTTA,0.0017	kwmmyATrCA,0.0104	cCsAtNgGAr,0	CTTTCAATTT,-0.01	ATwTwATTwT,-0.01
Cluster128:	rsAyAsmgcNskNTy,0.0506	GrATCCr,-0.1352	TGGATCCrA,0.1592	AAATyAATyw,0.1158	TyyTCmkkkt,0.2023	TGGATy,-0.2822	GATCyAA,0.111	rATCCrw,-0.0241	GATCCAA,0.111	wwtsawyaCwaNck,0.2028	TgTmksTramAkAm,-0.7975	srTsskycNsAays,0.1833	cAgNAkccmkATk,0.1158	GCTCGAA,0.2024	CTAATTCr,-0.1348	AACGCsCAAC,-0.2948	GwCTATrGAA,-0.1653	TTGGATCyA,0.111	AAAGTCTT,0.2025	sGATCsr,-0.3945	GGATyCA,-0.1352	TGGATC,-0.1716	CTCGAAG,0.1833	GAGCTTGGA,-0.5826	TGGATys,-0.1106	CwTksAwwkkGc,-0.4173	TTGGATy,0.111	ykTTmrcwcAm,0.1158	TsGATCCrA,0.111	AATCAwTw,-0.442	GGATysA,-0.0241	TTGGATCsA,0.111	wGgATcs,0.203	CAAGCTGTCG,-0.1106	TTGGATCCAw,0.111	CtGgatCCA,-0.1348	sAkkssskTysr,0.0004	GATCCA,-0.1716	TyGGATTyAr,-0.1352	wwsTmswsrkmTw,0.2026	gkCGATCGcc,-0.7968	AGTCTAAC,0.0506	AATyGTwGA,0.1158	rATCCAr,-0.1716	TGCCTATwCr,0.1016	AAATyAATy,0.1158	yAgTcTAAy,0.0506	TTCAGACA,0.1016	wwscrAww,0.2024	AATCATTT,-0.5578	GTAArwTAAA,-0.1348	CCAAGCTCCA,-0.0496	TTAGACTr,0.0506	CTTCGAr,0.1833	gswtGyragTkmN,-0.2112	CTysGATTyA,-0.5027	mRyCkgcRAk,0.1158	AATCywAAw,0.111	GGATCsr,-0.3945
Cluster129:	sGATCCr,-0.2382	GATAATCCC,-0.1	TrrATyyA,0.0082	CCAAGCTCCA,-0.043	TTwyCGTyA,-0.1	ATAsAGTTA,-0.0264	TATmwswcrAyrym,-0.0845	AwrmmGTw,0.1	CTTAGA,-0.0216	msTcsgsaa,-0.0093	NTrTgyrtrttNtgt,-0.5049	GrATCCA,-0.0646	kNTGakAmytsysyN,0.057	ktwmGTTkkw,0.0082	GGATyCA,-0.0204	AACGCsCAAC,0.0319	AkTCCGNTktNy,0.057	GraGrwTaAa,0.1	AAAGTCTT,-0.1	GGGTTAGGAC,-0.0264	sGATCsr,-0.1382	gwTgmkyyyNwTGc,-0.0264	ATAACTsTAT,-0.0264	ATTCAAGA,-0.0204	CATAAGwC,0.0149	GAGAGAGArA,0.1	AATCywAAw,0.0082	GrATCsA,-0.088	AATCAwTw,-0.0756	rmwrwraryacww,-0.0245	CtGgatCCA,-0.0428	ACTAGsyTAA,-0.0204	NmkNNmArwwwK,-0.1	rmwAywyGkCkmmm,0.0082	kkGrATyCmNy,0.057	ATAGsTTA,-0.1	AGCmrwyCN,-0.1	GrATCyAA,-0.0553	ATCGAwwTC,0.1	CNgkcksgykCagtC,0.0976	AyswkrgywgcAT,-0.1	ACTTAAAA,0.0488	sTATAAsTCw,-0.0264	wCTmymcAktrrA,0.0056	AsTtmckkccmkt,-0.1	cwwsTwGmGya,0.0765	tCwwgTTTT,-0.1	TGGATy,0.0436	TCTAAG,-0.0216	AAATTrAwTT,-0.0204	NNsyGGATCSN,-0.0646	ArAwTAATTw,-0.0204	GCTCGAA,0.1161	ATGAATAAwr,-0.1	CTTTwAAG,-0.0512	GrATCCAA,-0.0553	GAAAGAGrAA,0.1	TGGATC,-0.1	cwTrCAyrwmT,-0.0093	TCCrGAsmt,0.0796	CATCTAAG,0.0942	kwwwkcaWNwr,0.0088	myAwgAATANrT,0.0512	ykTTmrcwcAm,0.0149	TTGGATyCr,-0.0553	GGATysA,-0.0438	AGGTrAAy,0.0319	mgwmwCrNtrccggA,0.0755	wGgATcs,-0.0818	sGtCGacs,-0.0918	GATCCA,-0.1	TAsATTTAGs,0.0082	myTcrTATcTm,0.1	mGTNtTrCkAgrC,-0.1	ymtywCCrCrwkCyy,0.0755	AwTAATTw,-0.0204	AATTAwwyT,-0.0204	AAsTATswTA,-0.1	aNtmwktmNwgtaNt,-0.1	mgwTTgsryT,0.0082	GATAAwwyAA,0.1	AATGCATAAA,0.0088	AkgNTsNGwwccww,-0.0918	ATCATGAwC,-0.0918	TyyTCmkkkt,0.0319	CTasAymsy,-0.1	ywacarsmkgasAkw,0.0842	GAATATAT,0.0088	GrwTysA,-0.2476	TGGATCCrA,-0.1855	CATAATTC,0.1	AAAAAGCT,0.0149	AATTAwTyT,-0.0204	AkTskyGA,-0.0681	GGATAATCC,-0.1	TsGATCCr,-0.0735	ymTsAGNwTAm,0.0149	ATCGATCss,0.0853	AATTAwwyTw,-0.0204	AwttmwTGcsCk,-0.1	TTCCCCAAGT,0.166	AkyyCggwtw,-0.1	CAAGCTGTCG,-0.0918	yrGtTymasmk,-0.1264	GGATCsrw,0.0765	GGATCsA,-0.0234	tssATssANyr,0.1755	ANwTcrTyATcmrc,0.1	TAAyACsATA,-0.0005	TGGATys,-0.0646	AkTkcssrwrTT,0.0842	ATATATTC,0.0088	wwscrAww,0.1901	kykkaskkTkyTk,0.0393	TGGATCs,-0.1	TAwcrksrwymkyNT,-0.1	yGGAwcsag,-0.1472	gswtGyragTkmN,0.1	ACTCTTAT,-0.1	mRyCkgcRAk,0.0931	GGATCsr,-0.0881	sAycGCgrTs,0.0488	rsAyAsmgcNskNTy,-0.1264	GrATCCr,-0.0649	ATrwAwGTTA,-0.0845	mANACNgcrGTNTt,0.0244	smkAawrgTNkyAyN,0.0244	wwNNNrtNNRNaNw,-0.0264	rATCCrw,-0.0093	AATTAwTyTw,-0.0204	GArTTrATAw,-0.1	GrATCCAw,-0.0553	ATGATCAT,0.0393	mCCGwTTC,-0.1	aNaNNTgatrTmkC,0.0488	aattttaNkgyNNa,-0.0093	ATGAwTAATr,-0.1	gNtayaaNtNt,0.0082	wTTCktckCy,0.0765	TTGGATy,-0.0471	sATCGATCs,0.0853	ATACAATCC,-0.1	TACwTwAA,0.0488	AwTTAwTyTw,-0.0204	GATTCTA,-0.0093	CTrAGArA,0.057	aGCsCtkrwkyka,0.2	sAkkssskTysr,0.0572	NNtTrctwaNtwgyA,-0.1	ATCGATCys,0.0853	rATCCAr,0.0436	TTGGATyy,-0.0471	ATrTATsTTA,-0.0845	NsTwkAwamrtGTk,0.0572	cCsAtNgGAr,0.057
Cluster153:	sGATCCr,-0.0307	GATCCAA,0.0077	TrrATyyA,-0.0846	CCAAGCTCCA,-0.1881	TGTAGCATTG,0.1415	TsGATCCrA,0.0259	AwrmmGTw,0.1307	AAyTAAwyT,0.0067	CTTAGA,0.111	msTcsgsaa,0.1036	NTrTgyrtrttNtgt,-0.1478	GGATysA,0.0748	kNTGakAmytsysyN,-0.8111	GATCCAAwAy,0.0077	TAATGTCTrr,0.0006	AACGCsCAAC,0.1031	kGarAArG,0.0052	AAAGTCTT,0.0397	GrATCsA,-0.2074	GATCCwAAAy,0.0626	sGATCsr,-0.0447	gwTgmkyyyNwTGc,0.0397	CwTksAwwkkGc,-0.4273	AkyyCggwtw,0.0067	AATTwrTTA,0.0067	CyAGACATTA,0.0006	TTGGATy,0.1177	sGrATsCr,0.0189	AATCAwTw,0.2612	CtGgatCCA,-0.0005	GATAATCCC,0.1312	wwsTmswsrkmTw,-0.1478	AGACATTwA,0.0006	kkGrATyCmNy,0.1431	CGATTCAA,0.0241	TkTrCamAayNsNNr,-0.4932	TGCTTAAA,0.1307	AGCmrwyCN,0.0397	TGrATCCAA,0.0604	TTCAGACA,0.3749	TkGAwrNyTsrAky,-0.203	tggAtsCAmac,0.0604	CNgkcksgykCagtC,0.0389	AyswkrgywgcAT,0.1031	ACTTAAAA,-0.1716	wCTmymcAktrrA,-0.1448	GATCCwAAA,0.0626	AsTtmckkccmkt,0.2172	CTTCGAGC,-0.0613	tCwwgTTTT,0.0006	kkCwGykmwwsacag,-0.0485	mTkANAAgkTTN,-0.477	GATCyAA,0.0555	TCTAAG,0.111	TAGTCAATTT,0.0322	NNsyGGATCSN,0.0189	GrATCCAw,0.0656	srTsskycNsAays,0.0132	GCTCGAA,-0.2957	mrsaTwwgkCrawr,-0.0132	TyCmgwCANAww,0.0006	CTTTwAAG,0.0455	GATCCA,-0.1182	GGATyCA,0.0459	TGGATC,-0.1182	ATakNANcymmGwca,0.2344	GATCsAAAA,0.0077	TCCrGAsmt,0.0006	ykTTmrcwcAm,0.0363	mgwmwCrNtrccggA,0.1431	wGgATcs,0.0752	sGtCGacs,-0.4196	syGGATCCa,0.1208	ATAGTCAATT,0.0322	mNTmTNasattmwyA,0.0604	aAmtskNsagTTrr,-0.0844	gkCGATCGcc,0.0549	AGTCTAAC,0.0259	ymtywCCrCrwkCyy,0.0235	mRyCkgcRAk,0.1307	AwTTyGGATC,0.0077	TTGGATCs,0.0077	ymwaNwNcAwNwwr,0.0259	TGrATCc,0.0189	GGATCsr,0.0674	CTTCGAr,-0.1215	rTCGATCGs,0.0549	GGATCCrwC,0.0189	gwsAgAkmyTTwwr,0.0363	mgwTTgsryT,0.0549	AAGTCAACTC,0.1465	ratmtgsCAwwN,0.3053	GAGATCGrrw,0.1369	ACTGTAwA,0.1032	TAwGATAAs,-0.1537	mwgrCAgT,0.1307	ykaANTmswgykTT,0.1034	GATCCAAAwy,0.0077	TAwCTATwA,0.0514	GGATCsrwC,0.0289	GATCCrAAA,0.0626	GrwTysA,0.1031	TGGATCCrA,-0.2419	TGGATy,0.2915	CTCGAAG,-0.1818	AGTAAATAC,0.0516	GAGCTTGGA,-0.4052	TsGATCCr,0.0736	cwwrkksAA,0.1312	ATCGATCss,-0.0573	GATCCAAA,0.0077	AwTAATTw,0.0077	TTCCCCAAGT,-0.0314	GrGsywamTtwAs,0.0517	TATAsGTTw,0.0363	TTGGATCCAw,0.0681	GGATCsrw,0.1963	GGATCsA,0.0736	yAGACATTAr,0.0006	TyGGATTyAr,0.1233	tssATssANyr,-0.0346	GAGATCsrrA,0.1369	GATCCAAAw,0.0077	TGGATys,0.0077	GATCCAaAAy,0.0077	wwscrAww,0.1035	TGGATCs,0.0265	AGACATTAr,0.0006	GATCCAAAA,0.0077	yGGAwcsag,0.1208	AyCGATCr,-0.0832	gswtGyragTkmN,-0.0132	GATCCAAwA,0.0077	TTwATGTAws,-0.0132	atcANwyrAyNmwm,-0.703	AwCamGkammNw,0.1034	sAycGCgrTs,0.0517	rsAyAsmgcNskNTy,-0.1587	GrATCCr,-0.1179	TTTACTTA,0.0516	GGATcsrwc,0.0289	GATCCrAAAy,0.0077	mANACNgcrGTNTt,0.0259	TwTTTAAAw,0.1491	CTTCGArC,-0.2353	rATCCrw,0.0692	GATCyAAAA,0.0077	wNtsCAtrNACNA,0.0478	wtCwykmaycTrt,-0.1716	cAgNAkccmkATk,-0.0314	TTATsTGACw,0.1369	ACTTAACT,0.0517	mCCGwTTC,0.0363	yAANtsysaTmcy,-0.1184	TAwGATAA,-0.1537	GATCyAAAAy,0.0077	aNaNNTgatrTmkC,-0.1478	GrATCCA,-0.1179	wTTCktckCy,-0.1478	TTTGGATC,0.0077	CTTCGAry,-0.0009	rsTmrkkkrCGTw,0.1031	sATCGATCs,-0.0573	CATTTwAAA,-0.195	TACwTwAA,-0.0132	AACTGTCATw,0.0517	GATTCTA,-0.2631	rsAmTykgya,-0.0004	CTrAGArA,0.1312	yAgTcTAAy,0.0259	ATGTrACNmGt,0.2344	sAkkssskTysr,-0.0247	GATCsAAAAy,0.0077	TTGGATCCaA,0.0681	ATCGATCys,-0.0573	rATCCAr,-0.0403	GGATCCA,0.0189	CCATTCCAAT,0.0514	rGArrTCCGw,0.1029	CwAtssyGkywrag,-0.2651	mrsRrwscTy,0.2612	TTGGATyy,0.1233	AyGrATCGA,0.0289	wmcAwktkamksC,0.1031	TTAGACTr,0.0259	wsTtcykNamwsstT,-0.0447	ATATGAwTGC,0.079	TTTTAAAT,-0.0459
Cluster161:	yAywNrswtTryRk,0.0054	sGATCCr,0.0008	GATCCAA,0.0008	TrrATyyA,-0.0016	CCAAGCTCCA,-0.0093	rkNkGcTttTgat,-0.01	ATwTsrAgyrA,0.01	TsGmkCsA,0.0006	TsGATCCrA,0.0002	AwrmmGTw,-0.0062	CTTAGA,-0.0034	msTcsgsaa,-0.0055	NTrTgyrtrttNtgt,-0.0037	GGATysA,0.0084	yArwtymAmk,0.01	GTAATTrTA,0.0016	TAATGTCTrr,-0.0033	TGGATC,-0.0017	AACGCsCAAC,0.0038	AkTCCGNTktNy,0.0038	AAAGTCTT,0.001	GrATCsA,0.0011	sGATCsr,0.0093	KssATssA,0.0006	TATTCGGT,-0.0075	CATAAGwC,0.0085	CyAGACATTA,-0.0033	TTGGATy,-0.0061	gAArNTTtNrat,0.0007	sGrATsCr,-0.0072	cAstTGNNTA,0.001	GGATCCrw,0.0008	GATCCAaAAy,0.0014	cCsAtNgGAr,-0.009	CGTGCAATCG,0.0011	AATArCATA,0.0038	ATCGGATT,0.0037	ACTAGsyTAA,0.0051	ATTyyCGTyA,-0.01	wwsTmswsrkmTw,0.0008	AGACATTwA,0.0067	rmwAywyGkCkmmm,-0.01	kkGrATyCmNy,-0.009	CGATTCAA,-0.02	TGCCTATwCr,0.01	ATAGsTTA,0.002	AGCmrwyCN,-0.02	GrATCyAA,0.0008	TTCAGACA,0.0057	TkGAwrNyTsrAky,0.01	sGTTCkmkk,0.01	stwkaawAatGt,0.0007	CNgkcksgykCagtC,0.0032	ATwyyCGTyA,-0.0034	ATAAyTGTAT,-0.01	ATwTyCGTyA,-0.0034	kkwrtAkwmwAwr,-0.01	waCmaAywawttRta,-0.01	AsTtmckkccmkt,0.0024	CTTCGAGC,0.0045	rAkaCANksmray,-0.0134	tCwwgTTTT,0.01	kkCwGykmwwsacag,-0.0029	TGGATy,0.0065	TrtmtGCaTa,0.0006	TCTAAG,-0.0034	TmmagTCTTT,-0.01	kTATmagkggrmwA,0.0016	AwTCTwTyTA,0.0007	kyAscNwmwrcATA,0.0016	AyswkrgywgcAT,-0.01	CTCCAAGCTC,-0.01	NNsyGGATCSN,0.0029	GrATCCAw,0.0008	srTsskycNsAays,0.0051	gNygAATwk,0.0007	GCTCGAA,0.0047	TyCmgwCANAww,0.0067	CTTTwAAG,-0.0063	kNwyrNkaAgCAtty,0.01	GrATCCAA,0.0008	TyGsTGmw,-0.008	GGATyCA,0.0008	kskwATTmsmgsk,-0.01	TCCrGAsmt,-0.0033	AGAaArtCA,0.0077	ykTTmrcwcAm,-0.0061	TTGGATyCr,0.0008	AwTTykgAg,0.0044	myTcrTATcTm,0.01	AGGTrAAy,0.01	mgwmwCrNtrccggA,-0.05	wGgATcs,-0.0057	ACwTwATTAT,0.0031	sGtCGacs,0.0066	syGGATCCa,-0.0034	ATAGTTyAG,0.0054	mGTNtTrCkAgrC,-0.01	gkCGATCGcc,0.0038	ymtywCCrCrwkCyy,-0.0115	AATyGTwGA,-0.0036	mRyCkgcRAk,-0.0213	AwTAATTw,0.0013	TTGGATCs,0.0008	ATAGACATww,-0.01	AACGATyA,0.0064	GATCCA,-0.0017	CTTCGAr,-0.007	tggAtsCAmac,0.0003	GGATCCrwC,-0.0084	ATTTyCGTyA,-0.01	ACTGTAwA,-0.0052	AkgNTsNGwwccww,0.0015	mwgrCAgT,0.008	TGsAwCcmktyt,0.0034	CTasAymsy,0.0026	gAkwwmrcTksww,0.0002	yArsANAtgycTwyw,0.0106	rsAyAsmgcNskNTy,0.0051	ywacarsmkgasAkw,0.0051	cwwsTwGmGya,-0.02	skTAcrsTAmmkaNr,-0.0043	yktmkTsGAyrg,0.001	GrwTysA,0.003	TGGATCCrA,0.0037	TAAyACsATA,0.0025	CTAATTCr,-0.02	TTAATCAAAT,-0.01	TTTyCGTyA,-0.0049	CGGATAATCC,-0.0157	TCAGrGTCAr,0.0005	TTGGATCCw,0.0008	TTTwAATCs,0.0037	CTCGAAG,-0.0155	GAGCTTGGA,-0.0024	TACCGTCGA,0.0066	TsGATCCr,0.0028	TNamrawrrNCrTr,0.004	AATTAwwyTw,-0.0069	rTCGATCGs,0.0004	AATTTrwTA,0.0007	TTCCCCAAGT,0.01	AACTGTCATw,0.0063	TATAsGTTw,-0.01	TTGGATCCAw,0.0003	GGATCsrw,0.0134	GGATCsA,-0.0058	yAGACATTAr,-0.0033	AATTAwwyT,-0.0069	tssATssANyr,0.0016	ATTCCATyyG,-0.01	TGGATys,-0.0009	TmNsrkwrTa,-0.01	AGTAATCT,-0.0057	wwscrAww,-0.002	TGGATCs,-0.0017	AGACATTAr,-0.0033	CCyATAAwAC,-0.01	yrgataTcTagaaA,-0.01	yGGAwcsag,0.0066	AyCGATCr,0.0064	aktGkACtkC,0.0004	AkTskyGA,0	rgmtaTcTasaaa,-0.01	AATCywAAw,0.0015	GGATCsr,0.0068	sAycGCgrTs,-0.0013	TCGTATAT,0.0013	GrATCCr,-0.0151	TAGTGTAT,0.0051	ytmAGwmwkTTr,0.0037	GATCyAA,-0.0092	CTTCGArC,0.0045	kGarAArG,0.0034	rATCCrw,-0.0063	TGGATCCA,0.0006	wtyAsmwAakakgm,0.002	wNtsCAtrNACNA,0.0044	wGCtyyrky,-0.01	cAgNAkccmkATk,-0.0008	mmTNmktTsyymT,-0.02	TkrrmNtccAtmrT,0.0003	AATCAwTw,0.0107	aNaNNTgatrTmkC,0.01	AwttmwTGcsCk,0.002	CGATTCAAGT,-0.02	GrATCCA,-0.0051	gwTgmkyyyNwTGc,-0.01	CTTCGAry,0.0045	rsTmrkkkrCGTw,0.0044	GGATCCAA,0.0008	TACwTwAA,0.0043	AkyyCggwtw,0.001	GATTCTA,-0.0062	rsAmTykgya,-0.01	CTrAGArA,-0.0085	aGCsCtkrwkyka,0.0126	atCgaTmsNCA,-0.02	sAkkssskTysr,-0.0194	TGrATCc,-0.0058	NNtTrctwaNtwgyA,-0.01	CtGgatCCA,0.0066	yrGtTymasmk,-0.0015	TGCTTAAA,-0.02	rATCCAr,0.0089	GGATCCA,-0.0058	rGArrTCCGw,-0.0037	CwAtssyGkywrag,-0.01	TTGGATyy,-0.0061	ACTGTAAA,-0.016	wmcAwktkamksC,-0.01	kwmmyATrCA,0.0015	ATATGAwTGC,0.0051	TTwyCGTyA,-0.0149
Cluster168:	CTTCGAGC,0.0456	GrATCCr,-0.0442	TGGATCCrA,-0.2397	TrrATyyA,0.0624	wwscrAww,-0.0398	TGGATy,-0.0398	ATTAATGyyA,-0.0625	CTTCGArC,0.0456	rATCCrw,0.3005	AwrmmGTw,0.0624	wtyAsmwAakakgm,-0.0625	yktmkTsGAyrg,-0.2216	NNsyGGATCSN,-0.3941	CTCGAAG,0.1791	cAgNAkccmkATk,-0.1462	GCTCGAA,0.0207	kywmaaANsrwNwTr,-0.2216	CTsAGTTT,-0.0249	rACwTryckrcyT,0.5608	AGATAATT,-0.1464	AACGCsCAAC,0.0624	cCsAtNgGAr,0.3005	ywacarsmkgasAkw,-0.0877	AATTAwTyT,-0.1461	AGGTrAAy,0.1335	TGGATC,-0.0398	ATAACTrTAT,0.0624	CTTCGAry,0.0456	rsTmrkkkrCGTw,-0.1464	GATCCA,-0.0398	TwAAAGrATw,0.5609	AGAaArtCA,-0.1462	TTGGATCCaA,-0.0398	TCCrGAsmt,-0.0398	cwwrkksAA,-0.0398	TACwTwAA,-0.0625	ykTTmrcwcAm,0.1335	GATTCTA,0.0624	kwtayaNwwNwkwww,-0.0249	rmwrwraryacww,-0.0625	GrATCsA,-0.2194	mgwmwCrNtrccggA,0.0624	TTGGATCCAw,-0.0398	sGtCGacs,-0.1462	TCTTTGTAA,-0.0877	ATAGTTyAG,-0.0249	asrsAwrmmAmTr,-0.0495	wwsTmswsrkmTw,-0.0877	aattttaNkgyNNa,-0.0249	ymtywCCrCrwkCyy,0.0624	kGarAArG,-0.0249	CCAATCATTG,-0.0398	wtTmNNwwNNNwwN,-0.0249	ATAGTTyAGA,-0.0249	ccayAasasayrTA,0.0624	TGrATCCAA,-0.0398	ATwTTTAAw,0.0456	AATTAwwyT,-0.1461	rsAmTykgya,-0.1352	TATTsATArA,-0.0249	mrsRrwscTy,-0.0877	AktwNtrtwkTw,-0.0625	AATTATCT,-0.1464	ACTTAACT,-0.0625	CNgkcksgykCagtC,-0.0642	kcTTcwrTTNccwg,0.0624	AtaTNrmmrmAwTg,-0.0877	GrwTysA,0.0045	CTTCGAr,0.1791	TTACCAAG,-0.0249	kkwrtAkwmwAwr,-0.1461	kwmmyATrCA,-0.2194
Cluster180:	yAywNrswtTryRk,0.0625	sGATCCr,0.0287	GATCCAA,-0.063	ATTCwATwA,0.0425	TrrATyyA,-0.0494	CCAAGCTCCA,0.0482	rkNkGcTttTgat,-0.483	TsGATCCrA,0.0116	AwrmmGTw,0.037	CTTAGA,-0.0464	GGATysA,0.0512	GATCCAAwAy,0.037	TAATGTCTrr,0.0035	AACGCsCAAC,0.0646	kGarAArG,-0.0549	AAAGTCTT,-0.0994	sGATCsr,0.0287	NmwTAmtGTmt,0.0625	GGAGCTTGGA,0.0116	cwTrCAyrwmT,-0.003	AGAAGwTTC,0.0153	CyAGACATTA,0.0035	TTGGATy,-0.0609	gAArNTTtNrat,0.037	wamNaNTTkkswmNA,-0.4174	AATCAwTw,0.0105	CtGgatCCA,-0.0749	rykTsmTTrmyA,0.0333	mtwgcasAswcTy,0.0332	NmkNNmArwwwK,0.077	AGACATTwA,0.0035	rmwAywyGkCkmmm,-0.1	mrTyCNrwyNGrAyk,-0.1	kkGrATyCmNy,-0.0742	CGATTCAA,0.0029	ATAGsTTA,-0.0174	GrATCsA,-0.0977	TGrATCCAA,0.0021	GrATCyAA,0.0021	TkGAwrNyTsrAky,0.0241	CNgkcksgykCagtC,-0.0786	AyswkrgywgcAT,-0.1	AATATCwAsT,0.0298	kykkaskkTkyTk,0.0553	wANyNsmgtTat,0.0291	CTTCGAGC,0.0214	cwwsTwGmGya,-0.1	tCwwgTTTT,0.0035	kkCwGykmwwsacag,-0.2518	TGGATy,-0.0332	TrtmtGCaTa,-0.1	TCTAAG,-0.0464	msCmACyTwNNrmww,-0.0496	CTTCAGTGC,0.0241	TgTmksTramAkAm,0.0068	GrATCCAw,0.0525	srTsskycNsAays,-0.2	GCTCGAA,-0.0786	TyCmgwCANAww,0.0035	CTTTwAAG,0.0366	kNwyrNkaAgCAtty,0.0068	GrATCCAA,0.0021	kmsyrwaNrTwT,0.0103	GGATyCA,0.0396	TGGATC,0.0856	gwAmkAmkycyskkA,0.0105	TCCrGAsmt,0.0035	yAawCmcgraNNw,-0.1	AGAaArtCA,-0.0994	ATTCTAAG,-0.1	TTGGATyCr,0.0021	myTcrTATcTm,-0.1	wGgATcs,0	sGtCGacs,-0.2	syGGATCCa,0.0169	GATCCAAwA,0.037	aAmtskNsagTTrr,0.0007	gkCGATCGcc,-0.0575	ymtywCCrCrwkCyy,0.0504	mRyCkgcRAk,0.0241	AwTTyGGATC,0.0171	AACGATyA,0.0241	ymwaNwNcAwNwwr,-0.1	GATCCA,0.0856	CTTCGAr,0.0214	rTCGATCGs,0.0791	GGATCCrwC,0.0116	mgwTTgsryT,-0.1	CTysGATTyA,0.0291	NNsyGGATCSN,0.0116	ACTGTAwA,0.0397	AkgNTsNGwwccww,-0.1	TGsAwCcmktyt,-0.0121	ywacarsmkgasAkw,0.0105	skTAcrsTAmmkaNr,-0.0829	GATCCrAAA,0.0171	GrwTysA,-0.0708	TGGATCCrA,0.0789	CATAATTC,-0.1994	AAAAAGCT,-0.1	mCakarwTy,-0.1994	TAwCTATwA,-0.0749	CTCGAAG,0.0214	GAGCTTGGA,0.0116	TwAAAGrATw,-0.2	ACTAGwCT,0.0298	cwwrkksAA,-0.0372	ATCGATCss,0.0366	AwttmwTGcsCk,-0.0749	TTCCCCAAGT,0.0331	AkyyCggwtw,0.0327	TATAsGTTw,0.0628	TTGGATCCAw,0.0349	GGATCsA,0.0116	yAGACATTAr,0.0035	TyGGATTyAr,-0.0749	tssATssANyr,0.053	TGGATys,0.0316	wmgkmTTTTrkTkTA,0.0068	wwscrAww,0.0088	AATCATTT,-0.0071	AsTtmckkccmkt,0.0366	AGACATTAr,0.0035	TGrATCyAA,0.0021	TmmagTCTTT,-0.0994	yGGAwcsag,0.0053	AyCGATCr,0.0366	AkTskyGA,0.037	TAwsGTcNTyNg,-0.1	AATCywAAw,-0.0749	GGATCsr,0.0116	sAycGCgrTs,0.0326	rsAyAsmgcNskNTy,0.0286	GrATCCr,0.0384	TTTACTTA,-0.0632	TAGTGTAT,0.0068	sGrATsCr,0.0116	GATCCrAAAy,0.0171	GATCyAA,-0.063	CTTCGArC,0.0214	rATCCrw,-0.0081	wtCwykmaycTrt,0.0553	mmTNmktTsyymT,-0.1	GAyywaraTsg,-0.1	ATATGAwTGC,-0.1	CGATTCAAGT,-0.0971	GrATCCA,-0.0109	gwTgmkyyyNwTGc,-0.2907	CTTCGAry,0.0214	sATCGATCs,0.0366	TACwTwAA,-0.1	GATTCTA,-0.0496	CTrAGArA,-0.2	aGCsCtkrwkyka,0.0504	yrGtTymasmk,0.0007	NNtTrctwaNtwgyA,0.0105	ArGTkNmAymt,0.053	wmwcrCArarT,-0.047	ATCGATCys,0.0366	rATCCAr,0.0373	mrsRrwscTy,0.0159	TTGGATyy,-0.0609	ACTGTAAA,-0.0228	TTAGACTr,-0.0994	TACACGAATT,0.0103	AATTCrTGTA,0.0103	kcTTcwrTTNccwg,-0.1936	kwmmyATrCA,0.0425	cCsAtNgGAr,0.0176	AATTTTGCTA,-0.1	TTACCAAG,-0.1
Cluster191:	sGATCCr,-0.02	TrrATyyA,-0.01	CCAAGCTCCA,-0.02	TsGmkCsA,-0.01	AwrmmGTw,-0.01	ATGAATswAT,0.01	CTTAGA,-0.01	msTcsgsaa,-0.01	GGATysA,-0.02	yArwtymAmk,0.0059	AAATyAATyw,0.0059	GGATCCrwC,-0.02	sGATCsr,-0.02	KssATssA,-0.01	CwTksAwwkkGc,0.01	CATAAGwC,0.0061	sGrATsCr,-0.02	AATCAwTw,0.0059	rmwrwraryacww,-0.01	AATArCATA,-0.01	rmwAywyGkCkmmm,-0.01	kGarAArG,-0.0241	TkTrCamAayNsNNr,0.0094	GrATCsA,-0.01	GrATCyAA,-0.01	TkGAwrNyTsrAky,-0.02	sGTTCkmkk,-0.01	CNgkcksgykCagtC,-0.01	AyswkrgywgcAT,0.0059	cwwsTwGmGya,-0.01	TGGATCCrA,-0.01	kkCwGykmwwsacag,-0.01	TGGATy,-0.0341	TCTAAG,-0.01	AAATTrAwTT,0.0059	AsTAAATwCA,0.01	kyAscNwmwrcATA,-0.01	NNsyGGATCSN,-0.02	GrATCCAw,-0.02	GCTCGAA,0.01	rACwTryckrcyT,0.0059	TyCmgwCANAww,-0.01	CTTTwAAG,0.01	GrATCCAA,-0.01	TyGsTGmw,-0.01	GGATyCA,-0.01	TGGATC,-0.03	cwTrCAyrwmT,-0.01	CGGsTTTAA,0.01	NTkNNTamcwAtNNm,0.01	TTGGATyCr,-0.01	AGGTrAAy,0.0059	wGgATcs,-0.03	ATTyAATrAC,-0.01	syGGATCCa,-0.02	gkCGATCGcc,-0.01	ymtywCCrCrwkCyy,-0.01	GATCCA,-0.03	CTTCGAr,-0.0041	AACGCsCAAC,-0.01	GGATCCrw,-0.01	TGsAwCcmktyt,-0.05	yArsANAtgycTwyw,0.0059	ykaANTmswgykTT,-0.01	GGATCsrwC,-0.01	GrwTysA,-0.03	CTsAGTTT,0.0059	TsGATCCr,-0.01	ACTAGwCT,-0.01	TNamrawrrNCrTr,-0.01	ymTsAGNwTAm,-0.02	TGGATCsrw,-0.01	AATTTrwTA,-0.01	TTCCCCAAGT,0.0059	TTGGATCCAw,-0.02	GGATCsrw,-0.02	GGATCsA,-0.02	tssATssANyr,-0.02	TGGATys,-0.02	AAATyAATy,0.0059	AGTAATCT,-0.01	wwscrAww,-0.02	CTTCAGTGC,-0.03	TGGATCs,-0.02	rAkaCANksmray,-0.01	yGGAwcsag,-0.02	GTyATTGAAy,-0.01	mRyCkgcRAk,-0.01	GGATCsr,-0.03	GrATCCr,-0.03	tTygmwrkmcwkcga,0.0061	TGGATCCA,-0.01	TGAAArTwA,0.0035	aNaNNTgatrTmkC,0.01	GrATCCA,-0.01	wTTCktckCy,0.01	TTGGATy,-0.01	rsAmTykgya,-0.02	aGCsCtkrwkyka,-0.01	yrGtTymasmk,-0.01	sAkkssskTysr,-0.02	TGrATCc,-0.01	wmwcrCArarT,-0.02	TTGGATCCaA,-0.01	rATCCAr,-0.03	GGATCCA,-0.01	TTGGATyy,-0.01	ACTGTAAA,-0.01	ACTTAACT,-0.01	ACTGTAwA,-0.01	cCsAtNgGAr,-0.01
Cluster1:	sGATCCr,0.0028	GATCCAA,0.0028	ATTCwATwA,-0.0091	TrrATyyA,-0.009	CCAAGCTCCA,-0.0255	AGTwACTAsT,-0.01	ATGAATswAT,0.0009	AAyTAAwyT,0.0016	CTTAGA,-0.01	rAkkrCgkkrycA,0.005	NTrTgyrtrttNtgt,0.001	GGATysA,-0.0081	GGATyCA,-0.0006	GGATCCrwC,0.0058	kGarAArG,0.0038	ywacarsmkgasAkw,0.0029	sGATCsr,0.0028	ATAATTGCAA,-0.01	GGAGCTTGGA,-0.01	GAGAGAGArA,0.0045	AATCywAAw,-0.0051	wamNaNTTkkswmNA,0	GGATCCrw,0.0028	CtGgatCCA,0.0028	GATAATCCC,-0.0071	mrTyCNrwyNGrAyk,-0.03	ATCwAGATyw,-0.01	TGCTTAAA,0.003	GrATCsA,-0.008	TGrATCCAA,-0.01	GrATCyAA,-0.0062	ATCGAwwTC,0.003	AGTAGAAT,-0.01	CNgkcksgykCagtC,-0.01	ATwyyCGTyA,0.0029	ACTTAAAA,0.0015	TGGATCCrA,0.0038	kkCwGykmwwsacag,-0.0003	TGGATy,0.0036	TCTAAG,-0.01	AyswkrgywgcAT,0.0028	CTCCAAGCTC,-0.01	NNsyGGATCSN,-0.0044	GrATCCAw,-0.0072	srTsskycNsAays,-0.01	msTcsgsaa,0.0052	cCsAtNgGAr,-0.01	kNwyrNkaAgCAtty,0.0045	GrATCCAA,-0.0072	GAAAGAGrAA,0.0045	TGGATC,-0.001	gwAmkAmkycyskkA,-0.01	CGGsTTTAA,0.0026	kwwwkcaWNwr,0.008	TTGGATyCr,-0.0072	AGGTrAAy,0.001	mgwmwCrNtrccggA,0.0029	wGgATcs,0.0084	syGGATCCa,0.0028	mGTNtTrCkAgrC,-0.01	CTsAGTTT,-0.0148	ymtywCCrCrwkCyy,-0.0064	TTGGATCs,0.0028	AACGATyA,0.0028	GATCCA,-0.001	GGATCsr,0.0028	CTTCGAr,-0.005	AACGCsCAAC,-0.0033	CTysGATTyA,-0.01	kwmmyATrCA,-0.02	AkgNTsNGwwccww,-0.01	CTasAymsy,-0.01	rsAyAsmgcNskNTy,-0.01	skTAcrsTAmmkaNr,-0.005	GrwTysA,-0.005	CTAATTCr,0.0092	TTGGATCCw,0.0028	AkTskyGA,0.003	TAATCGTT,0.0028	GAGCTTGGA,-0.0149	TsGATCCr,0.0028	cwwrkksAA,-0.01	TTGGATCCAw,-0.01	GGATCsrw,0.0028	GGATCsA,0.0028	TyGGATTyAr,-0.01	TGGATys,-0.0055	AkTkcssrwrTT,-0.04	AAATyAATy,0.0026	wwscrAww,-0.0213	TGGATCs,0.0028	TGrATCyAA,-0.009	yGGAwcsag,0.0073	atcANwyrAyNmwm,0.0029	TCGTATAT,0.0087	GrATCCr,-0.008	TTTACTTA,0.003	sGrATsCr,0.0028	GATCyAA,-0.0062	smkAawrgTNkyAyN,0.005	rATCCrw,0.0028	TGGATCCAA,0.001	TTATsTGACw,-0.01	mCCGwTTC,-0.01	AATCAwTw,0.0009	cAgNAkccmkATk,0.0026	TGGATCsAA,0.001	GrATCCA,-0.008	wTTCktckCy,0.0064	TTGGATy,-0.0033	rsTmrkkkrCGTw,-0.01	CATTTwAAA,0.0051	GGATCCAA,0.0038	rsAmTykgya,-0.01	aGCsCtkrwkyka,0.0045	CGAATTAGC,0.0092	TGrATCc,0.0028	AACGATTA,0.0028	wmwcrCArarT,0.001	rATCCAr,0.0121	GGATCCA,0.0028	CCATTCCAAT,-0.01	TTGGATyy,-0.0072	AyCGATCr,0.0051	wmcAwktkamksC,-0.01	NsTwkAwamrtGTk,0.0049	CTTTwAAG,0.0015	TTTTAAAT,0.0051
Cluster206:	CTTCGAGC,0.01	sGATCCr,0.02	GrATCCr,-0.01	TGGATCCrA,0.01	TrrATyyA,-0.01	CCAAGCTCCA,0.01	GATCyAA,0.01	wmcAwktkamksC,-0.04	TCTAAG,0.01	TACwTwAA,0.01	CTTCGArC,0.01	rATCCrw,0.01	TATmwswcrAyrym,0.01	GATCCAA,0.01	sywkkTAkkcrAg,-0.01	mRyCkgcRAk,-0.01	CTTAGA,0.01	srTsskycNsAays,-0.01	GrwTysA,0.01	GCTCGAA,0.01	rmwwsacCkNTTsy,0.01	CTsAGTTT,0.01	kkCwGykmwwsacag,0.01	TyCmgwCANAww,0.01	GGATyCA,-0.01	AACGCsCAAC,-0.01	cCsAtNgGAr,0.01	wTmyArmTgAAA,-0.01	sGATCsr,0.02	GAAAGAGrAA,-0.01	TGGATC,0.01	CTCGAAG,0.01	TAATCGTT,-0.01	CTTCGAry,0.01	sATCGATCs,0.01	TsGATCCr,0.01	TTGGATy,0.01	GrATCsA,0.01	ATCGATCss,0.01	ykTTmrcwcAm,0.01	cAstTGNNTA,-0.01	GrATCCA,-0.01	AGGTrAAy,-0.01	aawCtrANTsak,0.01	wGgATcs,0	TATAsGTTw,0.01	yrGtTymasmk,0.01	GGATCsrw,0.01	GGATCsA,0.01	sAkkssskTysr,0.01	GATCCA,0.01	AACGATTA,-0.01	tssATssANyr,0.01	ymtywCCrCrwkCyy,-0.02	ATCGATCys,0.01	rATCCAr,0.01	TGGATys,0	ccayAasasayrTA,0.01	TTGGATCs,0.01	AACGATyA,-0.01	ATCGAwwTC,0.01	ACTGTAAA,0.01	GwCTATrGAA,-0.01	CTTCGAr,0.01	rTymrsGymkTmAy,0.01	TGGATCs,0.01	kcTTcwrTTNccwg,0	AATyGyTCTA,0.01	AAAGAGGAAG,-0.01	TTwATGTAws,0.01	GGATCsr,0.02	TGGATy,-0.01	ACTGTAwA,0.01
Cluster215:	sGATCCr,-0.1237	GATCCAA,0.0346	TrrATyyA,0.0388	CCAAGCTCCA,0.0395	ATwTsrAgyrA,-0.2	aawCtrANTsak,0.0286	TsGmkCsA,0.0195	TsGATCCrA,0.0087	CTTAGA,-0.0292	msTcsgsaa,0.0111	GrATCCA,0.0195	rmwwsacCkNTTsy,-0.1	AAATyAATyw,0.0086	GGATyCA,-0.0805	AACGCsCAAC,0.0343	rTAtAwwaTwN,0.0287	sGATCsr,-0.0834	KssATssA,0.0195	GGAGCTTGGA,0.031	GAGAGAGArA,0.0289	TTGGATy,0.0458	sGrATsCr,0.0504	GGATCCrw,0.0195	rmwrwraryacww,-0.0846	CrTATwAATA,-0.1	CtGgatCCA,0.0195	GTTATAAT,-0.1	mrTyCNrwyNGrAyk,0.1017	kkGrATyCmNy,0.0195	kGarAArG,0.0065	TATTCGGT,0.0154	GrATCsA,0.0573	TGrATCCAA,0.0195	GrATCyAA,0.0195	TGCTTAAA,0.0459	ATCGAwwTC,0.0372	CNgkcksgykCagtC,0.0642	AyswkrgywgcAT,-0.042	AGTATTCGGT,0.0154	AATATCwAsT,-0.0541	CTTCGAGC,-0.1	cwwsTwGmGya,0.0065	TGGATCCrA,0.0159	kkCwGykmwwsacag,-0.018	mTkANAAgkTTN,0.029	TGGATy,0.0296	TrtmtGCaTa,0.0286	TCTAAG,-0.0292	AAATTrAwTT,-0.1	kyAscNwmwrcATA,-0.0541	wkATaGmAmTyw,-0.2462	NNsyGGATCSN,0.0076	GrATCCAw,0.0195	srTsskycNsAays,-0.0967	GCTCGAA,0.0314	ATGAATAAwr,0.0288	rACwTryckrcyT,0.026	CTTTwAAG,-0.0541	TTGGATCyA,0.0195	GrATCCAA,0.0195	AswkTCAyAwmw,0.0111	TyGsTGmw,-0.1	GAAAGAGrAA,0.0289	TGGATC,-0.0501	cwTrCAyrwmT,-0.0541	TCCrGAsmt,-0.1	CTrAGArA,-0.0403	ykTTmrcwcAm,0.058	TTGGATyCr,0.0195	GGATysA,-0.0901	AGGTrAAy,-0.1	wGgATcs,-0.0748	sGtCGacs,0.029	syGGATCCa,0.0504	AGTCTAAC,-0.0541	ymtywCCrCrwkCyy,-0.0588	AATyGTwGA,0.0086	mRyCkgcRAk,-0.0914	AwTAATTw,0.0033	TTGGATCs,0.0195	ymwaNwNcAwNwwr,0.0059	GATCCA,-0.0501	GGATCsr,-0.0855	CTTCGAr,-0.0596	tggAtsCAmac,-0.0403	GGATCCrwC,0.0504	TTmTAgmkwc,0.0382	mgwTTgsryT,-0.1	kwmmyATrCA,0.0287	AkgNTsNGwwccww,0.0477	TGsAwCcmktyt,0.0195	TAwCTATwA,0.0382	GGATCsrwC,0.0382	GrwTysA,0.0445	TTTwAATCs,0.0033	CGGATAATCC,0.0372	TTGGATCCw,0.0195	rwTsAtsATc,0.0573	CTCGAAG,-0.1	GAGCTTGGA,0.031	TsGATCCr,-0.0625	ATTTTCGTCT,-0.1	TNamrawrrNCrTr,-0.2958	TGGATCsrw,-0.0726	AATTTrwTA,0.0577	TTGGATCCAw,0.0195	GGATCsrw,-0.0345	GGATCsA,0.0066	AATTAwwyT,-0.1417	tssATssANyr,-0.0805	asrsAwrmmAmTr,-0.1	TACAACTT,0.0477	TGGATys,-0.0461	AAATyAATy,0.04	ATwTTTAAw,-0.0541	wwscrAww,0.0402	kykkaskkTkyTk,0.0511	TGGATCs,-0.113	TGrATCyAA,0.0195	yGGAwcsag,0.0195	TTwATGTAws,0.0154	rTAGATTyAy,0.0193	sAycGCgrTs,-0.0017	rsAyAsmgcNskNTy,0.0111	GrATCCr,0.0504	GATCyAA,0.0346	CTTCGArC,0.0807	rATCCrw,-0.0071	AATTAwwyTw,-0.1417	TGGATCCA,0.0195	wNtsCAtrNACNA,0.0382	TGGATCCAA,0.0195	TAAACTGCAA,0.0575	TAwGATAA,0.0059	AATCAwTw,-0.0141	cAgNAkccmkATk,0.0086	TGGATCsAA,0.0195	ATGAwTAATr,0.0288	wTTCktckCy,0.0574	CTTCGAry,-0.0596	rsTmrkkkrCGTw,0.058	GGATCCAA,0.0195	TACwTwAA,0.0961	TTGGATCsA,0.0195	aGCsCtkrwkyka,-0.1	yAgTcTAAy,-0.0541	TGrATCc,0.0195	ATCTTATA,0.0059	wmwcrCArarT,0.0382	TTGGATCCaA,0.0195	rATCCAr,0.0458	GGATCCA,0.0195	mrsRrwscTy,0.026	TTGGATyy,0.0346	AyGrATCGA,-0.0403	TTAGACTr,-0.0541	AATTCrTGTA,-0.1	AyAATAGwTA,0.0281	NsTwkAwamrtGTk,0.0574	TCGAAATA,-0.1	TGCAACAACT,-0.1
Cluster26:	sGATCCr,0.0082	tctANyNmwTAs,0.006	TrrATyyA,-0.0006	CCAAGCTCCA,-0.0022	TsGmkCsA,-0.004	GATCCAA,-0.01	ATGAATswAT,0.0028	AAyTAAwyT,0.006	CTTAGA,0.0012	msTcsgsaa,-0.01	ATArCsGTwA,-0.02	NTrTgyrtrttNtgt,0.0033	GGATysA,-0.0137	GGATCCrwC,-0.0022	CTysGATTyA,-0.01	ywacarsmkgasAkw,0.0084	sGATCsr,-0.0061	KssATssA,-0.004	ATTCAAGA,0.0061	TTGGATy,-0.0107	sGrATsCr,0.0039	AATCAwTw,-0.0067	CtGgatCCA,0.0035	AAATCAACTT,-0.01	GGATcsrwc,-0.01	kkGrATyCmNy,-0.05	kGarAArG,0.0067	TkTrCamAayNsNNr,0.01	ATAGsTTA,0.0014	AGCmrwyCN,0.01	TGrATCCAA,-0.0057	GrATCyAA,-0.0167	tggAtsCAmac,-0.004	acwAstrCswTr,-0.01	AyswkrgywgcAT,0.01	CTTCGAGC,0.01	TGGATCCrA,0.0012	kkCwGykmwwsacag,-0.01	TGGATy,0.0112	CNgkcksgykCagtC,0.01	TAwCTATwA,0.0012	TCTAAG,0.0012	NNsyGGATCSN,0.016	GrATCCAw,-0.02	srTsskycNsAays,0.0023	TTGGATCyA,-0.01	GrATCCAA,-0.02	GGATyCA,-0.0152	TGGATC,0.0037	CTrAGArA,0.0094	ACGAwTTAcA,-0.01	TTGGATyCr,-0.02	TyATTTArAw,0.0005	AGGTrAAy,0.0033	wGgATcs,0.0003	sGtCGacs,0.02	syGGATCCa,0.006	ytwgAmswTkcGkNa,-0.0077	AATyGTwGA,0.0015	AATTAwwyT,0.0013	GATCCA,0.0037	CTTCGAr,0.01	AACGCsCAAC,0.002	ratmtgsCAwwN,-0.01	GGATCCrw,-0.0022	AkgNTsNGwwccww,0.01	TAwGATAAs,0.0078	mwgrCAgT,0.0014	TGsAwCcmktyt,0.0045	GrATCCr,-0.0079	skTAcrsTAmmkaNr,0.0045	GGATCsrwC,-0.01	GrwTysA,-0.0142	CTAATTCr,0.0078	CGGATAATCC,0.0028	TTGGATCCw,-0.01	CTCGAAG,0.01	TsGATCCr,-0.004	TNamrawrrNCrTr,-0.01	ymTsAGNwTAm,-0.01	TGGATCsrw,-0.01	GATCCAAA,-0.01	GrATCsA,-0.0057	GrGsywamTtwAs,0.003	TATAsGTTw,0.0006	AyTCATAATs,-0.01	GGATCsrw,-0.0022	GGATCsA,-0.004	TyGGATTyAr,-0.01	TTGGATCs,-0.01	tssATssANyr,-0.014	TGGATys,0.0001	wayawwwaTAyANN,0.01	wwscrAww,-0.0039	AATCATTT,-0.0067	TGGATCs,0.0003	TGrATCyAA,-0.0067	yGGAwcsag,0.006	ATCGTwAT,-0.0025	AkTskyGA,0.006	mRyCkgcRAk,0.006	AATCywAAw,-0.01	GGATCsr,-0.0061	AwCamGkammNw,0.0022	rsAyAsmgcNskNTy,0.0012	TCATTTAAwr,0.0005	GATCyAA,-0.0067	TwTTTAAAw,0.0005	rATCCrw,-0.0022	AATTAwwyTw,0.0013	TGGATCCA,-0.004	TGGATCCAA,-0.0067	ATGATCAT,-0.01	TAwGATAA,0.0123	kywmaaANsrwNwTr,-0.0122	TGGATCsAA,-0.0067	GrATCCA,-0.0057	CwATyTTAwA,0.006	TTTGGATC,-0.01	CTTCGAry,0.01	GGATCCAA,-0.0067	TACwTwAA,0.0015	TTGGATCsA,-0.01	aGCsCtkrwkyka,0.0082	TyATTTAAw,0.0005	TTGGATCCAw,0.0043	TGrATCc,-0.004	wmwcrCArarT,0.0033	TTGGATCCaA,0.0043	rATCCAr,0.017	GGATCCA,-0.004	GAwTCAATrA,0.0015	TTGGATyy,-0.0122	wTsmTwaNyawwaNA,0.0045	ATrTATsTTA,0.0027	TTTTAAAT,0.0005
Cluster31:	CTTTAAAAAT,-0.1	sGATCCr,-0.0294	TrrATyyA,-0.0979	CCAAGCTCCA,0.0838	AGTwACTAsT,0.0236	AwrmmGTw,0.045	AAyTAAwyT,0.0184	CTTAGA,-0.0673	ATArCsGTwA,-0.0673	NTrTgyrtrttNtgt,-0.0594	GrATCCA,0.0145	rmwwsacCkNTTsy,-0.4673	AAATyAATyw,-0.1	GGATyCA,0.0003	AACGCsCAAC,0.0479	rmmttAwwwttryrt,0.0791	AAAGTCTT,-0.0467	GrATCsA,0.0548	sGATCsr,-0.0058	gwTgmkyyyNwTGc,-0.2	TCwAwwCTAA,-0.1	CwTksAwwkkGc,0.0273	AGAAGwTTC,0.0079	CATAAGwC,0.0349	TTGGATy,-0.1326	AATGGAAAGA,-0.1	GGATCCrw,-0.0506	CtGgatCCA,0.0535	AAATCAACTT,0.0273	GTTATAAT,0.0029	kNTGakAmytsysyN,-0.1	ATAsAGTTA,-0.1	GATAATCCC,0.0273	GGATcsrwc,-0.0506	TTCAGACA,0.0358	TTTGGATyA,-0.1	kkGrATyCmNy,0.0384	ATCwAGATyw,0.0704	TkTrCamAayNsNNr,0.0127	AGCmrwyCN,-0.1	GrATCyAA,0.0674	TTATAGCTAC,0.0913	TkGAwrNyTsrAky,0.045	ATCGAwwTC,0.0614	stwkaawAatGt,-0.1	CNgkcksgykCagtC,0.1064	AtaTNrmmrmAwTg,0.0211	kkwrtAkwmwAwr,0.0151	AsTtmckkccmkt,0.054	CTTCGAGC,-0.0469	rTCGATCGs,-0.1	TGGATCCrA,0.1146	kkCwGykmwwsacag,-0.139	TGGATy,-0.1265	TCTAAG,-0.0673	AAATTrAwTT,-0.1	AwTCTwTyTA,0.0021	TTmTAgmkwc,-0.0087	NNsyGGATCSN,-0.1321	GrATCCAw,0.1168	srTsskycNsAays,-0.0098	GTwACTAsTA,0.0236	gNygAATwk,0.0832	GCTCGAA,-0.012	ATGAATAAwr,-0.0506	TATAATTsyA,0.0706	cCsAtNgGAr,0.0574	TAGTwACTAr,0.0236	kNwyrNkaAgCAtty,-0.1	GrATCCAA,0.0674	GAAAGAGrAA,-0.1	TGGATC,0.0259	cwTrCAyrwmT,0.1	yAawCmcgraNNw,0.0707	AGAaArtCA,0.0166	NTkNNTamcwAtNNm,0.0273	TTGGATyCr,0.0358	GGATysA,0.0992	TTcckwCAmwTA,0.0863	mgwmwCrNtrccggA,0.0484	wGgATcs,0.0289	CrATyTTAwA,-0.1	yArwtymAmk,-0.1506	syGGATCCa,-0.0357	mGTNtTrCkAgrC,-0.1	AATyGTwGA,0.0599	AwTAATTw,0.0369	ymwaNwNcAwNwwr,0.0289	GATCCA,0.0259	CTTCGAr,0.0506	rTymrsGymkTmAy,-0.1	tggAtsCAmac,0.0111	GGATCCrwC,-0.0506	gwsAgAkmyTTwwr,-0.074	mgwTTgsryT,0.0113	ratmtgsCAwwN,-0.1	ACTGTAwA,-0.0025	AkgNTsNGwwccww,-0.1	ATCATGAwC,-0.1	mwgrCAgT,0.0463	TGsAwCcmktyt,0.1055	AktwNtrtwkTw,-0.2	TAACTGTATw,-0.1	ywacarsmkgasAkw,0.0533	skTAcrsTAmmkaNr,-0.1	GGATCsrwC,-0.0506	GrwTysA,0.0096	CATAATTC,-0.0642	mCakarwTy,-0.0642	wkNwywywtgm,-0.0506	AwttmwTGcsCk,0.0079	CTCGAAG,-0.0469	GAGCTTGGA,0.045	TsGATCCr,-0.0594	AAAyTCATAT,0.0042	TAGGCGGATA,0.0535	AATTTrwTA,0.0236	TTCCCCAAGT,0.046	AkyyCggwtw,-0.1	yrGtTymasmk,-0.1	GGATCsrw,-0.0506	GGATCsA,-0.0973	TAAyACsATA,0.0877	AGTAATCT,0.0531	TGGATys,0.0008	AAATyAATy,-0.1	ATwTTTAAw,-0.1	AATTwrTTA,0.0236	wwscrAww,0.0563	kykkaskkTkyTk,-0.0651	GTAArwTAAA,-0.0673	TGGATCs,-0.0827	NtAacrwcNTta,0.0727	rAkaCANksmray,0.0101	yGGAwcsag,-0.1357	AkTskyGA,0.0063	mRyCkgcRAk,0.0184	AATCywAAw,-0.1	GGATCsr,-0.0464	AwCamGkammNw,-0.1	sAycGCgrTs,0.0594	rsAyAsmgcNskNTy,0.0211	GrATCCr,-0.0855	TAGTGTAT,0.0497	sGrATsCr,-0.0594	mANACNgcrGTNTt,0.0358	mwwNrNTrwaTwww,-0.1	CTTCGArC,0.0531	kGarAArG,0.1099	rATCCrw,-0.0825	wtyAsmwAakakgm,0.052	wtCwykmaycTrt,0.0613	cAgNAkccmkATk,-0.0469	mmTNmktTsyymT,-0.1	TAAACTGCAA,0.0184	TkrrmNtccAtmrT,0.0101	AATCAwTw,0.0032	ATwTTACwA,0.0166	ATGAwTAATr,-0.0506	wTTCktckCy,-0.1	CTTCGAry,-0.0469	rsTmrkkkrCGTw,-0.065	AATTTrTTA,0.0236	GAGAwArTCA,0.0166	TACwTwAA,0.1039	AACTGTCATw,0.0029	AwTTAwTyTw,-0.0673	CTrAGArA,-0.1	aGCsCtkrwkyka,0.0249	CACTGCGTTC,0.046	sAkkssskTysr,0.0211	TGrATCc,-0.11	ArGTkNmAymt,-0.1651	rykTsmTTrmyA,0.0734	rATCCAr,-0.092	GGATCCA,-0.11	kwtayaNwwNwkwww,0.035	rGArrTCCGw,0.0079	mrsRrwscTy,-0.1147	TTGGATyy,0.0674	AyGrATCGA,0.0101	ACTTAACT,-0.054	wayaaCwskyAwk,0.0029	kcTTcwrTTNccwg,0.0029	NsTwkAwamrtGTk,-0.2673	TwAAAGrATw,0.0042
Cluster34:	sGATCCr,0.0012	tctANyNmwTAs,-0.01	ATTCwATwA,0.0047	TrrATyyA,0.0033	TsGATCCrA,0.0005	GATCCAA,0.0005	GATCCAAAw,0.0005	AAyTAAwyT,-0.01	CTTAGA,0.0014	ATArCsGTwA,0.01	GGATysA,0.0022	yArwtymAmk,0.0005	AAATyAATyw,-0.02	GGATyCA,-0.0095	AACGCsCAAC,0.0012	ywacarsmkgasAkw,0.0037	sGATCsr,0.0012	CATAAGwC,-0.01	GAGAGAGArA,-0.01	wtAwskkcsswwcNr,0.0005	sGrATsCr,0.0012	AATCAwTw,-0.002	CtGgatCCA,0.0007	AATArCATA,-0.0073	GGATcsrwc,0.0005	kGarAArG,-0.0093	ATAGsTTA,-0.01	GrATCsA,-0.0095	GrATCyAA,0.0005	TTCAGACA,0.0007	CNgkcksgykCagtC,0.0111	ATwyyCGTyA,0.001	AAATyAATy,-0.0054	GAsTTATAsC,-0.01	TGGATCCrA,0.0034	kkCwGykmwwsacag,0.0039	GATCyAA,0.0005	TCTAAG,0.0014	AAATTrAwTT,-0.02	ATAGTTyAGA,-0.01	NNsyGGATCSN,0.0012	ArAwTAATTw,-0.02	GCTCGAA,0.0012	rACwTryckrcyT,0.0038	kNwyrNkaAgCAtty,0.0039	GrATCCAA,0.0005	TyGsTGmw,-0.01	GAAAGAGrAA,-0.01	TGGATC,0.0027	yAawCmcgraNNw,0.01	AACGTwrATT,0.0037	TTGGATyCr,0.0005	mgwmwCrNtrccggA,0.001	wGgATcs,0.002	ATGTTAwTwG,0.0027	GATCCA,0.0027	ATAGTTyAG,-0.01	GrAGTTATA,-0.01	ymtywCCrCrwkCyy,-0.0078	AwTAATTw,-0.01	TTGGATCs,0.0005	TATAACTyCr,-0.01	AACGATyA,-0.01	ymwaNwNcAwNwwr,0.004	GGATCsr,0.0012	GGATCCrwC,0.0012	gwsAgAkmyTTwwr,-0.03	GGATCCrw,0.0012	AkgNTsNGwwccww,0.0005	TAwGATAAs,0.0046	GGATCsrwC,0.0005	GrwTysA,0.0012	mctgACATtTNk,-0.01	TAAyACsATA,0.0036	CTAATTCr,-0.01	TTGGATCCw,0.0005	AATTAwTyT,-0.01	TGGATy,0.0037	TAATCGTT,-0.01	GAGCTTGGA,0.01	TsGATCCr,0.0005	ymTsAGNwTAm,0.0026	ATCGATCss,0.0006	AGATTACwsT,0.0017	GATCCAAA,0.0005	TAGGCGGATA,0.0014	TGAACTCT,0.0005	AACTGTCATw,0.0007	TTGGATCCAw,0.0005	GGATCsrw,0.0012	GGATCsA,0.0005	AATTAwwyT,-0.01	tssATssANyr,0.0027	ANwTcrTyATcmrc,0.0022	TACAACTT,0.0053	TGGATys,-0.0095	MMwrsNrwrtkt,0.0033	wwscrAww,0.0015	kykkaskkTkyTk,-0.0072	GTAArwTAAA,0.0047	TGGATCs,0.0005	rAkaCANksmray,-0.01	yGGAwcsag,0.0027	gswtGyragTkmN,-0.01	AATyGyTCTA,-0.01	atcANwyrAyNmwm,-0.009	rsAyAsmgcNskNTy,0.0026	GrATCCr,-0.0088	mANACNgcrGTNTt,0.0032	AGAGAGAGAG,-0.01	rATCCrw,0.0012	TGGATCsrw,0.0005	AATTAwTyTw,-0.01	cAgNAkccmkATk,0.0027	GrATCCAw,-0.0095	TAwGATAA,0.0046	wsTtcykNamwsstT,0.01	GrATCCA,-0.0095	TTTGGATC,0.0005	TTGGATy,0.0015	GGATCCAA,0.0005	AwTTAwTyTw,-0.01	GATTCTA,-0.0053	rsAmTykgya,0.0012	atCgaTmsNCA,0.0006	sAkkssskTysr,0.0007	TGrATCc,0.0005	AACGATTA,-0.01	AATTAwwyTw,-0.01	TTGGATCCaA,0.0005	ATCGATCys,0.0021	rATCCAr,0.0037	GGATCCA,0.0005	GAATAATTAG,-0.01	TTGGATyy,0.0005	AyCGATCr,0.004	TTAGACTr,0.0015	ACTTAACT,0.0005	TAAACAAATG,0.0015
Cluster42:	CTTCGAGC,-0.0072	AkgNTsNGwwccww,0.01	TCATTTAAwr,0.01	TGGATCCrA,0.0062	TrrATyyA,-0.0022	TGGATy,0.01	TTwyCGTyA,0.01	rATCCrw,0.01	GrATCCr,0.01	srTsskycNsAays,-0.0004	GrwTysA,0.01	mmTNmktTsyymT,0.01	rwTsAtsATc,0.01	rmwwsacCkNTTsy,0.01	AGATAATT,-0.0089	AACGCsCAAC,0.01	AATTAATy,-0.01	TTTyCGTyA,0.01	AATTTrwTA,-0.0041	AATTTrTTAy,-0.0041	ywacarsmkgasAkw,-0.0038	sGATCsr,0.01	GAAAGAGrAA,-0.0097	CTCGAAG,0.0028	CTTCGAry,-0.0072	rsTmrkkkrCGTw,0.01	AATTwrTTA,-0.0041	AATTTrTTA,-0.0041	GAGAGAGArA,-0.0047	ATsATGATC,0.01	ATTTyCGTyA,0.01	GGATysA,0.01	aGCsCtkrwkyka,-0.0038	wGgATcs,0.01	TTGGATCCAw,0.01	TyATTTAAw,0.01	sGtCGacs,0.0062	AAAGAGGAAG,-0.005	mtwgcasAswcTy,-0.0038	ATTyyCGTyA,0.01	GGATCsrw,0.01	yrGtTymasmk,0.01	ymtywCCrCrwkCyy,0.01	gwsAgAkmyTTwwr,-0.0038	AGCmrwyCN,0.01	AwTAATTw,-0.0072	wwscrAww,0.01	GGATyCA,0.01	CTTCGAr,0.0028	rTymrsGymkTmAy,0.01	ATwyyCGTyA,0.01	sGATCCr,0.01	sAycGCgrTs,-0.0028	GATCATsATy,0.01	gswtGyragTkmN,0.01	GGATCsr,0.01	CTTTwAAG,0.01	mgwmwCrNtrccggA,0.01	ATwTyCGTyA,0.01	AATTATCT,-0.0089	GGATCCrw,0.01
Cluster49:	rsAyAsmgcNskNTy,-0.0873	TTAmAsmwcAsTA,-0.1	kkCwGykmwwsacag,0.0363	CCAAGCTCCA,0.0564	TGGATy,-0.131	rATCCrw,-0.1	sywkkTAkkcrAg,-0.1	skTAcrsTAmmkaNr,0.0363	srTsskycNsAays,-0.0873	yAANtsysaTmcy,0.0363	aattttaNkgyNNa,-0.2	wkNwywywtgm,0.0363	CTCrkkawyGArymg,-0.2873	TGGATC,-0.0873	twTcgAwTcgAwar,-0.1	CwTksAwwkkGc,0.0188	CATAAGwC,-0.1	AATCAwTw,-0.1	GGATysA,-0.1	TTCCCCAAGT,-0.0511	mgwmwCrNtrccggA,0.0188	CACTGCGTTC,-0.0873	CAAGCTGTCG,0.0469	sGtCGacs,0.0188	sAkkssskTysr,0.0564	GATCCA,-0.0873	TATAsGTTw,0.0188	rmwAywyGkCkmmm,0.0564	TGGATys,-0.1	ATAGsTTA,0.0188	kwtayaNwwNwkwww,-0.1	TCTTTGTAA,0.0469	rsTmrkkkrCGTw,-0.1	kykkaskkTkyTk,0.0564	CNgkcksgykCagtC,-0.1	tggAtsCAmac,0.047	TATyAAAGA,0.094	ACTTAAAA,0.047	wwscrAww,-0.1	AwrmmGTw,-0.1	mRyCkgcRAk,-0.2
Cluster60:	yAywNrswtTryRk,0.0657	sGATCCr,-0.0226	tctANyNmwTAs,0.015	akgkssNTTryNTAA,0.1313	TrrATyyA,-0.0106	aawCtrANTsak,0.007	TsGmkCsA,0.0789	TsGATCCrA,0.0662	TATmwswcrAyrym,-0.0025	kNwyrNkaAgCAtty,0.0373	ATGAATswAT,-0.5	CTTAGA,-0.009	ATArCsGTwA,-0.0011	GGATysA,0.1034	rmwwsacCkNTTsy,-0.2904	GATCCAAwAy,-0.0528	AACGCsCAAC,0.1315	AkTCCGNTktNy,-0.2378	AktwNtrtwkTw,-0.2893	GrATCsA,-0.1001	GATCCwAAAy,-0.0528	sGATCsr,0.0967	KssATssA,0.0789	gwTgmkyyyNwTGc,0.2215	CwTksAwwkkGc,0.0252	ATTCAAGA,-0.0025	CATAAGwC,0.0515	TTGGATy,0.1437	sGrATsCr,0.0484	AACGATGTTA,0.0657	GGATCCrw,-0.0305	CtGgatCCA,0.1599	GTTATAAT,-0.3109	kNTGakAmytsysyN,0.0057	ACCGTTTCCG,0.0657	AAAGCTGAAT,-0.3505	TTTGGATyA,-0.0998	ATCwAGATyw,0.1315	TGCCTATwCr,0.0789	AGCmrwyCN,0.131	TGrATCCAA,-0.3231	GrATCyAA,-0.0305	TTCAGACA,0.007	TkGAwrNyTsrAky,-0.5634	tggAtsCAmac,0.0789	CNgkcksgykCagtC,-0.0025	TTATTTCAAG,-0.1845	kwmmyATrCA,0.0789	AATCAwTw,0.0057	GATCCwAAA,-0.0528	CwAtssyGkywrag,-0.5	cwwsTwGmGya,-0.0025	TGGATCCrA,-0.1816	kkCwGykmwwsacag,0.1159	TGGATy,-0.1073	smTsraTtkA,0.1238	TCTAAG,-0.009	AwTCTwTyTA,0.0167	AAAATwAwAT,0.0653	NNsyGGATCSN,0.0976	GrATCCAw,-0.0305	srTsskycNsAays,0.0324	GCTCGAA,0.1309	GATCCAAA,-0.0528	TTAAAACTAT,-0.0025	cCsAtNgGAr,0.0656	TTGGATCyA,0.0967	GrATCCAA,-0.0305	GGATyCA,0.0484	TGGATC,0.0083	CTrAGArA,-0.2952	CATCTAAG,0.1494	kwwwkcaWNwr,0.0413	GATCsAAAA,-0.0528	ykTTmrcwcAm,0.0413	myTcrTATcTm,0.1311	AGGTrAAy,-0.1572	ACwTwATTAT,0.0789	mgwmwCrNtrccggA,-0.0894	wGgATcs,0.1494	CrATyTTAwA,-0.2893	yArwtymAmk,0.1238	sGtCGacs,0.0656	AAAGACTGAA,0.1259	ktwmGTTkkw,0.1496	aAmtskNsagTTrr,-0.1184	TGAACTCT,-0.1199	ymtywCCrCrwkCyy,-0.0025	mRyCkgcRAk,-0.0818	cAstTGNNTA,-0.1405	AwTTyGGATC,-0.4225	TTGGATCs,0.0469	AAsTATswTA,0.1312	ymwaNwNcAwNwwr,-0.0894	syGGATCCa,-0.232	atcANwyrAyNmwm,-0.4211	CTTCGAr,-0.2057	rTymrsGymkTmAy,0.1238	rTCGATCGs,0.007	GGATCCrwC,0.0789	gwsAgAkmyTTwwr,0.0373	mgwTTgsryT,0.1311	ATAAATATAA,0.0004	AATTATCT,0.0438	ACTGTAwA,0.0657	TGrATCc,0.0484	TGsAwCcmktyt,0.2048	gAkwwmrcTksww,0.0057	GATCCAAAwy,-0.0528	TAwCTATwA,0.0167	GATCCrAAA,-0.0528	GrwTysA,-0.2662	TTAmAsmwcAsTA,-0.6843	GATCCAA,0.1437	TTGGATCCw,-0.0305	ATATyATTsT,-0.4756	CTCGAAG,0.0653	GAGCTTGGA,-0.5	tywGkGwCaww,-0.2378	TsGATCCr,-0.0696	ATTTTCGTCT,-0.0305	TNamrawrrNCrTr,0.0324	ATCGTTAGCT,0.0324	AGAGGACTCG,-0.1572	TAGGCGGATA,0.1238	TTCCCCAAGT,0.1315	AACTGTCATw,-0.0894	TTGGATCCAw,-0.2569	GGATCsrw,0.0108	GGATCsA,-0.1001	tssATssANyr,0.1259	GATCCAAAw,-0.0528	TGGATys,0.2385	GATCCAaAAy,-0.0528	TwAAAGrATw,0.2048	wwscrAww,0.0233	kykkaskkTkyTk,0.1312	GTAArwTAAA,-0.0011	TGGATCs,-0.0226	yrgataTcTagaaA,0.0657	GATCCAAAA,-0.0528	yGGAwcsag,-0.1908	gswtGyragTkmN,-0.1843	ATCGTwAT,0.0657	GATCCAAwA,-0.0528	rgmtaTcTasaaa,0.0657	AATCywAAw,0.1965	rTAGATTyAy,-0.0998	GATCyAAAA,-0.0528	rsAyAsmgcNskNTy,0.2686	GrATCCr,0.0541	TAGTGTAT,0.1315	ATAAwTATw,0.1314	tTygmwrkmcwkcga,0.1234	GATCCrAAAy,-0.0528	GATCyAA,0.1437	rATCCrw,0.1493	TATATTCAAG,-0.0025	TGGATCCA,0.0789	wtyAsmwAakakgm,0.0057	wtCwykmaycTrt,0.0057	mmTNmktTsyymT,0.1496	mCCGwTTC,0.0657	yAANtsysaTmcy,0.1259	ATTTCAAGTT,-0.1845	GATCyAAAAy,-0.0528	ATATGAwTGC,0.1496	TGGATCsAA,-0.0998	GrATCCA,0.0484	AGATAATT,0.0438	gNtayaaNtNt,0.007	wTTCktckCy,0.1496	TTTGGATC,-0.0528	CTTCGAry,-0.3969	rsTmrkkkrCGTw,0.0438	GATCCA,0.0083	ATGATCAT,0.1238	AGATCTTCGT,0.1309	GGATCCAA,-0.0305	AwTTAwTyTw,-0.0011	GATTCTA,0.0373	rsAmTykgya,0.0167	TTGGATCsA,0.0967	aGCsCtkrwkyka,-0.1373	CTTGAAwTAw,-0.3055	yrGtTymasmk,-0.1572	sAkkssskTysr,-0.3932	GATCsAAAAy,-0.0528	ArGTkNmAymt,0.1312	wmwcrCArarT,0.1496	TTGGATCCaA,-0.1303	rATCCAr,-0.0865	GGATCCA,0.0484	TyCmgwCANAww,0.3083	mrsRrwscTy,0.1295	TTGGATyy,-0.0305	AyCGATCr,0.1062	mtwgcasAswcTy,-0.3504	ATrTATsTTA,-0.4169	NsTwkAwamrtGTk,-0.3753	GGATCsr,-0.0518	TCGAAATA,-0.0998	ATwTwATTwT,0.0755
Cluster69:	sGATCCr,0.0233	TrrATyyA,-0.1	TsGATCCrA,0.0541	CTTAGA,-0.0163	GGATysA,-0.0543	GTAATTrTA,-0.0541	GGATyCA,-0.0543	AACGCsCAAC,-0.0163	ywacarsmkgasAkw,-0.0042	sGATCsr,0.0233	CwTksAwwkkGc,0	sGrATsCr,-0.0002	AATArCATA,-0.0863	wayaaCwskyAwk,-0.2533	GATCATsATy,-0.1543	wwsTmswsrkmTw,-0.0541	AGACATTwA,0.0927	kkGrATyCmNy,-0.0543	rmmttAwwwttryrt,0.1	GrATCsA,-0.0002	tggAtsCAmac,0.0526	CNgkcksgykCagtC,0.0383	CTTCGAGC,0.0526	TGGATCCrA,0.1379	kkCwGykmwwsacag,-0.1879	TGGATy,-0.0241	TCTAAG,-0.0163	GrATCCAw,0.0541	srTsskycNsAays,-0.0163	GCTCGAA,0.0526	GAAAGAGrAA,0.1	TGGATC,0.0233	TTcckwCAmwTA,-0.2404	wGgATcs,0.0233	AtwNaAsyagwyta,0.1	ATGTTAwTwG,-0.0863	syGGATCCa,-0.0543	ATCATGAwC,-0.1863	ymtywCCrCrwkCyy,0.1	GATCCA,0.0233	CTTCGAr,0.0526	rTymrsGymkTmAy,-0.1	mgwTTgsryT,-0.1	AATTATCT,0.076	GGATCCrw,-0.0113	TAwGATAAs,-0.0863	GTAATTrTAr,-0.0541	GGATCsrwC,-0.0654	AATTAGCTGA,-0.0543	GrwTysA,-0.1002	CGGATAATCC,-0.1	rwTsAtsATc,-0.0543	CTCGAAG,0.0526	ATsATGATC,-0.1543	TAGGCGGATA,0.0837	AATTTrwTA,-0.0541	AACTGTCATw,-0.0654	ATGCAAGATA,-0.1	TTGGATCCAw,0.0541	GGATCsrw,-0.0113	GGATCsA,-0.0002	TGGATys,0.0233	wwscrAww,-0.1	TGGATCs,0.0888	AGACATTAr,0.0927	yGGAwcsag,-0.0654	aktGkACtkC,-0.0654	mRyCkgcRAk,-0.142	GGATCsr,0.0233	sAycGCgrTs,-0.1	rsAyAsmgcNskNTy,-0.1	GrATCCr,-0.0656	GGATcsrwc,-0.0654	CTTCGArC,0.0526	rATCCrw,-0.0654	sywkkTAkkcrAg,-0.0879	mmTNmktTsyymT,0.0837	TAwGATAA,-0.0863	TkrrmNtccAtmrT,0.076	GrATCCA,-0.0002	AGATAATT,0.076	wTTCktckCy,0.1	CTTCGAry,0.0526	ATGATCAT,-0.1	GATTCTA,0.1	CTrAGArA,-0.1	TAyAATTACy,-0.0541	TGrATCc,-0.0002	ATCGATCys,0.0526	rATCCAr,-0.1671	GGATCCA,-0.0002	mrsRrwscTy,-0.0543	AyCGATCr,-0.0879
Cluster76:	sGATCCr,-0.0189	GATCCAA,-0.0015	TrrATyyA,-0.0088	CCAAGCTCCA,0.0067	aawCtrANTsak,0.0051	TsGmkCsA,0.0026	NaTrtawwNTmtrtr,0.005	GGATcsrwc,0.0085	AwrmmGTw,0.0026	CTTAGA,0.0067	msTcsgsaa,0.0027	NTrTgyrtrttNtgt,-0.01	GGATysA,-0.001	rmwwsacCkNTTsy,-0.01	TAATGTCTrr,-0.01	TAAyACsATA,0.0011	GGATCCrwC,-0.0015	CGATTCAA,0.0085	ywacarsmkgasAkw,0.0026	GGGTTAGGAC,0.0067	sGATCsr,-0.0089	KssATssA,0.0026	CwTksAwwkkGc,0.005	CATAAGwC,0.0033	CyAGACATTA,-0.01	GAGAGAGArA,-0.01	sGrATsCr,0.0011	GGATCCrw,0.0111	CtGgatCCA,0.0039	akgkssNTTryNTAA,0.0007	AGACATTwA,-0.01	kkGrATyCmNy,-0.02	rmmttAwwwttryrt,-0.01	TGCCTATwCr,0.005	ATAGsTTA,0.0014	GrATCsA,-0.001	GrATCyAA,0.0085	acwAstrCswTr,-0.0015	AyswkrgywgcAT,0.0032	TGGATCCrA,0.0038	kkCwGykmwwsacag,-0.0103	TGGATy,-0.0204	CNgkcksgykCagtC,-0.0118	smTsraTtkA,-0.01	TrtmtGCaTa,0.0011	TCTAAG,0.0067	AAATTrAwTT,-0.01	NNsyGGATCSN,-0.0015	GrATCCAw,0.0111	srTsskycNsAays,-0.0073	GCTCGAA,0.0019	rACwTryckrcyT,-0.02	TyCmgwCANAww,-0.01	kNwyrNkaAgCAtty,-0.01	GrATCCAA,0.0085	GGATyCA,-0.0022	TGGATC,0.0011	TCCrGAsmt,-0.01	ykTTmrcwcAm,0.0011	AGGTrAAy,0.0026	mgwmwCrNtrccggA,0.0037	wGgATcs,0.0011	syGGATCCa,-0.002	ATAGTTyAG,-0.01	aAmtskNsagTTrr,0.0103	wAATTAAGww,-0.01	ymtywCCrCrwkCyy,0	AwTAATTw,0.0008	TTGGATCs,-0.0015	ATAGACATww,-0.01	AkTkcssrwrTT,-0.01	GATCCA,0.0011	AACGCsCAAC,0.0086	gwsAgAkmyTTwwr,0.0009	mgwTTgsryT,0.0027	kwmmyATrCA,-0.01	AATTwrTTA,0.0008	TAwGATAAs,0.0008	mwgrCAgT,0.0014	TGsAwCcmktyt,0.0111	GAATATAT,0.0007	skTAcrsTAmmkaNr,0.0007	GGATCsrwC,0.0085	yktmkTsGAyrg,0.0008	GrwTysA,0.0035	CATAATTC,-0.01	AAAAAGCT,-0.01	AATTAATy,0.0008	TCAGrGTCAr,-0.01	TTGGATCCw,0.0085	GGATCCA,0.0011	ACTAGwCT,0.0008	TNamrawrrNCrTr,0.0033	TGGATCsrw,0.0026	TTCCCCAAGT,-0.0027	yrGtTymasmk,-0.01	GGATCsrw,0.0111	GGATCsA,0.0023	yAGACATTAr,-0.01	AATTAwwyT,-0.01	AGAGAGAGAG,-0.01	AGTAATCT,0.0033	TGGATys,-0.0122	ATATATTC,0.0007	TsGATCCr,0.0026	wwscrAww,0.0016	CTTCAGTGC,-0.01	TGGATCs,-0.0089	AGACATTAr,-0.01	yGGAwcsag,0.0054	mRyCkgcRAk,-0.01	GGATCsr,0.0023	GAGATCGrrw,0.0033	rsAyAsmgcNskNTy,0.0019	GrATCCr,-0.0022	tywGkGwCaww,-0.01	GATCyAA,-0.0015	twAANkrymwcckT,-0.02	rATCCrw,0.0004	TGGATCCA,0.0026	cAgNAkccmkATk,0.0069	TAwGATAA,0.0008	TkrrmNtccAtmrT,-0.0046	AATCAwTw,0.0032	wsTtcykNamwsstT,0.0031	GrATCCA,-0.0022	CwATyTTAwA,0.0067	TTmTAgmkwc,0.0008	TTGGATy,-0.0215	GGATCCAA,0.0085	TACwTwAA,0.0009	CTrAGArA,0.0069	aGCsCtkrwkyka,0.0009	TTGGATCCAw,0.0053	sAkkssskTysr,0.0085	TGrATCc,0.0011	NNtTrctwaNtwgyA,0.0067	ATCTTATA,-0.01	wmwcrCArarT,0.0019	TTGGATCCaA,0.0027	rATCCAr,-0.0315	ATAGTTyAGA,-0.01	rGArrTCCGw,0.0019	mrsRrwscTy,-0.01	TTGGATyy,-0.0015	AyCGATCr,-0.02	TAAACAAATG,0.0025	kcTTcwrTTNccwg,0.0016	NsTwkAwamrtGTk,-0.01
Cluster78:	sGATCCr,0.0076	GATCCAA,0.0136	TrrATyyA,0.0448	CCAAGCTCCA,-0.0633	AkAyATcTrGamwk,0.0168	CrTATwAATA,0.0168	TsGmkCsA,0.0448	AwrmmGTw,0.028	GACTwGTTTy,0.0079	CTTAGA,0.0079	msTcsgsaa,0.0079	ATCGTAAT,0.0342	GGATysA,-0.0185	GGATyCA,-0.0185	GGATCCrwC,0.0448	sGATCsr,0.0076	KssATssA,0.0448	CwTksAwwkkGc,-0.0047	AATTwrTTA,0.0344	GAGAGAGArA,-0.1	CTTCGAry,0.0515	sGrATsCr,0.0448	cAstTGNNTA,0.0586	AATCAwTw,0.0517	CtGgatCCA,0.0448	AATArCATA,0.0168	AGACATTwA,0.0079	kkGrATyCmNy,0.0448	GrATCsA,-0.0185	TTCAGACA,-0.1	tggAtsCAmac,-0.0633	CNgkcksgykCagtC,-0.0047	ATGTCTATwr,0.0079	AsTtmckkccmkt,0.0344	TGGATCCrA,-0.0428	TGGATy,0.0425	TCTAAG,0.0079	NNsyGGATCSN,0.0448	srTsskycNsAays,-0.0633	CwAtssyGkywrag,0.0136	cCsAtNgGAr,-0.0633	kNwyrNkaAgCAtty,-0.2266	GAAAGAGrAA,-0.1	TGGATC,-0.0682	CGGsTTTAA,0.0344	wATAGACATw,0.0079	TyATTTArAw,0.0168	mgwmwCrNtrccggA,-0.0047	wGgATcs,0.0076	syGGATCCa,0.0448	TTGGATCs,0.0136	ATAGACATww,0.0079	ymwaNwNcAwNwwr,0.0586	GATCCA,-0.0682	CTTCGAr,0.0515	rTymrsGymkTmAy,0.0168	GGATCCrw,0.0124	TAwGATAAs,0.028	ykaANTmswgykTT,-0.1	skTAcrsTAmmkaNr,-0.0633	GrwTysA,-0.2185	AkTskyGA,-0.1	TsGATCCr,0.0448	ACTAGwCT,0.0079	TGGATCsrw,0.0136	ATGTrACNmGt,0.0079	GGATCsrw,0.0261	GGATCsA,-0.0185	yAGACATTAr,0.0079	tssATssANyr,-0.0185	TGGATys,0.061	wwscrAww,0.1	AATCATTT,0.0517	TGGATCs,-0.0049	AGACATTAr,0.0079	yGGAwcsag,0.0572	ATCGTwAT,0.0342	mRyCkgcRAk,-0.0633	GGATCsr,0.0076	GrATCCr,-0.0061	GATCyAA,0.0136	rATCCrw,0.0261	TGGATCCA,0.0448	GArTTrATAw,0.1	TAwGATAA,0.028	GrATCCA,-0.0185	gwTgmkyyyNwTGc,0.0079	TTGGATy,0.0136	GATTCTA,-0.0633	CTrAGArA,-0.1	sAkkssskTysr,0.0342	TGrATCc,-0.0185	ATCGATCys,-0.1	rATCCAr,-0.0234	GGATCCA,-0.0185	wTsmTwaNyawwaNA,-0.3633
Cluster80:	sGATCCr,-0.2521	GATCCAA,-0.0611	akgkssNTTryNTAA,0.1	TrrATyyA,0.0873	CCAAGCTCCA,0.1	TTwyCGTyA,-0.1	wTsmTwaNyawwaNA,-0.0535	CTTAGA,-0.0547	NTrTgyrtrttNtgt,-0.0535	GGATysA,-0.1815	rmwwsacCkNTTsy,0.1	AACGCsCAAC,0.1	sGATCsr,-0.1596	CwTksAwwkkGc,-0.1	CATAAGwC,-0.1	TTGGATy,-0.0611	GrATCsA,-0.0516	rmwrwraryacww,-0.0455	GTTATAAT,-0.1547	GATAATCCC,-0.0535	mrTyCNrwyNGrAyk,-0.0611	TkTrCamAayNsNNr,-0.0547	TGCCTATwCr,-0.0455	ATAGsTTA,-0.135	AGCmrwyCN,-0.0535	TGCTTAAA,-0.0197	acwAstrCswTr,-0.1803	cwwsTwGmGya,-0.322	TGGATCCrA,0.094	TGGATy,0.009	CNgkcksgykCagtC,0.0167	TrtmtGCaTa,0.1	TCTAAG,-0.0547	wwtsawyaCwaNck,-0.0803	NNsyGGATCSN,-0.1197	GrATCCAw,-0.0455	rACwTryckrcyT,-0.0197	CwAtssyGkywrag,-0.1	cCsAtNgGAr,-0.0803	GGATyCA,-0.0516	TGGATC,-0.0935	GATTGAACAA,-0.1	ykTTmrcwcAm,-0.0324	wGgATcs,0.0277	sGtCGacs,-0.1547	GATCCA,-0.0935	ATCATGAwC,-0.0535	GrAGTTATA,-0.1	ymtywCCrCrwkCyy,-0.0339	AwACTCyTAA,-0.0803	ymwaNwNcAwNwwr,0.0073	CTTCGAr,-0.0197	rTymrsGymkTmAy,-0.0535	rTCGATCGs,0.0306	mgwTTgsryT,-0.0764	ACTGTAwA,0.0703	mwgrCAgT,-0.0197	GrwTysA,-0.2193	CATAATTC,0.0306	CTsAGTTT,0.094	CGGATAATCC,-0.0535	ACTAGwCT,-0.0455	ATCGATCss,0.0306	AwttmwTGcsCk,-0.0197	GGATCsrw,0.094	AsTtmckkccmkt,-0.0547	TGGATys,0.0395	sTNAsyTArcTw,-0.0764	TGGATCs,-0.0324	AyCGATCr,0.0306	wwscrAww,0.2012	mRyCkgcRAk,-0.1339	GGATCsr,0.0404	sAycGCgrTs,0.1	GrATCCr,0.0484	tKwygNmrNNRwaN,-0.1	GATCyAA,-0.0611	CTTCGArC,-0.0197	rATCCrw,-0.1471	TAAACTGCAA,-0.1	TAwGATAA,0.0073	aNaNNTgatrTmkC,-0.0339	TwACGATCs,-0.0611	GrATCCA,0.0484	gwTgmkyyyNwTGc,-0.1339	CTTCGAry,-0.0197	rsTmrkkkrCGTw,-0.0197	sATCGATCs,0.0306	TACwTwAA,0.1	aGCsCtkrwkyka,-0.0547	NNtTrctwaNtwgyA,0.094	ATCTTATA,0.0073	ATCGATCys,0.0306	rATCCAr,-0.17	mrsRrwscTy,0.0703	TTGGATyy,-0.0611	ACTGTAAA,0.0703	ACTTAACT,-0.0547	mtwgcasAswcTy,-0.0324	AATTCrTGTA,0.0306
Cluster84:	yAywNrswtTryRk,0.1	sGATCCr,-0.0492	tctANyNmwTAs,0.0188	TrrATyyA,-0.0154	CCAAGCTCCA,-0.1511	TGTAGCATTG,-0.0157	TsGmkCsA,0.0188	AwrmmGTw,0.0139	AAyTAAwyT,0.0188	GACTwGTTTy,0.003	CTTAGA,-0.0294	msTcsgsaa,-0.0157	NTrTgyrtrttNtgt,0.0019	GGATysA,-0.0836	rmwwsacCkNTTsy,-0.0646	TAATGTCTrr,0.0027	AACGCsCAAC,-0.0038	AkTCCGNTktNy,0.0232	TyyTCmkkkt,0.0778	AATTTrTTAy,0.0046	ywacarsmkgasAkw,-0.0304	sGATCsr,0.0669	KssATssA,0.0188	gwTgmkyyyNwTGc,0.0172	CwTksAwwkkGc,-0.0907	sywkkTAkkcrAg,0.0502	CATAAGwC,-0.1	TTGGATy,-0.0366	sGrATsCr,0.0188	AATCAwTw,0.01	rmwrwraryacww,-0.1	CtGgatCCA,0.069	AATArCATA,-0.1	wwsTmswsrkmTw,-0.1	GGATcsrwc,0.0366	rmwAywyGkCkmmm,0.0337	kkGrATyCmNy,-0.0189	ATCwAGATyw,0.023	TkTrCamAayNsNNr,0.1476	ATAGsTTA,0.0221	AGCmrwyCN,0.0093	GrATCyAA,0.006	TTATAGCTAC,-0.024	tggAtsCAmac,0.0188	TTmTAgmkwc,-0.024	AATTGGAAAT,-0.1	CNgkcksgykCagtC,-0.3156	AyswkrgywgcAT,-0.1	TTCAGACA,0.0121	GAATATAT,0.0476	CTTCGAGC,0	TAwcrksrwymkyNT,0.0502	AwTwTCGTAA,-0.1	kkCwGykmwwsacag,0.0459	TGGATy,0.0215	TCTAAG,-0.0294	wwtsawyaCwaNck,0.0096	TgTmksTramAkAm,0.023	srTsskycNsAays,0.0118	gNygAATwk,0.0165	GCTCGAA,0.0896	rACwTryckrcyT,-0.3612	cCsAtNgGAr,0.0049	GGATyCA,-0.0001	TGGATC,0.0272	cwTrCAyrwmT,0.0049	ATakNANcymmGwca,-0.1	TCCrGAsmt,0.0007	ykTTmrcwcAm,0.0541	AGGTrAAy,0.0778	mgwmwCrNtrccggA,-0.0846	wGgATcs,0.0097	ATGTTAwTwG,-0.1846	sGtCGacs,0.1	syGGATCCa,0.0188	TAsATTTAGs,0.0161	ATCATGAwC,0.0128	aAmtskNsagTTrr,0.0007	ymtywCCrCrwkCyy,0.0164	AATyGTwGA,0.0085	AwTAATTw,0.0366	AATTAwwyT,-0.1	GATCCA,0.0272	CTTCGAr,0	gwsAgAkmyTTwwr,0.0176	mgwTTgsryT,0.0227	NNsyGGATCSN,0.0219	ACTGTAwA,-0.1	TAwGATAAs,0.0372	mwgrCAgT,0.0126	TGsAwCcmktyt,-0.1	gAkwwmrcTksww,-0.1	kkwrtAkwmwAwr,-0.1	GrATCCr,0.0674	GGATCsrwC,-0.0634	GrwTysA,-0.0324	mctgACATtTNk,0.0201	TGGATCCrA,0.0209	TTTwAATCs,0	CTsAGTTT,0.0093	TATGTCTGAA,0.0334	CGGATAATCC,0.0565	AATTAwTyT,-0.1	CTCGAAG,0	AGTAAATAC,0.0096	TsGATCCr,-0.0812	AATTTrwTA,0.0046	GrATCsA,-0.1326	AkyyCggwtw,0.0502	TATAsGTTw,0.0289	TTGGATCCAw,0.0242	GGATCsrw,-0.0634	GGATCsA,-0.1812	tssATssANyr,0.0188	ATTCCATyyG,-0.1	TGGATys,0.081	ATATATTC,0.0476	AATTwrTTA,0.0046	wwscrAww,-0.0433	kykkaskkTkyTk,0.0337	rATCCrw,0.1	TGGATCs,-0.0057	wANyNsmgtTat,-0.024	TGrATCyAA,0.006	yGGAwcsag,-0.0812	AkTskyGA,0.0966	mRyCkgcRAk,0	GGATCsr,-0.0331	sAycGCgrTs,0.0366	rsAyAsmgcNskNTy,-0.0801	TCATTTAAwr,0.0199	ATrwAwGTTA,-0.1	smkAawrgTNkyAyN,-0.3086	kGarAArG,0.1043	wtCwykmaycTrt,0.0366	TGGATCCA,0.0188	wNtsCAtrNACNA,0.0174	wGCtyyrky,0.0085	cAgNAkccmkATk,-0.2498	mmTNmktTsyymT,0.0199	mCCGwTTC,0.0242	TAwGATAA,0.0372	TkrrmNtccAtmrT,-0.0604	ATATGAwTGC,0.0334	AwttmwTGcsCk,0.0219	TGGATCsAA,-0.024	GrATCCA,0.0674	CwATyTTAwA,0.0188	wTTCktckCy,-0.024	CTTCGAry,0	rsTmrkkkrCGTw,-0.1	ATGATCAT,0.0167	AATTTrTTA,0.0046	TACwTwAA,0.0176	GATTCTA,0.0502	CTrAGArA,0.0188	aGCsCtkrwkyka,-0.0402	CACTGCGTTC,0.0201	TyATTTAAw,0.0199	atCgaTmsNCA,0.0027	sAkkssskTysr,0.0813	TGrATCc,0.0188	ATCTTATA,0.0165	yrGtTymasmk,-0.024	TTGGATCCaA,0.0242	rATCCAr,-0.077	GGATCCA,0.0188	mrsRrwscTy,0.006	TTGGATyy,-0.0459	AyCGATCr,-0.024	kwmmyATrCA,0.0675	GwCTATrGAA,0.003	ratmtgsCAwwN,-0.1
Cluster85:	sAycGCgrTs,0.3243	AkgNTsNGwwccww,0.0003	CTTCGAr,0.1649	TrrATyyA,0.3322	CCAAGCTCCA,0.3243	TGGATy,0.0582	rTymrsGymkTmAy,0.0405	tKwygNmrNNRwaN,-0.367	TCTAAG,-0.0355	TTwyCGTyA,0.1649	aattttaNkgyNNa,0.0769	rATCCrw,0.3322	kyAscNwmwrcATA,0.3243	AwrmmGTw,-0.0355	wNtsCAtrNACNA,0.3243	skTAcrsTAmmkaNr,0.0405	ratmtgsCAwwN,-0.6202	CTTAGA,-0.0355	srTsskycNsAays,0.0094	GrwTysA,0.3246	cCsAtNgGAr,0.3242	NTrTgyrtrttNtgt,0.1622	ATGAwTAATr,0.0006	GGATysA,0.108	ATATyATTsT,-0.676	AACGCsCAAC,0.167	AkTCCGNTktNy,0.0094	TTTyCGTyA,0.1649	AATTGGAAAT,0.0094	CATCATTTCA,-0.1689	wkNwywywtgm,-0.1689	sGATCsr,-0.3375	ATATATTC,-0.2251	TGGATC,0.0867	wmcAwktkamksC,0.0405	cwTrCAyrwmT,0.0405	TGGATys,0.0418	TACCGTCGA,-0.6755	ATTCAAGA,-0.0549	TTGGATy,0.0063	AGCmrwyCN,0.1649	TACwTwAA,-0.1689	ykTTmrcwcAm,-0.6756	AATCAwTw,0.3244	GCTCGAA,0.1744	TTCCCCAAGT,-0.0355	wGgATcs,0.108	ACwTwATTAT,-0.2251	GGATyCA,0.108	AATArCATA,0.0418	GATCCA,0.0867	tssATssANyr,0.1649	sGATCCr,-0.3375	TATAsGTTw,0.1576	wAATTAAGww,0.0418	ymtywCCrCrwkCyy,0.0094	rATCCAr,0.093	TGCCTATwCr,0.0405	MMwrsNrwrtkt,-0.367	AwTAATTw,0.0418	GrATCyAA,-0.0355	wwscrAww,0.3241	ymwaNwNcAwNwwr,-0.1689	TTGGATyy,-0.0355	AyCGATCr,-0.6759	AGACATTAr,0.0384	TACACGAATT,0.0405	CNgkcksgykCagtC,0.2478	AATTCrTGTA,0.0405	kcTTcwrTTNccwg,0.3245	GAATATAT,-0.2251	GGATCsr,0.3322	wANyNsmgtTat,-0.0556	ATGTCTATwr,0.1622	mRyCkgcRAk,0.1325	TTCATTwAA,0.0405	AGACATTwA,0.0384
Cluster87:	yAywNrswtTryRk,0.0519	sGATCCr,-0.0709	ATTCwATwA,-0.0742	TrrATyyA,-0.1523	CCAAGCTCCA,-0.0943	TsGmkCsA,0.0782	NaTrtawwNTmtrtr,0.0239	TsGATCCrA,-0.1	CTTAGA,0.0634	msTcsgsaa,-0.2388	NTrTgyrtrttNtgt,-0.1	GGATysA,-0.108	rmwwsacCkNTTsy,-0.0742	TAATGTCTrr,-0.0794	GGATCCrwC,-0.1218	AkTCCGNTktNy,0.0766	TGsAwCcmktyt,0.0332	ywacarsmkgasAkw,0.0489	sGATCsr,0.0717	KssATssA,0.0782	CwTksAwwkkGc,0.0878	ATTCAAGA,-0.0752	CyAGACATTA,-0.0794	TTGGATy,0.0943	sGrATsCr,-0.0241	AAwCAwTGTC,-0.1	cAstTGNNTA,0.0515	AATCAwTw,0.0188	CtGgatCCA,0.0002	ATCGGATT,-0.1	AGACATTwA,-0.0012	rmwAywyGkCkmmm,-0.0582	GTAATTrTA,-0.1	kGarAArG,0.052	TkTrCamAayNsNNr,0.0784	TGCCTATwCr,0.0239	ATAGsTTA,-0.0637	GrATCsA,-0.0574	TGrATCCAA,0.0272	GrATCyAA,-0.1388	TTCAGACA,-0.1	TGCTTAAA,0.0671	CNgkcksgykCagtC,-0.0838	AyswkrgywgcAT,0.0261	TTCATTwAA,0.1	AsTtmckkccmkt,-0.0763	CTTCGAGC,0.0152	cwwsTwGmGya,0.0161	TGGATCCrA,0.1923	kkCwGykmwwsacag,-0.0329	TGGATy,-0.0346	TCTAAG,0.0634	wwtsawyaCwaNck,0.0173	NNsyGGATCSN,-0.071	GrATCCAw,-0.0582	srTsskycNsAays,0.0418	GTyyATTCwA,-0.1	gNygAATwk,-0.0268	GCTCGAA,0.0934	mrsaTwwgkCrawr,-0.1	rACwTryckrcyT,0.0166	TyCmgwCANAww,-0.0794	CTTTwAAG,0.0924	TyGsTGmw,-0.1	GGATyCA,-0.1474	TGGATC,0.0654	TCCrGAsmt,-0.1794	AwTTykgAg,0.0513	mgwmwCrNtrccggA,0.0517	wGgATcs,0.0654	kNTGakAmytsysyN,-0.0742	syGGATCCa,-0.138	ATAGTTyAG,0.0173	gkCGATCGcc,-0.1763	ymtywCCrCrwkCyy,-0.0076	AATyGTwGA,-0.0346	AwTAATTw,-0.211	ymwaNwNcAwNwwr,0.1	GATCCA,0.0654	GGATCsr,-0.0506	CTTCGAr,0.0977	AACGCsCAAC,-0.0329	mgwTTgsryT,0.041	ATAAATATAA,0.0012	AATTATCT,-0.1	GGATCCrw,-0.0294	mwgrCAgT,0.0897	TyyTCmkkkt,0.0272	CTasAymsy,-0.1	skTAcrsTAmmkaNr,-0.0763	GrwTysA,0.0522	CTsAGTTT,0.0286	AAAAAGCT,0.0229	TGrATCyAA,-0.0388	CTCGAAG,0.0152	AGTAAATAC,-0.1	twtgwtrywgacakm,-0.0346	tywGkGwCaww,-0.1	GAGCTTGGA,0.0671	TsGATCCr,0.0716	TNamrawrrNCrTr,0.0766	ymTsAGNwTAm,-0.0582	ATCGATCss,0.0429	TGGATCsrw,0.0566	TAGGCGGATA,0.0766	AATTTrwTA,-0.1	TGAACTCT,-0.0076	AACTGTCATw,-0.3742	yrGtTymasmk,-0.1	GGATCsrw,0.0135	GGATCsA,0.0779	yAGACATTAr,-0.0794	TyGGATTyAr,0.0012	TACAACTT,-0.1	TGGATys,0.008	ccayAasasayrTA,0.0057	wwscrAww,0.0521	kykkaskkTkyTk,0.0303	AATTGGAAAT,-0.0742	TGGATCs,0.0225	AGACATTAr,-0.0794	rAkaCANksmray,0.0057	wAAGTTAsTr,-0.1	yGGAwcsag,-0.0652	gswtGyragTkmN,0.0161	ATCGTwAT,0.0521	AkTskyGA,0.0272	mRyCkgcRAk,0.0963	atcANwyrAyNmwm,-0.1	AwCamGkammNw,0.0636	rsAyAsmgcNskNTy,-0.1571	GrATCCr,-0.0687	ATAAwTATw,-0.0334	tTygmwrkmcwkcga,0.0261	mANACNgcrGTNTt,0.0636	TwTTTAAAw,0.0634	CTTCGArC,0.0318	rATCCrw,-0.0493	TGGATCCA,0.0782	wtyAsmwAakakgm,-0.1	wNtsCAtrNACNA,-0.1	wtCwykmaycTrt,0.0701	GArTTrATAw,0.0258	mmTNmktTsyymT,0.014	mCCGwTTC,0.0258	TkrrmNtccAtmrT,0.0861	ATCAACGGGG,0.0057	wsTtcykNamwsstT,0.0489	ATATGAwTGC,-0.1	AwttmwTGcsCk,-0.0834	GrATCCA,0.0723	AGATAATT,-0.1	gwTgmkyyyNwTGc,0.0173	CTTCGAry,0.0318	sATCGATCs,0.0429	TACwTwAA,0.0159	GATTCTA,0.0272	aGCsCtkrwkyka,-0.042	CACTGCGTTC,0.0057	sAkkssskTysr,-0.0742	TGrATCc,0.1348	NNtTrctwaNtwgyA,0.0486	wmwcrCArarT,-0.3376	ATCGATCys,0.0429	rATCCAr,-0.1384	GGATCCA,0.1348	kwtayaNwwNwkwww,0.014	rGArrTCCGw,-0.1	CwAtssyGkywrag,0.0659	mrsRrwscTy,-0.0794	TTGGATyy,0.0284	AyCGATCr,-0.2	wmcAwktkamksC,0.0187	CAAGTTCCAA,-0.1	kcTTcwrTTNccwg,-0.086	cCsAtNgGAr,0.0327	ATwTwATTwT,0.0654
Cluster97:	yAywNrswtTryRk,0.0035	sGATCCr,0.0126	GATCCAA,0.0056	TrrATyyA,0.0034	CCAAGCTCCA,-0.0155	rkNkGcTttTgat,0.0021	TsGmkCsA,-0.01	TsGATCCrA,0.0089	AwrmmGTw,-0.01	CTTAGA,0.0002	msTcsgsaa,0.0034	GrATCCA,-0.0024	yArwtymAmk,0.0043	TAATGTCTrr,0.006	GGATCCrwC,0.0023	AkTCCGNTktNy,-0.01	TyyTCmkkkt,0.0086	ANwTcrTyATcmrc,-0.01	sGATCsr,-0.0074	NmwTAmtGTmt,-0.01	CwTksAwwkkGc,0.0086	cwTrCAyrwmT,-0.0083	ATTCAAGA,0.0016	AATTwrTTA,0.001	CyAGACATTA,0.006	GAGAGAGArA,0.0066	TTGGATy,0.0042	gAArNTTtNrat,-0.01	sGrATsCr,-0.004	CGAyGAATrA,-0.01	GGATCCrw,-0.0048	CtGgatCCA,0.0075	AATArCATA,0.0046	mrTyCNrwyNGrAyk,0.003	kkGrATyCmNy,0.0033	kGarAArG,-0.0099	TkTrCamAayNsNNr,0.0021	TGCTTAAA,0.0034	GrATCsA,0.0062	TGrATCCAA,0.0086	GrATCyAA,0.0009	TTCAGACA,0.0043	AATCATTT,0.0002	tggAtsCAmac,-0.01	ATAsAGTTA,0.01	acwAstrCswTr,0.0019	AyswkrgywgcAT,0.0092	sTATAAsTCw,0.0027	wCTmymcAktrrA,-0.02	GATCCwAAA,0.0009	AsTtmckkccmkt,0.01	CTTCGAGC,0.0042	cwwsTwGmGya,0.008	TGGATCCrA,-0.0216	kkCwGykmwwsacag,-0.0002	GATCyAA,-0.0144	CNgkcksgykCagtC,-0.0247	TCTAAG,0.0002	AwTCTwTyTA,0.0031	kyAscNwmwrcATA,0.0035	NNsyGGATCSN,0.0132	GrATCCAw,-0.001	srTsskycNsAays,0.0045	GCTCGAA,0.0019	ATGAATAAwr,0.003	CTTTwAAG,-0.01	TTGGATCyA,0.0047	GrATCCAA,0.0009	GGATyCA,-0.0032	TGGATC,0.0004	gwAmkAmkycyskkA,0.0007	CTrAGArA,-0.02	CGGsTTTAA,0.0092	AGAaArtCA,-0.03	NTkNNTamcwAtNNm,-0.03	GATCsAAAA,0.0009	ykTTmrcwcAm,0.0092	GGATysA,0.0022	mgwmwCrNtrccggA,0.001	wGgATcs,0.0027	sGtCGacs,0.01	syGGATCCa,0.0008	mGTNtTrCkAgrC,0.0028	GATCCAAwA,0.0009	aAmtskNsagTTrr,0.01	ymtywCCrCrwkCyy,0.0014	AwTAATTw,-0.01	TTGGATCs,0.0009	AAsTATswTA,0.0033	GATCCA,0.0004	GGATCsr,-0.0154	CTTCGAr,0.0042	aNtmwktmNwgtaNt,0.006	AACGCsCAAC,0.0042	AATGCATAAA,0.0016	ACTGTAwA,-0.0012	AkgNTsNGwwccww,-0.01	TAwGATAAs,0.0017	ATCATGAwC,-0.01	TGsAwCcmktyt,-0.0077	CTasAymsy,0.0034	ykaANTmswgykTT,0.0009	AATTCGrTA,0.0018	GATCCrAAA,0.0075	GrwTysA,0.0026	AAAAAGCT,0.0009	KssATssA,-0.01	TTGGATCCw,0.0009	TGGATy,0.0048	CTCGAAG,0.0042	TsGATCCr,-0.01	ATCGATCss,0.0007	TGGATCsrw,-0.01	GATCCAAA,0.0009	TAGGCGGATA,-0.01	AATTTrwTA,0.001	TTCCCCAAGT,-0.0047	AACTGTCATw,0.0007	CAAGCTGTCG,-0.03	TTGGATCCAw,-0.0153	GGATCsrw,-0.0018	GGATCsA,0.0017	tssATssANyr,-0.0034	GATCCAAAw,0.0009	CCAATCATTG,-0.01	TGGATys,-0.0024	ATwTTTAAw,0.0009	TCTTTGTAA,0.0021	wwscrAww,-0.0091	kykkaskkTkyTk,-0.04	TGGATCs,0.0017	NtAacrwcNTta,0.0079	TmmagTCTTT,0.0021	GATCCAAAA,0.0009	yGGAwcsag,-0.01	wTsmTwaNyawwaNA,-0.02	gswtGyragTkmN,0.0004	AkTskyGA,0.0086	AATCywAAw,0.0047	rTAGATTyAy,0.0019	AwCamGkammNw,-0.01	sAycGCgrTs,0.0028	rsAyAsmgcNskNTy,0.0043	GrATCCr,-0.0119	ATAAwTATw,0.0032	mANACNgcrGTNTt,-0.0057	rTCGATCGs,0.0007	rATCCrw,0.0097	TGGATCCA,-0.01	GATCyAAAA,0.0009	wNtsCAtrNACNA,-0.01	wtCwykmaycTrt,-0.0014	cAgNAkccmkATk,0.01	mmTNmktTsyymT,0.0023	TAwGATAA,0.0017	AATCAwTw,0.0002	GAyywaraTsg,-0.01	ATwTTACwA,0.01	aattttaNkgyNNa,-0.0016	ATGAwTAATr,0.003	TTTGGATC,0.0009	CTTCGAry,0.0042	rsTmrkkkrCGTw,-0.04	sATCGATCs,0.0007	ATGATCAT,-0.01	AATTTrTTA,0.001	GAGAwArTCA,-0.04	GGATCCAA,0.0009	TACwTwAA,0.0044	sywkkTAkkcrAg,-0.01	GATTCTA,-0.0214	TTGGATCsA,0.0047	aGCsCtkrwkyka,0.006	ytwgAmswTkcGkNa,-0.01	sAkkssskTysr,0.0047	TGrATCc,0.0017	ArGTkNmAymt,0.0019	TTGGATCCaA,-0.01	ATCGATCys,0.0007	rATCCAr,-0.0014	GGATCCA,0.0017	rGArrTCCGw,0.0027	TTGGATyy,0.0095	AyCGATCr,0.0007	wmcAwktkamksC,0.0062	kcTTcwrTTNccwg,0.0034	kwmmyATrCA,-0.01	TTACCAAG,0.0036
Cluster98:	sGATCCr,0.122	kNwyrNkaAgCAtty,0.0139	NmkNNmArwwwK,-0.0421	TrrATyyA,0.1122	CCAAGCTCCA,0.0127	TsGATCCrA,-0.1083	GATCCAA,-0.1083	CTTAGA,-0.0128	rAkkrCgkkrycA,-0.5	GGATysA,0.0893	rmwwsacCkNTTsy,0.0563	GGATCCrwC,0.0563	kskwATTmsmgsk,0.04	GrATCsA,-0.1021	sGATCsr,0.0799	ATAACTsTAT,-0.0421	ATTCAAGA,0.1691	TTGGATy,-0.0917	sGrATsCr,-0.0174	AATCAwTw,-0.0128	CtGgatCCA,-0.1339	akgkssNTTryNTAA,-0.1505	tggAtsCAmac,0.0395	ATCwAGATyw,-0.3011	TATTCGGT,0.0852	TGCTTAAA,-0.0442	AGCmrwyCN,0.0547	TGrATCCAA,-0.0744	TkGAwrNyTsrAky,-0.5	AGTAGAAT,0.1143	ATAsAGTTA,-0.0421	CNgkcksgykCagtC,0.04	ATAAyTGTAT,-0.0421	CTTCGAGC,0.0395	cwwsTwGmGya,0.0139	tCwwgTTTT,-0.0128	TGGATy,0.0227	TrtmtGCaTa,0.04	TCTAAG,-0.0128	NNsyGGATCSN,0.041	GrATCCAw,-0.1129	ATTTTATGCA,-0.3011	GCTCGAA,0.1451	CwAtssyGkywrag,-0.0002	TTGGATCyA,-0.1083	GGATyCA,-0.0496	TGGATC,0.0375	ATAACTrTAT,-0.0421	ykTTmrcwcAm,0.0852	AGGTrAAy,-0.3011	wGgATcs,0.0368	sGtCGacs,-0.0442	syGGATCCa,-0.0772	mGTNtTrCkAgrC,-0.0128	aAmtskNsagTTrr,0.0563	CTsAGTTT,0.04	wAATTAAGww,-0.5	ymtywCCrCrwkCyy,0.1085	ATAAAGATTT,-0.0442	GATCCA,0.0375	GGATCsr,0.0799	CTTCGAr,0.1051	aNtmwktmNwgtaNt,-0.0442	AACGCsCAAC,0.0538	mgwTTgsryT,0.04	GGATCCrw,-0.0174	AkgNTsNGwwccww,0.04	TGsAwCcmktyt,-0.0945	TAACTGTATw,-0.0421	skTAcrsTAmmkaNr,0.0421	GrwTysA,-0.1793	TGGATCCrA,0.0686	CTAATTCr,0.0547	AAAAAGCT,0.3977	CTCGAAG,0.0395	twtgwtrywgacakm,-0.0595	TsGATCCr,0.0852	ACTAGwCT,0.3978	ymTsAGNwTAm,0.04	TGAACTCT,0.0117	TTCCCCAAGT,0.04	yrGtTymasmk,0.0105	GGATCsrw,-0.0174	GGATCsA,0.0678	TGAAArTAAr,-0.1505	TGGATys,0.0338	wwscrAww,-0.6022	TGGATCs,0.0248	wANyNsmgtTat,0.04	yGGAwcsag,-0.1388	atcANwyrAyNmwm,0.3972	wtyAsmwAakakgm,-0.5128	ATAACTGTAT,-0.0421	rsAyAsmgcNskNTy,0.0352	GrATCCr,-0.0901	tTygmwrkmcwkcga,-0.0128	GATCyAA,-0.1083	CTTCGArC,0.0395	rATCCrw,-0.0231	TGAAArTwA,-0.1505	wNtsCAtrNACNA,0.0139	mCCGwTTC,-0.0128	srTsskycNsAays,0.0538	wsTtcykNamwsstT,0.0139	aNaNNTgatrTmkC,-0.0128	aattttaNkgyNNa,0.1143	GrATCCA,-0.1873	TACAGTTATw,-0.0421	CTTCGAry,0.0395	ATACAATCC,0.04	TACwTwAA,0.3969	ATAACTGTA,-0.0421	TTGGATCsA,-0.1083	aGCsCtkrwkyka,0.0538	ytwgAmswTkcGkNa,0.3285	sAkkssskTysr,0.3972	TGrATCc,-0.0174	ATCGATCys,0.0395	rATCCAr,-0.1127	GGATCCA,-0.0174	mrsRrwscTy,0.1748	wmcAwktkamksC,-0.3011	kcTTcwrTTNccwg,-0.0002	sGTTCkmkk,-0.1505
