# Supplementary material for: Prevalence, Evolution, and cis-Regulation of Diel Transcription in Chlamydomonas reinhardtii
Source: G3 (Bethesda). 2014 Oct 28;4(12):2461–71. doi: 10.1534/g3.114.015032 (PMC4267941; doi:10.1534/g3.114.015032)
Supplement: Supporting Information [file supp_g3.114.015032_FileS9.txt]

# Format = GO Term: \t motif1,weight1 \t motif2,weight2 \t ...
GO:0005929:	sGATCCr,-0.0025	kNwyrNkaAgCAtty,0.0606	ATTCwATwA,-0.073	TrrATyyA,0.0556	CCAAGCTCCA,-0.0216	cAgNAkccmkATk,0.0189	TsGmkCsA,0.0078	AArATgyTAkN,-0.0863	TsGATCCrA,0.025	GATCCAA,-0.0108	TACAACTT,-0.0562	CTTAGA,-0.322	GGATysA,-0.0825	yArwtymAmk,0.0018	ANmNmtAtwayrtmT,-0.0863	TGGATC,0.0525	AACGCsCAAC,-0.0785	AkTCCGNTktNy,0.0037	AAAGTCTT,-0.1	rTAtAwwaTwN,-0.1	sGATCsr,0.0037	NmwTAmtGTmt,0.0352	TATTCGGT,-0.0785	CwTksAwwkkGc,-0.1006	CATAAGwC,-0.1	wtAwskkcsswwcNr,0.0018	sGrATsCr,-0.0524	cAstTGNNTA,0.0155	AATCAwTw,0	CtGgatCCA,0.1237	akgkssNTTryNTAA,-0.0715	GGATcsrwc,0.0018	rmwAywyGkCkmmm,-0.2	mrTyCNrwyNGrAyk,-0.1	GTCTTwyGAA,-0.0818	CGATTCAA,0.0658	TGCCTATwCr,0.0147	GrATCsA,0.0092	TGrATCCAA,0.0078	GrATCyAA,-0.0105	TTCAGACA,0.0552	TGCTTAAA,0.03	AGTAGAAT,0.0451	AGAaArtCA,-0.1	acwAstrCswTr,0.0011	AyswkrgywgcAT,-0.002	CTTCGAr,-0.1467	ACTTAAAA,0.019	TTCATTwAA,-0.1515	AsTtmckkccmkt,0.0136	CTTCGAGC,-0.002	TGGATCCrA,0.0352	kkCwGykmwwsacag,0.0794	TGGATy,-0.0501	CNgkcksgykCagtC,0.0135	TCTAAG,-0.322	AAATTrAwTT,0.027	AwTCTwTyTA,0.0254	ATAGTTyAGA,0.0743	TgTmksTramAkAm,-0.1	GrATCCAw,0.0041	srTsskycNsAays,-0.054	gNygAATwk,-0.002	GCTCGAA,-0.1403	rACwTryckrcyT,0.046	cCsAtNgGAr,-0.011	TTGGATCyA,0.0078	GrATCCAA,-0.0105	TyGsTGmw,0.0147	GGATyCA,0.0589	kskwATTmsmgsk,-0.1	ATakNANcymmGwca,-0.1785	CTrAGArA,-0.0811	CATCTAAG,-0.102	kwwwkcaWNwr,-0.0515	TCCrGAsmt,0	TTGGATyCr,0.0261	TyATTTArAw,-0.0818	AAAyTCATAT,0.0003	AGGTrAAy,0.1285	mgwmwCrNtrccggA,0.0285	wGgATcs,-0.0025	syGGATCCa,0.0361	ATAGTTyAG,-0.0257	mGTNtTrCkAgrC,-0.0672	CTsAGTTT,-0.1	ymtywCCrCrwkCyy,0.0285	mRyCkgcRAk,-0.1818	AwTAATTw,0.0136	TTGGATCs,-0.0108	TATAACTyCr,-0.1	GATCCA,0.0525	GGATCsr,0.0446	TCATTTCCTG,-0.1	tggAtsCAmac,0.0254	GGATCCrwC,0.0096	mgwTTgsryT,0.1	GATAAwwyAA,-0.1	NNsyGGATCSN,-0.0294	GGATCCrw,-0.0108	AkgNTsNGwwccww,0.0018	AwACTCyTAA,0.0198	TGsAwCcmktyt,0.0196	GrATCCr,0.1234	TCAGrGTCAr,0.0155	gkCGATCGcc,0.1	GGATCsrwC,0.0018	yktmkTsGAyrg,0.0284	GrwTysA,0.0348	GrAGTTATA,-0.1	KssATssA,0.0078	AATTAATy,0.0136	wTmyArmTgAAA,0.1	CGGATAATCC,0.0077	wkNwywywtgm,-0.1	TTGGATCCw,-0.0108	CTCGAAG,-0.002	GAGCTTGGA,0.1	CyrTTACTTA,0.0198	TsGATCCr,-0.0485	cwwrkksAA,0.0254	ATCGATCss,0.03	TGGATCsrw,-0.0904	GATCCAAA,0.0018	TAGGCGGATA,0.0203	AwttmwTGcsCk,0.0174	ACTAGsyTAA,-0.1	AkyyCggwtw,0.0198	TATAsGTTw,0.0552	TTGGATCCAw,0.0096	GGATCsrw,0	GGATCsA,-0.0699	tssATssANyr,-0.0484	smkAawrgTNkyAyN,0.1	GATCCAAAw,0.0018	TGGATys,-0.0307	ATwTTTAAw,0.0215	TwAAAGrATw,0.0003	wwscrAww,0.0923	kykkaskkTkyTk,0.0092	CTTCAGTGC,0.055	TGGATCs,-0.0025	wANyNsmgtTat,0.0147	TGrATCyAA,0.0078	yGGAwcsag,-0.0639	TTGGATy,-0.0057	kkGrATyCmNy,-0.0707	gswtGyragTkmN,0.0553	AATyGyTCTA,-0.1	AATATGATTG,-0.1	rTAGATTyAy,0.0011	rsAyAsmgcNskNTy,-0.0771	TCATTTAAwr,-0.1818	TTTACTTA,-0.0863	tTygmwrkmcwkcga,-0.0853	GATCyAA,-0.0108	TwTTTAAAw,0.0512	CTTCGArC,-0.002	kGarAArG,0.024	rATCCrw,0.0115	TGGATCCA,0.0078	wNtsCAtrNACNA,0.0317	GArTTrATAw,0.0115	TGGATCCAA,0.0078	TTATsTGACw,-0.2785	ACTTAACT,0.0018	mCCGwTTC,0.0271	yAANtsysaTmcy,0.0127	TGAACTCT,0.0093	ATATGAwTGC,-0.1	TGGATCsAA,0.0078	aattttaNkgyNNa,0.0078	GrATCCA,0.0223	gwTgmkyyyNwTGc,0.0254	TTTGGATC,0.0018	CTTCGAry,0.0317	rsTmrkkkrCGTw,0.0092	sATCGATCs,0.0155	CATTTwAAA,-0.0818	ATACAATCC,-0.1	GAGAwArTCA,-0.1	GGATCCAA,-0.0108	TACwTwAA,0.0078	AACTGTCATw,0.0075	GATTCTA,0.0254	rsAmTykgya,-0.0313	TTGGATCsA,0.0078	aGCsCtkrwkyka,0.0606	ytwgAmswTkcGkNa,-0.0853	TyATTTAAw,-0.1818	atCgaTmsNCA,0.0254	sAkkssskTysr,0.0438	TGrATCc,-0.0108	ArGTkNmAymt,0.0011	AATCCyATA,0.0147	TTGGATCCaA,0.0096	ATCGATCys,0.03	rATCCAr,-0.0851	wtTmNNwwNNNwwN,-0.0818	GGATCCA,-0.0108	mrsRrwscTy,0.0092	TTGGATyy,0.0215	AyCGATCr,0.0254	wmcAwktkamksC,0.0606	wsTtcykNamwsstT,-0.0785	kcTTcwrTTNccwg,-0.0594	TTTTAAAT,-0.0306	TTACCAAG,0.0011
GO:0009522:	sAycGCgrTs,-0.1118	sGATCCr,-0.0732	GrATCCr,-0.0732	TGGATCCrA,-0.0732	TrrATyyA,-0.05	TGGATy,-0.0732	TsGmkCsA,-0.05	rATCCrw,-0.0233	cwwsTwGmGya,-0.0233	TGGATCCA,-0.05	NNsyGGATCSN,-0.05	GrATCCAw,-0.0233	rAkkrCgkkrycA,0.097	GrwTysA,0.1806	mCCGwTTC,-0.782	GrATCCA,-0.0732	tNMTwAtNaT,-0.0233	aTrattatyAa,-0.0233	AACGCsCAAC,0.2173	ATATGAwTGC,-0.1118	GATCCA,-0.0732	wkNwywywtgm,-0.0233	sGATCsr,0.1806	KssATssA,-0.05	TGGATC,-0.0732	AkTskyGA,-0.1118	ATakNANcymmGwca,-0.1118	sATCGATCs,-0.0233	TsGATCCr,-0.0732	TTGGATy,-0.0233	sGrATsCr,-0.05	ATCGATCss,-0.0233	GGATysA,-0.0732	wGgATcs,-0.0732	TTGGATCCAw,-0.0233	GGATCsrw,-0.0233	GGATCsA,-0.0732	syGGATCCa,-0.05	wayaaCwskyAwk,-0.0233	tssATssANyr,-0.05	GAGATCsrrA,-0.1118	GGATcsrwc,-0.0233	ymtywCCrCrwkCyy,0.097	ATCGATCys,-0.0233	rATCCAr,-0.0233	TGGATys,-0.0732	GGATCCA,-0.05	GrATCsA,0.0237	ATwTTTAAw,-0.1118	mrsRrwscTy,0.2539	TGrATCc,-0.05	AyGrATCGA,-0.0233	GGATyCA,-0.05	CNgkcksgykCagtC,0.2039	TGGATCs,-0.0732	cCsAtNgGAr,-0.05	GGATCsr,0.1806	GGATCsrwC,-0.0233	ACTGTAwA,0.2173	GAGATCGrrw,-0.1118
GO:0022625:	sGATCCr,0.0214	tctANyNmwTAs,-0.0643	TrrATyyA,-0.1839	CCAAGCTCCA,0.0526	TTwyCGTyA,0.0168	NaTrtawwNTmtrtr,0.0168	TsGATCCrA,0.0057	GATCCAA,0.0057	AwrmmGTw,-0.0839	CTTAGA,-0.0839	msTcsgsaa,0.0012	GGATysA,-0.02	GGATyCA,0.0137	AACGCsCAAC,-0.0703	AATTTrTTAy,-0.2	sGATCsr,0.0156	CwTksAwwkkGc,-0.1839	AATTwrTTA,-0.2	GAGAGAGArA,-0.1	AATCAwTw,-0.0631	ATAGsTTA,-0.1	GrATCsA,0.0194	TTCAGACA,0.0522	TkGAwrNyTsrAky,0.0057	ATCGAwwTC,0.0002	CNgkcksgykCagtC,0.0029	AyswkrgywgcAT,0.0261	ACTTAAAA,0.0029	TGGATCCrA,0.0225	TGGATy,0.0099	smTsraTtkA,0.0522	TCTAAG,-0.0839	AAATTrAwTT,-0.1863	kyAscNwmwrcATA,0.0521	ArAwTAATTw,-0.1643	srTsskycNsAays,-0.0589	gNygAATwk,-0.1	rACwTryckrcyT,0.0261	TyCmgwCANAww,0.0012	cCsAtNgGAr,0.0261	TTGGATCyA,0.0057	GAAAGAGrAA,-0.2	TGGATC,-0.0626	kwwwkcaWNwr,0.0506	myAwgAATANrT,0.0522	AGGTrAAy,0.0527	mgwmwCrNtrccggA,-0.1	wGgATcs,0.0214	sGtCGacs,0.0522	GATCCA,-0.0626	TAwsGTcNTyNg,0.0354	ymtywCCrCrwkCyy,-0.011	AwTAATTw,-0.0701	AATTAwwyT,-0.1643	AACGATyA,-0.1	gwsAgAkmyTTwwr,-0.1	mgwTTgsryT,0.0262	TGsAwCcmktyt,0.0262	rGArrTCCGw,0.0354	GrwTysA,0.1227	TTTyCGTyA,0.0168	AATTAwTyT,-0.1643	AkTskyGA,0.002	TAATCGTT,-0.1	TsGATCCr,0.0057	AATTAwwyTw,-0.0643	AATTTrwTA,-0.2	TTCCCCAAGT,-0.0098	GGATCsA,0.0194	TTGGATCs,0.0057	asrsAwrmmAmTr,0.0311	ATTCCATyyG,0.0521	TGGATys,0.0627	MMwrsNrwrtkt,0.0524	wwscrAww,0.002	kykkaskkTkyTk,-0.1	TGGATCs,0.0214	gswtGyragTkmN,0.0525	ATCGTwAT,0.0521	GGATCsr,0.0214	AwCamGkammNw,0.002	sAycGCgrTs,0.0029	GrATCCr,0.0137	wNtsCAtrNACNA,0.0522	GATCyAA,0.0057	AGAGAGAGAG,-0.1	rATCCrw,0.0057	AATTAwTyTw,-0.0643	aNaNNTgatrTmkC,0.0029	GrATCCA,0.0137	gwTgmkyyyNwTGc,-0.0839	TTGGATy,0.0057	rsTmrkkkrCGTw,0.0311	AATTTrTTA,-0.2	TACwTwAA,0.0383	AwTTAwTyTw,-0.0643	GATTCTA,-0.1	TTGGATCsA,0.0057	sAkkssskTysr,0.0522	TGrATCc,0.0137	AACGATTA,-0.1	rATCCAr,-0.0198	GGATCCA,0.0137	GAATAATTAG,-0.0643	mrsRrwscTy,0.0522	AyCGATCr,0.0261	wmcAwktkamksC,0.073	kcTTcwrTTNccwg,0.0521	CTTTwAAG,0.0029	AAAGAGGAAG,-0.1
GO:0022627:	sGATCCr,0.0019	CCAAGCTCCA,-0.01	AAyTAAwyT,-0.01	CTTAGA,0.0006	msTcsgsaa,-0.01	NTrTgyrtrttNtgt,0.0032	GGATysA,-0.0049	yArwtymAmk,-0.01	GGATyCA,-0.01	AACGCsCAAC,-0.0008	AATTTrTTAy,-0.01	ywacarsmkgasAkw,-0.01	sGATCsr,0.0019	CwTksAwwkkGc,0.0039	AGAAGwTTC,-0.0068	AATTwrTTA,-0.01	GAGAGAGArA,-0.02	TTGGATy,0.0015	AATCAwTw,0.0022	mtwgcasAswcTy,-0.01	ATTyyCGTyA,0.0006	GATAATCCC,0.0013	TGrATCCAA,-0.01	TGCTTAAA,-0.01	tggAtsCAmac,-0.01	CNgkcksgykCagtC,0.0113	ATwyyCGTyA,0.0024	GAsTTATAsC,-0.01	ATwTyCGTyA,0.0018	CTTCGAGC,-0.0064	TGGATCCrA,-0.0064	kkCwGykmwwsacag,0.0044	TGGATy,0.0047	TCTAAG,0.0006	AAATTrAwTT,-0.02	AyswkrgywgcAT,-0.01	CTCGAAG,-0.0064	GCTCGAA,0.0042	rACwTryckrcyT,-0.0064	TyCmgwCANAww,0.0013	CTTTwAAG,-0.01	kNwyrNkaAgCAtty,0.0044	AswkTCAyAwmw,-0.01	GAAAGAGrAA,-0.03	yAawCmcgraNNw,0.0041	ykTTmrcwcAm,0.0051	wGgATcs,0.0015	sGtCGacs,-0.0068	ATAGTTyAG,-0.01	ATCATGAwC,-0.01	GrAGTTATA,-0.01	ymtywCCrCrwkCyy,0.0032	AwTAATTw,-0.02	AATTAwwyT,-0.01	TATAACTyCr,-0.01	CTTCGAr,-0.0064	ATAATCTCAT,0.0043	aNtmwktmNwgtaNt,0.01	gwsAgAkmyTTwwr,-0.02	AATTATCT,-0.01	TGsAwCcmktyt,0.0036	ykaANTmswgykTT,0.0036	yktmkTsGAyrg,-0.01	GrwTysA,0.0108	CTAATTCr,-0.01	rkNkGcTttTgat,0.0038	ACTAGwCT,-0.01	TNamrawrrNCrTr,-0.01	AATTAwwyTw,-0.01	TAGGCGGATA,-0.01	AATTTrwTA,-0.0087	AACTGTCATw,0.0053	tssATssANyr,0.0036	CATAAGwC,-0.0049	wwscrAww,0.0041	wANyNsmgtTat,0.0006	rAkaCANksmray,-0.01	gswtGyragTkmN,-0.01	AkTskyGA,-0.01	mRyCkgcRAk,0.0068	wtAwskkcsswwcNr,0.0036	AwCamGkammNw,-0.0047	sAycGCgrTs,-0.03	rsAyAsmgcNskNTy,0.0044	TAGTGTAT,0.0044	tTygmwrkmcwkcga,-0.01	AGAGAGAGAG,-0.01	CTTCGArC,0.0036	wtCwykmaycTrt,0.01	wNtsCAtrNACNA,-0.01	wGCtyyrky,0.0013	cAgNAkccmkATk,0.0038	TTATsTGACw,0.0039	mmTNmktTsyymT,0.0006	rGArrTCCGw,0.0022	AGATAATT,-0.01	gwTgmkyyyNwTGc,0.0036	CTTCGAry,-0.0064	AATTTrTTA,-0.01	rsAmTykgya,-0.01	aGCsCtkrwkyka,-0.01	sAkkssskTysr,0.0044	wmwcrCArarT,0.01	rATCCAr,0.0015	ATAGTTyAGA,-0.01	mrsRrwscTy,0.0051	TTGGATyy,0.0015	wTsmTwaNyawwaNA,0.0039	TTAGACTr,-0.01	GTTATAAT,-0.01	kcTTcwrTTNccwg,-0.01	cCsAtNgGAr,0.0051	AAAGAGGAAG,-0.01
GO:0005618:	sGATCCr,0.0036	tctANyNmwTAs,-0.01	AAATyAATyw,-0.01	AAyTAAwyT,-0.02	CTTAGA,0.0035	GGATysA,-0.0091	yArwtymAmk,-0.01	GGATyCA,-0.0091	AACGCsCAAC,-0.0065	CTysGATTyA,0.0011	AATTTrTTAy,-0.01	AAAGTCTT,0.0033	sGATCsr,0.0036	AATTwrTTA,-0.01	GAGAGAGArA,-0.01	AAATyAATy,-0.01	AATCAwTw,-0.01	AATArCATA,-0.01	GTTATAAT,0.0035	kGarAArG,-0.0042	ATAGsTTA,0.0071	AGCmrwyCN,0.0024	TTCAGACA,0.0011	CNgkcksgykCagtC,0.0032	GAsTTATAsC,-0.01	CTTCGAGC,-0.01	TGGATCCrA,0.0038	TGGATy,0.0035	TCTAAG,0.0035	msCmACyTwNNrmww,0.0034	AAATTrAwTT,-0.01	ArAwTAATTw,-0.02	gNygAATwk,0.0024	CwAtssyGkywrag,0.0064	kNwyrNkaAgCAtty,0.0082	TyGsTGmw,0.0004	GAAAGAGrAA,-0.02	TGGATC,0.0009	CGGsTTTAA,0.0011	ykTTmrcwcAm,0.0073	wGgATcs,0.0009	sGtCGacs,0.0033	GATCCA,0.0009	ATAGTTyAG,-0.01	GrAGTTATA,-0.01	AwTAATTw,-0.04	AATTAwwyT,-0.02	TATAACTyCr,-0.01	AkTkcssrwrTT,0.0011	CTTCGAr,-0.01	gwsAgAkmyTTwwr,-0.02	AkgNTsNGwwccww,0.0034	GrwTysA,0.0009	CTsAGTTT,0.0019	AATTAATy,-0.01	AATTAwTyT,-0.02	CTCrkkawyGArymg,0.0014	CTCGAAG,-0.01	ATAGTTyAGA,-0.01	ACTAGwCT,-0.0018	AGATTACwsT,0.0004	AATTTrwTA,-0.01	GrATCsA,0.0009	ATGTrACNmGt,0.0033	GGATCsA,0.0009	TyGGATTyAr,0.0011	TGGATys,0.0009	MMwrsNrwrtkt,0.0024	CATAAGwC,-0.01	wwscrAww,0.0045	TGGATCs,0.0009	rAkaCANksmray,-0.0067	gswtGyragTkmN,-0.01	AkTskyGA,0.0036	GGATCsr,0.0009	AwCamGkammNw,-0.01	sAycGCgrTs,-0.01	GrATCCr,0.0009	ytmAGwmwkTTr,0.0011	AGAGAGAGAG,-0.02	rATCCrw,0.0011	AATTAwwyTw,-0.02	AATTAwTyTw,-0.02	aattttaNkgyNNa,0.0034	GrATCCA,0.0009	CTTCGAry,-0.01	AATTTrTTA,-0.01	GAGAwArTCA,0.0033	TACwTwAA,0.0034	AwTTAwTyTw,-0.02	GATTCTA,0.0035	CTrAGArA,0.0074	aGCsCtkrwkyka,0.0004	sAkkssskTysr,0.0011	TGrATCc,0.0009	rATCCAr,0.0035	GGATCCA,0.0009	GAATAATTAG,-0.01	AAAGAGGAAG,-0.01
GO:0019843:	AATTwrTTA,-0.01	cwwsTwGmGya,0.01	TGGATCCrA,0.01	AAATyAATyw,-0.01	wwscrAww,0.02	tTygmwrkmcwkcga,0.01	AGAGAGAGAG,-0.01	AAATTrAwTT,-0.01	AATTAwTyTw,-0.01	TAwCTATwA,0.01	AAyTAAwyT,-0.02	ArAwTAATTw,-0.01	ACTTAACT,0.01	yArwtymAmk,-0.01	CTAATTCr,-0.01	GGATyCA,-0.01	AACGCsCAAC,0.01	AATTAATy,-0.01	AATTTrTTAy,-0.01	AATTAwTyT,-0.01	GAAAGAGrAA,-0.01	TAATCGTT,-0.01	CwTksAwwkkGc,-0.01	CATAAGwC,-0.01	AATTTrTTA,-0.01	GAGAGAGArA,-0.01	GrATCsA,0.01	AATTAwwyTw,-0.01	AwTTAwTyTw,-0.01	GATTCTA,-0.01	AATTTrwTA,-0.01	TTGGATCCAw,0.01	GGATCsA,0.01	AACGATTA,-0.01	ATAGTTyAG,-0.01	asrsAwrmmAmTr,0.01	GrAGTTATA,-0.01	kGarAArG,-0.01	ATAGTTyAGA,-0.01	AAATyAATy,-0.01	AwTAATTw,-0.02	AATTAwwyT,-0.01	TATAACTyCr,-0.01	AACGATyA,-0.01	mrsRrwscTy,0.01	rAkaCANksmray,-0.01	gwsAgAkmyTTwwr,-0.01	gswtGyragTkmN,-0.01	cCsAtNgGAr,0.02	GAsTTATAsC,-0.01	GGATCsr,0.01	AwCamGkammNw,-0.01
GO:0009543:	sGATCCr,0.0061	TGrATCc,0.0061	GrATCCr,-0.0717	TAwGATAAs,0.0061	TGGATCCrA,0.0061	CCAAGCTCCA,0.0559	TGGATy,0.109	TTTATATAA,-0.3706	AsTtmckkccmkt,0.1111	NNsyGGATCSN,0.0061	msTcsgsaa,-0.0551	GrwTysA,0.0061	gNygAATwk,-0.3301	CATAATTC,-0.0551	rmwwsacCkNTTsy,0.0061	rACwTryckrcyT,-0.3852	GGATyCA,-0.0717	GGATCCrwC,0.0061	GGATCsr,0.0061	sGATCsr,0.0061	GAAAGAGrAA,-0.0551	TGGATC,0.0061	CTCGAAG,0.0061	TTGGATy,0.1029	CwTksAwwkkGc,-0.0777	mRyCkgcRAk,-0.0551	GATCCA,0.0061	TsGATCCr,0.0061	sGrATsCr,0.0061	TACwTwAA,0.1422	GrATCCA,0.0061	TAGGCGGATA,-0.5	GGATysA,-0.0717	mgwmwCrNtrccggA,0.1029	wGgATcs,0.0061	NmkNNmArwwwK,0.0061	TAwGATAA,0.1171	CtGgatCCA,0.0061	GGATCsA,0.0061	syGGATCCa,0.0061	asrsAwrmmAmTr,-0.2386	TAAyACsATA,0.2838	gkCGATCGcc,-0.2386	ymtywCCrCrwkCyy,0.1422	rATCCAr,0.109	TGGATys,0.0061	GGATCCA,0.0061	GrATCsA,0.0061	AwTAATTw,0.2839	TTATCCTTCG,-0.0551	mrsRrwscTy,-0.0551	CCyATAAwAC,-0.2386	TGGATCs,0.0061	wANyNsmgtTat,-0.0777	CTTCGAr,0.0061	ATwyyCGTyA,0.1029	yGGAwcsag,0.0061	AACGCsCAAC,0.1422	wwscrAww,-0.3454	TTwATGTAws,0.1422	atcANwyrAyNmwm,0.1029	kwmmyATrCA,-0.0551
GO:0030030:	sGATCCr,-0.0874	GATCCAA,-0.016	CCAAGCTCCA,0.0532	AwrmmGTw,-0.0864	AAyTAAwyT,0.0532	CTTAGA,0.1402	GGATysA,0.0131	AACGCsCAAC,0.1158	CGATTCAA,0.0142	ywacarsmkgasAkw,0.0235	rTAtAwwaTwN,-0.12	sGATCsr,-0.1024	TTGGATy,0.0371	sGrATsCr,-0.1024	AACGATGTTA,0.0532	AATCAwTw,-0.12	mrTyCNrwyNGrAyk,-0.12	kkGrATyCmNy,-0.016	kGarAArG,0.0048	TATTCGGT,-0.016	GrATCsA,0.0513	TGrATCCAA,0.015	GrATCyAA,0.0371	AGCmrwyCN,0.0532	CNgkcksgykCagtC,0.0978	TTCATTwAA,-0.0383	TGGATCCrA,0.0569	kkCwGykmwwsacag,0.0936	TGGATy,0.0984	smTsraTtkA,0.3125	TCTAAG,0.1402	kyAscNwmwrcATA,-0.0313	GrATCCAw,0.0371	GrATCCAA,0.0371	GGATyCA,-0.001	TGGATC,0.0076	ATakNANcymmGwca,-0.016	TTGGATyCr,0.0532	mgwmwCrNtrccggA,0.0532	wGgATcs,0.0521	GATCCA,0.0076	ATAGTTyAG,-0.12	ymtywCCrCrwkCyy,0.0142	TTGGATCs,-0.016	TATAACTyCr,-0.3438	CTTCGAr,-0.7197	mgwTTgsryT,0.281	GGATCCrw,-0.016	TGsAwCcmktyt,0.0048	GrATCCr,-0.0492	GrwTysA,0.0371	mctgACATtTNk,0.0891	GrAGTTATA,-0.3438	TTGGATCCw,-0.016	AwttmwTGcsCk,-0.016	TTGGATCCAw,0.015	GGATCsrw,-0.016	GGATCsA,-0.016	tssATssANyr,-0.12	ATTCCATyyG,0.1654	TGGATys,0.0898	wwscrAww,0.0939	TGGATCs,-0.001	mRyCkgcRAk,-0.12	GGATCsr,-0.1024	rsAyAsmgcNskNTy,0.2805	TCATTTAAwr,-0.0383	GATCyAA,-0.1024	rATCCrw,-0.016	wNtsCAtrNACNA,-0.0864	cAgNAkccmkATk,0.0936	TTATsTGACw,-0.016	wsTtcykNamwsstT,-0.016	ATATGAwTGC,-0.7194	GrATCCA,0.0371	CTTCGAry,0.0532	GGATCCAA,-0.016	rsAmTykgya,0.0048	CTrAGArA,0.0936	TyATTTAAw,-0.0383	TGrATCc,-0.016	TTGGATCCaA,0.015	rATCCAr,0.0693	GGATCCA,-0.016	TTGGATyy,0.0371	kcTTcwrTTNccwg,-0.016
GO:0005730:	sGATCCr,-0.0038	tctANyNmwTAs,-0.01	TrrATyyA,0.0008	CCAAGCTCCA,0.0007	ccayAasasayrTA,0.01	AwrmmGTw,-0.0033	AAyTAAwyT,-0.02	GGATysA,0.0004	yArwtymAmk,-0.01	AAATyAATyw,-0.01	GGATyCA,-0.0093	GGATCCrwC,0.0016	AkTCCGNTktNy,0.0033	AATTTrTTAy,-0.02	ywacarsmkgasAkw,-0.01	GrATCsA,0.0016	sGATCsr,-0.0066	CwTksAwwkkGc,-0.02	CATAAGwC,-0.0054	GAGAGAGArA,-0.03	wtAwskkcsswwcNr,0.0033	sGrATsCr,0.0016	AATCAwTw,0.01	CtGgatCCA,0.002	AATArCATA,-0.01	mtwgcasAswcTy,-0.01	akgkssNTTryNTAA,0.0071	GGATcsrwc,0.0016	mrTyCNrwyNGrAyk,0.0059	ATCwAGATyw,0.0033	AGCmrwyCN,0.01	TTCAGACA,0.0019	sGTTCkmkk,0.0071	ATCGAwwTC,0.0059	CNgkcksgykCagtC,0.0093	AAATyAATy,-0.01	GAsTTATAsC,-0.01	CTTCGAGC,-0.01	TGGATCCrA,-0.001	TGGATy,0.0154	smTsraTtkA,0.0012	AAATTrAwTT,-0.04	wwtsawyaCwaNck,0.0093	NNsyGGATCSN,0.0038	ArAwTAATTw,-0.03	gNygAATwk,-0.01	cCsAtNgGAr,0.0012	GAAAGAGrAA,-0.04	TGGATC,-0.0017	TCCrGAsmt,0.0016	yAawCmcgraNNw,0.01	kwwwkcaWNwr,0.0019	NTkNNTamcwAtNNm,0.0012	ykTTmrcwcAm,0.0012	mgwmwCrNtrccggA,-0.01	wGgATcs,0.004	sGtCGacs,-0.01	syGGATCCa,0.0016	ATAGTTyAG,-0.01	GrAGTTATA,-0.01	ymtywCCrCrwkCyy,-0.0009	AwTAATTw,-0.05	AATTAwwyT,-0.04	TATAACTyCr,-0.01	GATCCA,-0.0017	GGATCsr,-0.0057	CTTCGAr,-0.01	rTymrsGymkTmAy,0.0033	tggAtsCAmac,0.002	AACGCsCAAC,0.0005	gwsAgAkmyTTwwr,-0.04	AATTATCT,-0.01	GGATCCrw,0.0016	TAwGATAAs,0.0067	mwgrCAgT,0.01	GAATATAT,0.0019	TAwCTATwA,0.0012	GGATCsrwC,0.0016	GrwTysA,0.0035	rwTsAtsATc,0.01	CTAATTCr,-0.01	AATTAATy,-0.01	AATTAwTyT,-0.03	AwttmwTGcsCk,0.0019	CTCGAAG,-0.01	TACCGTCGA,0.0012	TsGATCCr,0.0016	ACTAGwCT,-0.01	TNamrawrrNCrTr,-0.01	TGGATCsrw,0.0012	AATTTrwTA,-0.02	TTCCCCAAGT,-0.01	yrGtTymasmk,0.002	GGATCsrw,0.0027	GGATCsA,0.0016	tssATssANyr,0.0016	TGAAArTAAr,0.0071	ATTCCATyyG,0.01	TGGATys,0.0117	ATATATTC,0.0019	AATTwrTTA,-0.02	wwscrAww,0.0169	kykkaskkTkyTk,-0.01	TGGATCs,0.004	rAkaCANksmray,-0.01	yGGAwcsag,0.0049	gswtGyragTkmN,-0.01	AkTskyGA,-0.01	mRyCkgcRAk,0.0033	atcANwyrAyNmwm,0.01	AwCamGkammNw,-0.01	sAycGCgrTs,-0.01	GrATCCr,0.0156	wNtsCAtrNACNA,-0.01	AGAGAGAGAG,-0.02	kGarAArG,-0.0009	rATCCrw,0.0023	AATTAwwyTw,-0.03	TGAAArTwA,0.0071	AATTAwTyTw,-0.02	ATGATCAT,0.01	TAwGATAA,0.0067	ATwTTACwA,0.0007	TGGATCsAA,0.0043	TwACGATCs,0.01	AGATAATT,-0.01	gwTgmkyyyNwTGc,-0.01	CTTCGAry,-0.01	AATTTrTTA,-0.02	AwTTAwTyTw,-0.02	rsAmTykgya,0.0016	CTrAGArA,0.0019	aGCsCtkrwkyka,-0.0067	wmwcrCArarT,0.0093	TTTATATAA,-0.01	rATCCAr,0.0029	ATAGTTyAGA,-0.01	GAATAATTAG,-0.01	TTGGATyy,0.005	wmcAwktkamksC,0.0091	AAAGAGGAAG,-0.01	TTGGATy,0.005	CTTTCAATTT,0.0033
GO:0009190:	sGATCCr,0.0968	AATyGwTAGA,-0.0016	TrrATyyA,0.1085	CCAAGCTCCA,-0.0016	AAyTAAwyT,0.1512	CTTAGA,0.1222	NTrTgyrtrttNtgt,-0.0117	GGATysA,0.0138	AACGCsCAAC,0.0255	ATCwAGATyw,-0.1018	sGATCsr,0.0968	GGAGCTTGGA,-0.0016	ATTCAAGA,0.1085	sGrATsCr,-0.0117	AATCAwTw,0.3039	CtGgatCCA,-0.0134	wwsTmswsrkmTw,-0.1018	AGACATTwA,0.0255	kGarAArG,0.0204	ATAGsTTA,-0.1018	GrATCsA,0.0122	TGrATCCAA,0.1222	GrATCyAA,-0.0016	tggAtsCAmac,-0.1018	TGGATCCrA,0.1222	kkCwGykmwwsacag,-0.6958	TGGATy,-0.3378	TrtmtGCaTa,0.0941	TCTAAG,0.1222	AAAAGCTTCG,0.0941	NNsyGGATCSN,-0.088	GrATCCAw,-0.0016	srTsskycNsAays,-0.0016	rACwTryckrcyT,0.1528	TyCmgwCANAww,0.0941	cCsAtNgGAr,-0.0016	GrATCCAA,-0.0016	GGATyCA,-0.0117	TGGATC,-0.0117	CATCTAAG,0.1222	ykTTmrcwcAm,0.0941	TTGGATyCr,-0.0016	AGGTrAAy,0.3039	mgwmwCrNtrccggA,-0.0077	wGgATcs,0.1104	GATCCA,-0.0117	syGGATCCa,-0.0117	CTTCGAr,-0.6963	mgwTTgsryT,-0.0077	ACTGTAwA,-0.0016	TGsAwCcmktyt,-0.0016	rsAyAsmgcNskNTy,0.0941	GrwTysA,-0.0134	CGGATAATCC,0.1222	CTCGAAG,0.1222	GAGCTTGGA,-0.1034	TsGATCCr,-0.0117	ATCGATCss,0.0255	TTCCCCAAGT,-0.1018	GGATCsrw,0.0255	GGATCsA,0.0138	yAGACATTAr,0.0255	ATTCCATyyG,-0.0016	TGGATys,-0.6626	sTNAsyTArcTw,0.3034	kykkaskkTkyTk,0.1222	TGGATCs,-0.0117	AGACATTAr,0.0255	yGGAwcsag,-0.0117	wwscrAww,0.0925	GGATCsr,0.1223	TCGTATAT,-0.6964	GrATCCr,-0.0134	mANACNgcrGTNTt,0.0941	rATCCrw,0.1085	GrATCCA,-0.0134	gwTgmkyyyNwTGc,0.0255	TTGGATy,0.1206	sATCGATCs,0.0255	TGrATCc,-0.0117	ATCGATCys,0.0255	rATCCAr,0.1088	GGATCCA,-0.0117	TTGGATyy,-0.0016	ACTGTAAA,-0.0016	TTAGACTr,-0.0016	kcTTcwrTTNccwg,0.304
GO:0006412:	sGATCCr,0.027	tctANyNmwTAs,-0.01	TrrATyyA,0.01	CCAAGCTCCA,0.01	TsGmkCsA,0.01	TsGATCCrA,0.007	GATCCAA,0.007	AwrmmGTw,-0.01	AAyTAAwyT,-0.017	CTTAGA,-0.01	msTcsgsaa,0	GGATysA,-0.003	yArwtymAmk,-0.01	AAATyAATyw,-0.007	GGATyCA,0.007	GGATCCrwC,0.017	TsGATCCr,0.017	AATTTrTTAy,-0.03	sGATCsr,0.027	KssATssA,0.01	CwTksAwwkkGc,-0.02	ATTCAAGA,0.01	CATAAGwC,-0.007	GAGAGAGArA,-0.027	sGrATsCr,0.027	cAstTGNNTA,0.01	GGATCCrw,0.017	CGTGCAATCG,0.01	AATArCATA,-0.01	mtwgcasAswcTy,-0.01	GGATcsrwc,0.007	TGCCTATwCr,0.01	ATAGsTTA,-0.01	AGCmrwyCN,0.01	GrATCyAA,0.007	tggAtsCAmac,0.01	CNgkcksgykCagtC,0.04	TwAAAGrATw,0.01	GAsTTATAsC,-0.01	AATCAwTw,-0.01	TGGATCCrA,0.027	GATCyAA,0.007	TCTAAG,-0.01	AAATTrAwTT,-0.037	AAAATwAwAT,0.01	NNsyGGATCSN,0.01	ArAwTAATTw,-0.027	srTsskycNsAays,-0.01	gNygAATwk,-0.01	GCTCGAA,0.01	mrsaTwwgkCrawr,0.01	rACwTryckrcyT,0.01	cCsAtNgGAr,0.01	GrATCCAA,0.007	AswkTCAyAwmw,-0.01	GAAAGAGrAA,-0.047	TGGATC,0.007	TTGGATyCr,0.007	mgwmwCrNtrccggA,-0.01	wGgATcs,0.017	ACwTwATTAT,0.01	sGtCGacs,-0.01	syGGATCCa,0.01	ATAGTTyAG,-0.01	GrAGTTATA,-0.01	AwTAATTw,-0.047	TTGGATCs,0.007	TATAACTyCr,-0.01	AACGATyA,-0.01	GATCCA,0.007	atcANwyrAyNmwm,0.02	AACGCsCAAC,-0.01	gwsAgAkmyTTwwr,-0.037	AkTCCGNTktNy,0.01	AATTATCT,-0.01	ACTGTAwA,0.01	TGsAwCcmktyt,0.01	rsAyAsmgcNskNTy,0.02	GAATATAT,0.01	TAwCTATwA,0.01	GGATCsrwC,0.007	yktmkTsGAyrg,-0.01	GrwTysA,0.027	AAATyAATy,-0.007	CTAATTCr,0.01	AAAGTCTGCA,0.01	AATTAATy,-0.007	TTGGATCCw,0.007	AATTAwTyT,-0.027	TGGATy,0.027	AkTskyGA,0.01	TAATCGTT,-0.01	GAGCTTGGA,0.01	ATAGTTyAGA,-0.01	ACTAGwCT,-0.01	TNamrawrrNCrTr,-0.01	TGGATCsrw,0.007	tmTmGmkmkmkak,0.01	AATTTrwTA,-0.02	GrATCsA,0.017	AACTGTCATw,0.01	TTGGATCCAw,0.007	GGATCsrw,0.017	GGATCsA,0.017	AATTAwwyT,-0.037	tssATssANyr,0.01	TACAACTT,0.02	AGAAGwTTC,-0.01	TGGATys,0.017	ATATATTC,0.01	AATTwrTTA,-0.03	wwscrAww,0.01	kykkaskkTkyTk,-0.01	TGGATCs,0.017	rAkaCANksmray,-0.01	yGGAwcsag,0.01	ACTGTAAA,0.01	gswtGyragTkmN,-0.01	rTAGATTyAy,0.01	AwCamGkammNw,-0.01	sAycGCgrTs,-0.02	TCGTATAT,0.01	GrATCCr,0.027	wNtsCAtrNACNA,-0.01	tTygmwrkmcwkcga,-0.01	mANACNgcrGTNTt,0.01	AGAGAGAGAG,-0.017	CTTCGArC,0.01	rATCCrw,0.027	AATTAwwyTw,-0.027	TGGATCCA,0.01	AATTAwTyTw,-0.017	GrATCCAw,0.007	TAGGCGGATA,-0.01	TGAACTCT,0.01	aNaNNTgatrTmkC,0.02	GrATCCA,0.017	AGATAATT,-0.01	TTGGATy,0.007	CATTTwAAA,0.01	AATTTrTTA,-0.03	AACAAGTGCA,0.01	GGATCCAA,0.007	AwTTAwTyTw,-0.017	GATTCTA,-0.01	rsAmTykgya,-0.01	aGCsCtkrwkyka,-0.01	TGrATCc,0.017	AACGATTA,-0.01	CtGgatCCA,0.01	TTGGATCCaA,0.007	rATCCAr,0.007	GGATCCA,0.017	GAATAATTAG,-0.01	TTGGATyy,0.007	AyCGATCr,0.01	TTAGACTr,-0.01	kcTTcwrTTNccwg,-0.01	kwmmyATrCA,0.01	GGATCsr,0.027	AAAGAGGAAG,-0.02	TTTTAAAT,0.01	ATwTwATTwT,0.01
GO:0016849:	sGATCCr,-0.01	AATyGwTAGA,-0.01	TrrATyyA,-0.01	CCAAGCTCCA,-0.01	NaTrtawwNTmtrtr,0.0014	AwrmmGTw,0.0017	AAyTAAwyT,-0.01	CTTAGA,0.0043	ATCGTAAT,-0.01	NTrTgyrtrttNtgt,-0.01	GGATysA,-0.02	ktwmGTTkkw,0.0015	AACGCsCAAC,0.0095	kGarAArG,-0.0019	sGATCsr,-0.0055	GGAGCTTGGA,-0.01	CwTksAwwkkGc,0.0014	sGrATsCr,-0.01	AATCAwTw,0.0011	ATATTATsTA,-0.01	CtGgatCCA,-0.02	AATArCATA,-0.01	wwsTmswsrkmTw,-0.01	kkGrATyCmNy,-0.01	ATCwAGATyw,-0.01	TkTrCamAayNsNNr,0.0015	TGCCTATwCr,0.0014	GrATCsA,-0.03	GrATCyAA,-0.01	tggAtsCAmac,-0.01	CNgkcksgykCagtC,-0.003	TGGATCCrA,-0.0045	TGGATy,-0.02	TCTAAG,0.0043	kyAscNwmwrcATA,0.0017	TgTmksTramAkAm,0.0015	GrATCCAw,-0.01	srTsskycNsAays,-0.01	cCsAtNgGAr,-0.01	GrATCCAA,-0.01	GGATyCA,-0.02	TTGGATyCr,-0.01	TyATTTArAw,-0.01	mgwmwCrNtrccggA,-0.0074	wGgATcs,-0.01	syGGATCCa,-0.01	aAmtskNsagTTrr,0.0017	ATATTATGTA,-0.01	AACGATyA,0.0012	CTTCGAr,-0.01	rTCGATCGs,0.0002	mgwTTgsryT,-0.01	kwmmyATrCA,0.0044	TGsAwCcmktyt,-0.0045	GrwTysA,-0.02	rwTsAtsATc,0.0016	TAATCGTT,0.0012	GAGCTTGGA,-0.02	TsGATCCr,-0.01	ATCGATCss,0.0002	TTCCCCAAGT,-0.01	AACTGTCATw,0.0007	ATGTrACNmGt,-0.01	GGATCsA,-0.01	asrsAwrmmAmTr,0.0017	ATTCCATyyG,-0.01	TGGATys,-0.03	ATwTTTAAw,-0.01	wwscrAww,-0.0028	AATCATTT,0.0011	TGGATCs,-0.01	yGGAwcsag,-0.0088	AyCGATCr,0.0002	ATCGTwAT,-0.01	GGATCsr,-0.0055	sAycGCgrTs,0.0007	TCGTATAT,-0.01	GrATCCr,-0.03	TAGTGTAT,0.0007	tTygmwrkmcwkcga,0.0002	NNsyGGATCSN,-0.02	wNtsCAtrNACNA,0.0028	aNaNNTgatrTmkC,0.0007	GrATCCA,-0.03	TTGGATy,-0.01	rsAmTykgya,0.0055	CTrAGArA,0.0011	TTGGATCCAw,-0.01	TGrATCc,-0.01	AACGATTA,0.0012	ATCGATCys,0.0002	rATCCAr,-0.02	GGATCCA,-0.01	mrsRrwscTy,0.01	TTGGATyy,-0.01	ACTGTAAA,-0.02	TTAGACTr,-0.01	kcTTcwrTTNccwg,-0.01	ACTGTAwA,-0.02	CTTTCAATTT,0.01
